# Supplementary material for: rRNA Pseudogenes in Filamentous Ascomycetes as Revealed by Genome Data
Source: G3 (Bethesda). 2017 Jun 21;7(8):2695–703. doi: 10.1534/g3.117.044016 (PMC5555474; doi:10.1534/g3.117.044016)
Supplement: Supplementary file 2 [file 2695FileS1.xls]

## Sheet: Table S1
Table S1. Copy number of three rRNA genes in nine fungal genome assemblies.
Organism	Total no. of 45S rDNA repeats	No. of intact 45S rDNA repeats	rRNA gene	No. of intact functional genes	No. of intact pseudogenes
Cordyceps militaris CM01	4	2	18S	0	2
			5.8S	0	2
			28S	0	2
Epichloë amarillans E57	8	5	18S	0	5
			5.8S	1	6
			28S	0	6
Epichloë brachyelytri E4804	9	7	18S	1	7
			5.8S	1	8
			28S	1	6
Epichloë typhina E8	2	1	18S	1	1
			5.8S	1	0
			28S	1	0
Epichloë typhina E5819	10	6	18S	1	6
			5.8S	1	7
			28S	0	7
Colletotrichum graminicola M1.001	11	4	18S	2	4
			5.8S	4	4
			28S	2	3
Leptosphaeria maculans JN3	91	69	18S	3	79
			5.8S	3	84
			28S	1	73
Neurospora crassa OR74A (Accession: PRJNA13841)	7	5	18S	0	5
			5.8S	0	7
			28S	0	7
Neurospora crassa OR74A (Accession: PRJNA132)	69	16	18S	0	28
			5.8S	0	37
			28S	0	26

## Sheet: Table S2
Table S2. GC contents of 18S, 5.8S and 28S rDNA in the seven filamentous fungal species.
Species	Sequences	Start and end position	GC content (%)a, b
			18S	5.8S	28S
Cordyceps militaris CM01	AB255603	―	―	48.39	―
	Scaffold CCM S00004-1	2843111, 2852232	28.97	26.45	31.77
	Scaffold CCM S00004-2	2852233, 2860367	29.14	22.58	31.65
Epichloë amarillans E57	Contig 00449-1	18458, 25253	33.76	29.03	35.38
	Contig 00449-2	1140, 7935	34.32	27.74	35.95
	Contig 00653	1184, 1979RC	34.21	30.32	36.07
	Contig 00943	1443, 8238RC	34.54	29.03	36.13
	Contig 00960	1169, 7964RC	35.54	30.32	36.79
	Contig 00976	345, 5257RC	―	27.1	34.78
	Contig EAd	whole lenth	48.3	47.1	―
Epichloë brachyelytri E4804	Contig 00035	46985, 48689	―	14.19	―
	Contig 00043	13991, 20019RC	29.58	23.87	31.88
	Contig 00227	20833, 26860	42.23	36.77	43.45
	Contig 00228	8415, 11402	26.8	13.55	―
	Contig 00319	2950, 8976RC	26.24	12.26	26.46
	Contig 00366	1603, 14591RC	26.91	13.55	26.82
	Contig 00405	7503, 13529	30.97	23.53	32.12
	Contig 00624	7346, 13374RC	29.47	22.58	33.08
	Contig EBd	whole lenth	48.47	47.1	51.99
Epichloë typhina	Contig E8-00515	23480, 25544	41.89	―	―
	Contig E8-ETd	whole lenth	48.36	47.1	52.01
	Contig E5819-00151-1	12887, 17602	―	14.84	26.95
	Contig E5819-00151-2	43242, 48902	27.24	17.42	27.47
	Contig E5819-00283	1206, 6911RC	26.07	14.84	26.24
	Contig E5819-00535-1	11124, 16828RC	32.7	29.03	39.19
	Contig E5819-00911	1409, 7114RC	28.86	16.77	29.96
	Contig E5819-00966	1205, 7181	28.75	15.48	28.4
	Contig E5819-00995	1184, 6889	32.37	29.68	30.17
	Contig E5819-ETd	whole lenth	48.36	47.1	―
Colletotrichum graminicola M1.001	Supercontig 1.112-2	4367, 9981	32.46	22.58	34.75
	Supercontig 1.112-3	12336, 17950	31.68	22.58	34.9
	Supercontig 1.112-4	20512, 22740	31.51	23.23	―
	Supercontig 1.112-5	48826, 54366	―	―	51.52
	Supercontig 1.112-6	56906, 74086	48.34	47.65	―
	Supercontig 1.112-7	120270, 121651	48.43	47.1	―
	Supercontig 1.248	6085, 11699	28.79	19.35	31.72
	Supercontig 1.520	1, 1585	―	47.1	―
	Supercontig 1.560	whole lenth	―	47.44	―
Leptosphaeria maculans JN3	Supercontig 2-1	1301, 6898	35.48	32.26	―
	Supercontig 2-2	8654, 14269	36.37	30.97	37.63
	Supercontig 2-3	17678, 20800	35.21	29.68	―
	Supercontig 2-4	41728, 46356	―	31.61	37.01
	Supercontig 2-5	48099, 53714	35.43	39.35	36.83
	Supercontig 2-6	57986, 63602	34.59	30.97	36.53
	Supercontig 2-7	65702, 83163	32.82	32.05	―
	Supercontig 2-8	86039, 98277	34.09	32.26	―
	Supercontig 2-9	112366, 115655	30.09	23.87	―
	Supercontig 19-1	2908, 6944RC	47.5	46.45	―
	Supercontig 19-2	12032, 24123RC	35.15	33.55	39.1
	Supercontig 19-3	26745, 38835RC	37.54	32.26	39.98
	Supercontig 19-4	41055, 43474RC	37.69	29.68	―
	Supercontig 19-6	63118, 67744RC	―	32.9	39.31
	Supercontig 19-7	70708, 76336RC	47.48	46.45	50.89
	Supercontig 19-8c	79509, 85125RC	47.5	46.45	44.43
	Supercontig 19-9	89044, 94662RC	36.1	31.61	38.94
	Supercontig 19-10	98248, 103863RC	35.48	30.32	39.19
	Supercontig 19-11	106364, 111983RC	36.99	33.96	38.11
	Supercontig 19-12	114783, 120398RC	35.37	31.61	38.05
	Supercontig 19-13	123301, 128916RC	36.1	30.97	38.02
	Supercontig 19-14	138569, 150658RC	35.82	29.03	35.72
	Supercontig 19-15	153962, 159577RC	35.65	30.97	38.17
	Supercontig 19-16	161966, 167582RC	32.42	30.32	37.65
	Supercontig 19-17	170621, 176236RC	31.65	30.97	35.01
	Supercontig 19-18	178562, 184177RC	33.26	30.97	36.89
	Supercontig 27-1	8431, 14046RC	35.87	32.9	38.17
	Supercontig 27-2	16142, 28241RC	37.17	34.19	37.72
	Supercontig 27-3	30594, 36210RC	36.76	29.03	38.13
	Supercontig 27-4	40512, 45062RC	―	28.39	37.28
	Supercontig 27-5	55723, 60759RC	―	30.97	37.41
	Supercontig 27-6	64503, 70122RC	36.21	30.97	38.16
	Supercontig 27-7	72239, 77854RC	35.09	29.03	37.28
	Supercontig 27-8	83453, 89069RC	35.43	30.97	37.09
	Supercontig 27-9	91316, 96932RC	35.48	30.32	37.21
	Supercontig 27-10	113745, 126607RC	33.65	29.68	39.49
	Supercontig 27-11	162664, 168283RC	34.09	30.32	37.26
	Supercontig 27-12	170952, 176567RC	32.98	32.26	37.75
	Supercontig 27-13	178270, 183888RC	34.22	27.74	37.35
	Supercontig 27-14	187227, 192842RC	34.71	28.39	37.69
	Supercontig 27-15	194716, 200334RC	34.87	29.68	36.19
	Supercontig 27-16	202151, 207769RC	34.48	29.68	37.37
	Supercontig 27-17	209999, 215614RC	34.98	30.97	37.54
	Supercontig 27-18	218669, 224285RC	35.93	32.26	37.41
	Supercontig 27-19	226760, 232375RC	36.1	34.19	37.81
	Supercontig 27-20	235727, 241344RC	34.57	31.61	37.35
	Supercontig 27-21	244713, 210515RC	―	32.26	36.71
	Supercontig 28-1	1917, 5120	34.59	30.32	―
	Supercontig 28-2	27871, 32694	34.2	29.68	―
	Supercontig 28-3	34696, 40312	33.43	29.68	36.37
	Supercontig 28-4	42668, 64427	33.2	27.1	37.9
	Supercontig 28-5	67289, 79888	34.37	31.61	35.96
	Supercontig 28-6	82336, 87956	33.59	28.39	36.29
	Supercontig 28-7	90878, 103126	―	30.32	38.02
	Supercontig 28-8	105806, 111422	34.24	32.26	36.53
	Supercontig 28-9	113441, 119054	34.09	31.37	36.5
	Supercontig 28-10	121583, 132516	32.76	29.03	35.57
	Supercontig 28-11	136343, 141376	34.43	29.03	―
	Supercontig 28-12	144520, 150145	―	30.97	37.28
	Supercontig 28-13	152452, 158067	36.1	30.32	37.1
	Supercontig 28-14	160452, 173084	35.46	32.26	―
	Supercontig 28-15	176028, 181644	35.37	30.97	38.01
	Supercontig 28-16	191906, 213457	35.04	28.39	37.99
	Supercontig 28-17	216093, 228184	34.43	32.26	37.46
	Supercontig 28-18	230107, 235722	34.65	30.97	36.05
	Supercontig 33-1	1347, 6962	33.31	31.61	36.17
	Supercontig 33-2	11519, 16146	―	29.03	36.41
	Supercontig 33-3	18714, 36433	36.15	30.97	36.47
	Supercontig 33-4	39023, 51124	34.76	32.9	37.59
	Supercontig 33-5	53625, 65241	32.37	32.26	―
	Supercontig 34-1	1362, 6977RC	32.76	30.97	35.81
	Supercontig 34-2	9422, 15038RC	33.26	30.97	35.66
	Supercontig 34-3	18313, 23928RC	33.43	30.97	35.66
	Supercontig 34-4	26213, 31828RC	33.54	33.55	37.84
	Supercontig 34-5	35163, 40778RC	32.93	29.03	36.89
	Supercontig 34-6	43680, 49295RC	35.98	34.19	39.73
	Supercontig 34-7	52920, 58535RC	34.54	32.26	37.69
	Supercontig 35-1	1426, 13396	35.98	32.26	38.05
	Supercontig 35-2	15798, 21413	34.09	28.39	37.19
	Supercontig 35-3	46043, 50142	34.65	30.32	―
	Supercontig 35-4	54524, 59557	34.76	29.03	―
	Supercontig 35-5	62258, 67923	―	31.61	38.31
	Supercontig 35-6	70838, 76593	―	―	37.11
	Supercontig 37-1	1076, 6691	34.76	30.32	37.46
	Supercontig 37-2	9939, 13030	35.17	31.61	―
	Supercontig 37-3	14373, 15789	―	28.39	―
	Supercontig 37-4	37352, 40511	34.98	29.68	―
	Supercontig 37-5	45565, 51180	36.15	32.26	37.78
Neurospora crassa	FJ360521	―	48.39	45.81	51.26
	PRJNA13841 chromosomeV, contig 7.63	1, 5412	―	16.13	26.71
	PRJNA13841 chromosomeV, contig 7.97-1	1, 5376	―	17.42	25.81
	PRJNA13841 chromosomeV, contig 7.97-2	8591, 14221	24.72	18.71	28.48
	PRJNA13841 chromosomeV, contig 7.97-3	17416, 23046	25.84	18.71	27.58
	PRJNA13841 chromosomeV, contig 7.97-4	26256, 31886	24.78	16.77	27.7
	PRJNA13841 chromosomeV, contig 7.97-5	35087, 40717	26.06	14.84	29.44
	PRJNA13841 chromosomeV, contig 7.97-6	43913, 49543	30.07	27.1	34.23
	PRJNA132 chromosomeV, contig 7.116-2	5264, 10894RC	25.11	17.42	27.43
	PRJNA132 chromosomeV, contig 7.116-3	14103, 16390RC	22.61	18.06	―
	PRJNA132 chromosomeV, contig 7.63	1, 5412	―	16.13	26.71
	PRJNA132 chromosomeV, contig 7.97-1	1, 5376	―	17.42	25.81
	PRJNA132 chromosomeV, contig 7.97-2	8591, 14221	24.72	18.71	28.48
	PRJNA132 chromosomeV, contig 7.97-3	17416, 23046	25.84	18.71	27.58
	PRJNA132 chromosomeV, contig 7.97-4	26256, 31886	24.78	16.77	27.7
	PRJNA132 chromosomeV, contig 7.97-5	35087, 40717	26.06	14.84	29.44
	PRJNA132 chromosomeV, contig 7.97-6	43913, 49543	30.07	27.1	34.23
	PRJNA132 contig 7.136	1799, 4849RC	23.39	19.35	―
	PRJNA132 contig 7.137	1, 4249	―	16.13	25.84
	PRJNA132 contig 7.142-1	1, 5470	―	20	26.98
	PRJNA132 contig 7.142-2	8669, 12000	25.39	17.42	―
	PRJNA132 contig 7.143	1889, 5642RC	24.55	14.19	―
	PRJNA132 contig 7.144-2	4873, 10503RC	23.33	20.65	25.42
	PRJNA132 contig 7.146	663, 6293RC	24.78	18.06	25.36
	PRJNA132 contig 7.149	1, 4766	―	12.26	27.4
	PRJNA132 contig 7.155-2	6302, 11932	26.61	12.9	25.63
	PRJNA132 contig 7.155-3	15126, 19714	23.72	13.55	―
	PRJNA132 contig 7.162-1	170, 3545	―	―	26.44
	PRJNA132 contig 7.166	110, 1980RC	26.5	―	―
	PRJNA132 contig 7.168	1, 3940RC	―	18.06	25.75
	PRJNA132 contig 7.183	whole lenth	―	12.9	―
	PRJNA132 contig 7.184	1890, 7520RC	26.84	17.42	27.43
	PRJNA132 contig 7.185	1, 4831RC	―	20	26.83
	PRJNA132 contig 7.199	190, 4964RC	25.06	21.94	―
	PRJNA132 contig 7.201	1844, 7474RC	25.28	21.94	26.44
	PRJNA132 contig 7.204	1211, 3127RC	27.06	―	―
	PRJNA132 contig 7.205-1	1893, 7523RC	25.45	12.9	25.9
	PRJNA132 contig 7.205-2	10717, 16347RC	26.22	17.42	28.06
	PRJNA132 contig 7.206	1530, 7160RC	24.72	15.48	26.5
	PRJNA132 contig 7.207	1, 4757RC	―	18.71	25.72
	PRJNA132 contig 7.209-2	3983, 9613RC	25.17	20.65	27.76
	PRJNA132 contig 7.209-3	12810, 18441RC	24.72	14.19	27.25
	PRJNA132 contig 7.210-2	5492, 9730RC	27.28	21.29	―
	PRJNA132 contig 7.211-2	5146, 8404RC	26.06	21.29	―
	PRJNA132 contig 7.226	2711, 8024	25.33	18.71	―
	PRJNA132 contig 7.235	whole length	―	14.19	―
	PRJNA132 contig 7.236	1791, 5475	26.5	16.77	―
	PRJNA132 contig 7.239	1, 4923	―	22.58	26.95
a Sequences of the same gene with high (in bold) and low (in Time Roman) GC contents. They were identified as functional genes and pseudogenes, respectively.
b Data missing (dashes) because of incompleteness of sequences.
c GC contents unevenly destributed in the rDNA unit, higher in 18S and 5.8S and lower in 28S. They were identified as fuctional gene (18S and 5.8S) and pseudogene (28S) in this study.
d Manually assembled contigs, Contig EA = contigs 01353 + 01156, Contig EB = contigs 03673 + 04212 + 03893 + 03750 + 03808 + 03584, Contig E8-ET = contigs 01615 + 01407, Contig E5819-ET = Contigs 01700 + 01606 + 01915 + 01482.
RC Position after a reverse complement was done.

## Sheet: Table S3
Table S3. C→T and G→A mutations in the 18S, 5.8S and 28S rRNA pseudogene sequences.
Species	Sequences	Number of nucleotide mutationsa
		18S			ITS1			5.8S			ITS2			28S
		C→T	G→A	length	C→T	G→A	length	C→T	G→A	length	C→T	G→A	length	C→T	G→A	length
Cordyceps militaris CM01	Scaffold CCM S00004-1	152b	177b	1732	19	17	161	17	17	155	22	26	163	229b	322b	2725
	Scaffold CCM S00004-2	141b	183b	1732	18	19	161	19	21	155	21	24	163	237b	324b	2725
	Average mutation rate	8.46%b	10.4%b		0.114907	0.111801		0.116	0.123		0.1319	0.1534		8.55%b	11.9%b
Epichloë amarillans E57	Contig 00449-1	114	148	1795	9	16	172	12	16	155	20	17	180	230b	326b	3289
	Contig 00449-2	117	135	1795	11	17	172	11	19	155	22	17	180	224b	312b	3289
	Contig 00653	118	136	1795	8	19	172	12	14	155	23	16	180	228b	305b	3289
	Contig 00943	117	132	1795	9	15	172	12	16	155	27	21	180	230b	301b	3289
	Contig 00960	105	125	1795	8	18	172	11	15	155	24	14	180	227b	283b	3289
	Contig 00976	―	―	―	14	20	172	13	18	155	23	23	180	244b	331b	3289
	Average mutation rate	0.0636	0.0753		0.0572	0.1017		0.0763	0.105		0.1287	0.1		7.01%b	9.42%b
Epichloë brachyelytri E4804	Contig 00035	―	―	―	22	27	174	25	26	155	38	33	181	―	―	―
	Contig 00043	155	187	1795	13	20	174	17	19	155	32	29	181	304	367	3337
	Contig 00227	61	51	1795	8	6	174	8	8	155	11	3	181	151	134	3337
	Contig 00228	175	215	1795	21	25	174	25	27	155	39	34	181	―	―	―
	Contig 00319	182	216	1795	20	25	174	25	29	155	39	36	181	378	470	3337
	Contig 00366	174	215	1795	21	26	174	24	28	155	41	33	181	384	458	3337
	Contig 00405	148	166	1795	17	19	174	17	18	153	33	26	181	287	375	3337
	Contig 00624	159	182	1795	15	19	174	18	20	155	31	28	181	287	344	3337
	Average mutation rate	0.0839	0.0981		0.0984	0.12		0.128	0.141		0.1823	0.1533		0.0895	0.107
Epichloë typhina	E8 contig 00515	64	52	1795	1	1	168	―	―	―	―	―	―	―	―	―
	E5819 contig 00151-1	―	―	―	21	26	168	26	24	155	31	36	180	365	473	3338
	E5819 contig 00151-2	176	204	1795	20	25	168	22	24	155	31	33	180	369	452	3338
	E5819 contig 00283	187	213	1795	24	24	168	26	24	155	40	35	180	404	459	3338
	E5819 contig 00535-1	122	160	1795	10	8	167	13	15	155	17	18	180	188	243	3338
	E5819 contig 00911	158	191	1795	18	23	168	21	26	155	32	29	180	326	412	3338
	E5819 contig 00966	169	183	1795	18	20	168	23	26	155	31	32	180	371	420	3338
	E5819 contig 00995	159	128	1795	15	14	168	14	13	155	27	23	180	349	383	3338
	Average mutation rate	0.0824	0.09		0.0946	0.105		0.134	0.14		0.1659	0.1635		0.102	0.122
Colletotrichum graminicola M1.001	Supercontig 1.112-1	―	―	―	―	―	―	19	19	155	―	―	―	―	―	―
	Supercontig 1.112-2	134	144	1777	17	15	182	20	18	155	12	12	162	265	292	3335
	Supercontig 1.112-3	161	130	1777	24	17	182	20	17	155	11	4	162	277	272	3335
	Supercontig 1.112-4	138	157	1777	22	14	182	―	―	―	5	0	96	―	―	―
	Supercontig 1.248	165	178	1777	22	20	182	23	20	155	15	17	162	317	339	3335
	Average mutation rate	0.0841	0.0857		0.1168	0.0907		0.132	0.119		0.0739	0.0567		0.0859	0.0903
Leptosphaeria maculans JN3	Supercontig 2-1	98	118	1798	10	6	164	11	11	155	6	10	151	―	―	―
	Supercontig 2-2	99	101	1798	10	5	164	12	12	155	10	9	151	192	253	3348
	Supercontig 2-3	102	118	1798	10	9	164	12	14	155	9	12	151	―	―	―
	Supercontig 2-4	―	―	―	15	12	164	10	13	155	11	13	151	196	270	3348
	Supercontig 2-5	89	128	1798	6	9	164	4	7	155	0	0	151	200	271	3348
	Supercontig 2-6	101	131	1798	14	12	165	10	14	155	11	13	151	207	274	3348
	Supercontig 2-7	128	135	1798	14	11	164	11	12	155	12	10	151	―	―	―
	Supercontig 2-8	115	125	1798	8	9	164	10	12	155	9	13	151	―	―	―
	Supercontig 2-9	137	176	1798	18	15	164	16	19	155	14	15	151	―	―	―
	Supercontig 19-2	106	116	1798	14	9	164	8	12	155	8	10	151	164	231	3348
	Supercontig 19-3	71	108	1798	8	8	164	10	12	155	7	11	151	152	213	3348
	Supercontig 19-4	76	100	1798	13	10	164	10	16	155	13	12	151	―	―	―
	Supercontig 19-6	―	―	―	9	8	164	9	12	155	8	9	151	159	229	3348
	Supercontig 19-8	―	―	―	―	―	―	―	―	―	0	0	151	80	137	3348
	Supercontig 19-9	78	127	1798	8	7	164	10	13	155	5	10	151	153	247	3348
	Supercontig 19-10	97	119	1798	14	9	164	11	14	155	5	12	151	142	250	3348
	Supercontig 19-11	76	113	1798	10	5	164	11	10	155	11	15	151	190	237	3348
	Supercontig 19-12	102	116	1798	10	6	164	10	13	155	9	9	151	167	263	3348
	Supercontig 19-13	85	120	1798	10	9	164	10	14	155	5	14	151	171	260	3348
	Supercontig 19-14	96	113	1798	10	8	164	11	16	155	11	13	151	224	284	3348
	Supercontig 19-15	97	116	1798	12	6	164	11	13	155	9	10	151	171	255	3348
	Supercontig 19-16	131	140	1798	13	11	164	13	12	155	11	12	151	194	247	3349
	Supercontig 19-17	127	158	1798	16	15	164	10	14	155	12	14	151	232	299	3348
	Supercontig 19-18	116	141	1798	11	7	164	12	12	155	9	10	151	214	255	3348
	Supercontig 27-1	91	118	1798	11	9	164	10	11	155	6	12	151	178	249	3348
	Supercontig 27-2	79	109	1798	8	8	164	9	10	155	11	9	151	191	252	3348
	Supercontig 27-3	83	111	1798	11	8	164	12	14	155	8	11	151	175	252	3348
	Supercontig 27-4	―	―	―	13	8	164	12	16	155	10	13	151	191	263	3348
	Supercontig 27-5	―	―	―	13	10	164	10	14	155	11	13	152	201	252	3348
	Supercontig 27-6	96	107	1798	12	7	164	12	12	155	10	10	151	182	244	3348
	Supercontig 27-7	100	123	1798	13	11	164	14	13	155	8	12	151	200	257	3348
	Supercontig 27-8	107	110	1798	13	8	164	13	11	155	12	12	151	201	260	3348
	Supercontig 27-9	106	110	1798	13	10	164	10	16	155	10	11	151	197	260	3348
	Supercontig 27-10	109	141	1798	13	10	164	10	16	155	10	12	151	165	217	3348
	Supercontig 27-11	101	140	1798	11	12	164	10	15	155	9	13	151	199	257	3348
	Supercontig 27-12	125	136	1798	13	10	164	8	14	155	12	11	151	186	254	3348
	Supercontig 27-13	107	132	1798	16	15	164	14	15	155	13	14	151	186	267	3348
	Supercontig 27-14	98	132	1798	8	9	164	13	15	155	12	12	151	191	257	3348
	Supercontig 27-15	94	134	1798	14	12	163	12	14	155	11	15	154	211	278	3348
	Supercontig 27-16	97	137	1798	13	8	164	12	14	155	8	13	151	170	282	3348
	Supercontig 27-17	95	130	1798	12	12	164	10	14	155	8	12	151	180	267	3348
	Supercontig 27-18	82	126	1798	11	6	164	9	13	155	8	14	151	190	262	3348
	Supercontig 27-19	86	119	1798	11	7	164	7	12	155	9	14	151	177	261	3348
	Supercontig 27-20	101	131	1798	10	8	164	8	15	155	12	12	151	191	263	3348
	Supercontig 27-21	―	―	―	13	11	164	12	10	155	9	12	151	197	279	3348
	Supercontig 28-1	99	131	1798	12	9	164	12	13	155	8	13	151	―	―	―
	Supercontig 28-2	108	132	1798	13	11	164	11	15	155	10	13	151	―	―	―
	Supercontig 28-3	113	139	1798	17	15	164	12	14	155	11	13	151	206	282	3348
	Supercontig 28-4	120	137	1798	14	7	164	13	17	155	10	10	151	174	261	3348
	Supercontig 28-5	103	134	1798	13	11	164	9	14	155	10	10	151	215	287	3348
	Supercontig 28-6	115	134	1798	17	11	164	12	16	155	13	12	151	204	288	3348
	Supercontig 28-7	―	―	―	14	8	164	11	14	155	9	10	151	189	245	3348
	Supercontig 28-8	105	133	1798	13	10	164	9	13	155	9	14	151	205	278	3348
	Supercontig 28-9	109	133	1798	14	11	164	9	14	155	8	13	151	205	277	3348
	Supercontig 28-10	124	141	1798	14	11	164	12	15	155	10	14	151	224	290	3348
	Supercontig 28-11	113	122	1798	11	6	164	10	17	155	10	13	151	―	―	―
	Supercontig 28-12	―	―	―	12	9	160	13	11	155	10	10	151	―	―	―
	Supercontig 28-13	96	109	1798	10	10	164	9	16	155	8	12	151	200	264	3348
	Supercontig 28-14	93	126	1798	13	9	164	11	11	155	8	13	151	―	―	―
	Supercontig 28-15	109	109	1798	15	9	164	14	10	155	11	10	151	207	226	3348
	Supercontig 28-16	104	120	1798	14	7	164	13	15	155	10	12	151	179	256	3348
	Supercontig 28-17	107	128	1798	13	12	164	12	10	155	10	12	151	202	250	3348
	Supercontig 28-18	104	127	1798	12	9	164	12	12	155	11	9	151	211	286	3348
	Supercontig 33-1	118	137	1798	14	9	164	10	13	155	11	12	151	207	287	3348
	Supercontig 33-2	―	―	―	15	8	164	9	18	155	10	12	151	203	285	3348
	Supercontig 33-3	90	115	1798	13	11	164	9	15	155	9	15	151	207	276	3348
	Supercontig 33-4	97	132	1798	14	7	164	10	11	155	9	13	151	198	250	3348
	Supercontig 33-5	117	154	1798	15	8	164	11	11	155	10	11	151	―	―	―
	Supercontig 34-1	125	141	1798	15	10	164	10	14	155	11	15	151	222	281	3348
	Supercontig 34-2	115	139	1798	14	12	165	10	14	155	11	13	151	216	293	3348
	Supercontig 34-3	115	138	1798	15	10	164	10	14	155	11	14	151	225	284	3348
	Supercontig 34-4	117	134	1798	7	8	164	9	11	155	12	10	151	181	255	3348
	Supercontig 34-5	119	143	1798	13	11	164	11	16	155	12	13	151	199	269	3348
	Supercontig 34-6	92	116	1798	9	7	164	8	11	155	7	13	151	146	231	3348
	Supercontig 34-7	117	116	1798	13	9	164	11	11	155	6	10	151	185	257	3348
	Supercontig 35-1	99	108	1798	13	9	164	11	11	155	7	11	151	199	233	3348
	Supercontig 35-2	116	125	1798	16	10	164	13	15	155	10	13	151	211	251	3348
	Supercontig 35-3	95	136	1798	13	9	164	11	14	155	9	11	151	―	―	―
	Supercontig 35-4	112	117	1798	13	10	164	14	13	155	11	14	151	―	―	―
	Supercontig 35-5	―	―	―	13	11	164	10	13	155	8	10	151	169	254	3348
	Supercontig 35-6	―	―	―	―	―	―	―	―	―	9	10	151	193	271	3348
	Supercontig 37-1	111	118	1798	14	10	164	10	15	155	10	11	151	192	257	3348
	Supercontig 37-2	93	130	1798	10	7	164	9	14	155	11	12	151	―	―	―
	Supercontig 37-3	―	―	―	11	5	164	11	17	155	9	13	151	―	―	―
	Supercontig 37-4	108	117	1798	13	12	164	9	17	155	11	14	151	―	―	―
	Supercontig 37-5	78	126	1798	12	9	164	10	12	155	9	13	151	192	247	3348
	Average mutation rate	0.0574	0.0704		0.0757	0.057		0.069	0.0866		0.0624	0.0777		0.0568	0.0774
Neurospora crassa	PRJNA13841 chromosomeV, contig 7.63	―	―	―	25	20	191	21	25	155	22	28	153	317	503	3336
	PRJNA13841 chromosomeV, contig 7.97-1	―	―	―	33	23	191	31	13	155	29	21	153	475	374	3336
	PRJNA13841 chromosomeV, contig 7.97-2	202	223	1796	16	25	191	19	23	155	26	26	153	334	426	3336
	PRJNA13841 chromosomeV, contig 7.97-3	227	178	1796	25	15	191	24	18	155	22	15	153	398	392	3336
	PRJNA13841 chromosomeV, contig 7.97-4	227	197	1796	17	20	191	25	20	155	19	21	153	452	334	3336
	PRJNA13841 chromosomeV, contig 7.97-5	231	170	1796	28	22	191	24	24	155	27	21	153	437	291	3336
	PRJNA13841 chromosomeV, contig 7.97-6	160	169	1796	13	17	191	14	15	155	21	19	153	307	261	3336
	PRJNA132 chromosomeV, contig 7.116-2	224	194	1796	25	20	191	19	25	155	27	21	168	389	406	3336
	PRJNA132 chromosomeV, contig 7.116-3	255	208	1796	31	17	191	23	20	155	37	25	148	―	―	―
	PRJNA132 chromosomeV, contig 7.63	―	―	―	25	20	191	21	25	155	23	30	168	317	503	3336
	PRJNA132 chromosomeV, contig 7.97-1	―	―	―	33	23	191	31	13	155	30	21	168	475	374	3336
	PRJNA132 chromosomeV, contig 7.97-2	202	223	1796	16	25	191	19	23	155	27	28	168	334	426	3336
	PRJNA132 chromosomeV, contig 7.97-3	227	178	1796	25	15	191	24	18	155	23	16	168	398	392	3336
	PRJNA132 chromosomeV, contig 7.97-4	227	197	1796	17	20	191	25	20	155	20	21	168	452	334	3336
	PRJNA132 chromosomeV, contig 7.97-5	231	170	1796	28	22	191	24	24	155	28	21	168	437	291	3336
	PRJNA132 chromosomeV, contig 7.97-6	160	169	1796	13	17	191	14	15	155	22	20	168	307	261	3336
	PRJNA132 contig 7.136	148	301	1796	12	30	191	14	27	155	24	33	168	―	―	―
	PRJNA132 contig 7.137	―	―	―	20	28	191	21	25	155	19	20	168	340	508	3336
	PRJNA132 contig 7.142-1	―	―	―	18	18	191	18	22	155	23	28	168	414	396	3336
	PRJNA132 contig 7.142-2	224	189	1796	29	17	191	21	23	155	25	23	168	―	―	―
	PRJNA132 contig 7.143	191	237	1796	17	33	191	21	28	155	22	31	168	―	―	―
	PRJNA132 contig 7.144-2	236	214	1796	28	30	191	23	16	155	21	16	168	448	414	3336
	PRJNA132 contig 7.146	239	185	1796	23	18	191	24	19	155	35	22	168	508	356	3336
	PRJNA132 contig 7.149	―	―	―	30	16	191	28	24	155	30	18	168	453	343	3336
	PRJNA132 contig 7.155-2	176	215	1796	21	20	191	22	29	155	24	22	168	394	461	3336
	PRJNA132 contig 7.155-3	199	244	1796	17	25	191	23	27	155	20	22	168	―	―	―
	PRJNA132 contig 7.162-1	―	―	―	―	―	―	―	―	―	―	―	―	402	426	3336
	PRJNA132 contig 7.166	181	212	1796	18	10	75	―	―	―	―	―	―	―	―	―
	PRJNA132 contig 7.168	―	―	―	24	25	191	19	24	155	29	21	168	392	459	3336
	PRJNA132 contig 7.183	―	―	―	22	19	191	23	28	155	25	27	168	―	―	―
	PRJNA132 contig 7.184	180	207	1796	16	19	191	22	22	155	20	19	168	400	395	3336
	PRJNA132 contig 7.185	―	―	―	25	18	191	20	20	155	22	25	168	376	439	3336
	PRJNA132 contig 7.199	238	181	1796	30	17	191	25	12	155	35	14	168	―	―	―
	PRJNA132 contig 7.201	239	176	1796	27	19	191	24	13	155	27	14	168	462	366	3336
	PRJNA132 contig 7.204	153	230	1796	10	9	121	―	―	―	―	―	―	―	―	―
	PRJNA132 contig 7.205-1	199	214	1796	24	28	191	25	26	155	28	23	168	480	366	3336
	PRJNA132 contig 7.205-2	197	201	1796	22	24	191	18	26	155	25	21	168	427	347	3336
	PRJNA132 contig 7.206	229	196	1796	23	27	191	24	23	155	31	27	168	400	426	3336
	PRJNA132 contig 7.207	―	―	―	17	25	191	16	26	155	23	22	168	476	376	3336
	PRJNA132 contig 7.209-2	212	205	1796	21	24	191	19	20	155	21	23	168	434	350	3336
	PRJNA132 contig 7.209-3	183	242	1796	20	23	191	22	27	155	24	26	169	468	332	3336
	PRJNA132 contig 7.210-2	148	231	1796	16	25	191	14	24	155	24	29	168	―	―	―
	PRJNA132 contig 7.211-2	206	195	1796	27	29	191	17	21	155	25	26	168	―	―	―
	PRJNA132 contig 7.226	219	195	1796	26	18	191	21	21	155	26	26	168	―	―	―
	PRJNA132 contig 7.234	―	―	―	―	―	―	―	―	―	―	―	―	422	429	3336
	PRJNA132 contig 7.235	―	―	―	23	23	191	20	29	155	33	28	168	―	―	―
	PRJNA132 contig 7.236	222	171	1796	18	25	191	19	26	155	26	26	168	―	―	―
	PRJNA132 contig 7.239	―	―	―	22	19	191	11	25	155	23	27	168	418	393	3336
	Average mutation rate	0.115	0.113		0.1181	0.1142		0.137	0.143		0.1531	0.1394		0.123	0.116
Average mutation rate (%)		0.0816	0.0909		0.092	0.0838		0.113	0.123		0.1051	0.1058		0.0875	0.104
Total average mutation rate of both G→A and C→T (%)		0.1725			0.1758			0.236			0.2109			0.1915
a Data missing (dashes) because of incompleteness of sequences.
b Data generated from incompete sequences because no intact functional gene sequences can be found.

## Sheet: Table S4
Table S4. Specific primers for rRNA pseudogenes designed in this study.
Primer name	Primer sequence	Note	Products	GC content
Cg18PsF	5'-ACTAAAAACCCTAACTTATA-3'	Forward	Partial 18S of C. graminicola	0.25
Cg18PsR	5'-TAATCCCTAGTTAGTATAGTTTATA-3'	Reverse	Partial 18S of C. graminicola	0.2308
Cg58PsF	5'-TAAGGTCTTTATTAGTAAACTAGT-3'	Forward	5.8S of C. graminicola	0.25
Cg58PsR	5'-TCCCTCTAGATCCTAATACA-3'	Reverse	5.8S of C. graminicola	0.4
Cg28PsF	5'-ACGTATAGGGGCAAAAGACTAATTA-3'	Forward	Partial 28S of C. graminicola	0.3462
Cg28PsR	5'-ACTAGAAGCCTCTAGCTAGTTACCTA-3'	Reverse	Partial 28S of C. graminicola	0.4074
Cm18PsF	5'-AAGTCTAGTGCTAGTAGCTATA-3'	Forward	Partial 18S of C. militaris	0.3636
Cm18PsR	5'-GACACCTTACTAAGCTATTCAATTA-3'	Reverse	Partial 18S of C. militaris	0.32
Cm58PsF	5'-GGCCTAGGCAGTAGCTATTA-3'	Forward	5.8S of C. militaris	0.5
Cm58PsR	5'-GGCTATATTAGGTTCTTAGTA-3'	Reverse	5.8S of C. militaris	0.3333
Cm28PsF	5'-GCGCTATAGGTATTATATA-3'	Forward	Partial 28S of C. militaris	0.3158
Cm28PsR	5'-ATAAAGGATTTAACCCTACTTATA-3'	Reverse	Partial 28S of C. militaris	0.25
Nc58PsF1	5'-TAAAGTTTCTATTAGTAAATT-3'	Forward	5.8S of N. crassa	0.1429
Nc58PsF2	5'-AATTTTACTTATATAATTACT-3'	Forward	5.8S of N. crassa	0.0952
Nc58PsR4	5'-GAATATTAATAAATATAATATA-3'	Reverse	5.8S of N. crassa	0.0455
Nc58PsR3	5'-AAATAACGTTCGAATAAATATA-3'	Reverse	5.8S of N. crassa	0.1818
Nc58PsR2	5'-ATAGAATTATTATGCTTAGTATA-3'	Reverse	5.8S of N. crassa	0.1739
Nc58PsR1	5'-TAGTAAAAACCTGCTATATAATT-3'	Reverse	5.8S of N. crassa	0.2174
Nc18PsF1	5'-GCCGTATTTAGTTGATTCTATT-3'	Forward	Partial 18S of N. crassa	0.3333
Nc18PsF2	5'-CGGATAATAATGATATCGATCGGTT-3'	Forward	Partial 18S of N. crassa	0.36
Nc18PsR1	5'-CGGCTAATATAAGTTAATAATTTATAT-3'	Reverse	Partial 18S of N. crassa	0.1852
Nc18PsR2	5'-ACCATCATCATATATCGATAAG-3'	Reverse	Partial 18S of N. crassa	0.3182
Nc28PsF1	5'-TTTATCATAAGGATTTAATACGGC-3'	Forward	Partial 28S of N. crassa	0.2917
Nc28PsF2	5'-ATTTATATGATTATTCTTAGCGGC-3'	Forward	Partial 28S of N. crassa	0.2917
Nc28PsR1	5'-GCCGCTATCCTACTATTAAAATA-3'	Reverse	Partial 28S of N. crassa	0.3478
Nc28PsR2	5'-GCGTTCGGTTTATTTTATATTA-3'	Reverse	Partial 28S of N. crassa	0.2727
