# Supplementary material for: rRNA Pseudogenes in Filamentous Ascomycetes as Revealed by Genome Data
Source: G3 (Bethesda). 2017 Jun 21;7(8):2695–703. doi: 10.1534/g3.117.044016 (PMC5555474; doi:10.1534/g3.117.044016)
Supplement: Supplementary file 3 [file 2695FileS2.zip]

Archive with 17 entries (16 files):
- Dataset S1/
- Dataset S1/Colletotrichum graminicola M1.001 IGS.fas
- Dataset S1/Colletotrichum graminicola M1.001 ITS1.fas
- Dataset S1/Colletotrichum graminicola M1.001 ITS2.fas
- Dataset S1/Cordyceps militaris CM01 ITS1.fas
- Dataset S1/Cordyceps militaris CM01 ITS2.fas
- Dataset S1/Epichloe amarillans E57 ITS1.fas
- Dataset S1/Epichloe amarillans E57 ITS2.fas
- Dataset S1/Epichloe brachyelytri E4804 ITS1.fas
- Dataset S1/Epichloe brachyelytri E4804 ITS2.fas
- Dataset S1/Epichloe typhina E5819 ITS1.fas
- Dataset S1/Epichloe typhina E5819 ITS2.fas
- Dataset S1/Epichloe typhina E8 ITS1.fas
- Dataset S1/Leptosphaeria maculans JN3 ITS1.fas
- Dataset S1/Leptosphaeria maculans JN3 ITS2.fas
- Dataset S1/Neurospora crassa OR74A ITS1.fas
- Dataset S1/Neurospora crassa OR74A ITS2.fas
