# Supplementary material for: rRNA Pseudogenes in Filamentous Ascomycetes as Revealed by Genome Data
Source: G3 (Bethesda). 2017 Jun 21;7(8):2695–703. doi: 10.1534/g3.117.044016 (PMC5555474; doi:10.1534/g3.117.044016)
Supplement: Supplementary file 3 [file 2695FileS2.zip › Dataset S1/Colletotrichum graminicola M1.001 IGS.fas]

>supercont1.112-3
CCTTCGCCTCGATTTCCTCATGAACTT-GACGGCCTCTGGCCGGGAGAGCGCGAGGCAAC
CGGACGGTTGGGAGAACGAGCGAGG-CGCGCCGGCGTTCCGGTGCG-CCAAGTCTCGTGT
GAACGAAAAAGGTACCCTGGAAAAGGATACCGGAG-TCGAGTGCCGCTTGCGAGAGCC-A
AGTGCCCTAGGGGGGCAGGAGGGCGGCCAGGTGCATGGACCGGAGTTACCCTG-GAAAGG
AAAAAGGTACCCTGGAAGGGGCTCCGGGTAGAAAAGGTACCTAGGG-AGGCCTCCTACCG
ACGGGAAGAAGGG-CCCTCGGTGGGAAAAGGTACCCTGGAAAAGAAAGTGCCTAGGGGGA
ATTAATCGGGAAATATAGGTTAGGTATAAGGCGGTGTAATAGAGTATAAGTAGTCTCTTA
GGTCCTATGTATATAAGGGAACCTTCTTAAAAAGGTAAAATAGGGTACTAAAAAATAAGT
TTCTTATTAAGATACTAGGTAGGTATCTTATTTT-AGAGGGGAGGTTTTTTTTTATTAGG
TATACACTAGAAAAAGGAAGTAGAATAGTAAAGAGGAAAAAGAAAGTAAAGTAATATAAG
GCATATAAGGATAAATAGATATAGAAAAAGTAAAGTATAAAGAATATT-CTTTAAAAAG-
-TAAACTAAATAAAGACTATAGACATAGAGGTCTACTTAGGTAGACCTAGGCTTTAGACT
TACTACTTCTAGTATAGGGCTATAGAGTACCCTTTAGTAAGTAGAGTGTACTATACTACC
TATAGGTAGGCCTTATTGTGGCTAAAAGAACCGGCCTTAAAG-TTTAAAAACTAGCGTTT
AGATATAGGAGTGTTATATAGTAAGTAGGCTAGTAAGGTAGGCTTATAGAGGGCGCTAGG
GTAGTTATAAAGCTATAAGGCCTATA--GTAGTAAAGGCCTATAGTAGTAGGGG-CCCTA
TAGCGTAAGATATAGTAGTAAGAAGTTAGGTAAAAAAGATACCCTAAAAGGGGAAAAACA
GTACCCTAGAAGGGGAAGAAAAGGTACCCTAGGAAGAAAAAAAGGTACCCTAGAAGCTGA
AAAAGGTACCCTAGAAAGAAAAAAAAGG-TACCCTAGAAAAGAAAAAGGGTACCCTAGAA
GCTGAAGGTACCCTAGAAAGAAAAAAAGGTACCCTGGAAGCTAAAAAAGGTACCCTAGAA
AGAAAAAAAGGTACCCTGGAAAAGAAAAAGGGTACCCTAGAAGAGGAAGTGCCTAACGGC
GGCCCTGGCCCTAGGCCTCTTACACCTAGCCCTAGGCTATAGGGCGCCTTCTGGTAGGTA
GAGTGTACTACCTCGCCCCTAGGTAGGCCCTGTAGCGGCCGAGAAAACCGGCCTTAAAGT
TTAAAAAACCGGCGTTTGGACGGGGGGGTGTTACATAACAGCTAGGCCGGTGAGACAGGC
TTATAGAGGGCGCCGGGGCGGTCACGAAGCAGTAGGGCCTGCGGCGGTCGGGGTCCTATG
GCGTCAGATATAGTGGTGGGAAGTTAGGTGGAAAAAGGTACCCTAGAAGAGAAAAAAGGC
ACCCTGGAAAGGAAAAAAGGTACCCTGGAAAAGAAAAAGATACCCTGGAAGAGGAAAAAG
GCGGTGCACGCGGGTGCACGCGGGCGTAGGCGATTGACCGGCGACGGCGACGGCGAGGTC
GGGTGGTTGCGATCAACCGGCGACGGCGACGGCGAGGTCGGGTGGTTGCGATCAACCGGC
GACGGCGACGGCGAGGTCGGGTGGTTGCGATCAACCGGCGACGGCGACGGCGAGGTCGGG
TGGTTGCGATCAACCGGCGACGGCGACGGCGAGGTCG---------CGCGTGGCCGTGAG
TCGATTTTTTTG-TTTCCCATACAAATCTTTTTTTCGGGAAATG-TTTTTCGGGCCAAAA
CCCAGTGGAGCGGGGTGGGGGCCTAAAAGATGTCGGTGGGCCTATGAGAAGAGAGCGAGT
GCGGCCCTAACGGGCGGCACAGCGCAGCTACTCCGCCCCTCAGCGGGTGCGCGCCGTAGA
AATACGGCGCAACTGGTCCCATATCTTGAAGACTACTACGTGGTGTCTCCCTGAACAGCC
TTGAAGGGCAGTGTCCTCGGTCGCGGGGAGTTCATAGTAGAAGTCGCCTCCCACTGCGGT
GGCCGCCCAGGCGGACCGCCAATCTGGGATTGCCCGGAGGGATTAGGGGTCTTCGGGCCC
CCAGTCTCGAAGGATGGGTTCTGTGGATGGATGGCCGCTGGCTACACTTACACGGAGCAA
CGGGAGAAAAACGCCCGCGATGGACGCTGAATAGCTGAAGCCGCGGGGCCAGTTTCTCCT
CTTGGGG-CCCCAAGCCACGCAACCCCCCAACGGGGCACAGCGCGGCGAACGGTGCGCTC
TGGGGAATTTAGAGGGGGAAGGTGGAAGCCTCCCGGGGCGTCGTCGGCCCAGCCGAACGG
CCGTCCCGGAGGGCGCGAGCGCTGTTCACGCAGCGCGAGCGACACCGGTAACTAAACTTC
TTCGGCGCTGCTCGCAGCGCTGATGGCCAACCCCGGCGTTACGATAGT
>supercont1.112-4
CCTTCGCCTTAATTTCCTTATAAACTTTAACGGCCTCTAGCTAGGAGAGCGCAAGGCAAC
CGGACGGTTGGGAGAACAAGCGAGGCCGCGCCGGCGTTCCGGTGCGGCTAAGTCTTATGT
GAACAAAAAAGGTACCCTAGAAAAGGATACCAGAGGTCAAGTGCCGCTTATAAGAGCCTA
AGTGCCCTAGGGGGGCAGGAGGGCGGCTAGGTGCATGGACCGGAGTTACCTGG-AAAGGG
AAAAAGGTACCCTGGAAGGG-CTCCGGGTAGAAAAGGTACCCTAGG-GAGCCTCCTACG-
ACGGGAAGAAGGG-CCCTCGGTGGGAAAAGGTACCCT----------------AGGGGGA
ATTAATCGGGGAATT---ATAAGGCTAAGGCCGGTGTAATT----------AGTCTCTTA
GGTCCTATGTATATAAGGGAACCTTCTTAAAAAGGTAAAATAGGGTACTAAAAAATAAG-
TTCTTATTAAGATACTAGGTAGGTATCTTATTTT-AGAGGG-AGGTTTTTTTTTATTAGG
TATACACTAGAAAAAGGAAGTAGAATAGTAAAGAGGAAAAAGAAAGTAAAGTAATATAAG
GCATATAAGGATAAATAGATATAGAAAAAGTAAAGTATAAAGAATATT-CTTTTAAAAAG
TAAAACTAAATAAAGACTATAGACATAGAGGTCTACTTAGGTAGACCTAGGCTTTAGACT
TACTACTTCTAGTATAGGGCTATAGAGTACCCTTTAGTAAGTAGAGTGTACTATACTACC
TATAGGTAGGCCTTATTGTGGCTAAAAGAACCGGCCTTAAAG-TTTAAAAACTAGCGTTT
AGATATAGGAGTGTTATATAGTAAGTAGGCTAGTAAGGTAGGCTTATAGAGGGCGCTAGG
GTAGTTATAAAGCTATAAGGCCTATA--GTAGTAAAGGCCTATAGTAGTAGGGG-CCCTA
TAGCGTAAGATATAGTAGTAAGAAGTTAGGTAAAAAAGATACCCTAAAAGGGGAAAAACA
GTACCCTAGAAGGGGAAGAAAAGGTACCCTAGGAAGAAAAAAGG-TACCCTAGAAGCTGA
AAAAGGTACCCTAGAAAGAAAAAAAGG--TACCCTAGAAAG--AAAAGGGTACCCTAGAA
GCTGAAGGTACCCTAGAAAGAAAAAAGG-TACCCTGGAAGCTAAAAAAGGTACCCTAGAA
AGAAAAAAAGGTACCCTGGAAAAGAAAAAGGGTACCCTAGAAGAGGAAGTGCCTAACGGC
GGCCCTGGCCCTAGGCCTCTTACACCTAGCCCTAGGCTATAGG-CGCCTTCTGGTAGGTA
GAGTGTACTACCTCGCCCCTAGGTAGGCCCTGTAGCGGCCGAGAAAACCGGCCTTAAAGT
TTAAAAAACCGGCGTTTGGACGGGGGGGTGTTACATAACAGCTAGGCCGGTGAGACAGGC
TTATAGAGGGCGCCGGGGCGGTCACGAAGCAGTAGGGCCTGCGGCGGTCGGGGTCCTATG
GCGTCAGATATAGTGGTGGGAAGTTAGGTGGAAAAAGGTACCCTAGAAGAGAAAAAAGGC
ACCCTGGAAAGGAAAAAACGGTGCACG---------CGGGTGCACGCGGGAGAGGAAAAG
GCGGTGCACGCGGGTGCACGCGGGCGTAGGCGATTGACCGGCGACGGCGACGGCGAGGTC
GGGTGGTTGCGATCAACCGGCGACGGCGACGGCGAGGTCGGGTGGTTGCGATCAACCGGC
GACGGCGACGGCGAGGTCGGGTGGTTGCGATCAACCGGCGACGGCGACGGCGAGGTCGCG
CG---ACGGGCATGCCGCGGGGCTGCGTGCAGGATCGGATAAGGT-TTGGTGGCCGTGAG
TCGATTTTTTTGTTTTCCCATACAAATCTTTTTTTCGGGAAATGTTTTTTCGGGCCAAAA
CCCAGTGGAGCGGGGTGGGGGCCTAAAAGATGTCGGTGGGCCTATGAGAAGAGAGCGAGT
GCGGCCCTAACGGGCGGCACAGCGCAGCTACTCCGCCCCTCAGCGGGTGCGCGCCGTAGA
AATACGGCGCAACTGGTCCCATATCTTGAAGACTACTACGTGGTGTCTCCCTGAACAGCC
TTGAAGGGCAGTGTCCTCGGTCGCGGGGAGTTCATAGTAGAAGTCGCCTCCCACTGCGGT
GGCCGCCCAGGCGGACCGCCAATCTGGGATTGCCCGGAGGGATTAGGGGTCTTCGGGCCC
CCAGTCTCGAAGGATGGGTTCTGTGGATGGATGGCCGCTGGCTACACTTACACGGAGCAA
CGGAG--AAAACGCCCGCGATGGACGCTGAATAGCTGAAGCCGCGGGGCCAGTTTCTCCT
CTTGGGGCCCCCAAGCCACGCAACCCCCCAACGGGGCACAGCGCGGCGAACGGTGCGCTC
TGGGGAATTTAGAGGGGGAAGGTGGAAGCCTCCCGGGGCGTCGTCGGCCCAGCCGAACGG
CCGTCCCGGAGGGCGCGAGCGCTGTTCACGCAGCGCGAGCGACACCGGTAACTAAACTTC
TTCGGCGCTGCTCGCAGCGCTGATGGCCAACCCCGGCGTTACGATAGT
>supercont1.112-1
CCTTTGCCTTAATTTCCTTATAAACTTTAACGGCCTCTAGCTAGGAGAGCGCAAGGTAAC
TAGACGGTTAGGAGAATAAGCAAGGCCGCGCCGGCGTTCCGGTGCGGCTAAGTCTTATGT
AAATAAAAAAGGTACCCTAGAAAAAGATACTAGAGGTTAAGTGCCGCTTATAAGAGCCTA
AGTGCCCTAGGGGGGCAGGAGGGCGGCTAGGTGTATAGACTAGAGTTACCCTGGAAAGAG
AAAAAGGTACCCTAGAAGGGGCTCTAGGTAGAAAAGGTACCCTAGGGAGGCCTCCTACTG
ACGGGAAGAAGGGCCCCTTAGTAGGAAAAGGTACCCTAGAAAAGAAAGTGCCTAAGGGGA
ATTAATTAGGAAATATAGGTTAGGTATAAGGCGGTGTAATAGAGTATAAGTAGTCTTTTA
GGTCCTATATATATAAGGGAACCTTCTTAAAAAGGTAAAATAGGGTACTAAAAAATAAGT
TTCTTATTAAGATACTAGGTAGGTATCTTATTTTTAGAGGGGAGGTTTTTTTTTATTAGG
TATACACTAGAAAAAAGAAGTAAAATAGTAAAAAAGAAAAAGAAAGTAAAGTAATATAAG
GTATATAAAGATAAATAGATATAGAAAAAGTAAAGTATAAAGAATATTTCTTTTAAAAAG
TAAAACTAAATAAAGACTATAGATATAGAGGTCTACTTAGGTAGACCTAGGCTTTAGACT
TACTACTTCTAGTATAAGGCTATAGAGTACCCTTTAGTAAGTAGAGTGTACTATACTACC
TATAGGTAGGCCTTATTGTGGCTAAAAGAACCGGCCTTAAAGTTTAAAAAACTAGCGTTT
AGATATAGGAGTGTTATATAGTAAGTAGGCTAGTAAGGTAGGCTTATAGAGGGCGCTAGG
GTAGTTATAAAGCTATAAGGCCTATA--GTAGTAAAGGCCTATAGTAGTAGGGG-CCTTA
TAGCGTAAGATATAGTAGTAAGAAGTTAGGTAAAAAAGATACCCTAAAAGGGGAAAAACA
GTACCCTAGAAGGGGAAGAAAAGGTACCCTAGGAAGAAAAAAAGGTACCCTAGAAGCTAA
AAAAGGTACCCTAGAAAGAAAAAAAAGG-TACCTTAGAAAAAAAAAAGGGTACCCTAGAA
GCTAAAGGTACCCTAGAAAGAAAAAAAGGTACCCTAGAAGCTAAAAAAGGTACCTTAGAA
AGAAAAAAAGGTACCTTAGAAAAGAAAAAGGGTACCCTAGAAGAGGAAGTGCCTAACAGC
GGCCCTAGCCCTAGGCCTCTTACACCTAGCCCTAGGCTATAAGGCGCCTTCTAGTAGGTA
GAGTGTACTACCTTACCCCTAGGTAGGCCCTATAGCGGCTAAGAAAACCGGCCTTAAAGT
TTAAAAAACTGGCGTTTAGACGGGGGGGTGTTATATAACAGCTAGGCCAGTAAGACAGGC
TTATAGAGGGCGCCAGGGCGGTCACAAAGCAGTAAGGCCTGCGGCGGTTAGGGTCCTATA
GCGTTAGATATAGTGGTAGGAAGTTAGGTAGAAAAAGGTACCCTAGAAGAGAAAAAAGGC
ACCCTAGAAAGGAAAAAAGGTACCCTAGAAAAAAAAAAGATACCCTAGAAGAGGAAAAAG
GCGGTACACGCAGGTGCACGCAGGCGTAGGCAATTAACTAGCGACGGCAACAGTGAGGTT
AGGTGGTTATAATTAACTAGCAATAGCGACAGTAAGGTTAGGTGGTTACGATTAACTAGC
AACGGCGATAGCGAGGTTAGGTAGTTATAATTAACTAGTAATGGCGACGGCGAGGTCGCG
CG---ACGGGCATGCCACAGGGCTGCGTGCAGGATTAGATAAGGTTTTAGTAGCTATAAG
TCAATTTTTTTGTTTTCCTATATAAATCTTTTTTTTAGGAAATGTTTTTTTAGGCTAAAA
CCTAGTAGAGCAGGGTAAGGGCCTAAAAGATGTCAGTAGGCCTATAAGAAGAGAGTAAGT
GCGGCCCTAACAGGCAGCATAGCGCAGCTACTCTGCCCCTTAGCGGGTGCACGCTATAGA
AATACGGCGTAACTAGTCCTATATCTTAAAGACTACTACATAGTGTCTCCTTAAACAGCC
TTAAAGGGCAGTGTCCTCAGTCGCGGGGAGTTTATAGTAGAAGTTACCTCCTACTATAGT
GGCCGCCTAGGCAGACCGCTAATCTAGGATTGCCTAGAGGGATTAGGGGTCTTTAGGCCC
CTAGTCTTAAAGGATAGGTTCTATAGATAGATAGCTGCTAGCTACACTTATATAGAGTAA
CAGGAGAAAAACGCCTACAATAGACGCTAAATAGCTAAAGCTACAGGGCCAGTTTCTCCT
CTTAGGGCCCCTAAGCCACGCAACCCCCTAACAGGGCATAGCGCGGCGAACGGTGCGCTC
TAGGGAATTTAGAGGGGGAAGGTGGAAGCCTCCTAGGGCGTCGTTAGCCTAGCCAAACGG
CTGTCCTGGAGGGCGTAAGCGCTGTTTACGCAGCGCAAGCAACACTAGTAACTAAACTTC
TTTAGCGCTGCTTACAGCGCTAATAGCTAACCCTAGCGTTACAATAGT
>supercont1.112-2
CCTTTGCCTTAATTTCCTTATAAACTTTAACGGCCTCTAGCTAGGAGAGCGCAAGGCAAC
CGGACAGTTAGGAGAATAAGCAAGGCCGCGCCGGCGTTCCGGTGCGGCTAAGTCTTATGT
AAATAAAAAAGGTACCCTAGAAAAAGATACTAGAGGTTAAGTGCCGCTTATAAGAGCCTA
AGTGCCCTAGGGGGGCAGGAGGGCGGCTAGGTGTATAGACTAGAGTTACCCTGGAAAGAG
AAAAAGGTACCCTAGAAGGGGCTCTAGGTAGAAAAGGTACCCTAGGGAGGCCTCCTACTG
ACGGGAAGAAGGGCCCCTTAGTAGGAAAAGGTACCCTAGAAAAGAAAGTGCCTAAGGGGA
ATTAATTAGGAAATATAGGTTAGGTATAAGGCGGTGTAATAGAGTATAAGTAGTCTTTTA
GGTCCTATATATATAAGGGAACCTTCTTAAAAAGGTAAAATAGGGTACTAAAAAATAAGT
TTCTTATTAAGATACTAGGTAGGTATCTTATTTTTAGAGGGGAGGTTTTTTTTTATTAGG
TATACACTAGAAAAAGGAAGTAGAATAGTAAAGAGGAAAAAGAAAGTAAAGTAATATAAG
GCATATAAGGATAAATAGATATAGAAAAAGTAAAGTATAAAGAATATTTCTTTTAAAAAG
TAAAACTAAATAAAGACTATAGATATAGAGGTCTACTTAGGTAGACCTAGGCTTTAGACT
TACTACTTCTAGTATAAGGCTATAGAGTACCTTTTAGTAAGTAGAGTGTACTATACTACC
TATAGGTAGGCCTTATTGTGGCTAAAAGAACCGGCCTTAAAGTTTAAAAAACTAGCGTTT
AGATATAGGAGTGTTATATAGTAAGTAGGCTAGTAAGGTAGGCTTATAGAGGGCGCTAGG
GTAGTTATAAAGCTATAAGGCCTATA--GTAGTAAAGGCCTATAGTAGTAGGGG-CCTTA
TAGCGTAAGATATAGTAGTAAGAAGTTAGGTAAAAAAGATACCCTAAAAGGGGAAAAACA
GTACCCTAGAAGGGGAAGAAAAGGTACCCTAGGAAGAAAAAAAGGTACCCTAGAAGCTAA
AAAAGGTACCCTAGAAAGAAAAAAAAGG-TACCTTAGAAAAAAAAAAGGGTACCCTAGAA
GCTAAAGGTACCCTAGAAAGAAAAAAAGGTACCCTAGAAGCTAAAAAAGGTACCTTAGAA
AGAAAAAAAGGTACCTTAGAAAAGAAAAAGGGTACCCTAGAAGAGGAAGTGCCTAACAGT
AGCCCTAGCCCTAGGCCTCTTACACCTAGCCCTAGGCTATAAGGCGCCTTCTAGTAGGTA
GAGTGTACTACCTTACCTCTAGGTAGGCCCTATAGCAGCTAAGAAAACTAGCCTTAAAGT
TTAAAAAACTAGCGTTTAGATAGGGAGGTGTTATATAATAGCTAGGCTAGTAAGATAGGC
TTATAAAGGGCGCTAAGGTAGTTATAAAGCAGTAAGGCCTGTAGTAGTTAGGGTCCTATA
GCGTTAGATATAGTAGTAAGAAGTTAGGTAAAAAAAGGTACCCTAGAAAAGAAAAAAGGC
ACCTTAGAAAGAAAAAAAGGTACCTTAGAAAAAAAAAAGATACCCTAGAAGAGGAAAAAG
GCAGTGTATATAGGTGCATGTAGGCATAAGTAATTAACTAGTAATAGTAATAGTAAGGTT
AGGTAGTTATAATTAACTAGTAATAGTAATAGTAAGGTTAGGTAGTTATAATTAACTAGT
AATAGTAATAGTAAAGTTAGGTAGTTATAATTAACTAGTAATAGCGACGGCGAGGTCGCG
CG---ACGGGCATGCCACAGGGCTGCGTGCAGGATTAGATAAGGTTTTAGTAGCTATAAG
TCAATTTTTTTGTTTTCCTATATAAATCTTTTTTTTAGGAAATGTTTTTTTAGGCTAAAA
CCTAGTAGAGCAGGGTAAGGGCCTAAAAGATGTCAGTAGGCCTATAAGAAGAGAGTAAGT
GCGGCCCTAACAGGCAGCATAGCGCAGCTACTCTGCCCCTTAGCGGGTGCACGCTATAGA
AATACGGCGTAACTAGTCCTATATCTTAAAGACTACTACATAGTGTCTCCTTAAACAGCC
TTAAAGGGCAGTGTCCTCAGTCGCGGGGAGTTTATAGTAGAAGTTACCTCCTACTATAGT
GGCCGCCTAGGCAGACCGCTAATCTAGGATTGCCTAGAGGGATTAGGGGTCTTTAGGCCT
CTAGTCTTAAAGGATAGGTTCTATAGATAAATAGCTACTAGCTATACTTATATAAAGTAA
CAGGAGAAAAACGCCTATAATAGACGCTAAATAGCTAAAGCTATAGGGCTAGTTTCTCCT
CTTAGGGCCCCTAAGCTACGTAACCCCCTAATAGGGCATAGCATAGCAAATAGTGCGCTC
TAGGGAATTTAGAGGGGGAAGGTAGAAGCCTCCTAGGGCGTTATTAGCCTAGCTAAACGG
CCGTCCTAGAGGGCGTAAGCGCTATTTATGTAGCGTAAGTAACACTAGTAACTAAACTTC
TTTAGTACTACTTATAGCGCTAATAGCTAACCCTAGCGTTATAATAGT
