# Supplementary material for: rRNA Pseudogenes in Filamentous Ascomycetes as Revealed by Genome Data
Source: G3 (Bethesda). 2017 Jun 21;7(8):2695–703. doi: 10.1534/g3.117.044016 (PMC5555474; doi:10.1534/g3.117.044016)
Supplement: Supplementary file 3 [file 2695FileS2.zip › Dataset S1/Colletotrichum graminicola M1.001 ITS1.fas]

>supercont1.560_f
CTGAGTTACCGCTCTATAACCCTTTGTGAACATACCTAACCGTTGCTTCGGCGGGTTAGG
GGGTCCCCTCTCCGGGGGACGCCCTCCCGGCCGGGCCCCACTGCGGGGCTCGGCGCCCGC
CGGAGGATAACCAAACTCTGATTTAACGACGTCTCTTCTGAGTGGCACAAGCAAATAATT
AA
>supercont1.112_6_f
CTGAGTTACCGCTCTATAACCCTTTGTGAACATACCTAACCGTTGCTTCGGCGGGTTAGG
GGGTCCCCTCTCC-GGGGACGCCCTCCCGGCCGGGCCCCACTGCGGGGCTCGGCGCC-GC
CGGAGGATAACCAAACTCTGATTTAACGACGTCTCTTCTGAGTGGCACAAGCAAATAATT
AA
>supercont1.112_7_f
CTGAGTTACCGCTCTATAACCCTTTGTG-ACATACCTAACCGTTGCTTCGGCGGGTTAGG
GGGTCCCCTCTCCGGGGGACGCCCTCCCGGCCGGGCCCCACTGCGGGGCTCGGCGCCCGC
CGGAGGATAACCAAACTCTGATTTAACGACGTCTCTTCTGAGTGGCACAAGCAAATAATT
AA
>supercont1.52_f
CTGAGTTACCGCTCTATAACCCTTTGTGAACATACCTAACCGTTGCTTCGGCGGGTTAGG
GGGTCCCCTCTCCGGGGGACGCCCTCCCGGCCGGGCCCCACTGCGGGGCTCGGCGCCCGC
CGGAGGATAACCAAACTCTGATTTAACGACGTCTCTTCTGAGTGGCACAAGCAAATAATT
AA
>supercont1.112_2_p
CTAAGTTACTGCTTTATAACCCTTTATAAATATACCTAACTGTTACTTTAGTAGGTTAGG
GGGTCCCCTCTTTAGGGGACGCCCTCCTGGCCAGGCCCTACTGCAAGGCTCGGCGCCTGC
TAGAGGATAACTAAACTCTAATTTAATAACGTCTCTTCTAAGTAGTATAAGTAAATAATT
AA
>supercont1.112_3_p
CTAAGTTACTACTTTATAACCCTTTGTAAATATACCTAACTGTTGCTTTAGTAGGTTAGG
GGGTCCTCTCTCTAGGGGACGCCCTTCTGGCTAGGCCTTACTATAGGGCTTAGCGCCTAC
TAGAGGATAACTAAACTCTAATTTAATAATATCTCTTTTAAGTAGTATAAGTAAATAATT
AA
>supercont1.248_p
CTAAGTTACTACTTTATAACCCTTTATAAATATACCTAACTATTGCTTTAGTAGGTTAGG
GGGTCCCCTCTCTAGGGGACGCCCTCCTAGCTAGGCCTTACTATAGGGCTTAGCGCCTAC
TAGAGGATAACTAAACTCTAATTTAATAATATCTCTTTTAAGTAGTATAAGTAAATAATT
AA
>supercont1.112_4_p
CTAAGTTACTGCTTTATAACCTTTTATAAATATACCTAACTATTACTTTAGCAGGTTAGG
GGGTCCCCTCTCTAGGGGACGCCCTCTTAGCTGGGCCTTACTGTAGGGCTTAGTGCCTGC
TAGAGGATAACTAAACTCTAATTTAATGACGTCTCTTCTAAGTGGTATAAGTAAATAATT
AA
