# Supplementary material for: rRNA Pseudogenes in Filamentous Ascomycetes as Revealed by Genome Data
Source: G3 (Bethesda). 2017 Jun 21;7(8):2695–703. doi: 10.1534/g3.117.044016 (PMC5555474; doi:10.1534/g3.117.044016)
Supplement: Supplementary file 3 [file 2695FileS2.zip › Dataset S1/Colletotrichum graminicola M1.001 ITS2.fas]

>supercont1.560_f
TTCAACCCTCAAAGCTCCGCTTGGTGTTGGGGCCCTACGGCGGTACGGTCGTAGGGCCCT
TAAAGGGTAGTGGCGGGACCCTCCCGGGAGCCTCCTTTGCGTAAGTAACTAACGTCTCGC
ATCGGGGATCCGGGAGGGAACTCTTTGCCGTAAAAACCCCCAAACTTTTTAACTGG
>supercont1.112_6_f
TTCAACCCTCAA-GCTCCGCTTGGTGTT-GGGCCCTACGGCG-TACG-TCGTAGG-CCCT
TAA-GG-TAGTGGCGG-ACCCTCCCGG-AGCCTCCTT-GCGTA-GTAACTAACGTCTCGC
ATCGGG-ATCCGG-AGGGA-CTCTT-GCCGTAAAA-CCCCCAAC-TTTT-AACTGG
>supercont1.112_7_f
TTCAACCCTCAA-GCTCCGCTTGGTGTTGGGGCCCTACGGCG-TACG-TCGTAGG-CCCT
TAAAGG-TAGTGGCGG-ACCCTCCCGG-AGCCTCCTTTGCGTA-GTAACTAACGTCTCGC
ATCGGG-ATCCGG-AGGGA-CTCTT-GCCGTAAA--CCCCCAAC-TTTTTAACTGG
>supercont1.52_f
TTCAACCCTCAA-GCTCCGCTTGGTGTTGGGGCCCTACGGCG-TACG-TCGTAGG-CCCT
TAAAGG-TAGTGGCGG-ACCCTCCCGG-AGCCTCCTTTGCGTA-GTAACTAACGTCTCGC
ATCGGGGATCCGG-AGGGA-CTCTT-GCCGTAAAA-CCCCCAAC-TTTTTAACTGG
>supercont1.112_2_p
TTTAACCCTTAA-GCTCTGCTTAGTGTTAGGGCCCTACAGCG-TACG-TTATAGG-CCCT
TAAAGG-TAGTGGCAG-ACCCTTCTAA-AGCCTCCTTTACGTA-GTAACTAACGTCTTGT
ATTAGG-ATCTAG-AGGGA-CTCTT-GCTATAAAA-CCCCTAAC-TTTTTAACTAG
>supercont1.112_3_p
TTTAACCCTTAA-GCTCTGCTTGGTGTTGGGGCCCTACGGCG-TACG-TTGTAGG-CCCT
TAAAGG-TAGTGGCGG-ACCCTCCTGG-AGCCTCCTTTGCGTA-GTAACTAACGTCTTGT
ATTAGG-ATCTAG-AGGGA-CTCTT-GCTATAAAA-CCCCTAAC-TTTTTAACTAG
>supercont1.248_p
TTTAACCCTTAA-GCTCTACTTAGTGTTAGGGCCTTATAGCA-TACG-TTATAGG-CCCT
TAAAGG-TAGTAGTAG-ACCCTCCTAA-AGCCTCCTTTATATA-GTAACTAACGTCTTGT
ATTAGG-ATCTAG-AGGGA-CTCTT-ACTATAAAA-CCCCTAAC-TTTTTAACTAG
