# Supplementary material for: rRNA Pseudogenes in Filamentous Ascomycetes as Revealed by Genome Data
Source: G3 (Bethesda). 2017 Jun 21;7(8):2695–703. doi: 10.1534/g3.117.044016 (PMC5555474; doi:10.1534/g3.117.044016)
Supplement: Supplementary file 3 [file 2695FileS2.zip › Dataset S1/Cordyceps militaris CM01 ITS1.fas]

>AB255603
ACGAGTTTTCCAACTCCCAACCCTTTGTGAACATACCTATCGTTGCTTCGGCGGACTCGC
CCAGCGCCTGGACGCGGGCCTGGGCGGCGGCCGTCGGGGGCCCCAAACACTGTATCTACC
AGTTTTTCTGAATCCGCCGCAAGGCAAAACAAATGAATCAA
>scaffold CCM_S00004_1_p
ACAAGTTTTCTAACTCCTAACCCTTTATAAATATACCTATTATTGCTTTAGCAGACTTGC
CTAGTGCCTAGACGTAGGCCTAGGCAGTAGCTATTAGGGGCCCTAAACACTATATTTACT
AGTTTTTCTAAATCCGCTATAAGGCAAAATAAATAAATTAA
>scaffold CCM_S00004_2_p
ACAAGTTTTCTAACTTCCAACCCTTTATAAATATACCTATTGTTACTTTAGCGGACTTAC
CTAGTGCCTAGATATAGGCCTAGGCAGTAGCTATTAGGGGCCCTAAACACTATATCTACT
AGTTTTTCTAAATCCACTATAAGGCAAAATAAATAAATCAA
