# Supplementary material for: rRNA Pseudogenes in Filamentous Ascomycetes as Revealed by Genome Data
Source: G3 (Bethesda). 2017 Jun 21;7(8):2695–703. doi: 10.1534/g3.117.044016 (PMC5555474; doi:10.1534/g3.117.044016)
Supplement: Supplementary file 3 [file 2695FileS2.zip › Dataset S1/Epichloe amarillans E57 ITS1.fas]

>contig01156_f
CCGAGTTTACACTCCCAAACCCCTGTGCACCTATACCTCTACTGTTGCCTCGGCGGGCAC
GGCCGCGGACGCCCCCTCGCGGGGGCGCCGGGGCTAGGCGCCCGCCGGGGGACCAAAACC
CTTCTGTATTTTCTTACGCATGTCTGAGTGGATTGAATATCGAATGAATCAA
>contig00960_p
CTAAGTTTACACTCCTAAACCCCTGTGTACCTATACCTTTACTATTGCCTTAGCGGGCAC
GGCCGCGAACGCCCCCTCGCGGGGGCGCTAGGGCTAGGCGCCCGCTAGGGGACTAAAACC
CTTCTGTATTTTCTTACGCATATCTAAGTGGATTAAATATCGAATAAATCAA
>contig00449_1_p
CTAAGTTTACACTCCTAAACCCCTATGCACCTATACCTCTACTATTGCCTTAGCGGGCAT
AGCTACGGACGCCCCCTCGCAGGGGCGCTAGGGCTAGGCGCCCGCTAGGGGACTAAAACC
CTTCTATATTTTCTTACGCATATCTAAGTGAATTAAATATTAAATAAATCAA
>contig00449_2_p
CTAAGTTTACACTCCTAAACCCCTATGCACCTATACCTTTACTATTGCCTTAGTAGGCAT
AGCCACAGACACCCCCTCGCGGGGGCGCTAGGGCTAGGCGCCCGCTAGGGGACTAAAACC
CTTCTGTATTTTCTTACGTATATCTAAGTGAATTAAATATTAAATAAATCAA
>contig00943_p
CTAAGTTTACACTCCTAAACCCCTATGCACCTATACCTCTACTATTACCTTAGCAGGCAT
AGCCACGGACGCCCCCTCGCGGGGGCGCTAGGGCTAGGCGCCCGCTAGGGGACTAAAACC
CTTCTGTATTTTCTTACGTATATCTAAGTGGATTAAATATTAAATAAATCAA
>contig00653_p
CTAAGTTTACACTCCTAAACCCCTATACACCTATACCTCTACTATTACCTTAGCAGGCAT
AGCCGCAAACGCCCCCTCGCAGGGGCGCTAGGGCTAGGCGCCCACTAGGGGACTAAAACC
CTTCTGTATTTTCTTACGCATATCTAAGTGGATTAAATATTAAATAAATCAA
>contig00976_p
CTAAGTTTACACTCCTAAACCCCTATGTACCTATACCTTTACTATTGCCTTAGCGGGCAT
AGCCACAGACGCCCCCTTATAGGGGCACTAAGGCTAGGCGCCCGCTAGGGGACTAAAACC
CTTTTGTATTTTCTTACGCATATCTAAGTAAATTAAATATTAAATAAATTAA
