# Supplementary material for: rRNA Pseudogenes in Filamentous Ascomycetes as Revealed by Genome Data
Source: G3 (Bethesda). 2017 Jun 21;7(8):2695–703. doi: 10.1534/g3.117.044016 (PMC5555474; doi:10.1534/g3.117.044016)
Supplement: Supplementary file 3 [file 2695FileS2.zip › Dataset S1/Epichloe amarillans E57 ITS2.fas]

>contig01156_f
TTCAACCCTCAAGCCCGCTGCGCGCTTGGTGTTGGGGACCGGCTCGCCCGCCTCGCGGCG
GCGGCCGCCCCTGAAATGAATCGGCGGTCTCGTCGCAGCCTCCTTTGCGTAGTAACACAC
CACCTCGCAACCGGGAGCGCGGCGCGGCCACTGCCGTAAAACGCCCAACTTCTCCAAGAG

>contig00960_p
TTTAACCCTTAAGCCTGCTGCGCGCTTAGTGTTAGGGACTAGCTTACCTGCCTTACAGTA
GTGGCTACCCCTAAAATAAATTAGTGGTCTTGTCATAGCCTCCTTTGCGTAGTAATACAC
CACCTTGTAACTAGGAGCGCGGCGTGGCTATTGCTATAAAACGCCTAACTTCTCTAAGAG

>contig00449_1_p
TTTAACCCTTAAGCCTGCTGCGCGCTTAGTATTAGGGACTAGCTTACCTGCCTTATAGCA
GCGGCCGCCCCTAAAATAAATTAGCAGTCTTATTGCAGCCTCCTTTGCGTAGTAACACAC
TACCTTGTAACTAGGAGCGTAGCGCAGCTACTGCTATAAAACGCCTAACTTCTCTAAGAG

>contig00449_2_p
TTTAACTCTTAAGCCTGCTACACGCTTAGTGTTAGGGACTAGCTTGCTTGCCTTGCGGTA
GCAGCTACCCCTAAAATAAATTAGCAGTCTTATTGCAGCCTCCTTTGCGTAGTAACACAC
CACCTTATAACTAGGAGCGCGGCGTAGCTACTGCTATAAAACGCCTAACTTCTCTAAGAG

>contig00943_p
TTTAACCCTTAAGCCTGCTATACGCTTAGTGTTAGGGACTAGCTTGCCTGCCTTATAGTA
GCGGCTGCCCCTAAAATAAATTAGCAGTCTTATTGTAGCCTCCTTTATGTAGTAATACAC
CACCTTATAACTAGAAGTGTGGCGTAGCTACTACTATAAAACACCTAACTTCTCTAAGAG

>contig00653_p
TTTAACCCTTACGCTTGCTGCGCGCTTAGTGTTAGGGACTAGCTTACCTGCCTTATAGTA
GCGGCTGCCCCTAAAATAAATTAGCAGTCTTATTGCAGCCTCCTTTACGTAGTAACACAC
TACCTTGTAACTAGGAGCGCGGCGTAGCTACTGCTATAAAACGCCTAACTTCTCTAAGAG

>contig00976_p
TTTAACCCTTAAGCCTACTACATGCTTAGTGTTAAGGACTAGCTTGCCTGCCTTATAGTA
GTAGCCACCCCTAAAATAAATTAGCGGTCTTATTATAGCCTCCTTTACGTAGTAACACAC
TACCTTATAACTAGAAGCGCGGCGTAGCCACTGCTATAAAACGCCTAACTTCTCTAAGAG
