# Supplementary material for: rRNA Pseudogenes in Filamentous Ascomycetes as Revealed by Genome Data
Source: G3 (Bethesda). 2017 Jun 21;7(8):2695–703. doi: 10.1534/g3.117.044016 (PMC5555474; doi:10.1534/g3.117.044016)
Supplement: Supplementary file 3 [file 2695FileS2.zip › Dataset S1/Epichloe brachyelytri E4804 ITS1.fas]

>contig03893+03750_f
CCGAGTTTTACACTCCCAAACCCCTGTGGACTTATACCTGTACTGTTGCCTCGGCGGGCA
CGGCCGCGGACGCCCCCTCGCGGGGGCACCGGGGCCAGGCGCCCGCCGGAGGACCCCAAA
CTCTTCTGTATTTTCTTACGCATGTCTGAGTGGATTTAATATCAAATGAATCAA
>contig00227_p
CCGAGTTTTACACTCCCAAACCCCTGTGGACTTATACCTATACTGTTGCCTTAGCGGGCA
CGGCCGTGGACGCCCCCTTGCGGGGGCACTGGGGCCAGGCGCCTGCTAGAGGACCCCAAA
CTCTTCTGTATTTTCTTACGCATATCTAAGTGGATTTAATATTAAATAAATTAA
>contig00319_p
CTAAGTTTTACACTCCTAAACCCCTATAGACTTATACCTATACTATTACCTTAGTAAGTA
TAGCTATAAACGCCCCCTTATAGGGGCACTAGGGCTAGGCGCTTACTAGAGAACCCTAAA
CTCTTCTATATTTTCTTATATATATCTAAGTGAATTTAATATTAAATAAATTAA
>contig00043_p
CTAAGTTTTACACTCCTAAACCCCTATAGACTTATACCTATACTATTACCTTAGTAGGCA
CGGCCGTAAACGCCCCCTTATAGGGGCACTAGGGCTAGGCGCCCGCTAGAGGACCCTAAA
CTCTTCTATATTTTCTTACATATATCTAAGTGAATTTAATATTAAATAAATCAA
>contig00405_p
CTAAGTTTTACACTCCTAAACCCCTATAGACTTATACCTATACTATTGCCTTAGTAGGCA
TAGCCACGGACGCCCCCTTATGGGGGCACTAGGGCTAGGCGCTTACTAGAGAACCCTAAA
CTCTTCTATATTTTCTTATGTATATCTAAGTGAATTTAATATTAAATAAATTAA
>contig00624_p
CTAAGTTTTACACTCCTAAACCCCTATGGACTTATACCTATACTATTACCTTAGTAAGCA
TAGCCACAGACGCCCCCTTACGGGGGCATTAGGGCTAGGCGCCTGCTAGAGAACCCTAAA
CTCTTCTGTATTTTCTTACGTATATCTAAGTGAATTTAATATTAAATAAATTAA
>contig00366_p
CTAAGTTTTACACTCCTAAACCCCTATAAACTTATACCTATACTATTACCTTAGTAAGAA
TAGCTATAGACGCCCCCTTATAGGGGCACTAGGGCTAGGTGCTTACTAGAGGACCCTAAA
CTCTTTTATATTTTCTTATATATATCTAAGTAAATTTAATATTAAATAAATTAA
>contig00228_p
CTAAGTTTTATACTCCTAAACCCCTATAGACTTATACCTATACTATTACCTTAGTAAGCA
TAGCTATAGACGCCCCCTTATAGGGGCACTAGGGCTAGGTGCCTACTAGAGAACCCTAAA
CTCTTCTATATTTTCTTATATATATTTAAGTAAATTTAATATTAAATAAATTAA
>contig00035_p
CTAAGTTTTACACTCCTAAACCCCTATAGACTTATACCTATACTATTACCTTAGTAAGCA
TAGCTATAAACGCCCCTTTATATAGGCACTAGGGCTAGGCGCTTACTAGAGAACCCTAAA
CTCTTTTATATTTTCTTATATATATCTAAGTAAATTTAATATTAAATAAATTAA
