# Supplementary material for: rRNA Pseudogenes in Filamentous Ascomycetes as Revealed by Genome Data
Source: G3 (Bethesda). 2017 Jun 21;7(8):2695–703. doi: 10.1534/g3.117.044016 (PMC5555474; doi:10.1534/g3.117.044016)
Supplement: Supplementary file 3 [file 2695FileS2.zip › Dataset S1/Epichloe brachyelytri E4804 ITS2.fas]

>contig03750_f
TTCAACCCTCAAGCCCGCTGCGTGCTTGGTGTTGGGGACCGGCCCGCCCGCCTCGCGGCG
GCGGCCGCCCCCGAAATGAATTGGCGGTCTCGTCCGCAGCCTCCCCTGCGTAGTAACATA
CCACCTCGCAACCGGGAGCGCGGCGCGGCCACTGCCGTAAAACGCCCAACTTCTCCAAGA
G
>contig00227_p
TTCAACCCTTAAGCCCGCTGCGTGCTTAGTGTTAGGGACTGGCCCGCCTGCCTCGCGGCG
GCGGCCGCCCCCGAAATGAATTGGCGGTCTTGTC-GCAGCCTCCCTTGCGTAGTAACATA
CTACCTTGTAACCGGGAGCGTGGCGCAGCCACTGCCGTAAAACGCCTAACTTCTCTAAGA
G
>contig00319_p
TTTAATTCTTAAGCTTACTATATACTTAGTATTAAGGACTAGCTTACTTAACTTATAGTA
ATAGCTACCCCTAAAATAAATTAGTAATCTTATT-ATAGCCTCCCTTATATAGTAATATA
CTACTTTATAACTAGGAGTATAGTATAGCTACTACTATAAAATACCTAACTTCTCTAAGA
G
>contig00043_p
TTTAACCCTTAAGCCTACTATATACTTAGTATTAGGGACTAGCCTACCTGCCTTATAGTA
GTAGCTACCCCTAAAATAAATTAGTAGTCTTATTTACAGCCTCCCTTATATAATAATATA
CTACCTTATAACTAGGAGCGCAGTGTGGTTACTACTATAAAATACCTAACTTCTCTAAGA
G
>contig00405_p
TTTAACCCTTAAGCCTACTATATACTTAGTGTTAGGGACTAGCTTACCTGCCTTATAGTA
GTAGCTACCCCTAAAATAAATTAGTAGTCTTATCTATAGCCTTCCTTATGTAGTAATATA
CTACCTTATAACTAGGAGCGTAGTATAGCTACTGCTATAAAACGCCTAACTTCTCTAAGA
G
>contig00624_p
TTTAACCCTTAAGCCCGCTATATACTTAGTGTTAAGGACTAGCCTACTTGCCTTATAGTA
GTAGCTACCCTTAAAATAAATTAGTAGTCTTATCTATAGCCTCCCTTATATAGTAATATA
CTACCTTATAACTAGGAGCGTAGCATAGCTACTACTATAAAACGCCTAACTTCTCTAAGA
G
>contig00366_p
TTTAACCCTTAAGCTTACTATATACTTAGTATTAGAGACTAGCTTACTTACCTTATAGTA
GTAGCTATCTTTAAAATAAATTAGTAATCTTAT-TATAGCCTCCCTTATATAGTAATATA
CTACTTTATAACTAGGAGTGTAGTATAGCTATTACTATAAAATACCTAACTTCTCTAAGA
G
>contig00228_p
TTTAACCCTTAAGCTTACTATATACTTAGTATTAGGGACTAGCTTACTTACCTTATAGTA
GTAACTACCTTTAAAATAAATTAGTAGTCTTATT-ATAACCTCTCTTATATAGTAATATA
CTACCTTATAACTAGGAGTGTAGTATAGCTACTACTATAAAATACCTAACTTCTCTAAAA
G
>contig00035_p
TTTAACCCTTAAGCTTACTATATACTTAGTATTAGGAACTAGCTTACTTAACTTATAGTA
GTAGCTACCTCTAAAATAAATTAGTAGTCTTATT-ATAGCCTCCCTTATATAGTAATATA
CTACCTTATAACTAGGAGTGTAGTATAGCTATTACTATAAAATACCTAACTTCTCTAAGA
G
