# Supplementary material for: rRNA Pseudogenes in Filamentous Ascomycetes as Revealed by Genome Data
Source: G3 (Bethesda). 2017 Jun 21;7(8):2695–703. doi: 10.1534/g3.117.044016 (PMC5555474; doi:10.1534/g3.117.044016)
Supplement: Supplementary file 3 [file 2695FileS2.zip › Dataset S1/Epichloe typhina E5819 ITS1.fas]

>contig01606_f
CCGAGTTTACACTCCCAAACCCCTGTGGACCTATACCCTTACTGTTGCCTCGGCGGGCAC
GGCCGCGGACGCCCCCTCGCGGGGGCACCGGGGCCAGGCGCCCGCCGGAGGACCCAAACC
CTTCTGTATTTTCTTGCGCATGTCTGAGTGGATTTACAAATGAATCAA
>contig00995_p
CTAAGTTTACACTCCTAAACCCCTATAGACCTATACCCTTACTATTACCTTAGCGGGTAT
AGCCATGAACGCCCCCTTGTGGGGGCACTAGGGCTAGGCGCCTGCTAGAGGACCTAAACC
CTTCTGTATTTTCTTGCGTATATCTAAGTGGATTTACAAATAAATTAA
>contig00966_p
CTAAGTTTACACTCCTAAACCCCTATAAACCTATACCCTTACTATTACCTTAGTAGGCAT
AGCCGCGGATACCCCCTTGCAGGGGCACTAGGGCTAGGCGCTTACTAGAGGACCTAAACC
CTTTTGTATTTTCTTATGTATATCTAAGTAAATTTATAAATAAATTAA
>contig00911_p
CTAAGTTTACACTCCTAAACCCCTATAGACCTATACCCTTACTATTACCTTAGTAGGCAT
AGCTACAAACACCCTCTTATAGGGGCACTAGGGCTAGGTGCCTACTAGAGGACCTAAACC
CTTCTGTATTTTCTTATGTATATCTAAGTAAATTTATAAATAAATCAA
>contig00535_1_p
CTGAGTTTACACTCCCAAACCCCTGTAGACCTATACCCTTACTGTTGCCTCAGCGGGCAT
AGCTGTAGACGCCCCCTCGCGGGGGCACTAGG-CTAGGCGCCCGCCAGAGGACCTAAACC
CTTCTATATTTTCTTGCGTATGTCTGAGTGGATTTATAAATAAATTAA
>contig00151 1_p
CTAAGTTTACACTTGTAAACCCCTATAGACCTATACCCTTACTATTACCTTAGTAAGCAT
AGCTATAAACGCCCCCTTATAGGGGCACTAAGGCTAAGCGCTTACTAGAGGACCTAAACC
CTTTTGTATTTTCTTATATATATCTAAGTAAATTTATAAATAAATTAA
>contig00151 3_p
CTAAGTTTACACTCCTAAACCCCTATAAACTTATACCCTTACTATTACCTTAGTAAGCAT
AGCCACAAACGCCCCCTTATAAGGGCACTAGGGCTAGGCGCTTACTAGAGGACTTAAACC
CTTTTGTATTTTCTTATATATATCTAAGTAGATTTATAAATAAATTAA
>contig00283_p
CTAAGTTTATACTCCTAAACCCTTATAGACCTATACCCTTACTATTACCTTAGTAGGCAT
AGCTATAAACACCCCCTTATAGGGGCACTAGGGCTAGGTGCTTACTAGAGGACCTAAACC
CTTTTGTATTTTCTTATATATATTTAAGTAAATTTATAAATAAATTAA
