# Supplementary material for: rRNA Pseudogenes in Filamentous Ascomycetes as Revealed by Genome Data
Source: G3 (Bethesda). 2017 Jun 21;7(8):2695–703. doi: 10.1534/g3.117.044016 (PMC5555474; doi:10.1534/g3.117.044016)
Supplement: Supplementary file 3 [file 2695FileS2.zip › Dataset S1/Epichloe typhina E5819 ITS2.fas]

>contig01915_f
--------TCAAGCCCGCTGCGTGCTTGGTGTTGGGGACCGGCCCGCCCGCCTCGCGGCG
GCGGCCGCCCCTGAAATGAATTGGCGGTCTCGTCGCAGCCTCCTTTGCGTAGTAGCACAC
CACCTCGCAACCGGGAGCGCGGCGCGGCCACTGCCGTAAAACGCCCAACTTCTCCAAGAG

>contig01912_p
--------TTAAGCCCGCTGCGTGCTTGGTGTTGGGGACCGGCCCGCCCGCCTCGCGGCG
GCGGCCGCCCCTGAAATGAATTGGCGGTCTTGTCGCAGCCTCCTTTGCGTAGTAGCACAC
CACCTCGCAACCGGGAGCGCGGCGCGGCCACTGCCGTAAAACGCCCAACTTCTCCAAGAG

>contig00535_1_p
TTTAACCCTTAAGCCCGCTGCGTGCTTAGTATTAGGGACTAGCCCGCCTGCCTCGCGATG
GCGGCCGCCCCTAAAATAAATTAGTGGTCTTATTATAGCCTCCTTTGCGTAATAGCACAC
TACCTTATAACCAGAAGCGTAGCGTGGCTACTACTATAAAACACCTAACTTCTCTAAGAG

>contig00995_p
TTTAACCCTTAAGCCTGCTACATGCTTAGTGTTAGGGACTAGCTTACCTGCCTTATAGTA
GTGGCTACCCCTAAAATAAATTAGCGGTCTTATTATAGCCTCCTTTGCGTAATAGTATAC
TACCTTATAACTAGGAGTATAGCGTAGCTACTACTATAAAACGCCTAACTTCTCTAAGAG

>contig00966_p
TTTAACCCTTAAGCCTACTATATACTTAGTGTTAAGGACTAGCCTACTTACCTTATAGTA
GTAGCTACCTCTAAAATAAATTAGCAGTCTTATTATAGCCTCCTTTATATAGTAGTATAC
TACCTTATAACTAGAAGTATAGTGTAGCTACTACTATAAAACACCTAACTTCTCTAAGAG

>contig00911_p
TTTAACCCTTAAGCCTACTATATGCTTAGTGTTAGGGACTAGCCTACTTACCTTATAGTA
GTAGCTACCCCTAAAATAAATTAGTAGTCTTATTATAGCTTCCTTTATATAGTAGTATAC
TACCTTATAACTAGGAGTGTAGCATAGCTACTACTATAAAATACCTAACTTCTCTAAGAG

>contig00151 1_p
TTTAACCCTTAAGCTTACTATATACTTAGTATTAAGGACTAGCTTACTTACCTTATAGTA
ATAGCTACTCTTAAAATAAATTAGTAGTCTTATTATAGCCTCCTTTACGTAGTAATACAC
TACCTTATAACTAAAAGCATAGCATAACTACTACTATAAAACGCCTAACTTCTCTAAGAG

>contig00151 3_p
TTTAACCCTTAAGCCTACTATATACTTAGTGTTAGGGACTAGCCTACTTACCTTATAGTA
GTAGCTATCTCTAAAATAAATTAGTAGTCTTATTACAGCCTCCTTTATATAGTAGTATAT
TACTTTATAACTAGGAGCATAGCATAGCTATTACTATAAAACACCTAACTTCTCTAAGAG

>contig00283_p
TTTAACCCTTAAGCTTACTATATACTTAGTGTTAGGGACTAGCTTACTTACCTTATAGTA
GTAATTACTTTTAAAATAAATTAGTAGTCTTATTATAGCCTTCTTTATATAATAATATAT
TACCTTATAACTAGAAGTATAGTATAGCTACTACTATAAAACACCTAATTTCTCTAAGAG
