# Supplementary material for: rRNA Pseudogenes in Filamentous Ascomycetes as Revealed by Genome Data
Source: G3 (Bethesda). 2017 Jun 21;7(8):2695–703. doi: 10.1534/g3.117.044016 (PMC5555474; doi:10.1534/g3.117.044016)
Supplement: Supplementary file 3 [file 2695FileS2.zip › Dataset S1/Epichloe typhina E8 ITS1.fas]

>E8_contig01615_f
CCGAGTTTACACTCCCAAACCCCTGTGGACCTATACCTTTACTGTTGCCTCGGCGGGCAC
GGCCGCGGACGCCCCCTCGCGGGGGCACCGGGGCCAGGCGCCCGCCGGAGGACCCAAACC
CTTCTGTATTTTCTTACGCATGTCTGAGTGGATTTACAAATGAATCAA
>E8_contig00515_p
CCGAGTTTACACTCCCAAACCCCTGTGGACCTATACCTTTACTGTTGCCTCGGCGGGCAC
GGCCGCGGACGCCCCCTCGCGGGGGCACTGGGGCCAGGCGCCCGCCGGAGGACCCAAACC
CTTCTGTATTTTCTTACGCATGTCTAAGTGGATTTACAAATGAATCAA
