# Supplementary material for: rRNA Pseudogenes in Filamentous Ascomycetes as Revealed by Genome Data
Source: G3 (Bethesda). 2017 Jun 21;7(8):2695–703. doi: 10.1534/g3.117.044016 (PMC5555474; doi:10.1534/g3.117.044016)
Supplement: Supplementary file 3 [file 2695FileS2.zip › Dataset S1/Leptosphaeria maculans JN3 ITS1.fas]

>SuperContig_19_1
CCCATTTTCAAAGCACTGCCGCCTCGATCAGTG-GCGGCAGTCTACTTTGATTCTGCCCA
TGTTTTTT-GCGTACTATTTGTTTCCTT-GGTGGGCTTGCCCACCAATTGGATCCCCTAA
AAACCACTTGCAA-TT-GCAGTCAGCGTCAGTAACAATGTAATAAATTAC
>SuperContig_19_7
CCCATTTTCAAAGCACTGCCGCCTCGATCAGTG-GCGGCAGTCTACTTTGATTCTGCCCA
TGTTTTTT-GCGTACTATTTGTTTCCTT-GGTGGGCTTGCCCACCAATTGGATCCCCTAA
AA-CCACTTGCAA-TT-GCAGTCAGCGTCAGTAACAATGTAATAAATTAC
>SuperContig_19_8_pp
CCCATTTTCAAAGCACTGCCGCCTCGATCAGTG-GCGGCAGTCTACTTTGATTCTGCCCA
TGTTTTTT-GCGTACTATTTGTTTCCTT-GGTGGGCTTGCCCACCAATTGGATCCCCTAA
AA-CCACTTGCAA-TT-GCAGTCAGCGTCAGTAACAATGTAATAAATTAC
>SuperContig_27_10_pp
CCTATTTTTAAAGTACTGCCGCCTTAATTAGTA-GTAGTAGTCTACTTTAATTCTGCCTA
TGTTTTTT-GCGTACTATTTGTTTCCTT-AGTAGGCTTACCTACTAATTAGATCCCCTAA
AA-CCACTTGCAA-TT-ACAGTTAGCGTTAGTAATAATATAATAAATTAC
>SuperContig_2_2_p
CCTATTTTTAAAGCACTGCCGCCTTAATTAGTG-GCGGTAGTCTACTTTAATTCTGCCTA
TGTTTTTT-GCGTACTATTTGTTTCCTT-AGTGGGCTTGCCTACCAATTAGATCCCCTAA
AA-CCACTTGCAA-TT-ACAGTTAGCGTTAGTAATAATGTAATAAATTAC
>SuperContig_2_1_p
CCTATTTTCAAAGCACTGCCGCCTTAATTAGTG-GCGGCAGTCTACTTTAATTCTGCCTA
TGTTTTTT-GCGTACTATTTGTTTCCTT-AGTAGGCTTGCCCACTAATTAGATCCCCTAA
AA-CTACTTGCAA-TT-GTAGTTAGCGTTAGTAACAATATAATAAATTAT
>SuperContig_2_3_p
CCTATTTTTAAAGCACTGCCGCCTTAATTAGTA-GCGGCAGTCTACTTTAATTCTACCTA
TATTTTTT-GCGTACTATTTGTTTCCTT-AGTAGGCTTGCCTACTAATTAGATCCCCTAA
AA-CCACTTGCAA-TT-GCAGTTAGCGTTAGTAACAATATAATAAATTAT
>SuperContig_2_4_p
CTTATTTTTAAAGCACTGCCGCCTTAATTAGTA-GTAGTAGTCTACTTTAATTCTACCTA
TGTTTTTT-GCGTACTATTTGTTTCCTT-AGTAGGCTTACCTACTAATTAGATCCCCTAA
AA-CCACTTGCAA-TT-ATAGTTAGCATTAGTAATAATATAATAAATTAT
>SuperContig_2_5_p
CCTATTTTCAAAGCACTGCCGCCTCAATTAGTG-GCGGCAGTCTACTTTAATTCTGCCCA
TATTTTTT-GCGTACTATTTGTTTCCTT-AGTAGGCTTACCCACTAATTAGATCCCCTAA
AA-CCACTTGCAA-TT-GCAGTTAGCATTAGTAATAATATAATAAATTAC
>SuperContig_2_6_p
CCTATTTTTAAAGCACTGCCGCCTTAATTAGTA-GTAGTAGTCTACTTTAATTCTGCCTA
TATTTTTT-GCGTACTATTTATTTCCTT-AGTAGGCTTGCCTACTAATTACATCCCCTAA
AA-CTACTTAGAA-TTTATAGTTAGCGTTAGTAATAATATAATAAATTAC
>SuperContig_2_7_p
CTTATTTTTAAAGCACTGCCGCCTTAATTAGTA-GTAGTAGTCTACTTTAATTCTACCTA
TATTTTTT-GGGCACTATTTATTTCCTT-AGTAGGCTTGCCTACTAATTAGATCCCCTAA
AA-CCACTTATAA-TT-GTAGTTAGCGTTAGTAACAATGTAATAAATTAC
>SuperContig_2_8_p
CCTATTTTCAAAGCACTGCCGCCTTAATTAGTA-GCAGCAGTCTACTTTAATTCTGCCTA
TGTTTTTT-GCGTACTATTTGTTTCCTT-AGTAGGCTTACCTACTAATTAGATCCCCTAA
AA-CCACTTGCAA-TT-GCAGTTAGCGTTAGTAACAATATAATAAATTAC
>SuperContig_2_9_p
CTTATTTTTAAAGCACTACTACCTTAATTAGTA-GTAGTAGTCTACTTTAATTCTACCTA
TGTTTTTT-GCATACTATTTATTTCCTT-AGTAGGCTTGCCTACTAATTAGATCCCCTAA
AA-CTACTTATAA-TT-ATAGTTAGCGTTAGTAATAATATAATAAATTAT
>SuperContig_19_2_p
CCTATTTTTAAAGCACTGCCGCCTTAATTAGTA-GTGGTAGTCTACTTTAATTCTGCCTA
TATTTTTT-GCGTACTATTTGTTTCCTT-AGTAGGCTTGCCTACTAATTGGATCCCCTAA
AA-CCACTTATAA-TT-ACAGTTAGCGTTAGTAATAATATAATAAATTAT
>SuperContig_19_3_p
CCTATTTTTAAAGCACTGCCGCCTTAATTAGTA-GCGGCAGTCTACTTTAATTCTGCCTA
TGTTTTTT-GCGTACTATTTGTTTCCTT-AGTAGGCTTGCCTACTAATTAGATCCCCTAA
AA-CCACTTGCAA-TT-ACAGTCAGCGTTAGTAACAATATAATAAATTAC
>SuperContig_19_4_p
CCTATTTTTAAAGCACTGCCACCTTAATTAGTA-GTAGTAGTCTACTTTAATTCTGCCTA
TGTTTTTT-GCGTACTATTTATTTCCTT-AGTAGGCTTGCCTACTAATTAGATCCCCTAA
AA-CCACTTGTAA-TT-GCAGTTAGCGTTAGTAATAATATAATAAATTAC
>SuperContig_19_6_p
CCCATTTTTAAAGCACTACCGCCTTAATTAGTG-GTGGCAGTCTACTTTAATTCTGCCTA
TATTTTTT-GCGTACTATTTATTTCCTT-AGTGGGCTTGCCCACTAATTAGATCCCCTAA
AA-CCACTTACAA-TT-GCAGTTAGCGTTAGTAATAATGTAATAAATTAC
>SuperContig_19_9_p
CCCATTTTTAAAGCACTGCCGCCTTAATTAGTG-GCGGCAGTCTACTTTGATTCTGCCCA
TGTTTTTT-GCGTACTATTTATTTCCTT-AGTAGGCTTGCCTACTAATTAGATCCCCTAA
AA-CCACTTGCAA-TT-ACAGTTAGCGTTAGTAATAATATAATAAATTAC
>SuperContig_19_10_p
CCTATTTTTAAAGCACTACTACCTTAATTAGTA-GTAGTAGTCTACTTTAATTCTGCCCA
TGTTTTTT-GCGTACTATTTGTTTCCTT-AGTAGGCTTGCCTACTAATTAGATCCCCTAA
AA-CCACTTGCAA-TT-GTAGTTAGCGTTAGTAATAATGTAATAAATTAT
>SuperContig_19_11_p
CCTATTTTCAAAGCACTGCCGCCTTAATTAGTG-GCGGCAGTCTACTTTAATTCTGCCTA
TGTTTTTT-GCGTACTATTTGTTTCCTT-AGTGGGCTTGCCTACTAATTAGATCCCCTAA
AA-CCACTTGCAA-TT-ATAGTTAGCGTTAGTAATAATGTAATAAATTAC
>SuperContig_19_12_p
CCTATTTTTAAAGCACTGCCGCCTTAATTAGTG-GCGGTAGTCTACTTTAATTCTGCCTA
TGTTTTTT-GCGTACTATTTGTTTCCTT-AGTAGGCTTGCCTACTAATTAGATCCCCTAA
AA-CCACTTATAA-TT-GCAGTCAGCGTTAGTAACAATGTAATAAATTAC
>SuperContig_19_13_p
CCTATTTTTAAAGCACTGCCGCCTTAATTAGTA-GTGGCAGTCTACTTTAATTCTGCCTA
TATTTTTT-ACGTACTATTTGTTTCCTT-AGTAGGCTTGCCTACTAATTAGATCCCCTAA
AA-CCACTTGCAA-TT-GCAGTTAGCGTTAGTAACAATATAATAAATTAC
>SuperContig_19_14_p
CCTATTTTTAAAGCACTGCCGCCTTAATTAGTA-GCGGCAGTCTACTTTAATTCTGCCTA
TGTTTTTT-GCGTACTATTTGTTTCCTT-AGTAGGCTTGCCTACTAATTAGATCCCCTAA
AA-CCACTTATAA-TT-GCAGTTAGCGTTAGTAACAATATAATAAATTAC
>SuperContig_19_15_p
CCTATTTTTAAAGCACTGCCGCCTTAATTAGTA-GCGGCAGTCTACTTTAATTCTGCCTA
TGTTTTTT-GCGTACTATTTGTTTCCTT-AGTAGGCTTGCCTACTAATTAGATCCCCTAA
AA-CCACTTGCAA-TT-GTAGTTAGCGTTAGTAATAATGTAATAAATTAT
>SuperContig_19_16_p
CCTATTTTTAAAGCACTGCCGCCTTAATTAGTA-GTAGTAGTCTACTTTAATTCTGCCTA
TATTTTTT-GCGTACTATTTATTTCCTT-AGTAGGCTTGCCTACTAATTAGATCCCCTAA
AA-CCACTTATAA-TT-GCAGTTAGCGTTAGTAACAATATAATAAATTAT
>SuperContig_19_17_p
CCTATTTTTAAAGCACTGCTACCTTAATTAGTA-ATAGTAGTCTACTTTAATTCTGCCTA
TATTTTTT-GCGTACTATTTATTTCCTT-AGTAGGCTTGCCTACTAATTAGATCCCCTAA
AA-CTACTTATAA-TT-ATAGTTAGCATTAGTAATAATATAATAAATTAC
>SuperContig_19_18_p
CCTATTTTCAAAGCACTACTGCCTTAATTAGTG-GCGGCAGTCTACTTTAATTCTGCCTA
TGTTTTTT-GCGTACTATTTGTTTCCTT-AGTAGGCTTGCCTACTAATTAGATCCCCTAA
AA-CTACTTGCAA-TT-ATAGTTAGCGTTAGTAACAATGTAATAAATTAC
>SuperContig_27_1_p
CCTATTTTTAAAGCACTACCGCCTTAATTAGTA-GCGGTAGTCTACTTTAATTCTGCCCA
TGTTTTTT-ACGTACTATTTGTTTCCTT-AGTAGGCTTGCCTACTAATTAGATCCCCTAA
AA-CCACTTGCAA-TT-ATAGTTAGCGTTAGTAATAATGTAATAAATTAC
>SuperContig_27_3_p
CCTATTTTCAAAGCACTACTGCCTTAATTAGTG-GCGGCAGTCTACTTTAATTCTGCCTA
TGTTTTTT-GCGTACTATTTGTTTCCTT-AGTAGGCTTGCCTACTAATTAGATCCCCTAA
AA-CCACTTGTAA-TT-ATAGTTAGCGTTAGTAACAATATAATAAATTAC
>SuperContig_27_4_p
CCTATTTTTAAAGCACTGCTGCCTTAATTAGTG-GCGGTAGTCTACTTTAATTCTGCCTA
TGTTTTTT-GCGTACTATTTATTTCCTT-AGTAGGCTTGCCTACTAATTAGATCCCCTAA
AA-CCACTTGCAA-TT-ATAGTTAGCGTTAGTAATAATATAATAAATTAC
>SuperContig_27_5_p
CCTATTTTTAAAGTACTGCCGCCTTAATTAGTA-GTAGTAGTCTACTTTAATTCTACCTA
TGTTTTTT-GCGTACTATTTGTTTCCTT-AGTAGGCTTACCTACTAATTAGATCCCCTAA
AA-CCACTTGCAA-TT-GCAGTTAGCGTTAGTAATAATATAATAAATTAC
>SuperContig_27_6_p
CCTATTTTTAAAGCACTACTGCCTTAATTAGTG-GCGGCAGTCTACTTTAATTCTGCCTA
TGTTTTTT-GCGTACTATTTGTTTCCTT-AGTAGGCTTGCCTACTAATTAGATCCCCTAA
AA-CTACTTGCAA-TT-ATAGTTAGCGTTAGTAACAATGTAATAAATTAC
>SuperContig_27_7_p
CTTATTTTTAAAGCACTGCCGCCTTAATTAGTA-GTAGTAGTCTACTTTAATAATACCTA
TGTTTTTT-GCGTACTATTTATTTCCTT-AGTAGGCTTGCCTACTAATTAGATCCCCTAA
AA-CCACTTACAA-TT-ATAGTTAGCGTTAGTAACAATGTAATAAATTAC
>SuperContig_27_8_p
CCTATTTTTAAAGTACTGCCGCCTTAATTAGTG-GCAGTAGTCTACTTTAATTCTGCCTA
TGTTTTTT-GCGTACTATTTGTTTCCTT-AGTAGGCTTGCCTACTAATTAGATCCCCTAA
AA-CCACTTGCAA-TT-ACAGTTAGCGTTAGTAATAATATAATAAATTAT
>SuperContig_27_11_p
CCTATTTTTAAAGCACTGCCGCCTTAATTAGTA-GTAGCAGTCTACTTTAATTCTGCCTA
TATTTTTT-ACGTACTATTTGTTTCCTT-AGTAGGCTTGCCTACTAATTAGATCCCCTAA
AA-CCACTTACAA-TT-ATAGTTAGCGTTAGTAACAATATAATAAATTAC
>SuperContig_27_12_p
CCTATTTTTAAAGCACTGCCACCTTAATTAGTA-GTAGTAGTCTACTTTAATTCTGCCTA
TGTTTTTT-GCGTACTATTTATTTCCTT-AGTAGGCTTGCCTACTAATTAGATCCCCTAA
AA-CCACTTGTAA-TT-GCAGTTAGCGTTAGTAATAATATAATAAATTAC
>SuperContig_27_13_p
CCTATTTTTAAAGCACTGCTACCTTAATTAGTA-ATAGTAGTCTACTTTAATTCTGCCTA
TATTTTTT-GCGTACTATTTATTTCCTT-AGTAGGCTTGCCTACTAATTAGATCCCCTAA
AA-CTACTTATAA-TT-ATAGTTAGCATTAGTAATAATATAATAAATTAC
>SuperContig_27_14_p
CCTATTTTCAAAGCACTGCCGCCTTAATTAGTA-GCAGCAGTCTACTTTAATTCTGCCTA
TGTTTTTT-GCGTACTATTTGTTTCCTT-AGTAGGCTTACCTACTAATTAGATCCCCTAA
AA-CCACTTGCAA-TT-GCAGTTAGCGTTAGTAACAATATAATAAATTAC
>SuperContig_27_15_p
CCTATTTTTAAAGCACTGCCGCCTTAATTAGTA-GCAGCAGTCTACTTTAATTCTGCCTA
TGTTTTT--ACGTACTATTTATTTCCTT-AGTAGGCTTGCCTACTAATTAGATCCCCTAA
AA-CCACTTATAA-TT-ATAGTTAGTGTTAGTAATAATATAATAAATTAT
>SuperContig_27_16_p
CCTATTTTTAAAGCACTGCCGCCTTAATTAGTA-GCAGTAGTCTACTTTAATTCTGCCTA
TGTTTTTT-GCGTACTATTTGTTTCCTT-AGTAGGCTTGCCTACTAATTAGATCCCCTAA
AA-CCACTTGTAA-TT-GCAGTTAGTGTTAGTAATAATATAATAAATTAC
>SuperContig_27_17_p
CCTATTTTTAAAGCACTACCGCCTTAATTAGTA-GCGGCAGTCTACTTTAATTCTGCCTA
TGTTTTTT-ACGTACTATTTATTTCCTT-AGTAGGCTTGCCTACTAATTAGATCCCCTAA
AA-CCACTTACAA-TT-ATAGTTAGTATTAGTAATAATGTAATAAATTAC
>SuperContig_27_18_p
CCTATTTTTAAAGTACTGCCGCCTTAATTAGTA-GCGCCAGTCTACTTTGATTCTGCCTA
TGTTTTTT-GCGTACTATTTGTTTCCTT-AGTAGGCTTACCTACTAATTAGATCCCCTAA
AA-CCACTTGCAA-TT-GCAGTTAGCGTTAGTAATAATGTAATAAATTAC
>SuperContig_27_19_p
CCTATTTTTAAAGCACTGCCGCCTTAATTAGTG-GCAGTAGTCTACTTTAATTCTGCCTA
TGTTTTTT-GCGTACTATTTGTTTCCTT-AGTAGGCTTGCCTACTAATTAGATCCCCTAA
AA-CCACTTATAA-TT-GCAGTTAGCGTTAGTAACAATGTAATAAATTAC
>SuperContig_27_20_p
CCTATTTTTAAAGCACTGCCGCCTTAATTAGTG-GCAGTAGTCTACTTTAATTCTGCCTA
TGTTTTTT-GCGTACTATTTGTTTCCTT-AGTAGGCTTACCTACTAATTAGATCCCCTAA
AA-CCACTTATAA-TT-GCAGTCAGCGTTAGTAACAATGTAATAAATTAC
>SuperContig_27_9_p
CCTATTTTTAAAGTACTGCCGCCTTAATTAGTA-GTAGTAGTCTACTTTAATTCTGCCTA
TGTTTTTT-GCGTACTATTTATTTCCTT-AGTAGGCTTACCTACTAATTAGATCCCCTAA
AA-CCACTTGCAA-TT-GCAGTTAGCGTTAGTAATAATATAATAAATTAC
>SuperContig_27_21_p
CCTATTTTTAAAGCACTGCCGCCTTAATTAGTA-GTAGCAGTCTACTTTAATTCTGCCTA
TATTTTTT-GCGTACTATTTGTTTCCTT-AGTAGGCTTGCCTACTAATTAGATCCCCTAA
AA-CTACTTATAA-TT-ACAGTTAGCGTTAGTAATAATATAATAAATTAC
>SuperContig_27_2_p
CCTATTTTCAAAGCACTGCCGCCTTAATTAGTA-GCGGCAGTCTACTTTAATTCTGCCTA
TGTTTTTT-GCGTACTATTTGTTTCCTT-AGTAGGCTTGCCTACTAATTAGATCCCCTAA
AA-CCACTTGCAA-TT-ACAGTTAGCGTTAGTAACAATATAATAAATTAC
>SuperContig_28_1_p
CTTATTTTTAAAGCACTGCCGCCTTAATTAGTA-GTAGTAGTCTACTTTAATTCTACCTA
TGTTTTTT-GCGTACTATTTGTTTCCTT-AGTAGGCTTGCCTACTAATTACATCCCCTAA
AA-CCACTTGCAA-TT-GCAGTTAGCGTTAGTAACAATATAATAAATTAC
>SuperContig_28_14_p
CTTATTTTTAAAGCACTGCCGCCTTAATTAGTG-GTAGTAGTCTACTTTGATTCTACCTA
TGTTTTTT-GCGTACTATTTATTTCCTT-AGTAGGCTTGCCTACTAATTAGATCCCCTAA
AA-CCACTTACAA-TT-GCAGTTAGCGTTAGTAATAATATAATAAATTAC
>SuperContig_28_2_p
CTTATTTTTAAAGCACTACCGCCTTAATTAGTG-GCGGCAGTCTACTTTAATTCTACCTA
TATTTTTT-GCGTACTATTTGTTTCCTT-AGTAGGCTTGCCTACTAATTAGATCCCCTAA
AA-CTACTTACAA-TT-ATAGTTAGTGTTAGTAACAATATAATAAATTAC
>SuperContig_28_3_p
CTTATTTTTAAAGCACTACCGCCTTAATTAGTA-GTAGTAGTCTACTTTAATTCTACCTA
TGTTTTTT-ACATACTATTTGTTTCCTT-AGTAGGCTTATATACTAATTAGATCCCCTAA
AA-CTACTTACAA-TT-ATAGTTAGTGTTAGTAATAATATAATAAATTAC
>SuperContig_28_5_p
CTTATTTTTAAAGCACTACCGCCTTAATTAGTA-GTAGTAGTCTACTTTAATTCTACCTA
TGTTTTTT-GCGTACTATTTGTTTCCTT-AGTAGGCTTGCCTACTAATTAGATCCCCTAA
AA-CCACTTGCAA-TT-ATAGTTAGCGTTAGTAACAATATAATAAATTAC
>SuperContig_28_6_p
CTTATTTTTAAAGCACTGCTGCCTTAATTAGTA-GTAGTAGTCTACTTTAATTCTACCTA
TGTTTTTT-GGGTACTATTTATTTCCTT-AGTAGGCTTGCCTACTAATTAGATCCTCTAA
AA-CTACTTATAA-TT-GCAGTTAGCGTTAGTAACAATATAATAAATTAT
>SuperContig_28_8_p
CTTATTTTTAAAGCACTGCCGCCTTAATTAGTA-GTAGTAGTCTACTTTAATTCTACCTA
TGTTTTTT-GCGTACTATTTATTTCCTT-AGTAGGCTTGCCTACTAATTAGATCCCCTAA
AA-CCACTTGCAA-TT-GCAGTTAGCGTTAGTAATAATATAATAAATTAC
>SuperContig_28_9_p
CTTATTTTTAAAGCACTACCGCCTTAATTAGTA-GTAGCAGTCTACTTTAATTCTACCTA
TGTTTTTT-GCGTACTATTTGTTTCCTT-AGTAGGCTTGCCTACTAATTAGATCCCCTAA
AA-CCACTTGCAA-TT-ATAGTTAGCGTTAGTAATAATATAATAAATTAT
>SuperContig_28_10_p
CTTATTTTTAAAGCACTGCCGCCTTAATTAGTA-GTAGTAGTCTACTTTAATTCTACCTA
TATTTTTT-GCGTACTATTTGTTTCCTT-AGTAGGCTTGCCTACTAATTAGATCCCCTAA
AA-CTACTTGCAA-TT-ATAGTTAGCGTTAGTAACAATATAATAAATTAC
>SuperContig_28_11_p
CCTATTTTTAAAGTACTGCCGCCTTGATTAGTG-GCGGCAGTCTACTTTAATTCTGCCTA
TGTTTTTT-GCGTACTATTTGTTTCCTT-AGTAGGCTTGCCTACTAATTAGATCCCCTAA
AA-CTACTTGCAA-TT-ACAGTTAGCGTTAGTAACAATATAATAAATTAC
>SuperContig_28_12_p
-------TTAAAGCACTCCCCCCTTAATTAGTAAGTAGTAGTCTACTTAATTCCTACCTA
TGTTTTTTTGGGTACTATTTGTTTCCTTTGGTAGGCTTGCCTACTAATTAGATCCCCTAA
A--CCACTTGCAAATT-ATAGTTAGCGTTAGTAATAATATAATAAATTAC
>SuperContig_28_13_p
CCTATTTTTAAAGCACTGCCGCCTTAATTAGTA-GTAGCAGTCTACTTTAATTCTGCCTA
TATTTTTT-GCGTACTATTTGTTTCCTT-AGTAGGCTTGCCTACTAATTAGATCCCCTAA
AA-CCACTTGTAA-TT-ACAGTCAGCGTTAGTAACAATATAATAAATTAC
>SuperContig_28_18_p
CCTATTTTTAAAGCACTGCTGCCTTAATTAGTA-GTAGCAGTCTACTTTAATTCTGCCTA
TGTTTTTT-GCGTACTATTTATTTCCTT-AGTAGGCTTGCCTACTAATTAGATCCCCTAA
AA-CCACTTGCAA-TT-GCAGTTAGCGTTAGTAATAATATAATAAATTAC
>SuperContig_33_1_p
CTTATTTTTAAAGCACTGCCACCTTAATTAGTG-GTAGTAGTCTACTTTGATTCTACCTA
TGTTTTTT-GCGTACTATTTGTTTCCTT-AGTAGGCTTGCCCACTAATTAGATCCCCTAA
AA-CCACTTGCAA-TT-GTAGTTAGTATTAGTAATAATATAATAAATTAC
>SuperContig_33_2_p
CTTATTTTTAAAGCACTGCCGCCTTAATTAGTG-GTGGTAGTCTACTTTAATTCTGCCTA
TGTTTTTT-GCGTACTATTTGTTTCCTT-AGTAGGCTTGCCTACTAATTAGATCCCCTAA
AA-CCACTTGCAA-TT-ATAGTTAGCATTAGTAATAATATAATAAATTAT
>SuperContig_28_15_p
CTTATTTTTAAAGCACTGCTGCCTTAATTAGTA-GTAGTAGTCTACTTTAATTCTACCTA
TATTTTTT-GCGTACTATTTGTTTCCTT-AGTAGGCTTGCCTACTAATTAGATCCCCTAA
AA-CTACTTGCAA-TT-GTAGTTAGCGTTAGTAACAATGTAATAAATTAC
>SuperContig_34_7_p
CCTATTTTTAAAGCACTGCTGCCTTAATTAGTA-GTAGCAGTCTACTTTAATTCTGCCTA
TGTTTTTT-GCGTACTATTTATTTCCTT-AGTAGGCTTGCCCACTAATTAGATCCCCTAA
AA-CTACTTGCAA-TT-GTAGTTAGCGTTAGTAACAATATAATAAATTAT
>SuperContig_34_1_p
CCTATTTTTAAAGCACTGCCGCCTTAATTAGTA-GTAGTAGTCTACTTTAATTCTGCCTA
TGTTTTTT-GCGTACTATTTGTTTCCTT-AGTAGGCTTACCTACTAATTAGATCCCCTAA
AA-CTACTTATAA-TT-GTAGTTAGCGTTAGTAATAATATAATAAATTAC
>SuperContig_34_2_p
CCTATTTTTAAAGCACTGCCGCCTTAATTAGTA-GTAGTAGTCTACTTTAATTCTGCCTA
TATTTTTT-GCGTACTATTTATTTCCTT-AGTAGGCTTGCCTACTAATTAGATCCCCTAA
AA-CTACTTAGAA-TTTATAGTTAGCGTTAGTAATAATATAATAAATTAC
>SuperContig_34_3_p
CCTATTTTTAAAGCACTGCCGCCTTAATTAGTA-GTAGTAGTCTACTTTAATTCTGCCTA
TGTTTTTT-GCGTACTATTTGTTTCCTT-AGTAGGCTTACCTACTAATTAGATCCCCTAA
AA-CTACTTATAA-TT-GTAGTTAGCGTTAGTAATAATATAATAAATTAC
>SuperContig_37_2_p
CCTATTTTTAAAGCACTGCCGCCTTAATTAGTG-GCAGTAGTCTACTTTAATTCTGCCTA
TGTTTTTT-GCGTACTATTTGTTTCCTT-AGTAGGCTTGCCTACTAATTAGATCCCCTAA
AA-CCACTTATAA-TT-GCAGTCAGCGTTAGTAACAATGTAATAAATTAC
>SuperContig_37_3_p
CCTATTTTTAAAGTACTGCCGCCTTGATTAGTG-GCGGCAGTCTACTTTAATTCTGCCTA
TGTTTTTT-GCGTACTATTTGTTTCCTT-AGTAGGCTTGCCTACTAATTAGATCCCCTAA
AA-CTACTTGCAA-TT-GCAGTTAGCGTTAGTAACAATATAATAAATTAC
>SuperContig_34_4_p
CCTATTTTTAAAGCACTACCGCCTTAATTAGTA-GCGGCAGTCTACTTTAATTCTGCCTA
TGTTTTTT-GCGTACTATTTGTTTCCTT-AGTAGGCTTGCCCACCAATTAGATCCCCTAA
AA-CCACTTGCAA-TT-GCAGTTAGCGTTAGTAACAATATAATAAATTAC
>SuperContig_34_5_p
CCTATTTTTAAAGCACTGCCGCCTTAATTAGTA-GTAGTAGTCTACTTTAATTCTGCCTA
TGTTTTTT-ACGTACTATTTATTTCCTT-AGTAGGCTTGCCTACTAATTAGATCCCCTAA
AA-CCACTTGCAA-TT-ATAGTTAGCGTTAGTAATAATATAATAAATTAC
>SuperContig_34_6_p
CCTATTTTTAAAGCACTGCCGCCTTAATTAGTA-GCGGCAGTCTACTTTAATTCTGCCTA
TGTTTTTT-GCGTACTATTTGTTTCCTT-AGTAGGCTTGCCTACTAATTAGATCCCCTAA
AA-CCACTTGCAA-TT-GCAGTTAGCGTTAGTAACAATATAATAAATTAC
>SuperContig_35_3_p
CCTATTTTTAAAGCACTGCCGCCTCAATTAGTA-GCGGTAGTCTACTTTAATTCTGCCTA
TGTTTTTT-GCGTACTATTTGTTTCCTT-AGTAGGCTTGCCTACTAATTAGATCCCCTAA
AA-CTACTTATAA-TT-ATAGTTAGCGTTAGTAATAATATAATAAATTAC
>SuperContig_35_4_p
CCTATTTTTAAAGCACTGCCGCCTTAATTAGTA-GTAGCAGTCTACTTTAATTCTGCCTA
TATTTTTT-GCGTACTATTTGTTTCCTT-AGTAGGCTTGCCTACTAATTAGATCCCCTAA
AA-CTACTTACAA-TT-GCAGTTAGCGTTAGTAATAATATAATAAATTAT
>SuperContig_35_5_p
CTTATTTTTAAAGCACTGCCGCCTTAATTAGTA-GCGGTAGTCTACTTTAATTCTACCTA
TATTTTTT-GCGTACTATTTGTTTCCTT-AGTAGGCTTGCCTACTAATTAAATCCCCTAA
AA-CCACTTGCAA-TT-GCAGTTAGTATTAGTAATAATATAATAAATTAC
>SuperContig_37_1_p
CCTATTTTTAAAGTACTGCCGCCTTAATTAGTA-GTAGTAGTCTACTTTAATTCTGCCTA
TGTTTTTT-GCGTACTATTTATTTCCTT-AGTAGGCTTACCTACTAATTAGATCCCTTAA
AA-CCACTTGCAA-TT-GCAGTTAGCGTTAGTAATAATATAATAAATTAC
>SuperContig_37_5_p
CCTATTTTTAAAGCACTGCTGCCTTAATTAGTA-GTGGCAGTCTACTTTAATTCTGCCTA
TATTTTTT-ACGTACTATTTGTTTCCTT-AGTAGGCTTGCCTACTAATTAGATCCCCTAA
AA-CCACTTGCAA-TT-GTAGTTAGCGTTAGTAACAATATAATAAATTAC
>SuperContig_33_3_p
CTTATTTTTAAAGCACTGCCGCCTTAATTAGTA-GCAGCAGTCTACTTTAATTCTACCTA
TATTTTTT-GCGTACTATTTGTTTCCTT-AGTAGGCTTGCCTACTAATTAGATCCCCTAA
AA-CCACTTGCAA-TT-ATAGTTAGCGTTAGTAATAATATAATAAATTAT
>SuperContig_35_2_p
CTTATTTTTAAAGCACTGCTACCTTAATTAGTA-GTAGTAGTCTACTTTAATTCTACCTA
TGTTTTTT-GCGTACTATTTGTTTCCTT-AGTAGGCTTGCCTACTAATTAGATCCCCTAA
AA-CTACTTGCAA-TT-ATAGTTAGCGTTAGTAATAATGTAATAAATTAC
>SuperContig_37_4_p
CTTATTTTTAAAGCACTGCCGCCTTAATTAGTA-GCAGCAGTCTACTTTAATTCTACCTA
TATTTTTT-GCGTACTATTTGTTTCCTT-AGTAGGCTTGCCTACTAATTAGATCCCCTAA
AA-CCACTTGCAA-TT-ATAGTTAGCATTAGTAATAATATAATAAATTAT
>SuperContig_28_4_p
CTTATTTTTAAAGCACTGCCGCCTTAATTAGTA-GTGGTAGTCTACTTTAATTCTACCTA
TGTTTTTT-GCGTACTATTTGTTTCCTT-AGTAGGCTTGCCTACTAATTAGATCCCCTAA
AA-CCACTTGCAA-TT-GTAGTTAGCGTTAGTAATAATGTAATAAATTAC
>SuperContig_28_17_p
CCTATTTTTAAAGCACTGCCGCCTTAATTAGTA-GTAGTAGTCTACTTTAATTCTGCCTA
TATTTTTT-ACGTACTATTTGTTTCCTT-AGTAGGCTTGCCTACTAATTAGATCCCCTAA
AA-CCACTTACAA-TT-ATAGTTAGCGTTAGTAATAATATAATAAATTAC
>SuperContig_33_5_p
CTTATTTTTAAAGCACTGCCGCCTTAATTAGTA-GTAGTAGTCTACTTTGATTCTACCTA
TATTTTTT-GCGTACTATTTGTTTCCTT-AGTAGGCTTGCCTACTAATTAGATCCCCTAA
AA-CTACTTGCAA-TT-GTAGTTAGCGTTAGTAATAATGTAATAAATTAC
>SuperContig_33_4_p
CTTATTTTTAAAGCACTGCCGCCTTAATTAGTG-GTGGTAGTCTACTTTAATTCTACCTA
TGTTTTTT-GTGTACTATTTGTTTCCTT-AGTAGGCTTGCCTACTAATTAGATCCCCTAA
AA-CCACTTACAA-TT-GTAGTTAGCGTTAGTAACAATGTAATAAATTAC
>SuperContig_35_1_p
CTTATTTTTAAAGCACTGCCGCCTTAATTAGTG-GCAGTAGTCTACTTTAATTCTACCTA
TGTTTTTT-GCGTACTATTTATTTCCTT-AGTAGGCTTGCCTACTAATTAGATCCCCTAA
AA-CCACTTGTAA-TT-ACAGTTAGCGTTAGTAATAATGTAATAAATTAC
>SuperContig_28_16_p
CTTATTTTTAAAGCACTACCGCCTTAATTAGTA-GTGGTAGTCTACTTTGATTCTACCTA
TGTTTTTT-GCGTACTATTTGTTTCCTT-AGTAGGCTTGCCTACTAATTAGATCCCCTAA
AA-CCACTTGCAA-TT-GTAGTTAGCGTTAGTAATAATGTAATAAATTAC
>SuperContig_28_7_p
CTTATTTTTAAAGCACTGCCGCCTTAATTAGTA-GTAGTAGTCTACTTTAATTCTACCTA
TGTTTTTT-GCGTACTATTTGTTTCCTT-AGTAGGCTTGCCTACTAATTAGATCCCCTAA
AA-CCACTTGTAA-TT-GTAGTTAGCGTTAGTAACAATGTAATAAATTAC
