# Supplementary material for: rRNA Pseudogenes in Filamentous Ascomycetes as Revealed by Genome Data
Source: G3 (Bethesda). 2017 Jun 21;7(8):2695–703. doi: 10.1534/g3.117.044016 (PMC5555474; doi:10.1534/g3.117.044016)
Supplement: Supplementary file 3 [file 2695FileS2.zip › Dataset S1/Leptosphaeria maculans JN3 ITS2.fas]

>SuperContig_19_1
TTG--TACCCT-CAAGCTC-TGCTTGGTGTTGGGTGTTTGTTCCACTTGGGACTCGCCTT
GAAACAATTGGCAGCCGGCACATTGGCCTGGAGCGCAGCACATTTTGCGCCTCTTGTCAT
GGTTGTTGGCATCCATCAAGACACTTTTTAAGCTC
>SuperContig_19_7
TTG--TACCCT-CAAGCTC-TGCTTGGTGTTGGGTGTTTGTTCCACTTGGGACTCGCCTT
GAAACAATTGGCAGCCGGCACATTGGCCTGGAGCGCAGCACATTTTGCGCCTCTTGTCAT
GGTTGTTGGCATCCATCAAGACACTTTTTAAGCTC
>SuperContig_19_8_pp
TTG--TACCCT-CAAGCTC-TGCTTGGTGTTGGGTGTTTGTTCCACTTGGGACTCGCCTT
GAAACAATTGGCAGCCGGCACATTGGCCTGGAGCGCAGCACATTTTGCGCCTCTTGTCAT
GGTTGTTGGCATCCATCAAGACACTTTTTAAGCTC
>SuperContig_27_10_pp
TTG--TACCCT-TAAGCTC-TGCTTAGTGTTAGGTGTTTGTTCTACTTAGGACTCGCCTT
AAAATAATTAGTAGCTAGCACATTAGCCTAAAGCGCAGCATATTTTGCGCCTCTTGTTAT
AGTTATTAGTATCTATTAAGACACTTTTTAAGCTC
>SuperContig_2_2_p
TTG--TACCCT-TAAGCTC-TGCTTGGTGTTAGGTGTTTGTTCTACTTAGGACTTGCCTT
AAAACAATTGGCAGCTAGCATATTAGCCTAGAGCGCAGCACATTTTACGCCTCTTGTTAT
GGTTATTAGTATTTATTAAGACACTTTTTAAGCTC
>SuperContig_2_1_p
TTG--TACCCT-TAAGCTC-TGCTTAGTATTAGGTGTTTATTCTACTTAGGACTCGCCTT
AAAACAATTGGCAGCTAGCACATTAGCCTAGAGCGCAGCACATTTTGCGCCTCTTGTTAT
GGTTGTTAGCATCTATTAAGACACTTTTTAAGCTC
>SuperContig_2_3_p
TTG--TACCCT-TAAGCTC-TACTTAGTGTTAGGTGTTTGTTCTACTTAGGACTTGCCTT
AAAACAATTGGTAGCCAGCATATTAGCCTAGAGCGCAGCACATTTTACGCCTCTTGTTAT
AGTTATTAGTATCTATTAAGACACTTTTTAAGCTC
>SuperContig_2_4_p
TTG--TACCCT-TAAGCTC-TACTTAGTATTAGGTGTTTATTCTACTTAGGACTTGCCTT
AAAACAATTAGTAGCTAGCATATTAGCCTAGAGCGTAGCACATTTTGCGCCTCTTGTTAT
AGTTGTTAGCATCTATTAAGATACTTTTTAAGCTC
>SuperContig_2_5_p
TTG--TACCCT-CAAGCTC-TGCTTGGTGTTGGGTGTTTGTTCCACTTGGGACTCGCCTT
GAAACAATTGGCAGCCGGCACATTGGCCTGGAGCGCAGCACATTTTGCGCCTCTTGTCAT
GGTTGTTGGCATCCATCAAGACACTTTTTAAGCTC
>SuperContig_2_6_p
TTG--TACCCT-TAAGCTC-TACTTAGTGTTAGGTGTTTATTCTACTTAGGACTTGCCTT
AAAACAATTAGTAGCTAGCATATTAGCCTAGAGCGCAGCATATTTTACGCCTCTTGTTAT
AGTTGTTAGTATCTATTAAGACACCTTTTAAGCTC
>SuperContig_2_7_p
TTG--TACCCT-TAAGCTC-TGCTTAGTGTTAGGTGTTTATTCTACTTAGGACTTGCCTT
AAAACAATTGGTAGCTAGCATATTAGCCTAGAGCGTAGTATATTTTGCGCCTCTTGTTAT
AGTTGTTAGCATCTATTAAGACACTTTTTAAGCTC
>SuperContig_2_8_p
TTG--TACCCT-TAAGCTC-TACTTAGTGTTAGGTGTTTGTTCTACTTAGGACTTGCCTT
AAAACAATTAGTAGCTAGCACATTAGCCTAAAGCGCAGCACATTTTACGCCTCTTGTTAT
AGTTGTTAGCATCTATTAAGATACTTTTTAAGCTC
>SuperContig_2_9_p
TTG--TACCCT-TAAGCTC-TGCTTAGTATTAGGTGTTTATTCTACTTAGGACTTACTTT
AAAATAATTAGTAGCTAGTATATTAGCCTAGAGCGCAGCATATTTTACGCCTCTTGTTAT
AGTTATTAGCATCTATTAAGATACTTTTTAAGCTC
>SuperContig_19_2_p
TTG--TACCCT-TAAGCTC-TGCTTGGTGTTAGGTGTTTATTCCACTTAGGACTTGCCTT
AAAACAATTAGCAGCTAGCATATTAGCCTAGAGCGCAGCATATTTTGCGCCTCTTGTTAT
AGTTGTTAGCATCTATTAAGACACTTTTTAAGCTC
>SuperContig_19_3_p
TTG--TACCCT-TAAGCTC-TACTTAGTGTTAGGTGTTTGTTCCACTTAGGACTCGCCTT
AAAACAATTAGTAGCTAGCACATTGGCCTAGAGCGCAGCACATTTTGCGCCTCTTATTAT
AGTTGTTAGCATCTATTAAGATACTTTTTAAGCTC
>SuperContig_19_4_p
TTG--TACCCT-TAAGCTC-TGCTTAGTGTTAGGTGTTTGTTCTACTTAGGACTTGCCTT
AAAATAATTAGTAGCTAGTATATTAGCCTAGAGCGTAGCATATTTTACGCCTCTTGTTAT
AGTTATTAGCATCTATTAAGACACTTTTTAAGCTC
>SuperContig_19_6_p
TTG--TACCCT-TAAGCTC-TGCTTGGTGTTAGGTGTTTGTTCTACTTAGGACTCGCCTT
GAAACAATTAGCAGCTAGCATATTAGCCTAGAGCGCAGCATATTTTGCGCCTCTTGTTAT
AGTTATTAGCATCTATTAAGACACTTTTTAAGCTC
>SuperContig_19_9_p
TTG--TACCCT-CAAGCTC-TACTTAGTGTTAGGTGTTTGTTCCACTTAGGACTCGCCTT
AAAACAATTAGCAGCTAGCACATTAGCCTAGAGCGCAGCACATTTTGCGCCTCTTGTTAT
GGTTGTTAGTATCTATTAAGACACTTTTTAAGCTC
>SuperContig_19_10_p
TTG--TACCCT-TAAGCTC-TGCTTAGTGTTAGGTGTTTGTTCCACTTAGGACTCGCCTT
AAAACAATTAGCAGCTAGCACATTAGCCTAGAGCGCAGCACATTTTACGCCTCTTATTAT
AGTTGTTAGCATCTATTAAGACACTTTTTAAGCTC
>SuperContig_19_11_p
TTA--TACCCT-TAAGCTC-TGCTTAGTGTTAGGTATTTGTTCTACTTAGGACTTGCCTT
AAAATAATTAGTAGCTAGCATATTAGCCTAGAGCGCAGCACATTTTACGCCTCTTATTAT
AGTTATTAGTATCTATTAAGACACTTTTTAAGCTC
>SuperContig_19_12_p
TTG--TACCCT-TAAGCTC-TGCTTAGTGTTAGGTGTTTGTTCTACTTATGACTTGCCTT
GAAATAATTAGCAGCTAGCACATTGGCCTAGAGCGCAGCACATTTTGCGCCTCTTGTTAT
AGTTATTAGTATCTATTAAGACACTTTTTAAGCTC
>SuperContig_19_13_p
TTG--TACCCT-TAAGCTC-TACTTAGTGTTAGGTGTTTATTCCACTTAGGACTCGCCTT
AAAACAATTAGCAGCTAGCACATTAGCCTAGAGCGCAGCACATTTTACGCCTCTTATTAT
AGTTGTTAGCATCTATTAAGACACTTTTTAAGCTC
>SuperContig_19_14_p
TTT--TACCCT-TAAGCTC-TACTTAGTGTTAGGTGTTTATTCTACTTAGGACTCGCCTT
AAAATAATTAGCAGCTAGCATATTAGCCTAGAGCGCAGTATATTTTACGCCTCTTGTTAT
AGTTGTTAGTATCTATTAAGACACTTTTTAAGCTC
>SuperContig_19_15_p
TTG--TACCCT-TAAGCTC-TGCTTGGTGTTAGGTGTTTATTCTACTTAGGACTCGCCTT
AAAATAATTAGTAGCTAGCATATTAGCCTAGAGCGCAGCACATTTTACGCCTCTTGTTAT
GGTTGTTAGCATCTATTAAGACACTTTTTAAGCTC
>SuperContig_19_16_p
TTG--TACCCT-TAAGCTC-TGCTTAGTGTTAGGTGTTTATTCTACTTAGGACTTGCCTT
AAAACAATTAGTAGCTAGTATATTAGCCTAGAGCGCAGCACATTTTACGCCTCTTGTTAT
AGTTGTTAGTATCTATTAAGACACTTTTTAAGCTC
>SuperContig_19_17_p
TTA--TACCCT-TAAGCTC-TGCTTAGTGTTAGGTATTTGTTCCACTTAGGACTTGCCTT
AAAATAATTAGTAGCTAGTATATTAGCCTAGAGCGCAGCACATTTTGCGCCTCTTATTAT
AGTTATTAGTATCTATTAAGATACTTTTTAAGCTC
>SuperContig_19_18_p
TTG--TACCCT-TAAGCTC-TGCTTAGTGTTAGGTGTTTGTTCTACTTAGGACTTGCCTT
AAAACAATTAGTAGCTAGCATATTAGCCTAGAGCGCAGCACATTTTGCGCCTCTTGTTAT
AGTTGTTAGCATCTATTAAGACACTTTTTAAGCTC
>SuperContig_27_1_p
TTG--TACCCT-TAAGCTC-TGCTTAGTGTTAGGTGTTTGTTCTACTTAGGACTCGCCTT
AAAACAATTAGCAGCTAGCACATTAGCCTAGAGCGCAGCACATTTTACGCCTCTTGTTAT
AGTTATTAGCATCTATTAAGACACTTTTTAAGCTC
>SuperContig_27_3_p
TTG--TACCCT-TAAGCTC-TACTTGGTGTTAGGTGTTTGTTCTACTTAGGACTTGCCTT
AAAATAATTGGCAGCTAGCACATTAGCCTAGAGCGCAGCACATTTTACGCCTCTTGTTAT
AGTTATTAGCATCTATTAAGACACTTTTTAAGCTC
>SuperContig_27_4_p
TTG--TACCCT-TAAGCTC-TGCTTAGTGTTAGGTATTTGTTCTACTTAGGACTTGCCTT
AAAACAATTAGCAGCTAGTATATTAGCCTAGAGCGCAGCACATTTTACGCCTCTTGTTAT
AGTTATTAGTATCTATTAAGACACTTTTTAAGCTC
>SuperContig_27_5_p
TTG--TACCCT-TAAGCTCGTGCTTAGTGTTAGGTATTTGTTCTACTTAGGACTCGCCTT
AAAATAATTAGTAGCTAGCATATTAGCCTAAAGCGCAGCATATTTTGCGCCTCTTGTTAT
AGTTATTAGTATCTATTAAGACACTTTTTAAGCTC
>SuperContig_27_6_p
TTG--TACCCT-TAAGCTC-TACTTGGTGTTAGGTGTTTGTTCTACTTAGGACTTGCCTT
AAAATAATTGGCAGCTAGCATATTAGCCTAGAGCGCAGCATATTTTACGCCTCTTGTTAT
AGTTGTTAGCATCTATTAAGACACTTTTTAAGCTC
>SuperContig_27_7_p
TTG--TACCCT-TAAGCTC-TGCTTAGTATTAGGTGTTTGTTCTACTTAGGACTCACCTT
AAAACAATTAGTAGCTAGCACATTAGCCTAGAGCGCAGCATATTTTGCGCCTCTTGTTAT
AGTTGTTAGCATCTATTAAGACACTTTTTAAGCTC
>SuperContig_27_8_p
TTG--TACCCT-TAAGCTC-TGCTTAGTATTAGGTGTTTGTTCTACTTAGGACTTGCCTT
AAAATAATTAGTAGCTAGCATATTAGCCTAGAGCGCAGCACATTTTGCGCCTCTTATTAT
GGTTATTAGTATTTATTAAGACACTTTTTAAGCTC
>SuperContig_27_11_p
TTA--TACCCT-TAAGCTC-TACTTAGTGTTAGGTGTTTGTTCTACTTAGGACTTGCCTT
AAAATAATTGGCAGCCAGTATATTAGCCTAGAGCGCAGCACATTTTGCGCCTCTTATTAT
AGTTATTAGCATCTATTAAGACACTTTTTAAGCTC
>SuperContig_27_12_p
TTG--TACCCT-TAAGCTC-TGCTTAGTGTTAGGTGTTTGTTTTACTTAGGACTTGCCTT
AAAACAATTAGTAGCTAGTATATTAGCCTAGAGCGCAGCATATTTTGCGCCTCTTATTAT
AGTTGTTAGCATCTATTAAGACACTTTTTAAGCTC
>SuperContig_27_13_p
TTA--TACCCT-TAAGCTC-TGCTTAGTGTTAGGTGTTTATTCTACTTAGGACTTGCCTT
AAAATAATTAGTAGCTAGTATATTAGCCTAGAGCGCAGCATATTTTGCGCCTCTTATTAT
AGTTATTAGCATCTATTAAGATACTTTTTAAGCTC
>SuperContig_27_14_p
TTG--TACCCT-TAAGCTC-TACTTAGTGTTAGGTGTTTGTTCTACTTAGGACTTGCCTT
AAAACAATTAGCAGCTAGCATATTAGCCTAGAGCGTAGCATATTTTGCGCCTCTTGTTAT
AGTTATTAGTATCTATTAAGATACTTTTTAAGCTC
>SuperContig_27_15_p
TTGCGTACCCTCTAAGCTC-TACTTAGTATTAGGTGTTTATTCTACTTAGGACTTGCCTT
AAAACAATTAGTAGCTAGTATATTAGCCTAGAGCGCAGCATATTTTGCGCCTCTTATTAT
AGTTATTAGCATCTATTAAGACACTTTTTAAGCTC
>SuperContig_27_16_p
TTG--TACCCT-TAAGCTC-TGCTTAGTATTAGGTGTTTGTTCTACTTAGGACTTGCCTT
AAAACAATTAGCAGCTAGCACATTAGCCTAGAGCGCAGCACATTTTACGCCTCTTGTTAT
AGTTATTAGTATCTATTAAGACACTTTTTAAGCTC
>SuperContig_27_17_p
TTG--TACCCT-TAAGCTC-TACTTAGTGTTAGGTGTTTGTTCTACTTAGGACTCGCCTT
AAAACAATTGGCAGCTAGCATATTAGCCTAGAGCGCAGCACATTTTACGCCTCTTGTTAT
AGTTATTAGTATCTATTAAGACACTTTTTAAGCTC
>SuperContig_27_18_p
TTG--TACCCT-TAAGCTC-TACTTAGTGTTAGGTGTTTATTCTACTTAGGACTTACCTT
AAAACAATTAGTAGCCAGCACATTAGCCTAGAGCGCAGCACATTTTGCGCCTCTTGTTAT
AGTTATTAGTATCTATTAAGACACTTTTTAAGCTC
>SuperContig_27_19_p
TTA--TACCCT-TAAGCTC-TACTTAGTGTTAGGTGTTTATTCTACTTAGGACTTGCCTT
AAAACAATTGGCAGCTAGCATATTAGCCTAGAGCGCAGCACATTTTGCGCCTCTTATTAT
AGTTATTAGTATCTATTAAGACACTTTTTAAGCTC
>SuperContig_27_20_p
TTG--TACCCT-TAAGCTC-TGCTTAGTGTTAGGTGTTTGTTCTACTTATGACTTGCCTT
AAAACAATTAGTAGCTAGCATATTAGCCTAGAGTGTAGCACATTTTACGCCTCTTATTAT
AGTTGTTAGCATCTATTAAGATACTTTTTAAGCTC
>SuperContig_27_9_p
TTG--TACCCT-TAAGCTC-TGCTTAGTGTTAGGTGTTTATTCTACTTAGGACTCGCCTT
AAAACAATTAGTAGCTAGCATATTAGCCTAGAGCGCAGCATATTTTGCGCCTCTTGTTAT
AGTTGTTAGTATCTATTAAGACACTTTTTAAGCTC
>SuperContig_27_21_p
TTG--TACCCT-TAAGCTC-TACTTAGTGTTAGGTGTTTGTTCTACTTAGGACTCGCCTT
AAAACAATTGGCAGCTAGCATATTAGCCTAGAGCGCAGCACATTTTACGCCTCTTGTTAT
AGTTATTAGTATCTATTAAGATACTTTTTAAGCTC
>SuperContig_27_2_p
TTG--TACCCT-TAAGCTC-TGCTTAGTGTTAGGTGTTTGTTCTACTTGGGACTTGCCTT
AAAACAATTGGTAGCTAGTATATTAGCCTAGAGCGCAGCACATTTTGCGCCTCTTGTTAT
AGTTATTAGTATCTATTAAGACACTTTTTAAGCTC
>SuperContig_28_1_p
TTG--TACCCT-TAAGCTC-TGCTTAGTGTTAGGTGTTTATTCTACTTAGGACTCGCCTT
AAAACAATTAGTAGCTAGCACATTAGCCTAGAGCGCAGCATATTTTACGCCTCTTATTAT
AGTTGTTAGCATCTATTAAGACACTTTTTAAGCTC
>SuperContig_28_14_p
TTG--TACCCT-TAAGCTC-TGCTTAGTGTTAGGTGTTTATTCTACTTAGGACTCGCCTT
AAAACAATTAGCAGCTGGCACATTAGCCTAGAGCGCAGCATATTTTACGCCTCTTATTAT
AATTGTTAGTATCTATTAAGACACTTTTTAAGCTC
>SuperContig_28_2_p
TTA--TACCCT-TAAGCTC-TACTTAGTGTTAGGTGTTTGTTTTACTTAGGACTTGCCTT
AAAACAATTAGCAGCTAGCACATTAGCCTAGAGCGTAGCACATTTTACGCCTCTTGTTAT
GGTTATTAGTATCTATTAAGACACTTTTTAAGCTC
>SuperContig_28_3_p
TTG--TACCCT-TAAGCTC-TACTTAGTGTTAGGTGTTTGTTCTACTTAGGACTTGCCTT
AAAACAATTAGCAGCTAGCATATTAGCCTAGAGCGTAGCATATTTTGCGCCTCTTATTAT
AGTTATTAGTATCTATTAAGACACTTTTTAAGCTC
>SuperContig_28_5_p
TTG--TACCCT-TAAGCTC-TACTTAGTGTTAGGTGTTTATTCTACTTAGGACTTGCCTT
AAAACAATTGGCAGCTAGCATATTAGCCTAGAGCGTAGCACATTTTGCGCCTCTTGTTAT
GGTTGTTAGTATCTATTAAGACACTTTTTAAGCTC
>SuperContig_28_6_p
TTG--TACCCT-TAAGCTC-TGCTTAGTGTTAGGTGTTTGTTTTACTTAGGACTTGCCTT
AAAATAATTAGTAGCTAGTATATTAGCCTAGAGCGCAGCATATTTTACGCCTCTTATTAT
AGTTGTTAGCATCTATTAAGACACTTTTTAAGCTC
>SuperContig_28_8_p
TTG--TACCCT-TAAGCTC-TACTTAGTGTTAGGTATTTATTCTACTTAGGACTTGCCTT
AAAACAATTGGTAGCTAGCATATTAGCCTAGAGCGCAGCACATTTTACGCCTCTTATTAT
AGTTGTTAGCATCTATTAAGACACTTTTTAAGCTC
>SuperContig_28_9_p
TTG--TACCCT-TAAGCTC-TACTTAGTGTTAGGTGTTTGTTCTACTTAGGACTCGCCTT
AAAACAATTAGTAGCTAGCACATTAGCCTAGAGCGCAGCACATTTTGCGCCTCTTATTAT
AGTTATTAGTATCTATTAAGACACTTTTTAAGCTC
>SuperContig_28_10_p
TTG--TACCCT-TAAGCTC-TGCTTAGTGTTAGGTATTTATTCTACTTAGGACTCGCCTT
AAAATAATTGGCAGCTAGCATATTAGCCTAGAGTGCAGCACATTTTACGCCTCTTATTAT
AGTTATTAGCATCTATTAAGATACTTTTTAAGCTC
>SuperContig_28_11_p
TTG--TACCCT-TAAGCTC-TGCTTAGTGTTAGGTGTTTGTTCTACTTAGGACTTGCCTT
AAAATAATTAGTAGCTAGCATATTAGCCTAGAGCGCAGCACATTTTACGCCTCTTATTAT
AGTTATTAGCATCTATTAAGACACTTTTTAAGCTC
>SuperContig_28_12_p
TTG--TACCCT-TAAGCTC-TGCTTAGTGTTAGGTGTTTGTTCTACTTAGGACTTGCCTT
AAAATAATTAGTAGCTAGCACATTAGCCTAGAGCGCAGCATATTTTGCGCCTCTTGTTAT
AGTTGTTAGCATCTATTAAGACACTTTTTAAGCTC
>SuperContig_28_13_p
TTG--TACCCT-TAAGCTC-TGCTTAGTGTTAGGTGTTTGTTCTACTTAGGACTCGCCTT
AAAACAATTAGCAGCTGGCACATTAGCCTAGAGCGCAGCATATTTTACGCCTCTTATTAT
AATTGTTAGTATCTATTAAGACACTTTTTAAGCTC
>SuperContig_28_18_p
TTG--TACCCT-TAAGCTC-TGCTTGGTGTTAGGTGTTTGTTCTACTTAGGACTTGCCTT
AAAACAATTGGTAGCTAGCATATTAGCCTAGAGCGCAGCATATTTTACGCCTCTTGTTAT
AGTTGTTAGTATCTATTAAGACACTTTTTAAGCTC
>SuperContig_33_1_p
TTG--TACCCT-TAAGCTC-TGCTTAGTGTTAGGTGTTTATTCTACTTAGGACTTGCCTT
AAAACAATTAGTAGCTAGTATATTAGCCTAGAGCGCAGCACATTTTGCGCCTCTTGTTAT
AGTTATTAGTATCTATTAAGACACTTTTTAAGCTC
>SuperContig_33_2_p
TTG--TACCCT-TAAGCTC-TGCTTAGTGTTAGGTGTTTGTTCTACTTAGGACTCGCCTT
AAAATAATTAGTAGCTAGCACATTAGCCTAAAGCGCAGCATATTTTGCGCCTCTTGTTAT
AGTTATTAGTATCTATTAAGACACTTTTTAAGCTC
>SuperContig_28_15_p
TTG--TACCCT-TAAGCTC-TGCTTGGTGTTAGGTGTTTGTTTTACTTAGGACTCGCCTT
AAAACAATTAGTAGCTAGTATATTAGCCTAGAGCGCAGCACATTTTGTGCCTCTTGTTAT
AGTTATTAGCATCTATTAAGACACTTTTTAAGCTC
>SuperContig_34_7_p
TTG--TACCCT-TAAGCTC-TGCTTAGTATTAGGTGTTTATTCTACTTAGGACTCGCCTT
AAAACAATTGGCAGCTAGCACATTAGCCTAGAGCGCAGCACATTTTGCGCCTCTTGTTAT
GGTTGTTAGCATCTATTAAGACACTTTTTAAGCTC
>SuperContig_34_1_p
TTG--TACCCT-TAAGCTC-TACTTAGTGTTAGGTGTTTATTCTACTTAGGACTTGCCTT
AAAACAATTAGCAGCTAGCATATTAGCCTAGAGCGCAGTATATTTTGCGCCTCTTATTAT
AGTTATTAGTATCTATTAAGACGCTTTTTAAGCTC
>SuperContig_34_2_p
TTG--TACCCT-TAAGCTC-TACTTAGTGTTAGGTGTTTATTCTACTTAGGACTTGCCTT
AAAACAATTAGTAGCTAGCATATTAGCCTAGAGCGCAGCATATTTTACGCCTCTTGTTAT
AGTTGTTAGTATCTATTAAGACACCTTTTAAGCTC
>SuperContig_34_3_p
TTG--TACCCT-TAAGCTC-TACTTAGTGTTAGGTGTTTATTCTACTTAGGACTTGCCTT
AAAACAATTAGCAGCTAGCATATTAGCCTAGAGCGCAGTATATTTTGCGCCTCTTATTAT
AGTTATTAGTATCTATTAAGACACTTTTTAAGCTC
>SuperContig_37_2_p
TTG--TACCCT-TAAGCTC-TGCTTAGTGTTAGGTGTTTGTTCTACTTATGACTTGCCTT
AAAACAATTAGTAGCTAGCATATTAGCCTAGAGTGTAGCACATTTTACGCCTCTTATTAT
AGTTGTTAGCATCTATTAAGACACTTTTTAAGCTC
>SuperContig_37_3_p
TTG--TACCCT-TAAGCTC-TGCTTAGTGTTAGGTGTTTGTTCTACTTAGGACTTGCCTT
ATAACAATTAGTAGCTAGCATATTAGCCTAGAGCGCAGCACATTTTACGCCTCTTATTAT
AGTTATTAGCATCTATTAAGACACTTTTTAAGCTC
>SuperContig_34_4_p
TTG--TACCCT-TAAGCTC-TGCTTAGTGTTAGGTGTTTATTCTACTTAGGACTTGCCTT
AAAACAATTGGTAGCTAGCATATTAGCCTAGAGCGTAGTATATTTTGCGCCTCTTGTTAT
AGTTGTTAGCATCTATTAAGACACTTTTTAAGCTC
>SuperContig_34_5_p
TTG--TACCCT-TAAGCTC-TGCTTAGTATTAGGTGTTTATTCTACTTAGGACTTGCCTT
AAAATAATTAGTAGCTAGCATATTAGCCTAGAGCGCAGCACATTTTGCGCCTCTTGTTAT
AGTTATTAGTATCTATTAAGATACTTTTTAAGCTC
>SuperContig_34_6_p
TTA--TACCCT-TAAGCTC-TGCTTAGTATTAGGTGTTTGTTCTACTTAGGACTCGCCTT
AAAACAATTGGCAGCTAGCACATTAGCCTAGAGCGCAGCACATTTTGCGCCTCTTATTAT
AGTTATTAGTATCTATTAAGACACTTTTTAAGCTC
>SuperContig_35_3_p
TTG--TACCCT-TAAGCTC-TACTTAGTGTTAGGTGTTTGTTCTACTTAGGACTTGCCTT
AAAACAATTAGTAGCTAGCATATTAGCCTAGAGCGCAGCACATTTTGCGCCTCTTGTTAT
AGTTGTTAGCATCTATTAAGACACTTTTTAAGCTC
>SuperContig_35_4_p
TTA--TACCCT-TAAGCTC-TACTTAGTGTTAGGTATTTATTCTACTTAGGACTTGCCTT
AAAATAATTAGTAGCTAGCATATTAGCCTAGAGCGCAGCACATTTTGCGCCTCTTGTTAT
AGTTGTTAGTATCTATTAAGACACTTTTTAAGCTC
>SuperContig_35_5_p
TTG--TACCCT-TAAGCTC-TGCTTAGTGTTAGGTGTTTGTTCTACTTAGGACTTGCCTT
AAAACAATTAGTAGCTAGCACATTAGCCTAGAGCGCAGCACATTTTGCGCCTCTTGTTAT
AGTTGTTAGCATCTATTAAGACACTTTTTAAGCTC
>SuperContig_37_1_p
TTG--TACCCT-TAAGCTC-TGCTTAGTGTTAGGTGTTTATTCTACTTAGGACTCGCCTT
AAAACAATTAGTAGCTAGCATATTAGCCTAGAGCGCAGCATATTTTGCGCCTCTTGTTAT
AGTTGTTAGTATCTATTAAGACACTTTTTAAGCTC
>SuperContig_37_5_p
TTG--TACCCT-TAAGCTC-TGCTTAGTATTAGGTATTTGTTCTACTTAGGACTCGCCTT
AAAACAATTGGCAGCTAGCATATTAGCCTAGAGCGCAGCACATTTTACGCCTCTTGTTAT
AGTTATTAGTATCTATTAAGATACTTTTTAAGCTC
>SuperContig_35_6_p
TTG--TACCCT-TAAGCTC-TACTTAGTGTTAGGTGTTTATTCTACTTAGGACTCGCCTT
AAAACAATTGGCAGCTAGCATATTAGCCTAGAGCGTAGCACATTTTGCGCCTCTTGTTAT
GGTTGTTAGTATCTATTAAGACACTTTTTAAGCTC
>SuperContig_33_3_p
TTA--TACCCT-TAAGCTC-TACTTAGTGTTAGGTATTTATTCTACTTAGGACTCGCCTT
AAAATAATTAGCAGCTAGCATATTAGCCTAGAGCGCAGCATATTTTGCGCCTCTTATTAT
AGTTGTTAGCATCTATTAAGACACTTTTTAAGCTC
>SuperContig_35_2_p
TTG--TACCCT-TAAGCTC-TGCTTAGTGTTAGGTGTTTGTTCTACTTAGGACTTACCTT
AAAATAATTAGTAGCTAGCACATTAGCCTAGAGCGTAGCACATTTTGCGCCTCTTATTAT
AGTTATTAGCATCTATTAAGACACTTTTTAAGCTC
>SuperContig_37_4_p
TTA--TACCCT-TAAGCTT-TGCTTAGTGTTAGGTATTTATTCTACTTAGGACTTGCCTT
AAAATAATTAGTAGCTAGCATATTAGCCTAGAGCGCAGCACATTTTGCGCCTCTTGTTAT
AGTTATTAGCATCTATTAAGACACTTTTTAAGCTC
>SuperContig_28_4_p
TTG--TACCCT-TAAGCTC-TGCTTAGTGTTAGGTGTTTGTTCTACTTAGGACTCGCCTT
AAAACAATTGGTAGCTAGCATATTAGCCTAGAGCGCAGCACATTTTGCGCCTCTTATTAT
AGTTGTTAGTATCTATTAAGATACTTTTTAAGCTC
>SuperContig_28_17_p
TTA--TACCCT-TAAGCTC-TGCTTAGTGTTAGGTATTTGTTCTACTTAGGACTCGCCTT
AAAACAATTAGTAGCTAGCATATTAGCCTAGAGCGCAGCATATTTTGCGCCTCTTGTTAT
AGTTGTTAGCATCTATTAAGATACTTTTTAAGCTC
>SuperContig_33_5_p
TTG--TACCCT-TAAGCTC-TGCTTAGTGTTAGGTGTTTGTTCTACTTAGGACTCGCCTT
AAAATAATTAGTAGCTAGCATATTAGCCTAGAGCGCAGCACATTTTACGCCTCTTGTTAT
AGTTGTTAGTATCTATTAAGACACTTTTTAAGCTC
>SuperContig_33_4_p
TTA--TACCCT-TAAGCTC-TGCTTAGTATTAGGTGTTTGTTCTACTTAGGACTCGCCTT
AAAATAATTAGCAGCTAGCATATTAGCCTAGAGCGCAGCATATTTTGCGCCTCTTATTAT
AGTTGTTAGCATCTATTAAGACACTTTTTAAGCTC
>SuperContig_35_1_p
TTG--TACCCT-TAAGCTC-TGCTTGGTGTTAGGTGTTTGTTCTACTTAGGACTCGCCTT
AAAACAATTAGCAGCTAGCACATTAGCCTAGAGCGCAGCACATTTTACGCCTCTTGTTAT
AGTTATTAGTATCTATTAAGACACTTTTTAAGCTC
>SuperContig_28_16_p
TTG--TACCCT-TAAGCTC-TACTTAGTGTTAGGTGTTTGTTCCACTTAGGACTTACCTT
AAAACAATTGGTAGCTAGCATATTAGCCTAGAGCGCAGCACATTTTGCGCCTCTTATTAT
AGTTGTTAGTATCTATTAAGATACTTTTTAAGCTC
>SuperContig_28_7_p
TTG--TACCCT-TAAGCTC-TACTTAGTGTTAGGTGTTTATTCTACTTAGGACTCGCCTT
AAAACAATTGGCAGCTAGCATATTAGCCTAGAGCGCAGCATATTTTGCGCCTCTTGTTAT
GGTTGTTAGTATCTATTAAGACACTTTTTAAGCTC
