# Supplementary material for: rRNA Pseudogenes in Filamentous Ascomycetes as Revealed by Genome Data
Source: G3 (Bethesda). 2017 Jun 21;7(8):2695–703. doi: 10.1534/g3.117.044016 (PMC5555474; doi:10.1534/g3.117.044016)
Supplement: Supplementary file 3 [file 2695FileS2.zip › Dataset S1/Neurospora crassa OR74A ITS1.fas]

>FJ360521
CAGAGTTGCAAAACTCCCACAAACCATCGCGAATCTTACCCGTACGGTTGCCTCGGCGCT
GGCGGTCCGGAAAGGCCTTCGGGCCCTCCCGGATCCTCGGGTCTCCCGCTCGCGGGAGGC
TGCCCGCCGGAGTGCCGAAACTAAACTCTTGATATTTTATGTCTCTCTGAGTAAACTTTT
AAATAAGTCAA
>CONTIG7.97_3_p
TAGAGTTGTAAAATTCCTATAAATTATTACGAATTTTACTTATATAGTTACTTCGGTGCT
AGCGGTCCGGAAAGGCCTTCGGGCCCTCCCGGATCTTTAGGTTTCCTACTTACGGGAGGC
TGCCTATTGGAATACCGAAACTAAACTTTTAATATTTTATATCTCTCTAAGTAAATTTTT
AAATAAATTAA
>CONTIG7.97_6_p
TAGAATTGTAAAACTCTTACAAACTATCGCGAATCTTACCTATACAGTTGCCTTAGCGCT
AACGGTCCGGAAAGGCCTTCGGACCCTCCTAAATCCTCGGGTTTCCTACTCGTAGGAGGC
TGCCCGCCGGAATGCCGAAATTAAACTCTTAATATTTTATATCTCTCTAAATAAACTTTT
AAATAAATTAA
>CONTIG7.143_p
TAGAATTATAAAACTCCTACAAACCATCGTAAATTTTACTTATATAATTACTTTAATACT
AGCGGTCCAAAAAGGCCTTCAAACCCTCCTAGATCCTTAAATCTCCTACTTGTAGGAAGC
TACCCACCGGAATACTAAAACTAAACTCTTAATATTTTATATCTCTCTAAATAAACTTTT
AAATAAATCAA
>CONTIG7.97_2_p
CAGAATTGCAAAACTCCTATAAACTATTATAAATCTTATCCATACAATTACCTCGGCGCT
AGTAGTCCGGAAAGGCCTTTAAGCCCTCCTAGATCCTCGGGTCTCCCACTCACAGGAGGC
TACCCGCTAGAATACTAAAATTAAATTTTTAATATTTTATATCTCTCTAAATAAATTTTT
AAATAAATTAA
>CONTIG7.97_4_p
TAAAATTGCAAAACTCCTATAAACTATCGCAAATCTTACCCGTACAATTACTTTAGCGCT
AGTAGTCTAGAAAAGCCTTTGGGCCCTCCCGGATCTTTAAATCTCCTACTTGCGGGAGGC
TGCCCGCCGGAATGCCGAAATTAAACTTTTAATATTTTATATCTCTTTAAGTAAACTTTT
AAATAAATTAA
>CONTIG7.97_5_p
TAGAATTATAAAACTCCTACAAACTATTATAAATTTTATTTATATAATTACTTTAGTACT
AGTAGTCCGGAAAAGCCTTCGGGCCCTCCCGGATCTTTAGGTTTTCTATTTGCGGGAGGC
TGCCCGCCGGAGTACTAAAATTAAATTCTTAATATTTTATATCTCTTTAAATAAATTTTT
AAATAAATTAA
>CONTIG7.116_2_p
TAAAATTGTAAAACTCCTATAAATTATTACGAATTTTACTTATATAATTACTTCGGCGCT
AGCAATCTAAAAAGGCCTTCGGGCCCTTCCGGATCTTCGGGTCTCCCGCTTGTAAGAGGC
TACCCGCTGGAGTGCCGAAATTAAATTCTTAATATTTTATATTTTTTTAAATAAATTTTT
AAATAAATTAA
>CONTIG7.116_3_p
TAGAATTATAAAACTCTTATAAACTATTACGAATTTTATTTATATAATTATTTTAGCGCT
AGTAGTCTGGAAAAGCCTTTGGGCCCTCCCGGATCTTTGGGTCTCTTATTTGCGGGAGGC
TGCCCGCTGGAGTATTGAAATTAAATTCTTAATATTTTATATCTCTCTAAGTAAATTTTT
AAATAAATTAA
>CONTIG7.209_3_p
TAAAATTATAAAACTCCTATAAATTATTATAAATCTTACTTATATAGTTACTTCGGTACT
AGTAGTCTAAAAAGGCCTTTAGGCCCTCCCGGATCCTCGGGTCTCCCGCTCGTAGGAGGC
TACTTACCGGAGTACCGAAACTAAACTCTTAATATTTTATATCTCTCTAAATAAACTTTT
AAATAAATTAA
>CONTIG7.209_2_p
TAAAGTTGTAAAACTCTTATAAACTATTATAAATTTTACTTATATAATTACTTCGGTGCT
AGTAGTCCGGAAAGGCCTTCGGGCCCTTCCGGATCCTTAAGTCTCCTACTCGTAAGAAAC
TACCCGCCGGAATACTAAAACTAAACTCTTAATATTTTATATCTCTCTAAATAAACTTTT
AAATAAGTTAA
>CONTIG7.205_1_p
TAGAATTATAAAACTCTTATAAACTATTATAAATTTTACTTATATAGTTACTTTAGCACT
AGTAGTCCGGAAAGGCCTTTAGACCCTCCCGGATCTTCAAGTCTCCCATTCGTAGGAAGC
TACCCACTAAAGTACTAAAACTAAATTTTTAATATTTTATATCTCTCTAAATAAATTTTT
AAATAAGTCAA
>CONTIG7.205_2_p
TAGAATTACAAAACTCCTATAAATTATTGTAAATTTTACTTATATAGTTACTTCGGCGTT
AGTAGTTTAAAAAAGCCTTCGAGCCCTCCCGGATCCTCGGGTCTCCTACTCGTAAGAAGT
TACCCGCCGGAATACTAAAACTAAACTCTTAATATTTTATATCTCTTTAAGTAAACTTTT
AAATAAATTAA
>CONTIG7.155_2_p
TAAAATTACAAAACTCTTATAAATTATTGCGAATTTTACCTATATAATTACTTTGGCGCT
AATAGTCCAGAAAGGCCTTCGGGCCCTCCCGGATCCTCGGATCTCCTATTCGTAGGAGGC
TACCCGCCGGAGTGCTGAAATTAAATTCTTAATATTTTATATCTCTTTAAATAAACTTTT
AAATAAATTAA
>CONTIG7.155_3_p
CAAAATTACAAAACTCCTACAAACTATCGCAAATCTTACCTATATAATTGCTTTAACGTT
AGTAGTCTAAAAAAGCCTTTAGGCCCTCCTGGATCCTTGAATTTCCCGCTCGTAGGAAGC
TACCCGCCGGAGTGCCGAAATTAAACTCTTAATATTTTATATCTCTTTAAATAAACTTTT
AAATAAATTAA
>CONTIG7.184_1_p
TAAAGTTATAAAACTCCTATAAACTATTATAAATCTTACTTATACAATTACTTCGGCGCT
AGCGGTCTAGAAAGGCCTTCGGGCCCTCCCGGATCCTCGGGTCTCCTATTCGTAGGAAAC
TGCCCGCTGGAGTGCCGAAACTAAACTCTTAATATTTTATATCTCTCTAAATAAACTTTT
AAATAAATTAA
>CONTIG7.144_2_p
TAGAATTATAAAACTCTTATAAATTATTATAAATCTTATTTATATAATTACTTTAGCGTT
AATAGTCTAGAAAAACCTTCGGGCCCTCCTAAATCCTTAAGTTTCCCGTTCGTAAGAGGC
TACCCGCCGGAATACTAAAACTAAACTCTTAATATTTTATATCTTTTTAAATAAATTTTT
AAATAAATTAA
>CONTIG7.146_p
TAGAATTATAAAACTCCTATAAACTATTGTAAATTTTACTTATATAGTTACTTCGGCGTT
AACGGTCCGGAAAGGCCTTCGGGCCTTCCTAAATCTTTAGGTTTCCTATTCGCAGGAGGC
TGCCCGCCGGAGTACCGAAACTAAATTCTTAATATTTTATATCTCTCTAAGTAAATTTTT
AAATAAATTAA
>CONTIG7.210_2_p
TAGAATTGCAAAACTCCTACAAACTATTGCGAATTTTACCTATATAGTTACTTCGGCACT
AACGGTCCAAAAAGGCCTTCAAGCCCTCCCGGATCCTTAAGTCTCCTACTCGTAAAAGGT
TGCCCGCCGGAATACTAAAACTAAATTTTTAATATTTTATATCTCTCTAAATAAATTTTT
AAATAAATCAA
>CONTIG7.201_1_p
TAGAATTATAAAACTCCTATAAACTATTGCGAATTTTACTTGTATAATTATTTTAATATT
AATAGTCCGGAAAGGCCTTTGGGCCTTCCCGAATCCTTGGGTCTCCTATTTGCGGGAGGC
TGCCCGCCGGAGTACTAAAATTAAACTCTTAATATTTTATATTTCTTTAAATAAACTTTT
AAATAAGTTAA
>CONTIG7.136_p
CAAAATTACAAAACTCCTACAAACTATCGCGAATTTTACCTGTACAATTACTTTAATACT
AATAGTCCAAAAAGGCCTTCGGGCCCTCCTAAATCCTCAAGTCTCCTACTCGCAAGAAGC
TACCCGCCGGAATACCGAAACTAAACTCTTAATATTTTATATCTCTCTAAATAAATTTTT
AAATAAATTAA
>CONTIG7.211_2
TAGAATTATAAAACTCTTATAAATTATTACGAATTTTACTTATATAGTTACTTCGGCGTT
AGTAGTCCGGAAAGGCCTTTAAGCCCTCCTAAATCTTTAGGTCTCCTATTTATAAGAAGC
TACCTATTAAAATACCGAAACTAAACTCTTAATATTTTATATCTCTTTAAATAAACTTTT
AAATAAATCAA
>CONTIG7.166_p
TAGAATTATAAAACTCTTACAAATTATTGTAAATTTTACTTATATAGTTATTTTGGTATT
AGTAGTCCGGAAAAG---------------------------------------------
------------------------------------------------------------
-----------
>CONTIG7.199_p
TAGAATTATAAAACTCCTATAAATTATTGCGAATTTTATTTATATAATTATTTTGGTATT
AGTAGTCCAAAAAGGCCTTCGGGCCCTCCCGAATCCTTGGGTTTCCTATTCGCGGGAGGT
TGCCCGCCGGAGTATTGAAATTAAATTTTTAATATTTTATATCTCTTTGAGTAAACTTTT
AAATAAATTAA
>CONTIG7.204_p
TAGAATTATAAAACTCCTATAAACTATCGCGAATCTTACTTATATAGTTGCTTCGGCGCT
AGCGGTCCGGAAAGGCCTTCGGGCCCTCCCGGATCCTCAAGTCTCCCGTTCGCAGGAAGC
T-----------------------------------------------------------
-----------
>CONTIG7.236_p
TAAAATTATAAAACTCCTATAAACTATCGTAAATCTTACTTATACAATTACCTCGGCGTT
AGTAATCCAGAAAAGCCTTCGGACCCTCCCGGATCTTCGGGTCTCCCGCTTATAGGAAGC
TACCCGCCGGAGTATTAAAACTAAACTTTTAATATTTTATATCTCTTTAAATAAACTTTT
AAATAAATTAA
>CONTIG7.206_p
TAAAATTATAAAACTCCTATAAATTATTGCGAATTTTACTTATACAATTACTTCGACGCT
AATAATTTAGAAAAGCCTTCGAACCCTCCTAAATCCTCGGGTCTCCCATTCGTAGGAGGT
TGTCCGCTAGAGTACCGAAACTAAACTCTTAATATTTTATATTTCTCTAAATAAATTTTT
AAATAAATTAA
>CONTIG7.226_p
TAGAGTTATAAAATTCCTACAAACTATCGCAAATTTTACTTATATAGTTACTTTAGTACT
AGTAGTCCAAAAAGGCCTTCGGGCCCTCCCGGATCCTTAGGTCTTCTACTTGCGGGAGGC
TGCCCGTTGGAGTACTGAAATTAAATTTTTAATATTTTATATCTCTTTAAATAAATTTTT
AAATAAGTTAA
>CONTIG7.142_2_p
TAGAGTTATAAAATTCCTATAAATTATTACGAATTTTATTTATACGGTTACTTCGGCGTT
AGTAGTCCGGAAAGGCCTTCGGGCCTTCCCGGATCCTTAAGTTTCTTATTTGTAGGAGGC
TGCCCGCTGGAATACCGAAATTAAATTCTTAATATTTTATATTTCTTTAAATAAACTTTT
AAATAAATTAA
>CONTIG7.142_1_p
TAGAATTGTAAAACTCCTACAAACTATCGCGAATCTTATTTATATAGTTGCTTTAGCGCT
AGTAGTCCAGAAAGGCCTTCGGGCCCTCCCGGATCCTCGGGTCTCCTATTTATAGGAGGC
TACCCGCCGGAATATTAAAACTAAACTCTTAATATTTTATATCTCTCTAAGTAAACTTTT
AAATAAATTAA
>contig7.63_p
TAGAATTACAAAACTCCTACAAATTATTGCGAATCTTATTTATATAATTATTTTGGCGCT
AGTAGTCCGGAAAAGCCTTCGGGCCCTCCCGGATCCTCGGGTTTCCTATTCGTAGGAGGC
TACCTATTAGAGTACCGAAATTAAATTCTTAATATTTTATATTTCTTTAAATAAACTTTT
AAATAAATTAA
>CONTIG7.97_1_p
TAGAATTGTAAAACTCCTATAAATTATTGTAAATTTTATTTATATAATTGCTTTAGCGTT
AGTAGTCTAGAAAGGCCTTCGGGCCTTCCTGGATCCTTAGGTCTCCTACTTATAGGAAAT
TACCCGCCGGAATATTAAAATTAAATTTTTAATATTTTATATCTCTTTAAGTAAATTTTT
AAATAAATTAA
>CONTIG7.239_p
TAGAATTATAAAACTCTTATAAACTATTATAAATCTTACCTATACAGTTACTTTAATATT
AGCGGTCTAGAAAGGCCTTCAGGCCCTCCCGGATCCTCGGGTTTCCCGTTTGTAGGAGGC
TGCCCGCCGGAATACCGAAACTAAATTCTTAATATTTTATATTTCTCTAAGTAAATTTTT
AAATAAGTTAA
>CONTIG7.185_p
TAAAATTATAAAACTCTTATAAACTATTATAAATTTTATTTATATAGTTACTTTAGCGCT
AGTAGTCCGGAAAGGCCTTCGGGCCCTCCCGGATCTTCGGGTTTCCCGCTTGTAGGAGGC
TGCCCGCCGGAATACCGAAACTAAATTCTTAATATTTTATGTCTTTTTAAATAAATTTTT
AAATAAATTAA
>CONTIG7.149_p
TAGAGTTGTAAAACTCTTATAAACTATTATAAATTTTATTTATATAGTTACTTTAGCGCT
AGTAGTCCGGAAAAGCCTTCGGGCCTTCCTGGATCCTTAGGTCTCCTATTCGCAGGAAGT
TGCCCGTTAGAGTGCCGAAATTAAATTTTTGATATTTTATATCTCTTTAAGTAAATTTTT
AAATAAGTTAA
>CONTIG7.207_p
TAGAATTATAAAACTCCTACAAACTATTACGAATTTTACCTATATAATTACTTTAGTACT
AACGGTCCAAAAAGGCCTTCGGACCCTCCCGGATCCTTAGGTCTCCCGCTCGTAGGAAGC
TACCCGCTAGAGTACCGAAACTAAATTCTTAATATTTTATATTTCTCTAAATAAACTTTT
AAATAAATTAA
>CONTIG7.183_p
TAGAATTGTAAAACTCCTACAAATTATTGTAAATCTTACCTATATAGTTACTTCGGTACT
AGTAGTCCAAAAAAGCCTTCGGGCCTTCCCGGATCCTTAGGTTTCCCGCTTGTAGGAGGC
TACCCGCCGGAGTATTGAAACTAAACTCTTAATATTTTATATTTCTCTAAGTAAATTTTT
AAATAAATTAA
>CONTIG7.235_p
TAGAATTGTAAAACTCCTACAAACTATTGCGAATTTTATTTATATAATTATTTTAGCGCT
AGCGGTCTAGAAAGGCCTTTAGGCCCTCCCGGATCCTCAAATCTCCTACTCGCGGGAAGT
TACCCGCTAGAATACTGAAATTAAACTCTTAATATTTTATATTTCTTTAAATAAACTTTT
AAATAAATTAA
>CONTIG7.137_p
TAGAATTATAAAACTCCTATAAACTATTATAAATCTTATTTGTACAGTTACTTCGGCACT
AATAGTCTAAAAAAGCCTTCGGGCCCTCCCGGATCCTCGGGTCTCCCATTCGCAAAAAAC
TACCTACTAAAGTACCAAAACTAAATTTTTAATATTTTATATCTTTCTAAGTAAACTTTT
AAATAAGTTAA
>CONTIG7.168_p
TAAAATTGTAAAACTCCTATAAATTATTGTAAATTTTACTTATATAATTACTTTAGTATT
AGCGGTCTAGAAAGGCCTTCGGACCCTCCTAGATCCTCGAATCTCCTATTCGTAAGAAGC
TGCCCGCCGGAGTACCGAAATTAAACTCTTAATATTTTATATCTCTTTAAATAAACTTTT
AAATAAATTAA
