# Supplementary material for: rRNA Pseudogenes in Filamentous Ascomycetes as Revealed by Genome Data
Source: G3 (Bethesda). 2017 Jun 21;7(8):2695–703. doi: 10.1534/g3.117.044016 (PMC5555474; doi:10.1534/g3.117.044016)
Supplement: Supplementary file 3 [file 2695FileS2.zip › Dataset S1/Neurospora crassa OR74A ITS2.fas]

>FJ360521
TTCAACCATCAAGCTCTGCTTGCGTTGGGGATCCGCGGCTGTCCGCGGTCCCTCAAAATC
AGTGGCGGGCTCGCTAGTCACACCGAGCGTAGTAACTCTACATCGCTATGGTCGTGCGGC
GGGTTCTTGCCGTAAAACCCCCCATTT-CTAAGGTTGACCTCGGATCAG
>CONTIG7.97_3_p
TTTAATTATTAAGCTTTGTTTGCATTGGAGATCCGCGGCTGTCCGTAGTCCTTTAAAATT
AATAGCGGGCTCGCTAGTTATACCGAATATAGTAATTTTATATTACTATAGTTGTATAGC
GGGTTTTTACTATAAAACCCCCTATTT-CTAAAATTAACCTCGGATTAG
>CONTIG7.97_6_p
TTCAACTATTAAGCTCTATTTGTATTAGGAATCTATAACTATTTACGGTCCTTTAAAATC
AATAGCGGGTTCGCTAGTTATACCGAGTATAGTAATTTTATATCGCTATAGTTGTACGGT
AGGTTCTTACTATAAAACCCCCTATTT-CTAAAATTAACCTCGGATTAG
>CONTIG7.143_p
TTTAACTATTAAACTCTACTTACGTTGGGGATCCGCAACTATCCGCAGTCCTTTAAAATT
AGTAATAAGCTTACTAATTATACTAAATATAATAACTCTATATTATTATAATTATATAGC
AGGTTTTTACTATAAAACCCCCTATTT-CTAAAATTAACTTCGAATTAA
>CONTIG7.97_2_p
TTTAATTATTAAATTTTATTTATATTAAGGATTTACGGTTATCCACAGTCCCTTAAAATT
AATAGTAGGCTTATTAATTATATTAAATATAGTAATTCTATATTACTATAGTCGTACGGC
AGGTTCTTACTATAAAACCCCCTATTT-CTAAAATTAACCTCGGATTAA
>CONTIG7.97_4_p
TTCAACTATTAAATTCTATTTATATTAAGGATCTACAACTATCCGCAGTCCCTTAAAATT
AGTAGCGGGCTCGTTAATTATACTAAATATAGTAATTCTATATTACTATAGTCGTACAGC
GGGTTTTTACTGTAAAACCCCCTATTT-CTAAGGTTGACCTCGGATTAG
>CONTIG7.97_5_p
TTTAATTATTAAATTTTATTTACGTTAGGGATTTATAATTATCTATAGTCCTTCAAAATC
AGTAGCGGGCTCGCTAATTATATTAAGTATAGTAATTTTATATTACTATAATTATACGGC
GGGTTTTTACTATAAAACCCCCTATTT-CTAAGGTTGACCTCGGATTAG
>CONTIG7.116_2_p
TTTAATTATTAAGCTCTATTTACATTAGGGATCCGCGGCTATCTGTAGTCCTTTAAAATT
AATAGTGGGTTCGTTAGTTATACCGAATATAGTAATTCTATATTATTATAATTATATAAC
GGGTTCTTACTATAAAACCCCTTATTT-CTAAAGTTAACCTTGGATTAG
>CONTIG7.116_3_p
TTTAATTATTAAATTCTATTTATATTAGGGATCCGTAGCTATTTGTAATCCTTTAAAATT
AATAGCGGGTTTATTAATTATATTAAATATAATAATTTTATATTATTATAGTTATATAGT
AGGTTTTTATTATAAAACCCTTTATTT-T--------------------
>CONTIG7.209_3_p
TTCAACTATTAAACTCTACTTACATTAGGGATCCGCAATTATTTACAATCCTTTAAAATT
AATAGTAAGTTCGTTAATTATACTAAGTATAGTAATTCTATATTACTATAGTTATATAGC
GGATTTTTACTGTAAAACCCCCTATTTTCTAAAGTTGACCTCGGATTAG
>CONTIG7.209_2_p
TTCAATTATTAAACTCTATTTACATTAGGAATCTACGGCTATTTATAGTCCTTTAAAATT
AATAATAGGCTCGCTAATTATACCGAGCGTAATAATTTTATATCGCTATAGTTATACGGC
GGGTTCTTACTATAAAACCCCCTATTT-CTAAAATTGACCTCGGATTAG
>CONTIG7.205_1_p
TTTAATTATTAAATTCTATTTATATTAGGGATTTATAGCTATCCGTAGTCCTTTAAAATT
AATAGTAGGTTCGCTAATTATACTAAGTATAATAATTTTATATTACTATAATCGTACAGC
GGGTTTTTACTATAAAACCCCCTATTT-CTAAGGTTGACCTCGGATTAG
>CONTIG7.205_2_p
TTCAACTATTAAGCTCTACTTACGTTAGGGATCCGTAGCTATCCGTAGTCCTTTAAAATT
AATAGCGGGTTTATTAATTATATTGAGTATAGTAATTCTATATTATTATAATTATATAGC
GGGTTCTTACTATAAAACCCCCTATTT-TTAAAATTGACCTCGGATTAG
>CONTIG7.155_2_p
TTTAACTATTAAATTCTACTTATATTAAGGATCCGTAATTATCCGCAGTCCCTCAAAATT
AATAGTGGACTCGCTAGTTATATTAAGTATAGTAATTCTATATTACTATAATTATACGGC
GGGTTCTTATTGTAAAACCCTCTATTT-CTAAGGTTAACTTCGGATTAG
>CONTIG7.155_3_p
TTTAACTATTAAATTCTATTTATATTAAAGATCCGCGGCTATCCGCGGTCCTTCAAAATT
AATAGCGGGCTTACTAGTTACACCGAATATAGTAATTCTATATCGCTATAATCGTACAGT
AGGTTCTTACTATAAAACCCTCTATTT-TTAAGGTTAACTTCGGATTAA
>CONTIG7.184_1_p
TTCAACTATTAAACTCTACTTGCATTGGGGATCCGCGGCTATCCGCGGTCCTTTAAAATT
AATAGTAGGCTCGCTAATTATACTGAATATAGTAATTCTATATTACTATAATCGTATAAT
GGGTTCTTATTGTAAAACCCCTTATTT-CTAAAATTGACCTCGGATTAG
>CONTIG7.144_2_p
TTCAATTATTAAGTTCTATTTACGTTAGGGATCCGCGGTTATCCGCGGTCCTTTAAAATT
AATAATAGGCTTATTAATTATACCGAGTATAGTAATTCTATATCGCTATAGTTGTACGGC
AGGTTCTTACTGTAAAACCCCCTATTT-CTAAGGTTGACCTCGGATTAA
>CONTIG7.146_p
TTTAATTATTAAATTCTATTTACATTAGGGATCTACGGTTATTTATAGTCCTTTAAAATT
AATAGTAGGTTTATTAATTATATTAAGTATAGTAATTTTATATTACTATAATCGTACGGC
GGGTTCTTATTATAAAACCCTTTATTT-CTAAGGTTGACTTTGGATTAG
>CONTIG7.210_2_p
TTTAACTATTAAATTCTATTTATATTAAAGATCTACAGCTATTTACAGTCCCTCAAAATT
AATAGTAAGCTCGCTAGTTATACTAAGCGTAATAATTCTATATTACTATAATTATATAGC
GGGTTCTTACTATAAAACCCCTTATTT-CTAAAGTTAACTTCGGATTAA
>CONTIG7.201_1_p
TTTAATTATTAAGCTCTATTTGCGTTAGGGATTTGCGGCTATCCGCGGTCCTTCAAAATT
AGTAGCGGGCTTATTAATTATATTGAGTATAGTAATTCTATATTACTATAGTTGTACGGT
AGGTTCTTACTATAAAACCCCTTATTT-TTAAGGTTGACCTTGGATTAA
>CONTIG7.136_p
TTCAACTATTAAATTCTACTTATATTAAAGATTTATAATTATCTATAATCCCTCAAAATT
AATAATAGGCTCGCTAATTATACCGAGTATAGTAATTCTATATTACTATAGTTATATAAC
AAATTCTTACTGTAAAACCCTCTATTT-CTAAAATTAACCTCGGATTAG
>CONTIG7.211_2
TTCAATTATTAAACTTTATTTACGTTAGGGATCCGCAACTATCTACAATCCTTTAAAATT
AATAGCAGGCTCGTTAATTATACTAAATATAGTAATTTTATATTATTATAGTTATACGGC
GGGTTCTTATTGTAAAACCCCTTATTT-CTAAAATTAACCTCGGATTAA
>CONTIG7.199_p
TTTAATTATTAAACTCTATTTGTATTAGGGATTTGCGGTTATTTATAGTCCTTTAAAATT
AGTAGTGGGCTTATTAATTATATTGAGTGTAGTAATTTTATATTGTTATAGTCGTACGGC
GGATTCTTATTGTAAAACCCTTTATTT-CTAAGGTTGACCTTGGATTAG
>CONTIG7.236_p
TTTAATTATTAAACTCTATTTACATTAGGGATTTACAATTATCTATAGTCCTTCAAAATT
AATAGTAAGCTTACTAATTATACCGAATATAGTAATTTTATATTACTATAGTTATACAGC
GGGTTCTTATTGTAAAACCCCCTATTT-CTAAGATTGACCTCGGATTAG
>CONTIG7.206_p
TTTAACTATTAAATTCTATTTATATTAGGGATTTACAATTATTCGTAGTCCCTTAAAATT
AATAGTAGGTTCACTAATTATATTAAATATAGTAATTCTATATTACTATAATTATATAGC
GGGTTCTTATTATAAAACCCCTTATTT-CTAAGGTTAACTTCGGATTAG
>CONTIG7.226_p
TTTAATTATTAAATTCTACTTACGTTAGGGATTTACAATTATCTGCGGTCCTTCAAAATT
AATAGTAAGTTTACTAATTATACTAAATATAGTAATTCTATATCGCTATAGTTATACGGC
GGGTTCTTACTATAAAACCCTCTATTT-CTAAGGTTAACTTCAAATTAA
>CONTIG7.142_2_p
TTCAATTATTAAATTCTATTTACATTAGGGATTTACGGCTATTTATAGTCCCTTAAAATT
AATAGCGGGTTCGCTAATTATATTAAATATAGTAATTCTATATTACTATAATCGTACAGC
GGGTTCTTATTGTAAAACCCCCTATTT-CTAAAGTTGACCTCGGATTAA
>CONTIG7.142_1_p
TTTAACTATTAAACTCTATTTACATTAAGGATCCGCAATTATCCGCAATCCTTTAAAATT
AATAGCGGGCTTATTAATTATACCGAATATAGTAATTTTATATTACTATAGTTATACAGC
AGGTTCTTACTATAAAACCCTTTATTT-CTAAAATTGACCTCGGATTAA
>contig7.63_p
TTCAATTATTAAACTCTATTTATATTAGAAATTTACAACTATCTATAATCCTTTAAAATT
AATAGTAGGCTCGCTAATTATACCGAATATAGTAACTCTACATTACTATAATCGTATAGT
AGGTTTTTACTATAAAACCCCCTATTT-CTAAGGTTAACCTCGGATTAA
>CONTIG7.97_1_p
TTTAATTATTAAACTCTATTTGCGTTAGGAATCTACAGTTATTTATAGTCCCTTAAAATT
AATAGTGGGTTTATTAATTATACTAAGCGTAGTAATTTTATATTATTATAGTTATACGGC
GGGTTTTTATTATAAAACCCCCTATTT-CTAAAGTTGACCTCGGATTAG
>CONTIG7.239_p
TTTAATTATTAAACTCTATTTATATTAGGGATTTACAATTATCTACAATCCTTTAAAATT
AATAGCGGATTCGTTAGTTATACTAAGCATAATAATTCTATATCGCTATAGTCGTACAGC
GGGTTCTTACTATAAAACCCCCTATTT-CTAAAATTAACCTCGGATTAA
>CONTIG7.185_p
TTCAATTATTAAGCTCTATTTATATTGGAGATCTACGGCTATTCGCAGTCCTTTAAAATT
AATAGTAGGCTTGCTAATTATACCGAACATAGTAATTCTATATTACTATAATTATACAGC
GGGTTTTTACTATAAAACCCCCTATTT-CTAAAATTAACCTCAGATTAG
>CONTIG7.149_p
TTTAATTATTAAACTCTATTTATATTAGGGATCCGTGGTTGTCCGTAGTCCTTTAAAATT
AGTAGCGGGCTTGCTAATTATATTGAGTATAGTAATTCTATATTATTATAATTATATAGC
GGGTTTTTACTATAAAACCCTTTATTT-CTAAGGTTAACCTCGGATTAG
>CONTIG7.207_p
TTCAACTATTAAACTCTATTTACATTAGGGATCCGCGGCTATCTGTAGTCCTTTAAAATC
AATAGCGGACTTATTAATTATATTAAGCGTAGTAATTCTATATTACTATAGTTATACAGC
GGGTTTTTACTATAAAACCCCCTATTT-TTAAAGTTAACTTCGGATTAG
>CONTIG7.183_p
TTTAACTATTAAATTCTACTTACGTTAAAAATCCGTAATTATTTATAGTCCCTTAAAATT
AATAGTAGGCTCGTTAATTATACTAAATATAATAATTCTATATCGTTATAGTTGTATAGC
GGGTTCTTACTGTAAAACCCCCTATTT-CTAAAGTTAACCTCGGATTAA
>CONTIG7.235_p
TTTAACTATTAAACTCTATTTATATTAGGGATCTGTAATTATTTGTAATCCTTTAAAATT
AATAGTAAGTTCGCTAATTATATTAAATGTAGTAACTTTATATTATTATAATTATACGGT
GGGTTCTTACTATAAAACCCCCTATTT-TTAAAATTAATTTCGAATTAG
>CONTIG7.137_p
TTTAATTATTAAACTCTATTTACATTAGAGATCCGCAATTATCCGTAGTCCCTTAAAATT
AATAGCGGGCTCGTTAGTTATACCGAGCGTAGTAACTTTATATTACTATAGTTATACGGC
GGGTTCTTACCGTAAAACCCCCTATTT-TTAAAATTGACCTCGGATTAA
>CONTIG7.168_p
TTTAATTATTAAACTCTATTTATATTAGGGATCTACGGTTATTTGTAGTTCCTTAAAATT
AATAGCGGGCTCGCTAATTATACCGAGTATAGTAATTCTATATTGCTATAATTATATAGC
GGGTTCTTATTGTAAAACCCTTTATTT-CTAAAATTGACTTCGGATTAA
>CONTIG7.225_p
TTTAATTATTAAGTTCTATTTATATTAGAAATCTGTAGTTATTCGTAGTCCTTTAAAATT
AATAGCGGATTCGTTAATTATACTGAATATAATAATTCTATATTGTTATAATTATACGGC
GGGTTCTTATTGTAAAACCCCTTATTT-TTAAAATTGACTTCGGATTAA
