# Supplementary material for: rRNA Pseudogenes in Filamentous Ascomycetes as Revealed by Genome Data
Source: G3 (Bethesda). 2017 Jun 21;7(8):2695–703. doi: 10.1534/g3.117.044016 (PMC5555474; doi:10.1534/g3.117.044016)
Supplement: Supplementary file 4 [file 2695FileS3.zip]

Archive with 4 entries (3 files):
- Dataset S2/
- Dataset S2/18S.fas
- Dataset S2/28S.fas
- Dataset S2/58S.fas
