# Supplementary material for: rRNA Pseudogenes in Filamentous Ascomycetes as Revealed by Genome Data
Source: G3 (Bethesda). 2017 Jun 21;7(8):2695–703. doi: 10.1534/g3.117.044016 (PMC5555474; doi:10.1534/g3.117.044016)
Supplement: Supplementary file 4 [file 2695FileS3.zip › Dataset S2/18S.fas]

>CM_AB255603
------------------------------------------------------------
---TATAAGCAATTATACAGC-GAAACTGCGAATGGCTCATTATATAAGTTATCGTTTAT
TTGATAGTACCTTACTACTTGGATAACCGTGGTAATTCTAGAGCTAATACATGCTAAAAA
TCCCGACTTCGGAAGG---GATGTATTTA-TTAGATTAAAAACCAATGCCCTCTG-GGCT
CCTTGGTGATTCATAATAACTTTTCGAATCGCACGGCCTTGCGCCGGCGATGGTTCATTC
AAATTTCTTCCCTATCAACTTTCGATGTTTGGGTCTTGGCCAAACATGGTCGCAACGGGT
AACGGAGGGTTAGGGCTCGACCCCGGAGAAGGAGCCTGAGAAACGGCTACTACATCCAAG
GAAGGCAGCAGGCGCGCAAATTACCCAATCCCGATTCGGGGAGGTAGTGACAATAAATAC
TGATACAGGGCTCTTTTGGGTCTTGTAATTGGAATGAGTACAATTTAAATCTCTTAACGA
GGAACAATTGGAGGGCAAGTCTGGTGCCAGCAGCCGCGGTAATTCCAGCTCCAATAGCGT
ATATTAAAGTTGTTGTGGTTAAA---AAGCTCGTAGTTGAACCTTGGGCCTGGCTGG--C
C-GGTCCGCCTCACCGCGTGCACTGGTCCGGCCGGGCCTTTCCCTCTGTGGAACCCCATG
CTCTTCACTGAGTGTGGCGGTGAAACAGGACTTTTACTTTGAAAAAATTAGAGTGCTCCA
GGCAGGCCTATGCTCGAATACATTAGC-ATGGAATAATAAAATAGGACGCGTGGTTCTAT
TTTGTTGGTTT-CTAGGACCGCCGTAA-TGAT-TAATAGGG-ACAGTCGGGGGCATCAGT
ATTCAATTGTCAGA-GGTGAAATTCTTGGATTTATTGAAGACTAACTACTGCGAAAGCAT
TTGCCAAGGATGTTTTCATTAATCAG-GAACGAAAGTTAGGGGATCGAAGACGATCAGAT
ACCGTCGTAGTCTTAACCATAAACTATGCCGACTAGGGATCGGACGATGTTATTTTT-TG
ACGCGTTCGGCACCTTACGAGAAATCAAAGTGCTTGGGCTCCAGGGGGAGTATGGTCGCA
AGGCTGAAACTTAAAGAAATTGACGG-AAGGGCACCACCAGGGGTAAAGCCTGCGGCTTA
ATTTGACTCAACACGGGGAAACTCACCAGGTCCAGACACAATGAGGATTGACAGATTGAG
AGCTCTTTCTT--GATTTTGTGGGTGGTGGTGCATGGCCGTTCTTAGTTGGTGGAGTGAT
TTGTCTGCTTAATTGCGATAACGAACGAGACCTTAACCTGCTAAATAGCCTGTATTGCTT
TGGCAGTACGCTGGCTTCTTAGAGGGACTATCGGCTCAAGCCGATGGAAGTTTGAGGCAA
TAACAGGTCTGTGATGCCCTTAGATGTTCTGGGCCGCACGCGCGCTACACTGACGGAGCC
AGCGAGTACTT--CCTTGGTCGAAAGGCTCGGGTAATCTTGTTAAACTCCGTCGTGCTGG
GGATAGAGCATTGCAATTATTG-CT-CTTCAACGAGGAATCCCTAGTAAGCGCAAGTCAT
CAGCTTGCGTTGATTA-CGTCCCTGCCCTTTGTACACACCGCCCGTCGCTACTACCGATC
GAATGGCTCAGTGAGGCGTCCGGACTGGCCCAGGGAGGTGGGCAACTACCCCCCCGGGCC
GGGAAGCTCTCCAAACTCGGTCATTTAGAGGAAGTAAAAGTCGTAACAAGGTCTCCGTTG
GTG-------AACCAGCG--GAGGGATCATTA
>CM_scaffold CCM_S00004_1_p
TATCTAGTTAATTCTACTAGTAGTTATATACTTATCTTAAAGATTAAGCTATACATATCT
AAGTATAAGCAATTATATAGT-AAAACTATAAATAGCTTATTATATAAGTTATTATTTAT
TTAATAGTACCTTACTACTTAGATAACTATAGTAATTCTAGAGCTAATATATACTAAAAA
TCCTAACTTTAGAAGG---GATATATTTA-TTAGATTAAAAACCAATACCCTTTA-GGCT
CCTTAGTAATTTATAATAACTTTTTAAATTGCACAGCCTTGCACTAGTAATAGTTTATTT
AAATTTCTTCCTTATTAACTTTTAATGTTTAGGTCTTAGCTAAACATAGTCGTAATAGGT
AACAAAGGGTTAAGGCTCAACCCTAGAGAAGGAGCCTAAGAAATGGCTACTATATCTAAG
GAAGGCAGTAGGCATGCAAATTACCTAATCCCGATTTAGGAAGGTAGTAATAATAAATAC
TAATATAGGGCTCTTTTAGGTCTTATAATTAGAATAAGTATAATTTAAATCTCTTAATAA
GGAATAATTAGAGGGCAAGTCTAGTGCTAGTAGCTATAGTAATTCTAGCTCTAATAGTGT
ATATTAAAGTTATTATAGTTAAA---AAGCTTGTAGTTAAACCTTAGGCCTAGCTAG--C
T-AGTCCGCCTTACTGTGTGTACTAGTCTGGCTAGGCCTTTCCCTCTATAGAACCCTATA
CTCTTTACTAAGTATGGTAGTAAAATAGGACTTTTACTTTAAAAAAATTAAAGTACTCTA
GGTAGGCCTATACTTAAATATATTAGT-ATAGAATAATAAAATAGGACGCGTAGTTCTAT
TTTATTGGTTT-CTAGGACCACTATAA-TAAT-TAATAAGG-ATAGTTAGGGGCATTAGT
ATTTAATTATTAGA-GGTGAAATTCTTAGATTTATTAAAGACTAACTACTATAAAAGCAT
TTACTAAGAATATTTTTATTAATTAG-GAATAAAAGTTAGGGGATTAAAGACAATTAGAT
ACTATTATAGTCTTAACTATAAACTATACTAACTAGGGATTAGATAATATTATTTTT-TA
ATGTATTTAGCACCTTATGAGAAATTAAAGTGCTTAGGCTCTAGGGGGAGTATAGTTGTA
AGGCTAAAACTTAAAGAAATTAATAG-AAGGGCACTACTAGGGGTAAAGCCTATAGCTTA
ATTTAACTTAATATAGGGAAACTTACTAGGTCTAGATATAATAAGGATTAATAGATTAAG
AGCTCTTTCTT--AATTTTATAGGTAGTAGTGTATAGCTATTCTTAGTTAGTAAAGTAAT
TTATCTACTTAATTATAATAATAAACAAGACCTTAACCTACTAAATAGCCTATATTGCTT
TAGCAGTATGCTAGCTTCTTAAAGGGACTATTAGCTTAAGCTAATAGAAGTTTAAAGTAA
TAATAAGTCTATAATGCCTTTAGATATTCTAAGCTATACGCGCGCTATACTAACAGAGCT
AGTAAGTACTT--CCTTAGTTAAAAGGCTTAGGTAATCTTATTAAACTCTATTATGCTAG
GGATAGAGTATTGTAATTATTA-CT-CTTTAATAAGGAATCCCTAGTAAGTATAAGTTAT
TAGCTTGTATTAATTA-TATTCCTACCCTTTATATACACTGCTTATTATTACTACTAATT
GAATAGCTTAGTAAGGTGTCTAGACTAGCCTAGGGAGGTAGGCAACTACCCCCCTAGGCT
AGGAAGCTCTCTAAACTTAGTTATTTAGAAGAAGTAAAAGTCGTAATAAGGTCTCTATTA
GTG-------AACTAGCG--GAGGGATTATTA
>CM_scaffold CCM_S00004_2_p
TATCTAGTTAATTCTACTAGTAATTATATACTTATCTTAAAGATTAAGCTATATATATCT
AAGTATAAGCAATTATATAGT-AAAACTGCGAATAGCTTATTATATAAGTTATTATTTAT
TTAATAGTACCTTACTACTTAGATAACTATAGTAATTTTAGAGCTAATATATGCTAAAAA
TCCTAACTTTAAAAGG---AATATATTTA-TTAGATTAAAAACCAATGCCCTCTA-GGCT
TCTTAGTAATTTATAATAACTTTTTAAATTGCATAGCCTTATACTAGTAATAGTTTATTT
AAATTTCTTCCCTATTAACTTTTAATATTTAGGTCTTAGCTAAATATAGTCGTAATAGGT
AATAGAGGGTTAGGGCTTAACCCTAAAGAAGGAGCCTAAGAAATAGCTACTATATCTAAG
GAAGGTAGTAAGCGCGCAAATTACCTAATCCCGATTTAGGGAGGTAGTAATAATAAATAC
TAATATAGGGCTCTTTTAGGTCTTATAATTAGAATAAGTATAATTTAAATCTCTTAATAA
GGAACAATTAGAGGGCAAGTCTAGTGCTAGTAGCTATAGTAATTCCAGCTCTAATAGTGT
ATATTAAAGTTATTATAGTTAAA---AAGCTTATAGTTAAACCTTAGGCCTAGCTAG--C
T-AGTCCGCCTTACTATGTACACTAGTCTAGCTAGGCCTTTCCCTCTATAGAACCCTATA
CTCTTTACTAAGTATAGTAGTAAAATAGGACTTTTACTTTAAAAAAATTAGAGTACTCTA
GGCAGGCCTATGCTTAAATACATTAGT-ATAGAATAATAAAATAGGACACGTAGTTCTAT
TTTGTTGGTTT-CTAGGACCGCTATAA-TAAT-TAATAGGG-ATAGTTAGGGGCATTAGT
ATTCAATTATTAGA-GGTAAAATTCTTAGATTTATTAAAGACTAACTACTATAAAAGCAT
TTACTAAGGATATTTTTATTAATTAG-GAATAAAAGTTAGGGGATTAAAGATAATTAGAT
ACCATTATAGTCTTAACTATAAACTATGCTAACTAGGGATTAGACAATATTATTTTT-TA
ACGCGTTTAGCACCTTATAAGAAATCAAAGTGCTTAGGCTCTAGGGGGAGTATAGTTGTA
AGGCTAAAACTTAAAGAAATTAATAA-AAGGGCACTACTAGGGATAAAGCCTATAGCTTA
ATTTAACTTAATATAGGGAAACTTACTAGGTCTAGATATAATAAGGATTAATAGATTAAG
AGCTCTTTCTT--AATTTTATAGGTAGTAATGCATAGCTATTCTTAGTTAGTAAAGTAAT
TTATCTACTTAATTATAATAATAAACAAGACCTTAACCTACTAAATAGCCTATATTACTT
TAATAGTACGCTAGCTTCTTAGAGGGACTATTAGCTTAAGCTAATAGAAGTTTAAGGTAA
TAATAGGTCTATAATGCCCTTAGATATTCTAGGCCATACACACGCTATACTAATAAAGCT
AGTAAGTACTT--CCTTAGTTAAAAGGCTTAAGTAATCTTATTAAACTCTATTATACTAG
GAATAGAGTATTATAATTATTA-CT-CTTTAATAAGGAATCCCTAGTAAGTATAAGTTAT
TAGCTTATATTAATTA-TATCCCTACCCTTTATATACACTGCCTGTTGCTACTACTAATT
GAATAGCTTAGTAAGGTGTCTAGACTAGCCTAGGGAGGTAGGTAACTACCCCCCTAGGCT
AGGAAGCTCTCTAAACTCGGTTATTTAAAGGAAGTAAAAGTCGTAACAAGGTCTCTATTA
GTG-------AACTAGTA--GAGGGATTATTA
>EA_contig00449_1_p
TACCTAGTTAATTCTGCTAGTAGTTATATGCTTATCTTAAAGATTAAGCTATGCATATCT
AAGTATAAGTAATTATATAGC-AAAACTGCAAATAGCTTATTATATAAGTTATTATTTAT
TTAATAGTACCTTACTACTTAGATAACTATAGTAATTCTAGAGCTAATATATACTAAAAA
TCCTAACTCTAAAAGG---GATGTATTTA-TTAGATTAAAAACCAATGCCCCCTA-GGCT
CTCTAGTGATTTATAATAACTTCTTAAATCACATAGCCTTATGCTAGCAATGGTTTATTT
AAATTTCTTCCCTATTAACTTTTAATATTTAGGTAGTAGCTAAACATAGTTGCAATAGGT
AACAGAGGGTTAGGGCTTAACCCTAGAGAAGGAGCCTAAGAAATAGCTACTATATCTAAG
GAAGGCAGCAGGCGCGCAAATTACCTAATCCTAATTCGGGGAGGTAGTGATAATAAATAC
TAATACAGGGCTCTTTTAGGTCTTATAATTAGAATAAGTATAATTTAAATCCCTTAATAA
GGAATAATTAGAGGGCAAGTCTAGTGCTAGTAGCCGCGGTAATTCTAGCTCTAATAGCGT
ATATTAAAGTTATTATAGTTAAA---AAGCTTATAGTTAAACCTTAGGCCTAGCTAG--C
T-AGTCCGCCTCACCGCATGTACTAGTCTAGCTAGGCCTTTCCCTCTGTGAAACCCTATG
CCCTTCACTAGGCATAGCAGGGAAATAGGACTTTTACTTTGAAAAAATTAGAGTGCTCTA
GGCAGGCCTATGCTTAAATATATTAGC-ATGGAATAATAAAATAGGACGCGTAGTTCTAT
TTTGTTAGTTT-CTAGGACTGCTATAA-TAAT-TAATAGGG-ATAGTTAGGGGCATTAGT
ATTTAATTATTAGA-GGTGAAATTCTTAGATTTATTAAAGACTAACTACTATAAAAGCAT
TTGCTAAGGATGTTTTTATTAATTAG-GAATGAAAGTTAGGGGATTAAAGATAATTAGAT
ACTGTTGTAGTCTTAACTATAAACTATGCTAACTAGGGATTAGATAATGTTATTTTT-TA
ACTCATTTAGCACCTTATAAGAAATTAAAGTGCTTAGGCTCTAGGGGGAGTATAGTCGCA
AGGCTAAAACTTAAAGAAATTAACGG-AAGGGCACCACTAGGGGTGGAGCCTATGGCTTA
ATTTAACTTAACACAGGGAAACTTACTAGGTCTAGATATAATAAGAATTAATAGATTAAG
AGCTCTTTCTT--GATTTTATGGGTAGTGGTGCATAGCTATTCTTAGTTAGTGGAGTAAT
TTGTCTGCTTAATTATAATAATAAACAAGACCTTAACCTGCTAAATAGCCTATATTGCTT
TAGCAGTACGCTAGCTTCTTAGAGGGACTATTAGCTTAAGCTAATGGAAGTTTAAGGCAA
TAATAGGTCTATAATACCCTTAGATATTCTAGGCCACACGCGCGCTACACTAACAGAGCT
AGCGAGTACTC--CCTTAGCTAGAAGGCCTAGGTAATCTTGTTAAACTCTGTTATACTAG
GGATAAAGCATTGCAATTATTA-CT-CTTTAATAAGGAATCCCTAGTAAGCGTAAGTCAT
TAGCTTGCGTTAATTA-TATCCCTACCCTTTATACACACCGCCCGTTACTACTACTAATT
AAATAGCTTAGTAAGGCATCTAGACTAGCCTAAAGAGGTAGGTAACTACTACTTAGGGCT
AGAAAGCTCTCTAAACTTAGTTATTTAGAGGAAGTAAAAGTTATAACAAGGTCTCCGTTA
GTA-------AACTAGCA--AAGGGATTATTA
>EA_contig00449_2_p
TACCTAGTTAATTCTGCTAGTAGTTATATGCTTATCTTAAAGATTAAGCTATGCATATCT
AAGTATAAGCAATTATATAGC-AAAACTATAAATAGCTTATTATATAAGTTATTGTTTAT
TTAATAGTACCTTACTACTTAGATAACTATAGTAATTCTAGAGCTAATACATGCTAAAAA
TCCTAACTCCGGAAGG---GATGTATTTA-TTAGATTAAAAACCAATGCCCCCTA-GGCT
CTCTAGTAATTTATAATAACTTCTTAAATTGCATAGCCTTATGCTAGTAATGGTTTATTT
AAATTTCTTCCCTATTAACTTTTAATGTTTAGGTAGTGGCTAAACATAGTTGCAATAGGT
AACGGAGGGTTAGGGCTTAACCCTAGAGAAGGAGCCTAAGAAACAGCTACTATATCTAAG
GAAGGCAGCAGGCGCGTAAATTACCTAATCCTAATTTAGGGAGGTAGTGACAATAAATAC
TAATATAAGGCTCTTTTAGGTCTTGTAATTAGAATAAGTATAATTTAAATCCCTTAATAA
GGAATAATTAAAGGGCAAGTCTAGTGCTAGTAGCCGCGGTAATTCTAGCTCTAATAGCAT
ATATTAAAGTTATTGTGGTTAAA---AAGCTTGTAGTTAAACCTTAGGCCTAGCTAG--C
T-AGTCTGCCTCACTGCGTGTACTAGTCTAGCTAGGCCTTTCCCTCTATAGAACCCCATG
CCCTTCACTAGGTGTGGCAGGGAAATAGGACTTTTACTTTGAAAAAATTAGAGTGCTCTA
GGCAGGCCTATGCTTAAATACATTAGC-ATGGAATAATAAAATAGGACGCGCGGTTCTAT
TTTGTTAGTTT-CTAGGACCGCTATAA-TAAT-TAATAGGG-ATAGTTAGGGGCATTAGT
ATTTAATTATTAGA-GGTGAAATTCTTGGATTTATTAAAGACTAACTACTATAAAAGCAT
TTGCTAAGGATGTTTTTATTAATTAG-GAATGAAAGTTAGGGGATTAAAGATAATTAGAT
ACTATTATAGTCTTAACTATAAACTATGCTAACTAGGGATTAGACAATGTTATTTTT-TG
ACTTATTTAGCACCTTATAAGAAATTAAAGTGCTTAGGCTTTAGGGGGAGTATAGTTATA
AGGCTAAAACTTAAAGAAATTAACGG-AAGGGCACCACTAGGGGTAGAGCCTATAGCTTA
ATTTAACTTAACATAGGGAAACTCACTAGGTCTAGACATAATAAGGATTAACAAATTAAG
AGCTCTTTCTT--AATTTTGTGGGTAGTGGTGCATAGCCATTCTTAGTTAGTGGAGTGAT
TTGTCTGCTTAATTACGATAACAAATAAGACCTTAACCTGCTAAATAGCCTATATTGCTT
TAGTAGTATGCTAGCTTCTTAGAGGGACTATTAGCTTAAGCTAATGGAAGTTTAAGGCAA
TAATAGGTCTATAATACCCTTAGATATTCTAGGCCACACGCACGCTACACTAACGGAGCT
AGCAAGTACTC--CCTTAGCTAGAAGGCCTAGGTAATTTTATTAAACTCTATTATACTAG
GGATAGAGTATTGTAATTATTG-CT-CTTTAACGAGGAATCCCTAGTAAGCGCAAGTCAT
TAGCTTGCGTTAATTA-CGTCCCTGCCCTTTATACACACCGCCTATCGCTACTACTAATT
AAATAGCTTAGTAAGGCGTCTAGACTAGCCTAGAGAGGTAGGTAACTACTACTTAGGGCT
AGAAAGCTCTTTAAACTTAGTTATTTAAAGGAAGTAAAAGTTATAATAAGGTCTCCGTTA
GTA-------AACTAGCG--GAGGGATTATTA
>EA_contig00653_p
TACCTAGTTAATTCTGCTAGTAATTATATGCTTATCTTAAAGATTAAGCTATATATATCT
AAGTATAAGCAATTATATAGC-GAAACTATAAATAGCTTATTATATAAGTTATTATTTAT
TTAATAGTACCTTACTACTTAGATAACTATAGTAATTCTAGAGCTAATATATGCTAAAAA
TCCTAACTCTAGAAGG---GATGTATTTA-TTAGATTAAAAACCAATGCCCCCTA-GGCT
CTCTAGTGATTTATAATAACTTCTTAAATTATATAGCCTTATGCTAGCGATAGTTTATTT
AAATTTCTTCCCTATTAACTTTCGATATTTAGGTAGTGGCTAAACATAGTTACAATAGGT
AACAAAGGGTTAGGGCTTAACCCTAGAGAAGGAGCCTAAGAAATAGCTACTATATCTAAG
GAAGGCAGCAGGCGCGCAAATTACCTAATCCTAATTTAGGGAGGTAGTGACAATAAATAC
CAATATAGGGCTCTTTTAGGTCTTGTAATTAAAATGAGTATAATTTAAATCCCTTAATAA
GGAACAATTAGAGGGCAAGTCTAGTGCTAGTAGCCATAGTAATTCTAGCTCTAATAGCGT
ATATTAAAGTTGTTATGGTTAAA---AAGCTTGTAGTTAAACCTTAGGCCTAGCTAG--C
T-AGTCCGCCTTACCGCGTGTACTAGTCTAGCTAGGCCTTTCCCTCTGTGAAACCCTATG
CCCTTTACTAGGCGTAGCAGGGAAATAGGACTTTTACTTTAAAAAAATTAGAGTGCTCTA
GGCAGGCCTATGCTTAAATACATTAGC-ATGGAATAATGAAATAGGACGCGCGGTTCTAT
TTTGTTAGTTT-CTAGGACTGCTATAA-TAAT-TAATAGGG-ATAGTTAGGGGCATTAGT
ATTTAATTATTAGA-GGTGAAATTCTTAGATTTATTAAAGACTAACTACTACAAAAGCAT
TTGCTAAGGATGTTTTTATTAATTAG-GAACGAAAGTTAGGGGATTAAAGATAATTAGAT
ACTGTTATAGTCTTAACTATAAACTATGCTAACTAGGGATTGGATAATGTTATTTTT-TA
ACTTGTTTGGCACCTTATAAGAAATTAAAGTGCTTAGGCTCTAGGGGGAGTATAGTTATA
AGGCTAAAACTTAAAGAAATTAACAA-AAGGGCACCACTAGGGGTGGAGCCTATGGCTTA
ATTTAACTTAACATAGGGAAACTCACTAGGTCTAGACACAATAAGGATTAACAGATTAAG
AGCTTTTTCTT--GATTTTATAGGTGGTAGTGCATGGCCGTTCTTAGTTAGTGGAGTGAT
TTGTCTGCTTAATTACAATAATAAACAAGACCTTAACCTGCTAAATAGCCTGTATTGCTT
TAGTAGTACGCTAGCTTCTTAGAGGGACTATTAGCTTAAGCTAATAGAAGTTTAAGGTAA
TAATAGGTCTATAATGCCCTTAGATATTCTAGGCCACACGTGCGCTATACTAACAGAGCT
AGCAAGTACTC--CCTTAGCTAGAAGGCCTAGGTAATCTTGTTAAACTCTGTTATGCTAG
GGATAAAGCATTGTAATTATTA-CT-CTTTAATAAGGAATCCCTAGTAAGCGTAAGTTAT
TAGCTTGCGTTAATTA-CATCCCTGCCCTTTATACACACCGCCCGTTGCTACTACTAATT
AAATAGCTTAGTAAGGCGTCTAGACTAGCCTAGAGAGGTAGGCAACTACCACTTAGGGCT
AGAAAGCTCTCTAAACTTAGTTATTTAGAGGAAGTAAAAGTTATAATAAGGTCTCTATTA
GTA-------AACTAGCG--GAGGGATTATTA
>EA_contig00943_p
TACCTAGTTAATTCTGCTAGTAGTTATATGCTTATCTTAAAGATTAAGCTATGCATGTCT
AAGTATAAGTAATTATATAGC-GAAACTGCGAATAGCTTATTATATAAGTTATTATTTAT
TTAATAATACCTTACTACTTAGATAACTATAGTAATTCTAGAGCTAATACATGCTAAAAA
TCCTAACTCTAGAAGG---GATATATTTA-TTAGATTAAAAACCAATGCCCCCTA-GGCT
CTCTAGTGATTTATAATAACTTCTTAAATCGCATAGCCTTATGCTAGCAATAGTTTATTC
AAATTTCTTCCCTATTAACTTTTAATGTTTAGGTAGTGGCTAAACATAGTTATAATAGGT
AACAGAGGGTTAGGGCTTAACCCTAGAGAAGGAGCCTAAGAAATAGCTACTATATCCAAG
GAAGGCAGCAGGCGCGCAAATTACCTAATCCCGATTTAGGGAGGTAGTAATAATAAATAC
CGATATAGGGCTCTTTTAGGTCTTGTAATTAGAATAAGTATAATTTAAATCCCTTAACGA
GGAATAATTGGAGGGCAAGTCTAGTGCTAGTAGCCGCGGTAATTCTAGCTCTAATAGCGT
ATATTAAAGTTATTATAGTTAAA---AAGCTTGTAGTTAAACCTTAGGCCTAGCTAG--C
T-AGTCTGCCTTACCGCGTGTACTAGTCTAGCTAGGCCTTTCCCTCTGTGAAACCCTATG
CCCTTCACTAGGCATAGCAGGGAAATAGGACTTTTACTTTAAAAAAATTAGAGTGCTCTA
GGCAGGCCTATGCTTAAATACATTAGC-ATGGAATAATAAAATAGGACACGTGGTTCTAT
TTTATTAGTTT-CTAGGACCGCTGTAA-TAAT-TAATAGGG-ACAGTTAGGGGCATTAGT
ATTTAATTGTTAGA-GGTGAAATTCTTGGATTTATTAAAGACTAACTACTGCGAAAGCAT
TTGCTAAGGATGTTTTTATTAATTAG-GAACAAAAGTTAGGGGATTAAAGATAATTAGAT
ACTATTATAGTCTTAACTATAAACTATGCTAACTAGGGATTAGATAATGTTATTTTT-TA
ACTCGTTTAGCACCTTCTAAGAAATCAAAGTGCTTAGGCTCTAGGGGGAGTATAGTCATA
AGGCTAAAACTTAAAGAAATTAATAG-AAGGGCACTACTAGGGGTGGAGCCTGTGGCTTA
ATTTAACTTAACATAGGGAAACTCACTAGGTCTAGACATAATAAGGATTAATAGATTAAG
AGCTCTTTCTT--AATTTTGTGGGTAGTGGTGCATAGCTATTCTTAGTTAGTGGAGTGAT
TTGTCTGCTTAATTATGATAATAAACAAGACCTTAACCTACTAAATAGCCTGTATTGCTT
TGGTAGTATGCTAGCTTCTTAGAGGGACTATTAGCTTAAGCTAATGGAAGTTTAAGGCAA
TAATAGGTCTATAATGCCCTTAGATATTCTAGGCTACACACGCGCTACACTAACGGAGCT
AGCAAGTACTC--CCTTAGCTAGAAGGCCTAGGTAATCTTATTAAACTCTGTTATGCTAG
GGATAGAGCATTATAATTATTA-CT-CTTTAATAAGGAATCCCTAGTAAGCGTAAGTTAT
TAGCTTATGTTAATTA-TATCCCTGCCCTTTATACACACTGCCTATTGCTACTACTAATT
AAATAGCTTAGTAAGGCGTCTAGACTAGCCTAGAGAGGTAGGTAACTACCACTTAGGGCT
AGAAAGCTCTCTAAACTTAGTTATTTAGAGGAAGTAAAAGTTGTAATAAGGTCTCCGTTA
GTA-------AACTAGCA--AAGGGATTATTA
>EA_contig00960_p
TACCTAGTTAATTCTGCTAGTAGTTATATGCTTATCTTAAAGATTAAGCTATGCATATCT
AAGTATAAGTAATTATATAGC-AAAACTACAAATAGCTTATTATATAAGTTATCATTTAT
TTAATAGTACCTTACTACTTAGATAACTATAGTAATTCTAAAGCTAATACATACTAAAAA
TCCTAACTCTAGAAGG---GATGTATTTA-TTAGATTAAAAACCAATGCCCCCTA-GGCT
CTCTAGTGATTTATAATAACTTCTTAAATCGCATAGCCTTATGCTAGCGATAGTTTATTT
AAATTTCTTCCCTATTAACTTTCGATGTTTAGGTAGTGGCTAAACATAGTTGTAACGGGT
AACGGAGGGTTAGGGCTTAACCCTAGAGAAAGAGCCTAAGAAATAGCTACTACATCTAAG
GAAGGCAGTAGGCGCGTAAATTACCTAATCCCAATTCGGGGAGGTAGTGACAATAAATAC
CAATACAGGGCTCTTTTAGGTCTTATAATTGGAATAAGTATAATTTAAATCCCTTAACGA
GGAATAATTAGAGGGTAAGTCTAGTGCTAGTAGCCGCGGTAATTCCAGCTCTAATAGCGT
ATATTAAAGTTATTGTGGTTAAA---AAGCTCGTAGTTAAACCTTAGGCCTAGCTAG--C
T-AGTTTGCCTTACCATGTGTACTAGTCTAGCTAGGCCTTTCCCTCTGTGAAACCCTATG
CCCTTCACTAGGTGTGGCGGGGAAACAGGACTTTTACTTTAAAAAAATTAGAGTGCTCTA
GGCAGGCCTATGCTTAAATACATTAGC-ATGGAATAATAAAATAGGACACGCGGTTTTAT
TTTGTTAGTTT-CTAGGACCGCTATAA-TGAT-TAATAGGG-ATAGTTAGGGGCATTAGT
ATTTAATTATTAGA-GGTGAAATTCTTGGATTTATTAAAGACTAACTACTGCGAAAGCAT
TTGCTAAGGATGTTTTTATTAATTAG-GAACGAAAGTTAGGGGATTAAAGACAATCAGAT
ACTGTCGTAGTCTTAACTATAAACTATGCTAACTAGGGATTAGATAATGTTATTTTT-TA
ACTTGTTTAGCACCTTACAAGAAATTAAAGTGCTTAGGCTCTAGGGGGAGTATAGTCACA
AGGCTAAAACTTAAAGAAATTAACAG-AAGGGCACCACTAGGGGTGGAGCCTATAGCTTA
ATTTAACTTAACATGGGGAAACTTACTAGGTCTAGACATAATAAGGATTAATAGATTAAG
AGCTCTTTCTT--AATTTTATAGGTAGTAGTGCATAGCCGTTCTTAGTTAGTGGAGTGAT
TTGTCTGCTTAATTGCAATAATAAACAAGACCTTAACCTGCTAAATAGCCTGTATTGCTT
TAGTAGTACGCTAGCTTCTTAGAGGGACTATTAGCTTAAGCTAATGGAAGTTTAAGGTAA
TAATAGGTCTATAATGCCCTTAGATATTCTAGGCCACATACGCGCTACACTAACAGAGCT
AGCGAGTACTC--CCTTAGCTAGAAGGCCTAGGTAATTTTATTAAACTCCGTTATGCTAG
GGATAGAGCATTGTAATTATTG-CT-CTTTAATAAGGAATCCCTAGTAAGCGTAAGTTAT
TAGCTTGCGTTAATTA-CGTCCCTGCCCTTTATACACACCGCCTATTGCTACTACTAATT
AAATAGCTTAGTAAGGCGTCCGGACTAGCCTAGAGAGGTAGGTAACTACCACTTAGGGCT
AGAAAGCTCTCTAAACTTAGTTATTTAGAGGAAGTAAAAGTTATAATAAGGTCTCCGTTA
GTA-------AACCAGCA--AAGGGATTATTA
>EA_contig01353+01156_f
TACCTGGTTGATTCTGCCAGTAGTCATATGCTTGTCTCAAAGATTAAGCCATGCATGTCT
AAGTATAAGCAATTATACAGC-GAAACTGCGAATGGCTCATTATATAAGTTATCGTTTAT
TTGATAGTACCTTACTACTTGGATAACCGTGGTAATTCTAGAGCTAATACATGCTAAAAA
TCCCGACTCCGGAAGG---GATGTATTTA-TTAGATTAAAAACCAATGCCCCCTG-GGCT
CTCTGGTGATTCATAATAACTTCTCGAATCGCATGGCCTTGTGCCGGCGATGGTTCATTC
AAATTTCTTCCCTATCAACTTTCGATGTTTGGGTAGTGGCCAAACATGGTTGCAACGGGT
AACGGAGGGTTAGGGCTCGACCCCGGAGAAGGAGCCTGAGAAACGGCTACTACATCCAAG
GAAGGCAGCAGGCGCGCAAATTACCCAATCCCGATTCGGGGAGGTAGTGACAATAAATAC
CGATACAGGGCTCTTTTGGGTCTTGTAATTGGAATGAGTACAATTTAAATCCCTTAACGA
GGAACAATTGGAGGGCAAGTCTGGTGCCAGCAGCCGCGGTAATTCCAGCTCCAATAGCGT
ATATTAAAGTTGTTGTGGTTAAA---AAGCTCGTAGTTGAACCTTGGGCCTGGCTGG--C
C-GGTCCGCCTCACCGCGTGTACTGGTCCGGCCGGGCCTTTCCCTCTGTGGAACCCCATG
CCCTTCACTGGGCGTGGCGGGGAAACAGGACTTTTACTTTGAAAAAATTAGAGTGCTCCA
GGCAGGCCTATGCTCGAATACATTAGC-ATGGAATAATGAAATAGGACGCGCGGTTCTAT
TTTGTTGGTTT-CTAGGACCGCCGTAA-TGAT-TAATAGGG-ACAGTCGGGGGCATCAGT
ATTCAATTGTCAGA-GGTGAAATTCTTGGATTTATTGAAGACTAACTACTGCGAAAGCAT
TTGCCAAGGATGTTTTCATTAATCAG-GAACGAAAGTTAGGGGATCGAAGACGATCAGAT
ACCGTCGTAGTCTTAACCATAAACTATGCCGACTAGGGATCGGACGATGTTATTTTT-TG
ACTCGTTCGGCACCTTACGAGAAATCAAAGTGCTTGGGCTCCAGGGGGAGTATGGTCGCA
AGGCTGAAACTTAAAGAAATTGACGG-AAGGGCACCACCAGGGGTGGAGCCTGCGGCTTA
ATTTGACTCAACACGGGGAAACTCACCAGGTCCAGACACAATGAGGATTGACAGATTGAG
AGCTCTTTCTT--GATTTTGTGGGTGGTGGTGCATGGCCGTTCTTAGTTGGTGGAGTGAT
TTGTCTGCTTAATTGCGATAACGAACGAGACCTTAACCTGCTAAATAGCCCGTATTGCTT
TGGCAGTACGCTGGCTTCTTAGAGGGACTATCGGCTCAAGCCGATGGAAGTTTGAGGCAA
TAACAGGTCTGTGATGCCCTTAGATGTTCTGGGCCGCACGCGCGCTACACTGACGGAGCC
AGCGAGTANTC--CCTTGGCCGGAAGGCCCGGGTAATCTTGTTAAACTCCGTCGTGCTGG
GGATAGAGCATTGCAATTATTG-CT-CTTCAACGAGGAATCCCTAGTAAGCGCAAGTCAT
CAGCTTGCGTTGATTA-CGTCCCTGCCCTTTGTACACACCGCCCGTCGCTACTACCGATT
GAATGGCTCAGTGAGGCGTCCGGACTGGCCCAGAGAGGTGGGCAACTACCACTCAGGGCC
GGAAAGCTCTCCAAACTCGGTCATTTAGAGGAAGTAAAAGTCGTAACAAGGTCTCCGTTG
GTG-------AACCAGCG--GAGGGATCATTA
>EB_contig03673+04212+03893+03750+03808+03584_f
TACCTGGTTGATTCTGCCAGTAGTCATATGCTTGTCTCAAAGATTAAGCCATGCATGTCT
AAGTATAAGCAATTATACAGC-GAAACTGCGAATGGCTCATTATATAAGTTATCGTTTAT
TTGATAGTACCTTACTACTTGGACAACCGTGGTAATTCTAGAGCTAATACATGCTAAAAA
TCCCGACTCCGGAAGG---GATGTATTTA-TTAGATTAAAAACCAATGCCCCCTG-GGCT
CTCTGGTGATTCATAATAACTTCTCGAATCGCATGGCCTTGTGCCGGCGATGGTTCATTC
AAATTTCTTCCCTATCAACTTTCGATGTTTGGGTAGTGGCCAAACATGGTTGCAACGGGT
AACGGAGGGTTAGGGCTCGACCCCGGAGAAGGAGCCTGAGAAACGGCTACTACATCCAAG
GAAGGCAGCAGGCGCGCAAATTACCCAATCCCGATTCGGGGAGGTAGTGACAATAAATAC
CGATACAGGGCTCTTTTGGGTCTTGTAATTGGAATGAGTACAATTTAAATCCCTTAACGA
GGAACAATTGGAGGGCAAGTCTGGTGCCAGCAGCCGCGGTAATTCCAGCTCCAATAGCGT
ATATTAAAGTTGTTGTGGTTAAA---AAGCTCGTAGTTGAACCTTGGGCCTGGCTGG--C
C-GGTCCGCCTCACCGCGTGTACTGGTCCGGCCGGGCCTTTCCCTCTGTGGAACCCCATG
CCCTTCACTGGGCGTGGCGGGGAAACAGGACTTTTACTTTGAAAAAATTAGAGTGCTCCA
GGCAGGCCTATGCTCGAATACATTAGC-ATGGAATAATGAAATAGGACGCGCGGTTCTAT
TTTGTTGGTTT-CTAGGACCGCCGTAA-TGAT-TAATAGGG-ACAGTCGGGGGCATCAGT
ATTCAATTGTCAGA-GGTGAAATTCTTGGATTTATTGAAGACTAACTACTGCGAAAGCAT
TTGCCAAGGATGTTTTCATTAATCAG-GAACGAAAGTTAGGGGATCGAAGACGATCAGAT
ACCGTCGTAGTCTTAACCATAAACTATGCCGACTAGGGATCGGACGATGTTATTTTT-TG
ACTCGTTCGGCACCTTACGAGAAATCAAAGTGCTTGGGCTCCAGGGGGAGTATGGTCGCA
AGGCTGAAACTTAAAGAAATTGACGG-AAGGGCACCACCAGGGGTGGAGCCTGCGGCTTA
ATTTGACTCAACACGGGGAAACTCACCAGGTCCAGACACAATGAGGATTGACAGATTGAG
AGCTCTTTCTT--GATTTTGTGGGTGGTGGTGCATGGCCGTTCTTAGTTGGTGGAGTGAT
TTGTCTGCTTAATTGCGATAACGAACGAGACCTTAACCTGCTAAATAGCCCGTATTGCTT
TGGCAGTACGCCGGCTTCTTAGAGGGACTATCGGCTCAAGCCGATGGAAGTTTGAGGCAA
TAACAGGTCTGTGATGCCCTTAGATGTTCTGGGCCGCACGCGCGCTACACTGACGGAGCC
AGCGAGTACTC--CCTTGGCCGGAAGGCCCGGGTAATCTTGTTAAACTCCGTCGTGCTGG
GGATAGAGCATTGCAATTATTG-CT-CTTCAACGAGGAATCCCTAGTAAGCGCAAGTCAT
CAGCTTGCGTTGATTA-CGTCCCTGCCCTTTGTACACACCGCCCGTCGCTACTACCGATT
GAATGGCTCAGTGAGGCGTCCGGACTGGCCCAGAGAGGTGGGCAACTACCACTCAGGGCC
GGAAAGCTCTCCAAACTCGGTCATTTAGAGGAAGTAAAAGTCGTAACAAGGTCTCCGTTG
GTG-------AACCAGCG--GAGGGATCATTA
>EB_contig00043_p
TACCTAGTTAATTCTACTAGTAGTTATATACTTATCTTAAAGATTAAGCTATATATATCT
AAGTATAAGTAATTATATAGT-AAAACTATAAATAGCTTATTATAGAAGTTATTATTTAT
TTAATAGTACCTTACTACTTAGATAACTATAGTAATTCTAGAGCTAATATATACTAAAAA
TCCTAACTCTAAAAGG---GATGTATTTA-TTAGATTAAAAACTAATGCCCCCTA-GGCT
CTCTAGTAATTTATAATAACTTCTTAAATTACATAGCCTTATACTAGTAATAGTTTATTT
AAATTTCTTCCCTATTAACTTTTAATATTTAAGTAGTAGCTAAATATAGTTATAATAGGT
AATGGAGGGTTAGGGCTTAACCCTAGAGAAGGAGCCTAAGAAACAGCTACTATATCTAAG
GAAGGCAGTAGGCACGCAAATTACCTAATCCTAATTTAGGGAGGTAGTGATAATAAATAC
TAATATAAGGCTTTTTTAGGTCTTATAATTAGAATAAGTATAATTTAAATCCCTTAATAA
GGAACAATTAGAGGGCAAGTCTAGTGCTAGTAGCCACAGTAATTCTAGCTCTAATAGCGT
ATATTAAAGTTATTATAGTTAAA---AAGCTCGTAGTTAAACCTTAGGCCTAGCTAG--C
T-AGTCTACCTCACTGCGTGTACTAGTCTAGCTAGGCCTTTCCCTCTGTGGAACCCTATG
CCCTTTACTAGGTGTAGTAGGGAAATAGGACTTTTACTTTAAAAAAATTAGAGTGCTCTA
GGTAGGCCTATACTTAAATATATTAGC-ATAGAATAATAAAATAGGACGCGTGGTTCTAT
TTTATTAGTTT-CTAGGACCGCTATAA-TAAT-TAATAGGG-ATAGTTAGGGGCATTAGT
ATTTAATTATTAGA-GGTGAAATTCTTAGATTTATTAAAAACTAACTACTATAAAAGTAT
TTACTAAGGATATTTTTATTAATTAG-GAATAAAAGTTAGGGGATTAAAGATAATTAGAT
ACTATTATAGTCTTAACTATAAACTATACTAACTAGGGATTAGATAATGTTATTTTT-TA
ACTTATTTAGCACCTTATAAGAAATTAAAGTGCTTAGGCTCTAGGGGGAGTATAGTTATA
AGGCTAAAACTTAAAGAAATTAACAG-AAGGGCACTACTAGGGGTAGAGCCTATAGCTTA
ATTTAACTTAACATAGGGAAACTCACTAGGTCTAGACATAATAAGGATTAATAAATTAAG
AGCTCTTTCTT--AATTTTATAGGTAGTAGTGCATAGCTATTCTTAGTTAGTAAAGTGAT
TTATCTGCTTAATTGCGATAATAAACAAGACCTTAACTTACTAAATAGCCTATATTACTT
TAGTAGTATGCTAGCTTCTTAGAGGGACTATTAGCTTAAGCTAATAGAAGTTTAAGGTAA
TAATAGGTCTATAATACCCTTAGATATTTTAGGCTACATATACGCTACACTAATAGAGCT
AGCGGGTACTC--CCTTAGCTAGAAGGCCTAGGTAATCTTATTAAACTCTGTTATACTAG
GGATAAAGCATTATAATTATTG-CT-CTTTAATAAGGAATCCCTAGTAAGCGTAAGTTAT
TAGCTTATGTTAATTA-TGTCCCTACCCTTTATATATACTACCTATTACTACTACTAATT
AAATAGCTTAGTAAGGCATCTAGACTAGCTTAAAGAGGTAGGTAACTATTACTTAAGGCT
AGAAAGCTCTTTAAACTTAGTTATTTAAAGGAAGTAAAAGTTATAATAAGGTCTCTATTA
GTA-------AACTAGCA--AAGGGATTATTA
>EB_contig00227_p
TACCTGGTTGATTCTGCTAGTAGTTATATACTTATCTTAAAGATTAAGCTATGCATGTCT
AAGTATAAGCAATTATATAGC-GAAACTACAAATGGCTTATTATATAAGTTATTGTTTAT
TTAATAGTACCTTACTACTTGGATAACTGTGGTAATTCTAGAGCTAATATATGCTAAAAA
TCCTGACTCTAGAAGG---GATGTATTTA-TTAGATTAAAAACCAATGCCCCCTA-GGCT
CTCTGGTGATTTATAATAACTTCTCGAATCACATAGCCTTATGCTAGCGATGGTTTATTT
AAATTTCTTCCCTATTAACTTTTAATGTTTGGGTAGTGGCTAAACATGGTTGCAACGGGT
AACAGAGGGTTAGGGCTTAACCCTAGAGAAGGAGCCTAAGAAACGGCTACTACATCCAAG
GAAGGCAGCAGGCGCGCAAATTACCCAATCCTAATTCGGGGAGGTAGTAACAATAAATAC
CGATATAGGGCTCTTTTAGGTCTTATAATTGGAATGAGTACAATTTAAATCCCTTAACAA
GGAACAATTAGAGGGCAAGTCTGGTGCTAGCAGCTACGGTAATTCTAGCTCTAATAGCGT
ATATTAAAGTTGTTGTGGTTAAA---AAGCTCGTAGTTGAACCTTGGGCCTGGCTGG--C
C-GGTCCGCCTCACCGCGTGTACTGGTCTGGCCAGGCCTTTCCCTCTGTGGAACCCCATG
CCCTTCACTGGGCGTGGCGGGGAAATAGGACTTTTACTTTGAAAAAATTAGAGTGCTCCA
GGCAGGCCTATGCTTAAATACATTAGC-ATGGAATAATAAAATAGGACACGCGGTTCTAT
TTTGTTGGTTT-CTAGGACCGCTATAA-TGAT-TAATAGGG-ACAGTTAGGGGCATTAGT
ATTCAATTATCAGA-GGTGAAATTCTTGGATTTATTAAAGACTAACTACTGCGAAAGCAT
TTGCCAAGGATGTTTTCATTAATCAG-GAACGAAAGTTAGGGGATCGAAGACGATCAGAT
ACCGTCGTAGTCTTAACCATAAACTATACTAACTAGGGATCGGATGATGTTATTTTT-TG
ACTTGTTTAGCACCTTACGAGAAATTAAAGTGCTTAGGCTCCAGGGGGAGTATAGTCGCA
AGGCTAAAACTTAAAGAAATTAACGG-AAGGGCACTACTAGGGGTGGAGCCTGCGGCTTA
ATTTGACTCAACACAGGGAAACTCACCAGGTCCAGACACAATAAGGATTGACAGATTGAG
AGCTCTTTCTT--GATTTTGTGGGTGGTGGTGTATGGCCGTTCTTAGTTAGTGGAGTGAT
TTGTCTGCTTAATTGCGATAACGAACGAGACCTTAACCTACTAAATAGCCCGTATTGCTT
TGGTAGTACGCTAGCTTCTTAGAGGGACTATTGGCTTAAGCTAATGGAAGTTTGAGGTAA
TAATAGGTCTGTGATGCCCTTAGATGTTCTGGGCTGCACGCGCGCTACACTAACGGAGCT
AGCGAGTACTC--CCTTGGCCGGAAGGCCTAGGTAATCTTGTTAAACTCCGTTGTGCTAG
GGATAGAGCATTGTAATTATTG-CT-CTTTAACGAGGAATCCCTAGTAAGCGCAAGTCAT
TAGCTTGCGTTAATTA-CGTCCCTGCCCTTTGTACACACCGCCCGTCGCTACTACCGATT
AAATGGCTTAGTGAGGCGTCCGGACTGGCCCAGAGAGGTGGGTAACTACCACTTAGGGCT
AGAAAGCTCTCCAAACTCGGTTATTTAGAGGAAGTAAAAGTTGTAACAAGGTCTCCGTTG
GTA-------AACCAGCG--GAGGGATCATTA
>EB_contig00228_p
TCCCTAGTTAATTTTACTAGTACTTATATGCTTATCTTAAAGATTAAGCTATATATATCT
AAGTATAAGTAATTATATAGT-AAAACTATAAATAGCTTATTATATAAGTTATTATTTAT
TTAATAGTACCTTACTACTTAGATAACTATAGTAATTCTAGAGCTAATATATACTAAAAA
TCCTAACTCTAGAAGG---GATATATTTA-TTAGATTAAAAACTAATACCCCCTA-GGCT
CTCTAGTAATTTATAATAACTTCTTAAATTATATAGCCTTATACTAGTAATAGTTTATTT
AAATTTCTTCCCTATTAACTTTTAATATTTAAGTAATAGCTAAATATAGTTATAAAAGGT
AATAGAGGGTTAGGGCTTAACCCTAGAGAAGAAGCCTAAGAAATAGCTACTATATCTAAG
GAAAGTAGTAAGCGCGCAAATTACCTAATCCTAATTTAGGGAGGTAGTGATAATAAATAC
TAATATAAGGCTCTTTTAGGTCTTATAATTAGAATAAGTATAATTTAAATCCCTTAATAA
GGAATAATTAGAGAGTAAGTCTAGTGCTAGTAGCTATAGTAATTCTAGCTCTAATATTGT
ATATTAAAGTTATTATAGTTAAA---AAGCTTATAGTTAAACCTTAGGCCTAGCTAG--C
T-AGTCTGCCTTACTAGGTAGACTAGTCTAGCTAGGCCTTTCCCTCTATAAAACCCTATG
CCCTTCACTAGGTATAGCGGGGAAATAGGACTTTTACTTTAAAAAATTTAGAGTACTCTA
GGCAGGCCTATACTTAAATATATTAGC-ATAGAATAATAAAATAGGATATATAGTTTTAT
TCTATTAGTTT-CTAGGACTACTATAA-TAAT-TAATAGGG-ATAGTTAGGGGTATTAGT
ATTTAATTATTAGA-GGTAAAATTCTTAGATTTATTAAAGACTAACTACTATAAAAGCAT
TTACTAAGGATATTTTTATTAATTAG-GAATAAAAGTTAGGGGATTAAAGATAATTAGAT
ACTATTATAGTCTTAACTATAAACTATACTAACTAGGGATTAGATAATATTATTTTT-TA
ACTTATTTAGTACCTTATAAGAAATTAAAGTGCTTAGGCTCTAGGGGGAGTATAGTTATA
AGGCTAAAACTTAAAGAAATTAATAG-AAGGGTACTACTAGGGGTAAAGCCTATAGCTTA
ATTTAACTTAATATAGGGAAACTCACTAGGTCTAAATATAATAAGGATTTATAGATTAAG
AGCTCTTTCTT--AATTTTATAAGTAGTAGTGCATAGCTATTCTTAGTTAGTAAAGTAAT
TTATCTACTTAATTATAATAATAAATAAGACCTTAACCTACTAAATAGCCTATATTACTT
TAGTAGTACGCTAGCTTCTTAGAGGGACTATTAGCTTAAGCTAATAGAAGTTTAAGGTAA
TAATAGGTCTATAATACCCTTAGATATTCTAGGCTATATATACGCTATACTAATAGAGCT
AGTAAGTACTC--CCTTAGCTAAAAGGCCTAGGTAATCTTATTAAACTCTATTATACTAG
AGATAGAGTATTATAATTATTA-CT-CTTTAATAAGAAATCCCTAGTAAGTATAAGTTAT
TAGCTTATATTAATTA-TATCCCTACCCTTTATATATACTACCTATTATTACTACTAATT
AAATAGCTTAGTAAGGTATTGAAACTAGCCTAAAGAGGTAAGTAACTACTACTTAGGGCT
AGAAAGCTCTCTAAACTTAGTTATTTAGAGGAAGTAAAAGTTATAATAAGGTCTCTATTA
GTA-------AACTAGTA--AAGGGATTATTA
>EB_contig00319_p
TACCTAGTTAATTTTACTAGTAGTTATATACTTATCTTAAAGATTAAGCTATATATATCT
AAGTATAAGTAATTATATAGT-AAAACTATAAATAGCTTATTATATAAGTTATTATTTAT
TTAATAGTACCTTACTACTTAGATAACTATAGTAATTCTAGAGCTAATATATACTAAAAA
TCCTAACTCTAGAAGG---GATATATTTA-TTAGATTAAAAACTAATACCCCCTA-GGCT
CTCTAGTAATTTATAATAACTTCTTAAATTATATAGCCTTATACTAGTAATAGTTTATTT
AAATTTCTTTCTTATTAACTTTTAATATTTAGGTAGTGGCTAAATATAGTTATAATAGGT
AATAGAGGGTTAGGGCTTAACCCTAAAGAAGGAGCCTAAGAAATAGCTACTATATCTAAG
GAAGGCAGTAGGTATATAAATTACCTAATCCTAATTTAGGGAGGTAGTAATAATAAATAC
TAATATAGGGCTCTTTTAGGTCTTATAATTAGAATAAGTATAATTTAAATCCCTTAATAA
GGAATAATTAGAGGGTAAGTCTAGTGCTAGTAGCTATAGTAATTCTAGCTCTAATAGCGT
ATATTAAAGTTATTATAGTTAAA---AAGCTTATAGTTAAACCTTAGGCCTAGCTAG--C
T-AGTCTGCCTTACTATGTATACTAGTCTAGCTAGGCCTTTCCCTCTGTGGAACCCTATG
CCCTTTACTAGGCATAGTAGGGAAATAGGACTTTTACTTTAAAAAAATTAGAGTACTCTA
GGTAAGCCTATGCTTAAATATATTAGT-ATAGAATAATAAAATAGGATATATAGTTCTAT
TTTATTAGTTT-CTAAGACTACTATAA-TAAT-TAATAGGG-ATAGTTAGGGGCATTAGT
ATTTAATTATTAGA-GGTAAAATTCTTAGATTTATTAAAGACTAACTACTATAAAAGCAT
TTACTAAGGATATTTTTATTAATTAG-GAATAAAAGTTAGGGGATTAAAGATAATTAGAT
ACTATTATAGTCTTAACTATAAACTATACTAACTAGGGATTAGATAATATTATTTTT-TA
ACTTATTTAGCACCTTATAAGAAATTAAAGTACTTAGGCTCTAGGGGGAGTATAGTTATA
AGGCTAAAACTTAAAGAAATTAATAG-AAGGGCACTACTAGGGGTAAAGCCTATAGCTTA
ATTTAACTTAATATAGGGAAACTCACTAGGTCTAGATATAATAAGGATTAATAAATTAAG
AGCTCTTTCTT--AATTTTATAAGTAGTAGTACATAGCTATTCTTAGTTAGTAAAGTAAT
TTATCTACTTAATTATAATAATAAATAAGACCTTAACCTACTAAATAGCCTATATTACTT
TAGTAGTATACTAGCTTCTTAGAGGGACTATTAGCTTAAGCTAATAGAAGTTTAAGGTAA
TAATAAGTCTATAATACCCTTAGATATTCTAGGCTATATATACGCTATACTAATAGAGCT
AGTAAGTACTC--CCTTAGCTAAAAGGCCTAGGTAATCTTATTAAACTCTATTATACTAG
GGATAGAGTATTATAATTATTA-CT-CTTTAATAAGGAATCCCTAGTAAGTATAAGTTAT
TAGCTTATATTAATTA-TATCCTTACCCTTTATATATACTACCTATTACTACTACTAATT
AAATAGCTTAGTAAGGTATTTAAACTAGCCTAAAGAGGTAAGTAACTACTACTTATAGCT
AGAAAGCTCTTTAAACTTAGTTATTTAGAGGAAGTAAAAGTTATAATAAGGTCTTTATTA
GTA-------AACTAGTA--AAGGAATTATTA
>EB_contig00366_p
TACCTAGTTAATTTTACTAGTAGTTATATACTTATCTTAAAGATTAAGCTATATATATCT
AAGTATAAGTAATTATATAGT-AAAACTATAAATAGCTTATTATATAAGTTATTCTTTAT
TTAATAGTACCTTATTACTTAGATAACTATAGTAATTCTAAAGCTAATATATACTAAAAA
TCCTAACTTTAGAAGG---GATATATTTA-TTAGATTAAAAACTAATACCCCCTA-GGCT
CTCTAGTAATTTATAATAACTTCTTAAATTATATAGCCTTATACTAATAATAGTTTATTT
AAATTTCTTCCCTATTAACTTTTAATACTTAGGTAGTAACTAAATATAGTTATAATAGGT
AATAAAGAGTTAGGGCTTAACCCTAGAGAAGGAGCCTAAGAAATAGCTACTATATCTAAG
GAAGGCAGTAAGCGTGTAAATTACCTAATCCTAATTTAAGGAGGTAGTAATAATAAATAC
TAATATAGGGCTCTTTTAGGTCTTATAATTAGAATAAGTATAATTTAAATCCCTTAATAA
GGAATAATTAGAGGGTAAGTCTAGTGCTAGTAGCTATAGTAATTCTAGCTCTAATAGCGT
ATATTAAAGTTATTATAGTTAAA---AAGCTTATAGTTAAACCTTAGGCCTAGCTAG--C
T-AGTCTGCCTTACCGCGTGTACTAGTCTAGCTAGGCCTTTCCCTCTATAGAACCCTATG
CCCTTTACTAGGTATAGTAGGGAAATAAGACTTTTACTTTAAAAGAATTAGAGTGCTCTA
GGTAGGCCTATGCTTAAATATATTAGT-ATAGAATAATAAAATAGGATATATAGTTTTAT
TTTATTAGTTT-CTAGGACTATTATAA-TAAT-TAATAGGG-ATAGTTAGAGGCATTAGT
ATTTAATTATTAAA-GGTAAAATTCTTAGATTTATTAAAGACTAACTACTATAAAAGCAT
TTACTAAGGATATTTTTATTAATTAG-GAATAAAAGTTAGTAAATTAAAGATAATTAGAT
ATTATTATAGTCTTAACTATAAACTATACTAACTAGTGATTAGATAATATTATTTTT-TA
ACTTATTTAGTACCTTATAAGAAATTAAAGTGCTTAGGCTCTAGGGGGAGTATAGTTATA
AGGCTAAAACTTAAAGAAATTAATAG-AAAAGCACTACTAGGGGTAAAGCCTATAGCTTA
ATTTAACTTAATATAGGGAAACTTACTAGGTCTAGATATAATAAGGATTAATAGATTAAG
AGCTCTTTCTT--AATTTTATAGGTAGTAGTATATAGCTATTCTTAGTTAGTAAAGTAAT
TTATCTGCTTAATTATAATAATAAATAAGACCTTAACTTACTAAATAGCCTATATTACTT
TAGTAGTACGCTAGCTTCTTAGAGGGACTATTAGCTTAAGCTAATAGAAGTTTAAGGTAA
TAATAGGTCTATAATACCCTTAGATATTTTAGGCCACACACACATTACACTAATAGAGCT
AGCAAGTACTC--CCTTAGCTAGAAGGCCTAGGTAATCTTATTAAACTCTATTATACTAG
GGATAGAGCATTATAATTATTA-CT-CTTTAATAAGGAATCCCTAGTAAGCATAAGTTAT
TAGCTTATATTAATTA-TATCCCTACCCTTTATACACACTACCTATTACTACTACTAATT
AAATAGCTTAGTAAGGCGTCTAAACTAGCCTAGAGAGGTAAGTAACTACTACTTAGGGCT
AGAAAGCTCTCTAAACTTAGTTATTTAGAGGAAGTAAAAGTTATAATAAGGTCTCTATTA
GTA-------AACTAGTA--AAGGGATTATTA
>EB_contig00405_p
TACCTAGTTAATTTTACTAGTAGTTATATGCTTATCTTAAAGATTAAGCTATGTATATCT
AAGTATAAGTAATTATATAGT-AAAACTATAAATAGCTTATTATATAAGTTATTATTTAT
TTAATAGTACTTTACTACTTAGATAACTATAGTAATTCTAGAGCTAATATATACTAAAAA
TCCTAACTCTAGAAGG---GATGTATTTA-TTAGATTAAAAACTAATGCCCCTTA-GGCT
CTCTAGTAATTTATAATAACTTCTTAAATCACATAGCCTTATATTAGTAATAGTTTATTT
AAATTTCTTCCCTATTAACTTTTAATGTTTAGGTAGTGGCTAAATATAGTTATAATAGGT
AATAGAGGGTTAGGGCTTAACCCTAGAGAAGGAGCCTAAGAAACGGCTACTATATCTAAG
GAAGGCAGCAGGCGCGCAAATTACCTAATCCTAATTTAGGGAGGTAGTGATAATAAATAC
TAATATAGGGCTCTTTTAGGTTTTGTAATTAGAATAAGTATAATTTAAATCCCTTAATAA
GGAACAATTAGAGGGTAAGTCTAGTGCTAGTAGCTATGGTAATTCTAGCTCTAATAGCAT
ATATTAAAGTTATTATGGTTAAA---AAGCTTGTAGTTAAACCTTAGGCCTAGCTAG--C
T-AGTCTGCCTTACCGCGTGTACTAGTCTAGCTAGGCCTTTCCCTCTGTGAAACCCTATG
CCTTTCACTAGGCATGGCGGGGAAACAGGACTTTTACTTTGAAAAAATTAGAGTGCTCTA
GGCAGGCCTATGCTTAAATATATTAGC-ATAGAATAATAAAATAGGACGTGTGGTTTTAT
TTTATTAGTTT-CTAGGACTACTATAA-TAAT-TAATAGGG-ATAGTTAGGGGCATTAGT
ATTTAATTATTAGA-GGTGAAATTCTTAGATTTATTAAAGACTAACTACTATGAAAGTAT
TTACTAAGGATATTTTTATTAATTAG-GAATAAAAGTTAGGGGATTAAAGATAATTAGAT
ACTATTATAGTCTTAACTATAAACTATGCTAACTAGGGATTAGATAATGTTATTTTT-TA
ACTTATTTAGCACCTTATAAGAAATTAAAGTGCTTAGGCTCTAGGGGGAGTATAGTTATA
AGGCTAAAACTTAAAGAAATTAACAG-AAGAGCACCACTAGGGGTGGAGCCTGCGGCTTA
ATTTAACTTAACACGGGGAAACTCACCAAGTCCAGACACAATAAGGATTAACAGATTAAG
AGCTCTTTCTT--AATTTTATAGGTAGTAGTGTATAGCTATTCTTAGTTAGTAAAGTGAT
TTGTCTGCTTAATTATAATAATAAATAAGACCTTAACCTACTAAATAGCCCGTATTACTT
TAGTAGTACGCTAGCTTCTTAGAGGGACTATTAGCTTAAGCTAATAGAAGTTTAAGGTAA
TAATAGGTCTATAATACCCTTAGATATTCTAGGCTACACACGCGCTACACTAATAGAGCT
AGCGAGTACTC--CCTTAGCTAGAAGGCCTAGGTAATCTTATTAAACTTTATTATACTAA
GGATAAAGCATTATAATTATTG-CT-CTTTAATAAGGAATCCCTAGTAAGCGTAAGTTAT
TAGCTTATGTTAATTA-TATCCCTACCCTTTATACACACTACCTATTACTACTACTAATT
AAATAGCTTAGTAAGGTATCTAGACTAGCCTAAAGAGGTAGGTAACTACCACTTAGGGCT
AGAAAGCTCTCTAAACTTAGTTATTTAGAGGAAGTAAAAGTTATAATAAGGTCTTTATTA
GTG-------AACTAGTA--GAGGGATTATTA
>EB_contig00624_p
TACCTAGTTAATTCTACTAGTAGTTATATACTTATCTTAAAGATTAAGCTATATATATCT
AAGTATAAGTAATTATATAGC-AAAACTATAAATAGCTTATTATATAAGTTATTATTTAT
TTAATAGTATCTTATTACTTAGATAACTATAGTAATTCTAGAGCTAATATATGCTAAAAA
TCCTAACTCTAGAAGG---AATGTATTTA-TTAGATTAAAAACTAATGCCCCCTA-GGCT
CTCTAGTAATTTATAATAACTTCTTAAATTATATAGCCTTATACTAGTAATAGTTTATTT
AAATTTCTTCCCTATTAACTTTTAATATTTAGGTAGTAGCTAAATATAATTATAATAGGT
AACAGAGGGTTAGGGCTTAACCCTAGAGAAGGAGTCTAAGAAATAGCTACTATATCTAAG
GAAGGTAGTAGGCGCGTAAATTACCTAATCCTAATTTAGGGAGGTAGTGATAATAAATAC
TAATATAGGGCTCTTTTAGGTCTTGTAATTAGAATAAGTATAATTTAAATCCCTTAATAA
GGAATAATTAGAGGGCAAGTCTAGTGCTAGTAACCGCGGTAATTCTAGCTCTAATAGCGT
ATATTAAAGTTATTATAGTTAAA---AAGCTTATAGTTAAACCTTAGGCCTAGCTAG--C
T-AGTCTGCCTCACCACGTGTACTAGTCTAGCTAGGCCTTTCTCTCTGTGGAACCCTATG
CCCTTTACTAGGTATAGTAGGGAAATAGGACTTTTACTTTAAAAAAATTAGAGTACTCTA
GGTAGGCCTATGCTTAAATATATTAGC-ATAGAATAATAAAATAGGATATGTAGTTCTAT
TTTGTTAGTTT-CTAGGACTACTATAA-TAAT-TAATAGGG-ATAGTTAGGGGCATTAGT
ATTTAATTATTAGA-GGTAAAATTCTTGGATTTATTAAAGACTAACTACTATAAAAGCAT
TTGCTAAGGATATTTTTATTAATTAG-GAATGAAAGTTAGGGGATTAAAGACAATTAGAT
ACTATTATAGTCTTAACTATAAACTATGCTAACTAGGGATTAGATAATGTTATTTTT-TA
ACTTATTTAGCACCTTATAAGAAATTAAAGTGCTTAGGCTCTAGGGGGAGTATAGTTATA
AGGCTAAAACTTAAAGAAATTAATAG-AAGGGCACTACTAGGGGTAGAGCCTATAGCTTA
ATTTAACTTAATATAGGGAAACTCACTAGGTCTAGATATAATAAGGATTAATAAATTAAG
AGCTCTTTCTT--AATTTTATAGGTAGTAGTGTATAGCTATTCTTAGTTAGTGAAGTGAT
TTATCTGCTTAATTATAATAATAAACAAGACCTTAACCTACTAAATAGCCTGTATTACTT
TAGTAATACACTAGCTTCTTAAAGGGACTATTAGCTTAAGCTAATAGAAGTTTAAGGTAA
TAATAAGTCTATAATACCCTTAGATATTCTAGGCTACACGCGCGCTATACTAATAGAGCT
AGCAAGTACTC--CCTTAGCTAGAAGGCCTAGGTAATCTTATTAAACTCTGTTATACTAG
GGATAGAGTATTATAATTATTA-CT-CTTTAATAAGGAATCCCTAGTAAGCGTAAGTTAT
TAGCTTGCGTTAATTA-TATCCCTACCCTTTATACACACTACCTATTACTACTACTAATT
AAATAGCTTAGTAAGGTATCTAGACTAGCCTAAAGAGGTAGGTAACTACTACTTAGGGCT
AGAAAGCTCTCTAAACTTAGTTATTTAGAGGAAGTAAAAGTTATAATAAGGTCTCTATTA
GTA-------AACTAGCG--AAGGGATTATTA
>ET_E5819_contig01700+01606+01915+01482_f
TACCTGGTTGATTCTGCCAGTAGTCATATGCTTGTCTCAAAGATTAAGCCATGCATGTCT
AAGTATAAGCAATTATACAGC-GAAACTGCGAATGGCTCATTATATAAGTTATCGTTTAT
TTGATAGTACCTTACTACTTGGATAACCGTGGTAATTCTAGAGCTAATACATGCTAAAAA
TCCCGACTTCGGAAGG---GATGTATTTA-TTAGATTAAAAACCAATGCCCCCTG-GGCT
CTCTGGTGATTCATAATAACTTCTCGAATCGCATGGCCTTGTGCCGGCGATGGTTCATTC
AAATTTCTTCCCTATCAACTTTCGATGTTTGGGTAGTGGCCAAACATGGTTGCAACGGGT
AACGGAGGGTTAGGGCTCGACCCCGGAGAAGGAGCCTGAGAAACGGCTACTACATCCAAG
GAAGGCAGCAGGCGCGCAAATTACCCAATCCCGATTCGGGGAGGTAGTGACAATAAATAC
CGATACAGGGCTCTTTTGGGTCTTGTAATTGGAATGAGTACAATTTAAATCCCTTAACGA
GGAACAATTGGAGGGCAAGTCTGGTGCCAGCAGCCGCGGTAATTCCAGCTCCAATAGCGT
ATATTAAAGTTGTTGTGGTTAAA---AAGCTCGTAGTTGAACCTTGGGCCTGGCTGG--C
C-GGTCCGCCTCACCGCGTGTACTGGTCCGGCCGGGCCTTTCCCTCTGTGGAACCCCATG
CCCTTCACTGGGCGTGGCGGGGAAACAGGACTTTTACTTTGAAAAAATTAGAGTGCTCCA
GGCAGGCCTATGCTCGAATACATTAGC-ATGGAATAATGAAATAGGACGCGCGGTTCTAT
TTTGTTGGTTT-CTAGGACCGCCGTAA-TGAT-TAATAGGG-ACAGTCGGGGGCATCAGT
ATTCAATTGTCAGA-GGTGAAATTCTTGGATTTATTGAAGACTAACTACTGCGAAAGCAT
TTGCCAAGGATGTTTTCATTAATCAG-GAACGAAAGTTAGGGGATCGAAGACGATCAGAT
ACCGTCGTAGTCTTAACCATAAACTATGCCGACTAGGGATCGGACGATGTTATTTTT-TG
ACTCGTTCGGCACCTTACGAGAAATCAAAGTGCTTGGGCTCCAGGGGGAGTATGGTCGCA
AGGCTGAAACTTAAAGAAATTGACGG-AAGGGCACCACCAGGGGTGGAGCCTGCGGCTTA
ATTTGACTCAACACGGGGAAACTCACCAGGTCCAGACACAATGAGGATTGACAGATTGAG
AGCTCTTTCTT--GATTTTGTGGGTGGTGGTGCATGGCCGTTCTTAGTTGGTGGAGTGAT
TTGTCTGCTTAATTGCGATAACGAACGAGACCTTAACCTGCTAAATAGCCCGTATTGCTT
TGGCAGTACGCCGGCTTCTTAGAGGGACTATCGGCTCAAGCCGATGGAAGTTTGAGGCAA
TAACAGGTCTGTGATGCCCTTAGATGTTCTGGGCCGCACGCGCGCTACACTGACGGAGCC
AGCGAGTACTC--CCTTGGCCGGAAGGCCCGGGTAATCTTGTTAAACTCCGTCGTGCTGG
GGATAGAGCATTGCAATTATTG-CT-CTTCAACGAGGAATCCCTAGTAAGCGCAAGTCAT
CAGCTTGCGTTGATTA-CGTCCCTGCCCTTTGTACACACCGCCCGTCGCTACTACCGATT
GAATGGCTCAGTGAGGCGTCCGGACTGGCCCAGAGAGGTGGGCAACTACCACTCAGGGCC
GGAAAGCTCTCCAAACTCGGTCATTTAGAGGAAGTAAAAGTCGTAACAAGGTCTCCGTTG
GTG-------AACCAGCG--GAGGGATCATTA
>ET_E8_contig00515_p
TACCTGGTTAATTCTGCCAGTAGTTATATGCTTGTCTTAAAGATTAAGCTATGCATGTCT
AAGTATAAGTAATTATATAGC-AAAACTACGAATGGCTTATTATATAAGTTATTGTTTAT
TTGATAGTACCTTACTACTTGGATAACTGTGGTAATTCTAGAGCTAATACATGCTAAAAA
TCCTGACTTCGGAAGG---GATGTATTTA-TTAGATTAAAAACCAATGCCCCCTG-GGCT
CTCTGGTGATTTATAATAACTTCTCGAATCGCATGGCCTTATGCTAGCGATGGTTCATTC
AAATTTCTTCCCTATTAACTTTCGATGTTTAGGTAGTGGCTAAACATGGTTATAATGGGT
AACGGAGGGTTAGGGCTTAACCCTGGAGAAGGAGCCTGAGAAACGGCTACTATATCTAAG
GAAGGTAGCAGGCGCGCAAATTACCTAATCCTAATTCGGGGAGGTAGTGATAATAAATAC
CAATACAGGGCTCTTTTGGGTCTTGTAATTGGAATGAGTATAATTTAAATCCCTTAACGA
GGAATAATTGGAGGGCAAGTCTGGTGCTAGCAGCCGCGGTAATTCTAGCTCCAATAGCAT
ATATTAAAGTTGTTGTGGTTAAA---AAGCTTGTAGTTAAACCTTAGGCCTGGCTAG--C
C-GGTCCGCCTCACCGCGTGTACTGGTCCGGCCGGGCCTTTCCCTCTGTGGAACCCTATG
CCCTTCACTAGGCGTGGCAGGGAAACAGGACTTTTACTTTGAAAAAATTAGAGTGCTCTA
GGCAAGCCTATGCTCAAATACATTAGC-ATGGAATAATAAAATAGGACGCGCGGTTCTAT
TTTGTTAGTTT-CTAGGACTGCCGTAA-TAAT-TAATAGGG-ACAGTTAGGGGTATTAGT
ATTTAATTGTCAGA-GGTGAAATTCTTGGATTTATTGAAGACTAACTACTGCGAAAGCAT
TTGCCAAGGATATTTTCATTAATTAA-AAACGAAAGTTAGGGGATCGAAGACAATTAGAT
ACTGTCGTAGTCTTAACCATAAACTATGCTAACTAGGGATTAGATAATGTTATTTTT-TG
ACTTGTTTAGCACCTTACAAGAAATCAAAGTGCTTAGGCTCCAGGGGGAGTATAGTCACA
AGGCTAAAACTTAAAGAAATTAACGG-AAGGGCACCACTAGGGGTGGAGCCTGTGGCTTA
ATTTGACTTAACACAGGGAAACTCACTAGGTCTAGACACAATGAGAATTGACAAATTAAG
AGCTCTTTCTT--AATTTTATGGGTGGTGGTGCATGGCCGTTCTTAGTTAGTGGAGTGAT
TTGTCTGCTTAATTGCGATAACGAATGAGACCTTAACCTACTAAATAGCCCGTATTGCTT
TGGTAGTACGCTGGCTTCTTAGAGGGACTATTGGCTTAAGCTGATGGAAGTTTGAGGCAA
TAATAGGTCTGTGATGCCCTTAGATGTTCTGGGCTGCACGCGCGCTATACTGACGGAGCT
AGCAAGTACTC--CCTTAGCTAGAAGGCCCGGGTAATCTTGTTAAACTCCGTCGTGCTAG
GGATAGAGCATTGTAATTATTG-CT-CTTCAACGAGGAATCCCTAGTAAGCGCAAGTTAT
TAGCTTGCGTTAATTA-CGTCCCTGCCCTTTGTACACACCGCCCGTCGCTACTACCGATT
AAATGGCTTAGTGAGGCGTCCGGACTAGCCTAGAGAGGTGGGCAACTACCACTCAGGGCC
GGAAAGCTCTCCAAACTCGGTCATTTAGAGGAAGTAAAAGTCGTAACAAGGTCTCCGTTA
GTG-------AACCAGCG--GAGGGATCATTA
>ET_E8_contig01615+01407_f
TACCTGGTTGATTCTGCCAGTAGTCATATGCTTGTCTCAAAGATTAAGCCATGCATGTCT
AAGTATAAGCAATTATACAGC-GAAACTGCGAATGGCTCATTATATAAGTTATCGTTTAT
TTGATAGTACCTTACTACTTGGATAACCGTGGTAATTCTAGAGCTAATACATGCTAAAAA
TCCCGACTTCGGAAGG---GATGTATTTA-TTAGATTAAAAACCAATGCCCCCTG-GGCT
CTCTGGTGATTCATAATAACTTCTCGAATCGCATGGCCTTGTGCCGGCGATGGTTCATTC
AAATTTCTTCCCTATCAACTTTCGATGTTTGGGTAGTGGCCAAACATGGTTGCAACGGGT
AACGGAGGGTTAGGGCTCGACCCCGGAGAAGGAGCCTGAGAAACGGCTACTACATCCAAG
GAAGGCAGCAGGCGCGCAAATTACCCAATCCCGATTCGGGGAGGTAGTGACAATAAATAC
CGATACAGGGCTCTTTTGGGTCTTGTAATTGGAATGAGTACAATTTAAATCCCTTAACGA
GGAACAATTGGAGGGCAAGTCTGGTGCCAGCAGCCGCGGTAATTCCAGCTCCAATAGCGT
ATATTAAAGTTGTTGTGGTTAAA---AAGCTCGTAGTTGAACCTTGGGCCTGGCTGG--C
C-GGTCCGCCTCACCGCGTGTACTGGTCCGGCCGGGCCTTTCCCTCTGTGGAACCCCATG
CCCTTCACTGGGCGTGGCGGGGAAACAGGACTTTTACTTTGAAAAAATTAGAGTGCTCCA
GGCAGGCCTATGCTCGAATACATTAGC-ATGGAATAATGAAATAGGACGCGCGGTTCTAT
TTTGTTGGTTT-CTAGGACCGCCGTAA-TGAT-TAATAGGG-ACAGTCGGGGGCATCAGT
ATTCAATTGTCAGA-GGTGAAATTCTTGGATTTATTGAAGACTAACTACTGCGAAAGCAT
TTGCCAAGGATGTTTTCATTAATCAG-GAACGAAAGTTAGGGGATCGAAGACGATCAGAT
ACCGTCGTAGTCTTAACCATAAACTATGCCGACTAGGGATCGGACGATGTTATTTTT-TG
ACTCGTTCGGCACCTTACGAGAAATCAAAGTGCTTGGGCTCCAGGGGGAGTATGGTCGCA
AGGCTGAAACTTAAAGAAATTGACGG-AAGGGCACCACCAGGGGTGGAGCCTGCGGCTTA
ATTTGACTCAACACGGGGAAACTCACCAGGTCCAGACACAATGAGGATTGACAGATTGAG
AGCTCTTTCTT--GATTTTGTGGGTGGTGGTGCATGGCCGTTCTTAGTTGGTGGAGTGAT
TTGTCTGCTTAATTGCGATAACGAACGAGACCTTAACCTGCTAAATAGCCCGTATTGCTT
TGGCAGTACGCCGGCTTCTTAGAGGGACTATCGGCTCAAGCCGATGGAAGTTTGAGGCAA
TAACAGGTCTGTGATGCCCTTAGATGTTCTGGGCCGCACGCGCGCTACACTGACGGAGCC
AGCGAGTACTC--CCTTGGCCGGAAGGCCCGGGTAATCTTGTTAAACTCCGTCGTGCTGG
GGATAGAGCATTGCAATTATTG-CT-CTTCAACGAGGAATCCCTAGTAAGCGCAAGTCAT
CAGCTTGCGTTGATTA-CGTCCCTGCCCTTTGTACACACCGCCCGTCGCTACTACCGATT
GAATGGCTCAGTGAGGCGTCCGGACTGGCCCAGAGAGGTGGGCAACTACCACTCAGGGCC
GGAAAGCTCTCCAAACTCGGTCATTTAGAGGAAGTAAAAGTCGTAACAAGGTCTCCGTTG
GTG-------AACCAGCG--GAGGGATCATTA
>ET_E5819_contig00151 2_p
TACCTAGTTAATTTTACTAGTAGTTATATGCTTATCTTAAAGATTAAGCTATATATATCT
AAGTATAAGTAATTATATAGT-AAAACTATAAATAGCTTATTATATAAGTTATTATTTAT
TTAATAGTACCTTACTACTTAGATAACTATAGTAATTCTAAAGCTAATATATGCTAAAAA
TCCTAACTTTAGAAGG---GATATATTTA-TTAAATTAAAAACTAATACCCCCTA-GGCT
TTTTAGTAATTTATAATAACTTCTTAAATTACATAGCCTTATACTAGTAATAGTTTATTT
AAATTTCTTCCTTATTAACTTTTAATATTTAGGTAGTAGCTAAACATAGTTATAATAGGT
AACGGAGGGTTAGGGCTTAACCCTAGAGAAGGAGCCTAAGAAACAGCTACTATATCTAAG
GAAGGCAGTAGGCACGTAAATTACCTAATCCTAATTTAGGGAGGTAATAATAATAAATAC
TAATATAGGGCTTTTTTAGGTTTTATAATTAGAATAAGTATAATTTAAATCCCTTAATAA
GGAATAATTAAAGGGCAAGTCTAGTGCTAGTAGCTATAGTAATTCTAGCTCTAATAGCGT
ATATTAAAGTTATTATAGTTAAA---AAGCTTGTAGTTAAACCTTAGGCCTAGCTAG--C
T-AGTCTGCCTTACCACGTGTACTAGTCTAGCTAGGCCTTTCCCTTTGTAAAACCCTATG
CCCTTCACTAGGCATAGCAAGGAAATAGGACTTTTACTTTAAAAAAATTAGAGTGCTCTA
GGTAAGCCTATACTTAAATATATTAGT-ATAAAATAATAAAATAGGACGCGTGGTTTTAT
TTTATTAGTTT-CTAGGACTACTATAA-TAAT-TAATAGGG-ATAGTTAGGGGCATTAGT
ATTTAATTATTAGA-GGTAAAATTCTTAGATTTATTAAAGACTAACTACTATAAAAGTAT
TTACTAAGGATGTTTTTATTAATTAG-GAACGAAAGTTAGGGGATTAAAGATAATTAAAT
ACTATTATAGTCTTAACTATAAACTATACTAACTAGGGATTAGATAATGTTATTTTT-TA
ACTTATTTAGTACCTTATAAGAAATTAAAGTGCTTAGGCTTTAGGGGGAGTATAATTATA
AGGCTAAAATTTAAAGAAATTAATAA-AAGGGCATTACTAAGGGTAAAGCCTATAGCTTA
ATTTAACTTAACATAGGGAAACTTACTAGGTCTAGATATAATAAGAATTAATAAATTAAG
AGCTTTTTCTT--AATTTTATAGGTAGTAGTGTATAGCTATTCTTAGTTAGTGAAGTGAT
TTATTTACTTAATTATAATAATAAACAAGACCTTAACCTGCTAAATAGCCTGTATTACTT
TAGTAGTACGCTAGCTCCTTAGAGGGACTATTAGCTTAAGCTAATAGAAGTTTAAGGTAA
TAATAGGTCTATAATACCCTTAGATATTCTAGGCTATATATATATTATACTAATAAAGCT
AGTAAGTACTC--CCTTAGCTAGAAGGCCTAGGTAATCTTATTAAACTCTATTATACTAG
GGATAAAGTATTATAATTATTA-CT-CTTTAATAAGGAATCCCTAGTAAGCGTAAGTTAT
TAGCTTATATTAATTA-TATCCCTACCCTTTATATATATTACCTATTACTACTACTAATT
AAATAGCTTAGTAAGGCATCTAGACTAGCCTAGAGAGGTAAGTAACTACTACTTAGGGCT
AGAAAGCTCTTTAAACTTAGTTATTTAGAGGAAGTAAAAGTTATAATAAGGTCTTTATTA
GTA-------AACTAGCA--AAGGGATTATTA
>ET_E5819_contig00283_p
TACCTAGTTAATTTTACTAGTAGTTATATACTTATCTTAAAGATTAAGCTATATATATCT
AAGTATAAGTAATTATATAGT-AAAACTATAAATAGCTTATTATATAAGTTATTGTTTAT
TTAATAGTACCTTACTACTTAGATAACTATAGTAATTCTAGAGCTAATACATACTAAAAA
TCCTAACTTTAGAAGG---GATATATTTA-TTAGATTAAAAACTAATGCCCCCTA-GGCT
CTTTAGTGATTTATAATAACTTCTTAAATTATATAGCCTTATACTAGTAATAGTTTATTT
AAATTTCTTCCTTATTAACTTTTAATATTTAGGTAGTGGCTAAATATAGTTATAATAAGT
AATAGAGGGTTAGGGCTTAACCCTAGAGAAAGAGCCTAAGAAATAGCTACTATATTTAAG
GAAGGTAGTAAGCACGTAAATTACCTAATCCTAATTTAGGGAGGTAGTAATAATAAATAC
TAATACAGGGCTCTTTTAGGTCTTATAATTAGAATAAGTATAATTTAAATCCCTTAATAA
GGAATAATTAGAGGGCAAGTCTAGTGCTAGTAGCTATAGTAATTCTAGCTTTAATAGTAT
ATATTAAAGTTATTATAGTTAAA---AAGCTTGTAGTTAAACCTTAGGCCTAGCTAG--C
T-AGTCTGCCTTACTACATATACTAGTCTAGCTAGGCCTTTTCCTTTATAAAACCCTATG
CCTTTTACTAGGTGTAGTAGGGAAATAGGACTTTTACTTTAAAAAAATTAGAGTGCTCTA
GGTAGGCCTATACTTAAATACATTAGC-ATAGAATAATAAAATAGGATATGTAGTTTTAT
TTTATTAGTTT-CTAGGACTACTATAA-TAAT-TAATAAGG-ATAGTTAGGGGCATTAGT
ATTTAATTATTAGA-GGTGAAATTCTTAGATTTATTAAAGACTAATTACTATAAAAGTAT
TTACTAAGGATGTTTTTATTAATTAG-GAACGAAAGTTAGGGGATTAAAGATAATTAAAT
ACTATTATAGTCTTAACTATAAACTATACTAACTAGGGATTAGATAATATTATTTTT-TA
ACTTATTTAGCACCTTATAAGAAATTAAAGTACTTAGGCTCTAAGGGGAGTATAGTTATA
AGGCTAAAACTTAAAGAAATTAATAA-AAGAGTATTACTAGGGGTAAAGCCTATAGCTTA
ATTTAACTTAACATAAGGAAACTTACTAGGTCTAGACATAATAAGGATTAATAAATTAAG
AGCTTTTTCTT--AATTTTATAGGTAGTAGTATATAGCTGTTCTTAGTTAGTAAAGTGAT
TTATCTGCTTAATTACAATAATAAACAAGACCTTAACCTACTAAATAGCCTATATTACTT
TAGTAATACGCTAGCTTCTTAGAGGGACTATTAGCTTAAGCTAATAGAAGTTTAAGGCAA
TAATAAGTCTATAATACCCTTAGATATTCTAGGCTATATATATATTACACTAATAAAGCT
AGTAAGTACTC--CCTTAGCTAGAAGGCCTAGGTAATCTTATTAAACTCTATTATACTAA
GGATAAAGTATTATAATTATTA-CT-TTTTAATAAGGAATCCTTAGTAAGTATAAGTTAT
TAGCTTATATTAATTA-TATCCTTACTCTTTATATATATTACCTATTACTACTACTAATT
AAATAGCTTAGTAAGGTATCTAGACTAGCTTAGAGAGGTAAGTAACTACTACTTAAGGCT
AGAAAGCTCTTTAAACTTAGTTATTTAGAGAAAGTAAAAGTTATAATAAGGTTTTTATTA
GTA-------AACTAGCA--GAGGGATTATTA
>ET_E5819_contig00535_1_p
TACTTAGTTAATTTTACTAGTAGTTATATGCTTATCTTAAAGATTAAGCTATATATATCT
AAGTATAAGTAATTATATAGT-AAAACTACAAATAGCTTATTATATAAGTTATTATTTAT
TTAATAGTACCTTACTACTTAGATAACTATAGTAATTCTAGAGCTAATATATGCTAAAAA
TCCTAACTTTAGAAGG---GATATATTTA-TTAGATTAAAAACCAATGCCCCCTA-GGCT
CTCTAGTAATTTATAATAACTTCTTAAATCACATAGCCTTATGCTAGTAATAGTTTATTT
AAATTTCTTCCCTATTAACTTTTAATATTTAGGTAGTAGCTAAACATAGTTATAATAGGT
AACAGAGGGTTAGGGCTTAACCCTAGAGAAGGAGCCTAAGAAATAGCTATTATATCTAAG
GAAGGCAGTAGGCACGCAAATTACCTAATCCTAATTCGGGGAGGTAGTGACAATAAATAC
TAATATAAAGCTCTTTTAGGTCTTATAATTAAAATAAGTACAATTTAAATCCCTTAATAA
GGAACAATTAGAGGGCAAGTCTAGTGCTAGTAGCTGTAGTAATTCTAGCTCTAATAGCGT
ATATTAAAGTTATTATAGTTAAA---AAGCTTATAGTTAAACCTTAGGCCTAGCTAG--C
T-AGTCCACCTCACCGCGTATACTAGTCTAGCTAGGCCTTTCCCTCTATAAAACCCTATG
CCCTTTACTAGGCGTAGTAGGGAAATAGGACTTTTACTTTAAAAAAATTAGAGTGCTCTA
GGCAGGCCTATGCTTAAATACATTAGC-ATAGAATAATAAAATAGGGCGCGTAGTTCTAT
TTTATTAGTTT-TTAGGACTACTATAA-TAAT-TAATAAGG-ACAGTTAGGGGCATTAGT
ATTCAATTATCAGA-GGTAAAATTCTTAGATTTATTAAAGACTAACTACTACAAAAGCAT
TTGCTAAGGATGTTTTTATTAATTAG-GAACAAAAGTTAGGGGATTAAAGATAATTAAAT
ACTATTATAATCTTAACCATAAACTATGCTAACTAGGGATTAGACAATATTATTTTT-TA
ACTTATTTAGCACCTTATAAGAAATCAAAGTGCTTAGGCTTTAGGGGGAGTATAGTTATA
AGGCTAAAACTTAAAGAAATTAACAG-AAGGGTACTACTAGGGGTAGAGCCTATAGCTTA
ATTTAACTTAACACAGGGAAACTTACTAGGTCTAGACACAATAAGGATTAACAAATTAAG
AGCTTTTTCTT--GATTTTATAGGTAGTAGTACATAGCTATTCTTAGTTAGTGAAGTGAT
TTATCTGCTTAATTATAATAATAAACAAGACCTTAACCTACTAAATAGCTTGTATTACTT
TAGTAGTACACTAGCTTCTTAGAGGGACTATTAGCTTAAGCTAATGGAAGTTTAAGGTAA
TAATAGGTCTATAATACCCTTAGATGTTCTGGGCCGCACGCGCGCTACACTGACGGAGCC
AGCGAGTACTC--CCTTGGCTAGAAGGCCCGGGTAATCTTGTTAAACTCTGTTGTGCTAG
GGATAGAGCATTGTAATTATTG-CT-CTTTAACAAGGAATCCCTAGTAAGCGCAAGTTAT
TAGCTTATGTTAATTA-CGTCCCTGCCCTTTGTATACACCGCCTGTCACTACTACTAATT
AAATGGCTTAGTAAGGTGTCCGGACTAGCCTAGAGAGGTGGGTAACTACCACTTAGGGCT
AGAAAGCTCTCTAAACTTGGTTATTTAGAGGAAGTAAAAGTTATAATAAGGTCTCCGTTA
GTG-------AACCAGCG--GAGGGATTATTA
>ET_E5819_contig00911_p
TACCTAGTTAATTCTACTAGTAGTTATATACTTATCTTAAAGATTAAGCTATGTATATCT
AAGTATAAGTAATTATATAGT-AAAACTACAAATAGCTTATTATATAAGTTATTATTTAT
TTAATAGTACCTTACTACTTAGATAACCGTGGTAATTCTAGAGCTAATATATGCTAAAAA
TCCTAACTTTAGAAGG---GATGTATTTA-TTAGATTAAAAACTAATACCCCCTA-GGCT
CTTTAGTAATTTATAATAACTTCTTAAATTACATAGCCTTATACTAGTAATAGTTTATTT
AAATTTCTTCCCTATTAACTTTTAATATTTAGGTAGTAGCTAAACATAGTTACAATAGGT
AATAAAGGGTTAGGGCTTAACCCTAGAGAAGGAGCCTAAGAAATAGCTACTATATCTAAG
GAAAGCAGCAGGCGTATAAATTACCTAATCCTAATTTAGGAAGGTAGTAACAATAAATAC
TAATATAGGGCTCTTTTAGGTCTTATAATTAGAATAAGTATAATTTAAATCCCTTAATAA
GGAATAATTAGAGGGTAAGTCTAGTGCTAGTAGCTATAGTAATTCTAGCTCTAATAGCGT
ATATTAAAGTTATTATAGTTAAA---AAGCTTATAGTTAAACCTTAGGCCTAGCTAG--C
T-AGTCCGCCTTACCGCGTGTACTAGTCTAGCTAGGCCTTTCCCTCTGTGAAACCCCATG
CTATTTACTAGGCATAGCAGGGAAACAGGACTTTTACTTTAAAAAAATTAGAGTGCTTTA
GGCAGGCCTATGCTTAAATACATTAGC-ATAGAATAATAAAATAAGATATGTAGTTTTAT
TTTATTAGTTT-CTAGGACTACTATAA-TAAT-TAATAGGG-ATAGTTAGGGGCATTAGT
ATTTAATTATTAGA-GGTGAAATTCTTGGATTTATTAAAGACTAACTACTATAAAAGCAT
TTACTAAGGATGTTTTTATTAATTAG-GAATAAAAGTTAGGGGATTAAAGATAATTAAAT
ACTGTTATAGTCTTAACTATAAACTATGCTAACTAAGGATTAGATAATATTATTTTT-TA
ACTTATTTAGCACCTTATAAGAAATTAAAGTGCTTAGGCTCTAGGGGAAGTATAGTTATA
AGGCTAAAACTTAAAGAAATTAATAG-AAGGGCACTACTAGGGGTGGAGCCTGTGGCTTA
ATTTAACTTAACATAGGGAAACTTACTAGGTTTAGATATAATAAGGATTAATAAATTAAG
AGCTCTTTCTT--AATTTTATAAGTAGTAGTGCATAGCTATTTTTAGTTAGTAAAGTAAT
TTATTTACTTAATTATAATAATAAACAAGACCTTAACCTGCTAAATAGCCTGTATTGCTT
TAGCAGTACGCTAGCTTCTTAGAGGGACTATTAGCTTAAGCTAATAGAAGTTTAAGGTAA
TAATAGGTCTATAATACCCTTAGATATTCTAGGCTACACACATGCTATACTAATAAAGCT
AGCAAGTACTC--CCTTAGCTAGAAGGCCTAGGTAATCTTATTAAACTCTATTATACTAG
GGATAAAGCATTATAATTATTA-CT-CTTTAATAAGGAATCCCTAGTAAGCGTAAGTTAT
TAGCTTATATTAATTA-TATCCCTACCCTTTATATATACTACTTATTACTACTACTAATT
AAATAGCTTAGTAAGGCATTTAGACTAGCCTAGAGAGGTAAGTAACTACTACTTAGGGCT
AGAAAGCTCTTTAAACTTAGTTATTTAGAGGAAGTAAAAGTTATAATAAGGTCTTTATTA
GTA-------AACTAGCA--GAGGGATTATTA
>ET_E5819_contig00966_p
TACCTAGTTAATTCTACTAGTAGTTATATGCTTATCTTAAAGATTAAGCTATGTATATCT
AAGTATAAGCAATTATATAGC-AAAACTGCGAATAGCTTATTATATAAGTTATCGTTTAT
TTAATAGTACCTTACTACTTAGATAACCGTGGTAATTCTAGAGCTAATACATGCTAAAAA
TCCTGACTTTAGAAGG---AATGTATTTA-TTAGATTAAAAACCAATGCCCCCTA-GGCT
CTCTAGTAATTTATAATAACTTCTTAAATCACATAGCCTTATACTAGTAATAGTTTATTT
AAATTTCTTCCCTATTAACTTTTAATATTTAAGTAGTGGCTAAATATAGTTATAATAGGT
AATAGAGGGTTAGGGCTTAACCCTAGAGAAGGAGCTTAAGAAACGGCTACTATATCTAAG
GAAGGCAGTAGGCACGTAAATTACCTAATCCTAATTTAGGGAGGTAGTGATAATAAATAC
TAATATAGGGCTCTTTTAGGTCTTATAATTAGAATAAGTATAATTTAAATCCCTTAATAA
GGAATAATTAGAGGGTAAGTCTAGTGCTAGTAGCTATGGTAATTCTAGCTTTAATAGTAT
ATATTAAAGTTATTATGGTTAAA---AAGCTTGTAGTTAAACCTTAGGCCTAGCTAG--C
T-AGTCTGCCTTACTATGTGTATTAATCTAGCTAGGCCTTTCCCTCTGTGAAACCCTATG
CCCTTTACTAGGCGTGGTAAGGAAATAGGACTTTTACTTTAAAAAAATTAGAGTGCTCTA
AGTAGGCTTATGCTTAAATATATTAGC-ATAGAATAATAAAATAAGATATATGGTTTTAT
TTTATTAGTTT-CTAGGACTACTATAA-TAAT-TAATAGGG-ATAGTTAGGGGTATTAGT
ATTTAATTATTAGA-GGTAAAATTCTTGGATTTATTAAAGACTAACTACTATAAAAGCAT
TTACTAAGGATGTTTTTATTAATTAG-GAATGAAAGTTAGGGGATTAAAGATAATTAAAT
ACTATTATAGTCTTAACTATAAACTATGCTAACTAAGGATTAGATAATATTATTTTT-TA
ACTTATTTAGCACCTTATAAGAAATTAAAGTGCTTAGGCTCTAGGGGGAGTATAGTTATA
AGGCTAAAACTTAAAGAAATTAATAG-AAGGGCACTACTAGGGGTAGAGCCTGTGGCTTA
ATTTAACTTAATATAGGGAAACTTACTAGGTTTAGATATAATAAGGATTAATAAATTAAG
AGCTCTTTCTT--AATTTTATAGGTAGTAGTGCATAGCTATTCTTAGTTAGTAAAGTAAT
TTATTTACTTAATTATAATAATAAATAAGACCTTAACCTGCTAAATAGCCTATATTACTT
TAGTAGTACGCTAGCTTCTTAGAGGGACTATTAGCTTAAGCTAATAGAAGTTTAAGGTAA
TAATAGGTCTATAATACCCTTAGATGTTCTAGGCTATACATACGCTACACTAATAGAGCT
AGCAAGTACTC--CTTTAGCTAGAAAGCCTAGGTAATCTTATTAAACTCTATTATACTAG
GGATAAAGCATTATAATTATTA-CT-CTTTAATAAGAAATCCCTAGTAAGTATAAGTTAT
TAGCTTATGTTAATTA-TATCCCTACCCTTTATACATACTACTTATTACTACTACTAATT
AAATAGCTTAGTAAGGTATCTAGACTAGCTTAAAGAGGTAGGTAACTACTACTTAGGGCT
AGAAAGCTCTTTAAACTTAGTTATTTAGAGGAAGTAAAAGTTATAATAAGGTCTCTATTA
GTA-------AACTAGTA--GAGGGATTATTA
>ET_E5819_contig00995_p
TACCTAGTTAATTTTGCTAGTAGTTATATACTTATCTTAAAGATTAAGCTATATATGTCT
AAGTATAAGCAATTATATAGC-GAAACTGCGAATGGCTTATTATATAAGTTATTGTTTAT
TTAATAGTACCTTACTACTTGGATAACCGTGGTAATTCTAGAGCTAATATATGCTAAAAA
TCCTGACTTTAGAAGG---GATGTATTTA-TTAGATTAAAAACCAATGCCCCCTG-GGCT
CTCTAGTGATTTATAATAACTTCTTAAATCGTATAGCCTTATGCTAGTAATGGTTTATTT
AAATTTCTTCCCTATTAACTTTTGATGTTTAGGTAGTGGCTAAATATGGTTGTAATAGGT
AACGGAGGGTTAGGGCTTAACCCTGGAGAAGGAGCCTAAGAAACGGCTACTATATCTAAG
GAAGGTAGTAGGCGCGCAAATTACCTAATCCTGATTTGGGGAGGTAGTGATAATAAATAC
TAATATAGGGCTCTTTTAGGTCTTATAATTAGAATAAGTATAATTTAAATCCCTTAATAA
GGAATAATTAGAGGGTAAGTCTAGTGCTAGTAGCTATGGTAATTCTAGCTTTAATAGTGT
ATATTAAAGTTATTATAGTTAAA---AAGCTTGTAGTTAAACCTTAGGCCTAGCTAG--C
T-AGTCCGCCTTACTACGTGTACTAGTCTGGCTGGGCCTTTCCCTTTGTGGAACCCTATG
CCCTTTACTAGGCATGGTAGGGAAATAGGACTTTTACTTTAAAAAAATTAGAGTGCTCTA
GGCAGGCCTATGCTTAAATATATTAGC-ATAGAATAATAAAATAGGACATGTGGTTCTAT
TTTGTTAGTTT-CTAGGACTACTATAA-TGAT-TAATAGGG-ATAGTTAGGGGTATTAGT
ATTTAATTATTAGA-GGTGAAATTCTTAGATTTATTAAAGACTAACTACTACAAAAGTAT
TTACTAAGGATGTTTTTATTAATTAG-GAATGAAAGTTAGGGGATTAAAGATAATTAGAT
ACTATTATAGTCTTAACTATAAACTATGCTAACTAGGGATTAGATAATGTTATTTTT-TG
ACTTATTTAGCACCTTATAAGAAATCAAAGTGCTTAGGCTTTAGGGGGAGTATAGTTATA
AGGCTAAAACTTAAAGAAATTAACGG-AAGGGCACTACTAGGGGTAGAGCCTGCGGCTTA
ATTTGACTTAACATAGGGAAACTTACTAGGTCTAGATATAATAAGGATTAATAGATTAAG
AGCTTTTTCTT--GATTTTATAGGTAGTGGTGTATAGCTGTTCTTAGTTAGTGGAGTGAT
TTGTCTGCTTAATTATAATAATAAACAAGACCTTAACCTACTAAATAGCCTATATTGCTT
TAGTAGTATGCTGGCTTCTTAGAGGGACTATTAGCTTAAGCTAATAGAAGTTTAAGGTAA
TAATAGGTCTATAATGCCCTTAGATATTCTAGGCTATATATGCGCTACACTAACAGAGCT
AGTGAGTACTC--CCTTAGCTAGAAGGCCTAGGTAATCTTATTAAACTCTATTATGCTAG
GGATAAAGTATTGTAATTATTA-CT-CTTTAATAAGGAATTCCTAGTAAGTATAAGTTAT
TAGCTTATGTTAATTA-TATCCCTGCCCTTTATATACACCACCTGTTACTACTACTAATT
AAATAGCTTAGTAAGGTGTCTAGACTAGCCTAGAGAGGTAGGTAACTACTACTTAGGGCT
AGAAAGCTCTCTAAACTTAGTTATTTAGAGGAAGTAAAAGTTATAATAAGGTCTCTATTA
GTA-------AACTAGCG--GAGGGATTATTA
>NC_FJ360521
TACCTGGTTGATTCTGCCAGTAGTCATATGCTTGTCTCAAAGATTAAGCCATGCATGTCT
AAGTTTAAGCAATTAAACCGC-GAAACTGCGAATGGCTCATTAAATCAGTTATAGTTTAT
TTGATAGTACCTTACTACATGGATAACCGTGGTAATTCTAGAGCTAATACATGCTAAAAA
CCCCGACTTCGGAAGG---GGTGTATTTA-TTAGATTAAAAACCAATGCCCTTCGGGGCT
AACTGGTGATTCATAATAACTTCTCGAATCGCATGGCCTTGCGCTGGCGATGGTTCATTC
AAATTTCTGCCCTATCAACTTTCGACGGCTGGGTCTTGGCCAGCCATGGTGACAACGGGT
AACGGAGGGTTAGGGCTCGACCCCGGAGAAGGAGCCTGAGAAACGGCTACTACATCCAAG
GAAGGCAGCAGGCGCGCAAATTACCCAATCCCGACACGGGGAGGTAGTGACAATAAATAC
TGATACAGGGCTCTTTTGGGTCTTGTAATTGGAATGAGTACAATTTAAATCCCTTAACGA
GGAACAATTGGAGGGCAAGTCTGGTGCCAGCAGCCGCGGTAATTCCAGCTCCAATAGCGT
ATATTAAAGTTGTTGAGGTTAAA---AAGCTCGTAGTTGAACCTTGGGCTCGGCCCG--T
C-GGTCCGCCTCACCGCGTGCACTGACTGGGTCGGGCCTTTTTTCCTGGAGAACCGCATG
CCCTTCACTGGGTGTGTCGGGGAACCAGGACTTTTACCGTGAACAAATCAGATCGCTCAA
AGAAGGCCTATGCTCGAATGTACTAGC-ATGGAATAATAGAATAGGACGTGTGGTTCTAT
TTTGTTGGTTT-CTAGGACCGCCGTAA-TGAT-TAATAGGG-ACAGTCGGGGGCATCAGT
ATTCAATTGTCAGA-GGTGAAATTCTTGGATTTATTGAAGACTAACTACTGCGAAAGCAT
TTGCCAAGGATGTTTTCATTAATCAG-GAACGAAAGTTAGGGGATCGAAGACGATCAGAT
ACCGTCGTAGTCTTAACCATAAACTATGCCGATTAGGGATCGGACGGTGTTATTTTT-TG
ACCCGTTCGGCACCTTACGATAAATCAAAATGTTTGGGCTCCTGGGGGAGTATGGTCGCA
AGGCTGAAACTTAAAGAAATTGACGG-AAGGGCACCACCAGGGGTGGAGCCTGCGGCTTA
ATTTGACTCAACACGGGGAAACTCACCAGGTCCAGACACGATGAGGATTGACAGATTGAG
AGCTCTTTCTT--GATTTCGTGGGTGGTGGTGCATGGCCGTTCTTAGTTGGTGGAGTGAT
TTGTCTGCTTAATTGCGATAACGAACGAGACCTTAACCTGCTAAATAGCCCGTATTGCTT
TGGCAGTACGCTGGCTTCTTAGAGGGACTATCGGCTCAAGCCGATGGAAGTTTGAGGCAA
TAACAGGTCTGTGATGCCCTTAGATGTTCTGGGCCGCACGCGCGCTACACTGACACAGCC
AGCGAGTACTC--CCTTGGCCGGAAGGTCCGGGTAATCTTGTTAAACTGTGTCGTGCTGG
GGATAGAGCATTGCAATTATTG-CT-CTTCAACGAGGAATCCCTAGTAAGCGCAAGTCAT
CAGCTTGCGTTGATTA-CGTCCCTGCCCTTTGTACACACCGCCCGTCGCTACTACCGATT
GAATGGCTCAGTGAGGCTTCCGGACTGGCCCAGGGAGGTCGGCAACGACCACCCAGGGCC
GGAAAGCTATCCAAACTCGGTCATTTAGAGGAAGTAAAAGTCGTAACAAGGTCTCCGTTG
GTG-------AACCAGCG--GAGGGATCATTA
>NC251_CONTIG7.116_2_p
TATTTAATTAATTCTATTAATAGTTATATATTTATTTTAAAGATTAAACTATATATATTT
AAATTTAAGTAATTAAATTGC-GAAATTACGAATAGCTTATTAAATTAGTTATAATTTAT
TTAATAGTACCTTATTATATAGATAACCGTAGTAATTCTAGAGCTAATATATACTAAAAA
CCCCGACTTCGGAAGG---GGTATATTTA-TTAGATTAAAAACTAATATTTTTCGGGGTT
AATTAGTAATTTATAATAATTTTTTAAATTGTATGGCCTTGCGCTAGCGATGGTTTATTT
AAATTTCTACTTTATTAATTTTCGATAGCTAGGTTTTAACTAGTTATAGTAATAACGGGT
AATAGAGGGTTAGGGCTCGACTCTGGAGAAGGAGCCTAAGAAACGGTTATTATATTTAAG
GAAGGTAGTAGGTGTGTAAATTACCTAATCCTAATATAGGGAGGTAGTAATAATAAATAT
TAATATAAGGCTCTTTTAGGTCTTATAATTGGAATAAATATAATTTAAATCCCTTAATGA
AGAATAATTGGAAGGTAAGTTTAGTATTAGTAACTGCGGTAATTCTAGCTCTAATAGCGT
ATATTAAAATTATTAAAGTTAAA---AAACTCGTAATTAAACCTTAAGCTCGGCCCG--T
C-GGTCCGCTTTACTACGTATACTAATTAGGTTGGGCCTTTTTTCCTAGAGAACTATATA
CCCTTTACTAGGTATATTGGGGAACTAGGACTTTTATTATAAATAAATTAAATTGTTTAA
AGAAAGCCTATATTCGAATATATTAGT-ATAGAATAATAAAATAGGATATATAATTCTAT
TTTGTTAGTTT-CTAAGACCGTTGTAA-TAAT-TAATAGGG-ATAATTGGGGGTATTAAT
ATTTAATTATTAAA-AGTGAAATTCTTAGATTTATTAAAGACTAATTACTACGAAAGTAT
TTATTAAAAATATTTTTATTAATTAG-GAATGAAAGTTAGGGGATTGAAGATAATTAAAT
ACTATTGTAATTTTAATTATAAATTATATTAATTAGGGATTGGATAGTATTATTTTT-TA
ACCCGTTCGGTACCTTATAATAAATTAAAATATTTAGGCTCTTAGGGGAATATAGTTGTA
AGGCTAAAATTTAAAGAAATTAACGG-AAGGGTACTATTAGGGGTGGAGCCTACGGCTTA
ATTTAATTTAATACGGGGAAATTTATTAGGTTTAAATACAATAAAGATTAATAAATTAAG
AGCTCTTTTTT--AATTTCGTAAGTAGTAGTATATAACTATTTTTAATTAGTAGAGTAAT
TTATTTATTTAATTATAATAATAAATAAGACCTTAACTTGCTAAATAGCTTATATTACTT
TAGTAGTATATTAGCTTTTTAGAGGGATTATCGGTTTAAATTGATAGAAATTTAAAGTAA
TAATAAATTTATAATACCCTTAAATATTTTAGGCTGTATGCGCGCTATATTAATATAGTT
AGCGAGTACTC--CCTTGGCCGGAAGGTCCGGGTAATCTTATTAAACTATATTATATTAG
GGATAGAGTATTATAATTATTG-CT-CTTTAATAAGGAATCCTTAGTAAATATAAATTAT
TAATTTATATTAATTA-TATCCCTACCCTTTATATATATTGCCTATTGCTATTATTAATT
AAATAATTTAATAAAGTTTCTAGATTAGCCTAGGGAGGTTAGTAACGATTATTTAAGGCT
GGAAAACTATCTAAACTTAATTATTTAAAAGAAATAAAAGTCGTAATAAGGTCTCCGTTA
GTG-------AACTAGCG--GAGGGATTATTA
>NC251_CONTIG7.116_3_p
TATTTAATTAATTTTATTAATAATTATATATTTATTTTAAAGATTAAACTATATATATTT
AAATTTAAATAATTAAATTAT-AAAATTGCGAATAGTTTATTAAATTAGTTATAGTTTAT
TTGATAGTACTTTACTATATAGATAACCATAGTAATTTTAGAGTTAATATATATTAAAAA
CCCCAACTTTAGAAGG---GGTGTATTTA-TTAAATTAAAAACTAATACCCTTCGGGGTT
AATTAGTAATTTATAATAATTTTTTAAATTATATAGTTTTATATTAGTAATAGTTTATTT
AAATTTTTGCCCTATTAATTTTCGATGGCTAGGTCTTAGTTAGCTATAGTAATAATGGGT
AACGGAGGGTTAGGGCTCGACTTTAGAGAAGGAATTTGAAAAACGGTTACTATATTTAAG
GAAGGTAGTAAGCGTATAAATTACTTAATTCCGATACGGGGAGGTAATGATAATAAATAT
TAATATAAGGTTCTTTTGGGTTTTATAATTGGAATAAATATAATTTAAATCCCTTAACGA
GGAATAATTGGAGGGTAAATTTAGTACTAGTAGTTGTAGTAATTCTAGTTTTAATAGTAT
ATATTAAAGTTATTAAGGTTAAA---AAGTTTGTAATTGAATTTTAGGCTCGGTCTA--T
T-AGTCCGCTTTACTATATATATTAATTGGGTTGGGCCTTTTTTCCTAGAGAATTGTATA
TTCTTTATTAGGTGTGTTGGGGAATTAGGACTTTTATTATAAATAAATTAAATTGTTTAA
AGAAGGCCTATATTCGAATATACTAAT-ATAGAATAATAGAATAGGATGTATAGTTTTAT
TTTATTAGTTT-CTAAGATTATTATAA-TAAT-TAATAGGG-ATAGTTGGAGGTATTAAT
ATTTAATTATTAGA-AGTAAAATTCTTAGATTTATTAAAAACTAATTATTGCAAAAGTAT
TTACTAAGGATGTTTTTATTAATTAG-GAACGAAAGTTAGGGGATTGAAGACGATTAGAT
ATTATTATAATTTTAATTATAAATTATACTAATTAAAGATCGGATAGTATTATTTTT-TA
ACCTATTCGGTACCTTATAATAAATTAAAATATTTAGGCTCCTAGGGGAATATAATTATA
AGGTTAAAATTTAAAGAAATTAATAG-AAGGGTACTATTAAGGGTGGAGCTTGCGGCTTA
ATTTGACTCAATACGGGGAAATTCACTAGGTCTAAATATAATAAGGATTAATAAATTGAA
AGCTCTTTTTT--AATTTCGTAGGTAGTAGTATATAGCCGTTTTTAGTTAATAGAGTAAT
TTATTTATTTAATTATAATAACGAACGAAACTTTAATTTACTAAATAGCTTATATTACTT
TAATAGTACGTTAATTTTTTAAAGGGATTATCGGTTTAAACCAATAGAAATTTAAAGTAA
TAATAGGTTTATAATGCCTTTAAATATTTTAGGCCGTACGCGCGCTATATTAATATAATT
AGTAAATATTC--CTTTAATTGGAAGGTTTAAGTAATTTTATTAAATTATATTATATTAG
GGATAGAATATTACAATTATTA-CT-CTTTAATAAAGAATCCTTAATAAATATAAATTAT
TAACTTATATTAATTA-TATCCCTACCCTTTATATATACCGCCTATTACTACTATTAATT
AAATAGTTTAGTAAAATTTCCGAATTGGTTTAGGGAGGTTAGTAACGACTACTTAGGGCT
AGAAAGCTATTTAAATTTAATTATTTAAAGGAAATAAAAATTGTAATAAGGTTTCTATTA
GTA-------AATTAATA--GAAAGATTATTA
>NC251_CONTIG7.136_p
TATTTAATTAATTCTACTAATAATTATATACTTATTTTAAAGATTAAGCTATATATATCT
AAATTTAAGTAATTAAACTAC-AAAACTACAAATAGCTTATTAAATTAATTATAATTTAT
TTAATAGTACCTTACTATATAAATAACCATAGTAATTCTAGAGCTAATATATACTAAAAA
CCCCGACTTCGGAAGG---GGTATATTTA-TTAAATTAAAAACTAATACCCTTCGGGGCT
AATTAATAATTTATAATAATTTCTCGAATTGTATAGCTTTATACTAGCGATAATTCATTC
AAATTTCTACCCTATTAATTTTCAATAGTTAAATTTTAGCCAACTATAGTAACAACGAAT
AACGGAGGGTTAAAACTCAACCCCAGAGAAGGAGCCTAAGAAATAGCTACTATATCTAAA
GAAAGTAGTAAACGTATAAATTACCCAATTCTAATATAAAAAGGTAATAATAATAAATAT
TAATATAAAGCTCTTTTAAATCTTATAATTAGAATAAATACAATTTAAATCCCTTAACGA
AGAATAATTAGAAAGTAAGTCTAATACTAGTAACTGTAATAATTCCAATTCTAATAACGT
ATATTAAAATTATTAAGGTTAAA---AAGCTTGTAATTGAACCTTAAGCTCGGCCTA--T
T-AATCCGCCTCACCGCGTATACTAACTAAATTGGGCCTTTTTTCCTAGAGAACTATATA
CCCTTTACTAAGTATATCGGAGAATTAGGACTTTTACTATAAATAAATTAAATTACTTAA
AGAAGGCCTATATTCGAATATACTAAT-ATAGAATAATAGAATAGGACGTATAGTTCTAT
TTTATTAATTT-CTAGGACCGCCGTAA-TAAT-TAATAGGG-ATAATTAGGGGTATTAAT
ATTCAATTATTAGA-AGTAAAATTCTTAGATTTATTAAAAACTAACTACTATAAAAGTAT
TTACTAAGAATATTTTTATTAATTAA-AAACGAAAATTAAAGGATCGAAGACAATTAAAT
ACTATTGTAATTTTAATTATAAACTATATTAATTAAAGATCGGACAATATTATTTTT-TA
ACCCGTTCGGTACCTTACAATAAATTAAAATATTTAGGCTCCTAAGAGAGTATAATTACA
AAACTAAAACTTAAAGAAATTAATAG-AAGGGTACTACCAAAGGTAGAGCCTATAGTTTA
ATTTAATTCAATATAAGGAAATTCACTAAGTCTAAATACAATAAAAATTAACAAATTAAA
AACTCTTTCTT--AATTTTGTAAATAATAGTATATAACTATTCTTAATTAGTAGAGTAAT
TTATCTATTTAATTATAATAACAAACGAAACCTTAACCTACTAAATAACCTATATTACTT
TAATAATATACTAACTTCTTAAAGGAATTATCGGCTTAAACTAATAGAAGTTTAAAGCAA
TAACAAATTTATAATACCCTTAAATATTCTAAGCCGTACGCGTACTATATTAATATAATT
AATAAATACTC--CCTTAGCCGGAAGGTCCGAATAATCTTATTAAACTATATTATATTAG
GGATAAAGTATTATAATTATTA-TT-CTTCAATAAAAAATCCCTAATAAATACAAATTAT
TAATTTATATTAATTA-TATCCCTACCCTTTATATACACCGCCTATCGCTACTACTAATT
AAATAGTTTAATAAAATTTCCGGACTAACCTAAGGAAATTAATAATAACTACCCAAAACC
GGAAAACTATCCAAACTCAATTATTTAAAGGAAATAAAAGTCGTAACAAAATCTCCGTTA
ATA-------AACTAATA--GAAAGATTATTA
>NC251_CONTIG7.142_2_p
TATTTAATTAATTCTATTAGTAGTTATATATTTATTTTAAAGATTAAACTATATATATTT
AAATTTAAGTAATTAAATTAC-GAAATTGTAAATAGTTTATTAAATTAATTATAGTTTAT
TTAATAGTACTTTATTATATAGATAACCGTAGTAATTCTAGAGTTAATATATGTTAAAAA
CCTTGATTTTGGAAGG---GGTGTATTTA-TTAGATTAAAAACTAATACCCTTCGGGGCT
AATTAATAATTTATAATAACTTTTCGAATTGTATAGCCTTACGCTAGTAATAATTTATTT
AAATTTTTGCCTTATTAACTTTCAACGGCTAGATTTTGGCTAGTTATAGTAATAATGGGT
AATGGAGGGTTAGGGCTCGACCCCGGAGAAGGAGTTTGAGAAACGGCTATTATATTTAAG
GAAGGTAGTAGGTATATAAATTACCTAATCCCGATACGGGGAGGTAATAATAATAAATAT
TAATATAGGGCTCTTTTAAGTCTTATAATTAAAATAAGTATAATTTAAATCCCTTAACGA
AGAATAATTAGAGGGTAAATCTAGTGCTAATAGCCGCGGTAATTTTAATTTTAATAGTGT
ATATTAAAGTTATTGAGGTTAAA---AAGTTTATAATTAAACTTTAAGCTCAGCCCG--T
C-GGTCCGCTTTACTACGTATATTAATTAGGTTGGGCCTTTTTTTTTAGAGAACTATATA
CCCTTTATTAAGTATATTGGGGAACTAGAACTTTTATTATAAATAAATTAAATTGCTTAA
AGAAGGCCTATATTCGAATATATTAGT-ATAGAATAATAAAATAGGATATATAGTTCTAT
TTTATTAGTTT-CTAGGACTGCTATAA-TAAT-TAATAAGG-ATAGTTGGGGGTATTAGT
ATTTAATTGTTAGA-GGTGAAATTCTTAGATTTATTAAAGACTAACTACTATAAAAGTAT
TTATTAAGGATGTTTTTATTAATTAG-GAACGAAAGTTAGGGGATTAAAGATAATTAAAT
ACCATTGTAGTTTTAACTATAAACTATACTAATTAGGGATCGGACAGTATTATTTTT-TA
ACCCGTTCGGCACCTTATAATAAATTAAAATATTTAGACTCTTAGAGGAGTATAGTTGTA
AGGCTGAAATTTAAAGAAATTAATAG-AAGGGTACTACTAAGGGTAGAGCTTATAGTTTA
ATTTAATTTAATACGGGGAAATTTACTAGGTTTAAATACGATAAGGATTAATAAATTGAA
AGCTCTTTCTT--AATTTTATAGGTAGTAGTATATAGCCGTTCTTAATTAGTAGAGTAAT
TTATCTATTTAATTGCAATAATAAACGAGACTTTAATTTACTAAATAATTTGTATTACTT
TAGTAGTACGCTGGCTTTTTAGAGGGACTATCGGTTTAAGCTAATAGAAATTTAAAGTAA
TAATAGGTTTATAATACCTTTAAATATTTTAGGCTATATACGTACTATATTAATATAGTT
AATAAATATTC--CCTTAGCTAGAAGGTCCGGGTAATTTTATTAAATTATATTATATTAG
GGATAGAGTATTACAATTATTA-CT-TTTTAATAAGGAATCCCTAATAAACGTAAATTAT
TAATTTATATTAATTA-CGTCCCTACCCTTTATATATACCGCCCGTTACTACTATTAATT
AAATAGCTTAATAAAGTTTCCGGATTAGTCTAAGGAGGTTGGTAACGATTATTTAGGGCT
GGAAAATTATTTAAATTTAGTTATTTAAAGGAAGTAAAAATTGTAATAAGGTTTCTATTA
GTA-------AATTAGCG--GAGGGATTATTA
>NC251_CONTIG7.143_p
TATTTAGTTAATTCTACTAGTAGTTATATATTTATTTTAAAGATTAAATTATATATATTT
AAATTTAAGTAATTAAATTAT-AAAACTACGAATAGCTTATTAAATTAATTATAGTTTAT
TTAATAGTACTTTACTATATAAATAACCGTAGTAATTCTAGAGTTAATATATATTAAAAA
CTCTGATTTCGGAAGG---GGTATATTTA-TTAAATTAAAAACTAATACCCTTCGGGGCT
AATTAGTAATTTATAATAATTTCTCGAATTATATAGCCTTATACTAATAATAGTTTATTT
AAATTTCTGCCCTATTAATTTTCGACAACTAAATTTTAGTTAACTATAGTAATAATAGGT
AATAGAGGGTTAGGGTTTAACCCCGGAGAAGGAGTTTGAGAAACGGTTATTATATTTAAG
GAAGGTAGTAAGTATACAAATTACCTAATTCCGATACAGGGAGGTAGTAATAATAAATAT
TAATATAGGGCTCTTTTGGGTCTTGTAATTAGAATAAGTATAATTTAAATCCCTTAACGA
AAAATAATTAAAAAGTAAGTCTAGTACTAGTAGCTGCAGTAATTCCAATTCTAATAGCGT
ATATTAAAGTTATTAAAGTTAAA---AAACTCGTAATTAAACTTTAGGCTCGGCTTA--T
C-GGTCCGCCTTACCGTATATATTAATTAGGTTAGGCCTTTTTTCCTAGAGAATTGTATA
CCCTTTACTAGGTATATCGGGGAACTAGGACTTTTATTATAAATAAATTAGATTGTTCAA
AGAAGGCCTATATTTGAATATATTAAT-ATAGAATAATAAAATAGAACGTATAGTTCTAT
TTTATTAATTT-CTAAAACCGCTATAA-TAAT-TAATAGGG-ATAATCGGGAGTATTAAT
ATTTAATTATTAGA-AGTGAAATTCTTAGATTTATTAAAAATTAACTACTATAAAAGTAT
TTACTAAAGATATTTTTATTAATTAA-GAACGAAAGTTAGGGGATCGAAGATAATTAAAT
ACTATTATAGTCTTAACTATAAACTATACCGATTAGAGATTAAATAGTATTATTTTT-TA
ACTTATTTAGTACCTTACAATAAATTAAAATATTTAAGCTCCTAGAGGAATATAGTTACA
AGGCTGAAATTTAAAGAAATTGACAG-AAGGGCACTACTAAGGGTAGAACCTACAGTTTA
ATTTAATTTAATATAAGGAAATTTACTAAGTTTAAATACAATAAGGATTAATAAATTAAA
AACTCTTTTTT--AATTTCGTAGGTAATAGTATATAGCCGTTCTTAGTTAGTAGAATAAT
TTATTTATTTAATTATAATAACGAACGAAACTTTAATTTACTAAATAGCCTATATTACTT
TAGTAGTATACTAACTTCTTAAAGGGACTATCGGCTCAAACTAATAGAAATTTAAGGTAA
TAACAAGTTTATAATACCCTTAAATATTTTAGGCCGCACGCGCGCTACACTAATACAACT
AGCGAGTACTC--CCTTAGCCGGAAGGTCCGAGTAATTTTATTAAATTATATTGTATTAG
GGATAGAGTATTGTAATTATTA-CT-CTTTAATAAGGAATCCCTAATAAATATAAATTAT
TAATTTATATTAATTA-TATCCCTACCCTTTATATATACCGCCCGTCGCTATTACTAATT
AAATAGTTTAATAAAACTTCCGGACTAGCCTAAGGAGGTTAGTAATAATTACCCAAAACT
AGAAAATTATCTAAATTTAATTATTTAAAGGAAGTAAAAATTATAATAAAATCTCCATTA
GTA-------AATTAGTA--GAAGGATTATTA
>NC251_CONTIG7.144_2_p
TATTTAATTAATTCTATTAATAATTATATACTTATTTCAAAGATTAAATTATATATATTT
AAATTTAAGTAATTAAATTAT-AAAATTGTAAATAGCTTATTAAATTAATTATAATTTAT
TTAATAGTACCTTATTATATAGATAACTATAGTAATTCTAGAGTTAATATATACTAAAAA
CCCCGACTTTGGAAGG---GGTATATTTA-TTAAATTAAAAACTAATGCCCTTCGGGGCT
AATTAGTAATTTATAATAACTTCTCGAATTATATAGCCTTATACTAGCGATAGTTTATTT
AAATTTCTACCCTATTAATTTTCGACGGTTGGGTTTTGGCTAGCTATAGTAATAATAGGT
AATGGAGGGTTAAAGTTTAATTCCGGAGAAGGAGTTTGAGAAACGGCTACTATATTTAAG
GAAGGTAGTAGGTATATAAATTATCTAATTCTAATATAAGGAGGTAGTAATAATAAATAT
TAATATAGGGCTCTTTTAGGTCTTATAATTAGAATAAATATAATTTAAATCCTTTAACGA
AAAATAATTGGAGGGTAAATTTAATACTAGTAGCCGCAGTAATTCTAGCTCTAATAGCGT
ATATTAAAGTTATTGAGGTTAAA---AAGTTTATAATTGAACCTTGGGTTTAATCCG--T
T-GGTCCGCCTTATTATATATATTAATTGGGTCGGGCCTTTTTTCTTGGAGAATTGTATA
CCCTTTACTAGGTATATTGGAGAATTAGGACTTTTACTATAAATAAATTAAATTATTTAA
AGAAGGCCTATATTCGAATATATTAGT-ATAGAATAATAGAATAGAATATATAGTTTTAT
TTTATTAATTT-TTAGGATTATTATAA-TAAT-TAATAGGG-ATAATCGGGGGTATTAGT
ATTTAATTATTAAA-GGTAAAATTCTTAAATTTATTAAAAATTAACTATTATAAAAGTAT
TTACTAAAGATATTTTTATTAATTAG-GAACGAAAGTTAAGGGATTAAAGACAATTAGAT
ACTATTATAGTTTTAATTATAAATTATACTAATTAAGGATTAGACGGTATTATTTTT-TA
ACCCGTTCGGTACCTTATAATAAATTAAAATATTTAAGCTCCTAAGGGAATATAGTTGTA
AGGTTAAAATTTAAAGAAATTAACGG-AAGGGTACTACTAGAGGTAGAGCCTACGGTTTA
ATTTAATTTAATATAGGGAAATTTATTAAATTTAAATATAATAAAGATTAATAAATTAAG
AGTTCTTTCTT--AATTTTATAGGTAGTAGTATATAACTGTTTTTAGTTAGTAAAGTAAT
TTATTTGTTTAATTATAATAACGAACGAGATTTTAATTTATTAAATAGTTTGTATTATTT
TAGTAGTACGCTAGCTTCTTAAAGGGACTATCGGCTTAAGCCAATAGAAGTTTAAAGTAA
TAATAGGTTTATAATACCTTTAAATATTCTAAGCTGTATGTACGTTATATTAATATAATT
AATAAATACTC--CCTTAGCCGGAAAGTTTAAGTAATTTTGTTAAATTGTATTATATTAG
GGATAGAGTATTGTAATTATTA-CT-CTTTAACGAGGAATCCCTAATAAGCGTAAATTAT
TAATTTACATTAATTA-TATCCCTACCTTTTATATATACCGCCCGTTATTACTATTAATT
AAATAGTTTAGTAAAGTTTCCGGACTAATTTAAGGAGGTTGGTAACAATTACTTAAGGCC
GGAAAACTATTTAAATTTAGTTATTTAGAGGAAGTAAAAATTGTAATAAAATCTCTATTA
GTA-------AATTAGTA--GAAGGATTATTA
>NC251_CONTIG7.146_p
TATTTAGTTGATTTTACTAGTAGTTATATATTTATTTTAAAAATTAAGCTATATATATTT
AAATTTAAGTAATTAAATTGC-GAAATTGCGAATAGTTTATTAAATTAATTATAGTTTAT
TTAATAGTATTTTACTATATAGATAACCGTAGTAATTCTAGAGTTAATATATATTAAAAA
CCCCGACTTCGGAAGG---GGTATATTTA-TTAAATTAAAAACTAATGCCCTTCGGGGCT
AATTAGTAATTTATAATAACTTTTCGAATTATATAGCTTTATACTAGCGATAGTTTATTT
AAATTTCTACCTTATTAATTTTTAACGGCTGGGTTTTGGCTAGCTATAGTGATAATAGGT
AATAGAGGGTTAGGGTTCGACCTTAGAGAAGGAGTTTGAAAAACGGTTATTATATTTAAA
GAAGGTAATAAGCGTGTAAATTACTTAATTCTAATATAGGGAGGTAGTAATAATAAATAT
TAATATAGGGCTCTTTTGGGTTTTATAATTAGAATAAATATAATTTAAATCCCTTAATGA
AGAATAATTGGAGGGTAAGTTTAGTGCTAGTAGCTGTAGTAATTCTAATTCTAATAGTAT
ATATTAAAGTTATTGAAGTTAAA---AAACTCGTAATTAAACCTTAGGCTCGGCCCA--T
T-GGTCCGCCTTACTATATATACTAATTAGGTCGGGCCTTTTTTTTTAGAGAACTGTATG
CCCTTTACTAGGTGTGTTAGGGAATTAGGACTTTTACTATAAATAAATTAAATTATTTAA
AGAAGGTTTATATTTAAATATATTAAT-ATAGAATAATAGAATAGGATATATAGTTCTAT
TTTATTAGTTT-CTAGGACTGCTATAA-TAAT-TAATAGGG-ATAGTTAGGGGTATTAGT
ATTTAATTATTAGA-GGTGAAATTCTTGGATTTATTAAAGATTAATTATTGTAAAAGTAT
TTACTAAAAATATTTTTATTAATTAG-GAATAAAAGTTAAGGGATCGAAGATAATTAAAT
ATTATTATAATTTTAATTATAAATTATACTAATTAGGGATTGGATAGTATTATTTTT-TA
ACCTATTTAGCACTTTATAATAAATTAAAATATTTAAGCTCTTAAGAGAGTATAATTGTA
AGGTTGAAATTTAAAGAAATTAATGG-AAAGGTACTATTAGGGGTGGAGCTTGCGGTTTA
ATTTGACTCAATACGGAGAAATTTATTAAGTCTAGATACAATGAGGATTGATAGATTGAG
AGCTCTTTTTT--AATTTTGTAGGTAGTAATATATAACCGTTTTTAATTAGTAGAGTAAT
TTATTTATTTAATTACAATAACGAACGAGATTTTAATTTATTAAATAACTTATATTACTT
TAGTAGTACGCTAGCTTTTTAGAGGGATTATTAATTTAAACTAATAGAAGTTTAAGGTAA
TAATAGGTTTATAATACCCTTAGATATTCTAGGCCGTATATACGCTATATTAATATAATT
AGCGAATATTC--TTTTAGCTAGAAGGTCCGGGTAATTTTATTAAATTGTATTATATTGG
GGATAGAGTATTATAATTATTA-CT-CTTCAATAAGGAATCCCTAATAAGTATAAGTTAT
TAATTTATATTAATTA-TATTCTTACCCTTTATATATACCGCCCATCGCTACTACTAATT
AAATAATTTAATAAAGCTTCCGGATTAGTTTAGGGAGGTCGGTAACGATTACTTAGGGCT
AGAAAGCTATTTAAATTCGGTTATTTAGAGGAAGTAAAAGTTATAATAAGGTCTCTATTA
GTA-------AATTAGCG--GAAGGATTATTA
>NC251_CONTIG7.155_2_p
TACCTAATTAATTCTACTAATAGTTATATACTTATCTCAAAGATTAAGCTATATATATTT
AAATTTAAGTAATTAAACCGC-GAAACTGCGAATAGCTCATTAAATTAATTATAATTTAT
TTAATAGTACTTTACTATATAAATAACTATAGTAATTCTAAAATTAATATATATTAAAAA
TCCCGACTTCGGAAGG---GGTATATTTA-TTAAATTAAAAACCAATACCCTTCGGGGCT
AATTAATAATTTATAATAACTTCTCGAATCGTATAGCCTTACGCTAGCGATAATTTATTT
AAATTTCTACCCTATTAACTTTCGATAGTTAAATTTTAATTAATTATAGTAATAACGGGT
AATAGAGGGTTAGGGTTCGACCCCGGAGAAGGAGCTTAAAAAATAGTTACTATATCTAAG
GAAGGTAGTAGGTGCGTAAATTATCCAATCCCGATATAGGGAGGTAGTAATAATAAATAC
TAATATAGGGCTCTTTTGGGTCTTATAATTAGAATAAGTATAATTTAAATCCTTTAACGA
AGAATAATTGGAGGGCAAGTTTAGTACTAGTAGCCGCGGTAATTCTAACTCTAATAGCGT
ATATTAAAATTATTAAAGTTAAA---AAGCTCGTAGTTAAACCTTAGGCTCGGCCCG--T
C-GGTCCGCCTCACTGTATACACTGACTAGGTTGGGCCTTTTTTCTTAGAGAATTATATA
CCCTTTACTAGGTATATTGGGGAATTAGGACTTTTATTATAAATAAATTAAATTACTTAA
AGAAGGCCTATATTCGAATATATTAGT-ATAGAATAATAAAATAGAATATATAGTTCTAT
TTTATTAGTTT-CTAAGACCGCTGTAA-TAAT-TAATAGGG-ATAGTCGGGGGTATTAAT
ATTTAATTATCAAA-AGTAAAATTCTTAAATTTATTAAAAACTAACTATTACGAAAGTAT
TTACTAAGGATGTTTTTATTAATTAG-GAATGAAAGTTAGGGGATTAAAGACGATTAAAT
ACTATTGTAGTCTTAATTATAAATTATACTAATTAAGGATCGGATAGTATTATTTTT-TA
ACCCGTTCGGTACTTTACGATAAATTAAAATATTTGGGCTCCTAAGGGAGTATAGTTGTA
AGGCTAAAATTTAAAGAAATTAATAG-AAGGGTATTACTAAGGGTAGAGCCTACGGTTTA
ATTTAATTTAATATAGAGAAATTTACTAAATCTAAATACAATAAAGATTAATAGATTAAG
AACTCTTTCTT--AATTTCGTAAATAGTAGTATATAATTATTCTTAATTAATAGAGTAAT
TTATCTATTTAATTATAATAACGAACGAGACCTTAACTTACTAAATAGCCTGTATTACTT
TAGTAATACGCTAACTTTTTAGAAGGACTATTAGTTTAAATTGATAGAAGTTTAAGGTAA
TAATAAGTCTATAATACCCTTAAATATTTTAGGCCGTATGCGTACTATACTAATACAATT
AATAAGTATTC--CCTTAGCTAGAAGGTCCGGGTAATTTTATTAAATTATATTGTACTAG
GGATAGAGTATTATAATTATTA-CT-CTTTAATAAAGAATCCCTAATAAATGCAAATTAT
TAGTTTACGTTAATTA-TATCCCTACCCTTTATATATACCGCCCATCGCTACTATTAATT
AAATAATTTAATAAAACTTCCAGACTAGCTTAGGAAGGTTAGTAACGACTACCTAAGGCC
GGAAAACTATTTAAACTCAATTATTTAGAGGAAGTAAAAATTGTAATAAAGTTTCTATTA
GTA-------AACTAATA--GAAGGATTATTA
>NC251_CONTIG7.155_3_p
TATTTAATTAATTCTATTAATAATTATATATTTATTTCAAAAATTAAACTATATATATTT
AAATTTAAATAATTAAATTGT-AAAACTACAAATAGTTCATTAAATTAATTATAGTTTAT
TTAATAGTACCTTACTATATAAATAACCGTAGTAATTCTAGAGTTAATATATATTAAAAA
CCCTAACTTCGGAAGG---GGTATATTTA-TTAAATTAAAAATTAATACCCTTCGGGGCT
AATTAGTAATTTATAATAACTTTTCGAATCGTATAACTTTATACTAGCGATAGTTTATTC
AAATTTCTACCCTATTAATTTTTAATAGTTGGATCTTAGCTAACTATAGTAATAATAGGT
AATAGAGGGTTAGGGTTCAACTCCGGAGAAGGAGCCTAAGAAATAGCTATTATATTTAAG
GAAGGTAGTAAGTACGTAAATTACCTAATCCCAATATAGGGAGGTAGTAATAATAAATAT
TAATATAAGGCTTTTTTAGGTCTTATAATTAAAATAAATACAATTTAAATCCCTTAACGA
AGAATAATTGGAGGGTAAATTTAGTGCTAATAACCGCGGTAATTCCAATTCCAATAACGT
ATATTAAAATTATTAAGGTTAAA---AAATTCGTAGTTGAACTTTGAGCTCGGCCCG--T
T-AATCCGCCTTACTATATATATTAACTAAGTCGGGCCTTTTTTCCTAGAGAACTATATA
CCCTTCACTAAATATATTAGGGAATTAGGACTTTTACTATAAATAAATCAAATTACTCAA
AGAAGGCCTATACTCGAATATATTAAT-ATAGAATAATAAAATAGGATGTATAATTCTAT
TTTATTAGTTT-CTAAAACCGCTATAA-TAAT-TAATAGGG-ATAGTCAGGGGTATTAAT
ATTTAATTATTAGA-AGTAAAATTCTTAGATTTATTAAAGACTAATTACTATAAAAATAT
TTACTAAGGATATTTTTATTAATTAA-GAACGAAAGTTAAAGGATTGAAGATAATTAAAT
ATTATTGTAGTTTTAATTATAAACTATATTAATTAAAGATCGGACGGTATTATTTTT-TG
ACCCGTTCAGCACTTTACGATAAATTAAAATATTTAGGCTCCTAAGGGAATATAGTCGCA
AGGCTGAAATTTAAAGAAATTAACGG-AAGAGTACTATTAGGGGTAAAGCCTACAGTTTA
ATTTAATTTAATATAAGGAAATTTATTAAATCTAAATATAATAAGGATTAATAAATTGAA
AACTCTTTCTT--AATTTCGTAGGTAATAGTATATAGCCGTTTTTAATTAATAAAATAAT
TTATTTACTTAATTACAATAACAAATAAGACTTTAACCTACTAAATAGCCCGTATTGTTT
TAATAGTATACTAGCTTCTTAGAGGGATTATTAGTTTAAATTAATAGAAATTTAAGGTAA
TAATAGGTCTATAATACCTTTAAATATTCTAGACTATATATGCGCTATACTAATACAATT
AATGAGTATTC--CCTTAGCCGGAAGGTCTAGGTAATTTTATTAAACTATATTGTACTAG
GGATAGAGTATTACAATTATTA-CT-TTTTAATAAGGAATTCTTAATAAGTATAAATTAT
TAATTTATATTAATTA-TATTCCTACCTTTTATATATATTGCCTATTACTACTATTAATT
AAATAATTTAGTAAAATTTCCGGATTGGCCTAGGGAGGTCGGTAACGACTACCTAAGGTT
GGAAAACTATTTAAATTTAATTATTTAAAGGAAATAAAAGTCGTAATAAAATCTCTATTA
ATA-------AATTAGCA--GAAAGATTATTA
>NC251_CONTIG7.166_p
TATTTAGTTAATTCTATTAGTAGTTATATATTTATTTTAAAAATTAAGCTATATATATTT
AAATTTAAGTAATTAAACCGC-GAAATTGCGAATAGTTTATTAAATTAATTATAGTTTAT
TTAATAGTACTTTACTATATAGATAACCGTAGTAATTCTAGAGCTAATATATATTAAAAA
CCCTAATTTCGGAAGG---GGTATATTTA-TTAAATTAAAAACTAATGCCCTTCGGGGCT
AACTAGTAATTTATAATAACTTCTCGAATTATATAGCCTTACGCTAGCGATAATTCATTT
AAATTTCTACCCTATTAACTTTCGACGGCTAGGTTTTAGTTAACTATAGTAATAACGGGT
AATAGAGGATTAGGGCTCGACCCTGGAGAAGGAGTTTGAGAAACGGCTACTATATTTAAG
GAAGGTAGTAAATATATAAATTATTTAATCCCGATACGGGGAGGTAGTAATAATAAATAC
TAATATAAGGCTCTTTTAGGTCTTATAATTAGAATAAATATAATTTAAATCCCTTAACGA
AGAATAATTAGAGGGCAAGTCTAGTACCAGCAGCCGCAGTAATTCTAGCTTTAATAATGT
ATATTAAAATTATTAAAATTAAA---AAGCTCGTAATTAAACCTTAAACTCGGTCTG--T
C-GGTCCGCCTTATTACGTATATTAACTAGGTTGGGCCTTTTTTCCTAAAGAACTGCATA
CTCTTTACTAGGTATATTAAGGAATTAGGACTTTTACTATAAATAAATTAGATCGCTTAA
AGAAGGCCTATACTCGAATATACTAAT-ATAGAATAATAGAATAGGATGTGTAATTCTAT
TTTATTAGTTT-CTAAGACCGCTATAA-TAAT-TAATAGGG-ATAGTTGGGGGTATTAAT
ATTCAATTATTAGA-AGTAAAATTCTTAGATTTATTAAAGACTAATTATTATAAAAGTAT
TTACTAAGGATGTTTTTATTAATTAG-GAACGAAAGTTAGGGGATCGAAGACAATTAAAT
ACCGTTGTAGTCTTAATTATAAATTATACTAATTAGAAATTGGATAATATTATTTTT-TA
ATCCGTTCGGCACTTTACAATAAATTAAAATATTTAGACTCTTAGGGGAATATAGTTGTA
AGGTTGAAACTTAAAAAAATTAATAA-AAGGGTACTACTAGGGGTAGAGCCTGCGGTTTA
ATTTGATTTAATATAAGGAAACTTACTAAGTTTAAATATAATAAAAATTAATAAATTGAA
AACTCTTTTTT--AATTTCGTAGGTAGTAGTATATAACCGTTCTTAGTTAATAGAGTAAT
TTATTTACTTAATTATAATAACGAACAAGACTTTAATTTATTAAATAGCCTGTATTACTT
TAGTAATATACTAACTTCTTAAAAAGACTATCGGCTTAAATTAATAGAAATTTAAGGTAA
TAATAGGTCTATAATGCCCTTAGATATTCTAGGCCGTATATACGCTATACTAATATAGCT
AACGAATATTC--CTTTAGCCGGAAGGTTCGGGTAATCTTATTAAATTATATTATATTAG
GAATAAAGTATTATAATTATTA-CT-CTTCAACGAAGAATCCCTAATAAATATAAATTAT
CAGCTTATATTAATTA-CGTCCCTACTCTTTATATATACCGCCCGTTGCTACTACTAATT
AAATAATTTAATAAAGCTTCTAGATTGGTTTAAGGAGGTCGGTAACAACTACCTAAGGCC
GGAAAACTATTTAAATTTAGTTATTTAAAAGAAGTAAAAGTTATAATAAAGTCTCTATTA
GTA-------AACTAGCG--GAAGGATTATTA
>NC251_CONTIG7.184_p
TACCTAATTGATTTTACTAGTAGTTATATACTTATCTCAAAGATTAAGCTATATATATTT
AAATTTAAGTAATTAAACCGC-GAAACTACAAATAGCTTATTAAATTAATTATAGTTTAT
TTAATAGTACTTTACTATATAAATAACCGTAGTAATTTTAAAGCTAATATATATTAAAAA
CCCTAATTTTGGAAAG---GGTATATTTA-TTAAATTAAAAACCAATACCCTTCGGGGCT
AATTAATAATTTATAATAATTTCTCGAATCGTATAGCCTTATACTAGCGATAGTTTATTC
AAATTTCTACCCTATTAACTTTCGACGGCTAGGTCTTAGCTAACTATAGTAATAATAAGT
AATAGAGGGTTAGGGCTCGACCCTAGAGAAGGAGCCTAAGAAACAGCTACTATATTTAAA
GAAGGTAGTAAGCGCGTAAATTACCTAATTCCAATATAGGGAGGTAGTAATAATAAATAT
TAATATAAGGCTCTTTTAGGTCTTGTAATTAGAATAAATATAATTTAAATCCTTTAACGA
AGAATAATTGGAGGGTAAGTCTAGTACTAGTAACTGTAGTAATTCTAATTCTAATAGCGT
ATATTAAAGTTATTAAAATTAAA---AAGCTTGTAATTGAACTTTAGGCTCGGCCCG--T
T-GGTCCGCCTTACCGCGTATATTAATTAAATCGGGCCTTTTTTCTTAGAGAACCGTATA
CCCTTTACTAGGTATATTAGGGAACCAGGACTTTTACTATAAATAAATTAAATCGCTTAA
AGAAAGCCTATATTCGAATATATTAGT-ATAGAATAATAGAATAGGACGTATAGTTCTAT
TTTATTAATTT-CTAGGACCGCCGTAA-TAAT-TAATAGGG-ATAATCGGGGGTATTAAT
ATTTAATTATTAGA-AGTAAAATTCTTAGATTTATTAAAGATTAATTATTATAAAAGTAT
TTACTAAGGATATTTTTATTAATTAA-GAACGAAAGTTAGGGGATCGAAGATAATTAAAT
ACTATTATAGTTTTAACTATAAATTATACCAATTAAGGATTGGATAGTGTTATTTTT-TA
ACCTATTCGGCACTTTACAATAAATTAAAATATTTGGGCTCCTGGGGGAATATAGTTACA
AAGCTAAAATTTAAAGAAATTAATAG-AAGGGCACTACTAAGGGTAGAGCCTATAATTTA
ATTTAATTTAATATAGAGAAACTTACTAAGTTTAAATATAATAAGGATTAATAAATTGAG
AGCTCTTTCTT--AATTTCGTAAGTAGTAGTATATAGCTATTCTTAGTTAGTAGAGTAAT
TTATCTATTTAATTATAATAATAAACGAAACTTTAATTTACTAAATAGCCTATATTACTT
TAATAGTATATTAGCTTTTTAGAGGGACTATCGGTTTAAGCCGATAGAAATTTAAAGTAA
TAATAAGTTTATAATACCCTTAAATATTCTAGGCCGTACGCGCGCTATATTAATATAATT
AGCGAGTATTC--CCTTAGCTGGAAGGTTTAGGTAATTTTATTAAATTATATTGTACTAG
GGATAGAGTATTATAATTATTA-CT-CTTCAATAAGGAATCCCTAGTAAATGTAAATTAT
TAATTTATATTAATTA-CATTCCTGCCCTTTATATATACCGCCCGTTGCTACTACCGATT
GAATAGTTTAGTAAAGCTTCTAGACTAGCCTAGGGAAGTCGGTAACGACTACCCAAAGCT
AGAAAATTATTTAAATTCAGTTATTTAGAGGAAGTAAAAGTTATAATAAAGTTTCTATTG
GTA-------AATTAGTA--GAGAGATTATTA
>NC251_CONTIG7.199_p
TATTTAATTAATTCTACTAGTAGTTATATACTTATTTTAAAGATTAAACTATATATATTT
AAATTTAAGTAATTAAACTGT-AAAATTGCAAATAGCTTATTAAATTAGTTATAGTTTAT
TTAATAGTACTTTATTATATAAATAACTATAGTAATTCTAGAACTAATATATATTAAAAA
CCCTAATTTCGGAAGG---GGTATATTTA-TTAAATTAAAAACTAATACCCTTCGGGGCT
AATTAGTAATTTATAATAACTTTTCGAATTATATAGCCTTACGCTAGCGATGGTTTATTT
AAATTTCTACCCTATTAATTTTCAACGGCTGGGTTTTGGCTAACTATAGTAATAATAGGT
AACGGAGGGTTAGGGCTCGACCCCGGAGAAGGAGTTTAAAAAACGGCTACTATATTTAAG
GAAGGTAGTAGGCGTGTAAATTACCTAATTCCAATACAGGGAGGTAGTAATAATAAATAC
TAATATAGGGCTTTTTTGAGTTTTATAATTAGAATAAATATAATTTAAATTCCTTAATGA
GGAATAATTGGAAGGTAAGTTTAGTATTAGTAATTGCGGTAATTTTAGCTCTAATAGTGT
ATATTAAAATTATTAAAGTTAAA---AAACTTATAGTTAAACCTTGGGCTCGGCCTA--T
T-AGTCCGTTTTACTATATGTATTAATTGGGTTAGGCCTTTTTTCTTAGAGAATTATATA
CCCTTTATTGGGTGTGTTAGGGAATTAGGACTTTTATTATAAATAAATTAGATTGCTTAA
AGAAGGCCTATATTCGAATATACTAGT-ATAGAATAATAAAATAGAATATATAGTTCTAT
TTTATTAGTTT-CTAGGATTATTATAA-TAAT-TAATAGGG-ATAGTCGGAGGTATTAAT
ATTTAATTATTAGA-AGTAAAATTCTTAAATTTATTGAAGATTAATTATTACGAAAATAT
TTACTAAGGATGTTTTTATTAATTAG-GAACGAAAGTTAGGGGATTAAAGACAATTAAAT
ATTATTATAATTTTAATTATAAATTATACCGATTAGGGATTGGACAGTATTATTTTT-TG
ACCCGTTTGGTACTTTACAATAAATTAAAATATTTGGGCTCTTGGGGGAGTATAGTTGTA
AGGTTAAAATTTAAAGAAATTAATGG-AAGGGTATTACTAGGGGTGGAGTTTGCGGTTTA
ATTTGATTTAATATAGGGAAATTTATTAAGTTTAAATATAATAAGGATTAATAAATTAAG
AATTCTTTTTT--AATTTTATAGGTAATAGTATATAGCTATTCTTAATTAGTAGAATAAT
TTATTTATTTAATTATAATAACGAACGAGATTTTAATTTATTAAATAATCTATATTACTT
TAGTAGTACATTAGCTTTTTAGAAGGACTATTAGTTTAAGCCAATAGAAGTTTAAGGTAA
TAATAGGTTTATAATACCTTTAAATATTCTAGGCTGTATATATACTATATTAATATAGTT
AGTAAGTATTC--CTTTGGCCGGAAGGTCCGGGTAATTTTGTTAAATTGTATTGTATTAG
GGATAGAGTATTATAATTATTA-CT-CTTTAATAAGGAATCCCTAGTAAATGTAAATTAT
TAATTTATATTAATTA-CGTCCCTGCCCTTTATATATACTGCCCGTCGCTACTATTAATT
AAATAGTTTAGTAAGGCTTCCGGATTAGTTTAGGGAGGTTGGTAACGACTATTTAGGGCC
GGAAAGTTATTTAAATTTAGTTATTTAAAGGAAGTAAAAGTTATAATAAAGTCTCTATTG
GTA-------AATTAGTG--GAGGGATTATTA
>NC251_CONTIG7.201_p
TATTTAATTAATTTTATTAGTAGTTATATATTTATTTTAAAAATTAAATTATATATATTT
AAGTTTAAGTAATTAAATTAC-AAAATTGTAAATAGCTTATTAAATTAATTATAGTTTAT
TTGATAGTACCTTACTATATAGATAATTGTAGTAATTCTAGAGTTAATATATATTAAAAA
CCCCGACTTCGGAAGG---GGTATATTTA-TTAAATTAAAAACTAATACCCTTTGGGGCT
AATTAGTAATTTATAATAATTTTTCGAATTGTATAGCTTTGCGCTAGCGATGGTTTATTT
AAATTTCTATTCTATTAATTTTTAACGGTTGGGTTTTGGCTAGCTATAGTGATAATGGGT
AATGGAGGGTTAAGGCTCGACTTTAGAGAAGGAGTTTGAGAAATGGCTACTATATTTAAG
GAAGGTAGTAGGCGTATAAATTACCTAATCCTAATACGGGGAGGTAGTAATAATAAATAT
TAATATAGGGCTCTTTTAAGTTTTATAATTAGAATAAATATAATTTAAATCCCTTAATAA
GGAATAATTAGAGGGTAAATTTGGTATTAGTAGCCGTAGTAATTCTAATTCTAATAGCGT
ATATTAAAGTTATTAAGGTTAAA---AAGTTCGTAATTAAACCTTAGACTCGGCCCG--T
C-GGTCCGCTTTATTATATATATTAATTAGGTTGGGCCTTTTTTCCTAGAGAACTGTATG
CCCTTTATTGGGTATGTCGGGGAATTAGGACTTTTACTATAAATAAATTAGATTACTTAA
AGAAGGCCTATATTCGAATATACTAGT-ATAGAATAATAGAATAGGACGTATAGTTCTAT
TTTATTAGTTT-TTAAGATTATTATAA-TAAT-TAATAGGG-ATAGTCGGGGGTATTAAT
ATTTAATTATTAGA-AGTAAAATTCTTAAATTTATTAAAGATTAATTATTGTAAAAATAT
TTACTAAGGATATTTTTATTAATTAG-GAATGAAAGTTAGGGGATTGAAGACAATTAAAT
ACCGTTGTAGTCTTAATTATAAACTATACCAATTAAGGATTAGATAGTATTATTTTT-TA
ACCCGTTTGGCACTTTATAATAAATTAAAATATTTGGGCTCCTAGGGGAATATAGTTGTA
AGGTTGAAATTTAAAGAAATTGATAG-AAGGGTACTACTAGGGGTGGAGTTTGCGGTTTA
ATTTAATTTAATATAGGGAAATTTATTAGGTTTAAATACAATAAGGATTAATAAATTGAG
AGCTCTTTCTT--AATTTCGTAGGTAGTAGTATATAGCCGTTTTTAATTAGTAGAGTAAT
TTATTTATTTAATTACAATAACGAATGAGACTTTAACTTATTAAATAGTTTATATTATTT
TAGTAGTACGTTAACTTTTTAAAGGGATTATCGGTTTAAACTAATAGAAATTTAAAGTAA
TAATAGGTTTGTAATGCCCTTAGATATTTTAGGCCGTACGCGCGCTATACTAATATAATT
AGTAAATATTT--CTTTAGTTAGAAAGTCCGGGTAATCTTATTAAATTGTATTATATTAG
GGATAGAGTATTATAATTATTA-CT-CTTTAATAAGGAATTTTTAATAAGTATAAATTAT
TAGTTTGCATTAATTA-CATTCCTACCTTTTATATATACCGTTTATTATTACTACCAATT
AAATAGTTTAATAAGGTTTCCAGATTAGCCTAGGGAGGTCGGTAATAATTACTTAGGGCC
GGAAAGCTATTTAAACTTAATTATTTAGAGGAAGTAAAAGTTGTAATAAGGTCTTTATTA
GTA-------AATTAGTA--GAAGGATTATTA
>NC251_CONTIG7.204_p
TATTTGGTTAATTCTACTAATAGTTATATATTTATTTTAAAAATTAAATTATATATATTT
AAATTTAAGTAATTAAACCGC-AAAACTACAAATAGCTTATTAAATTAATTATAATTTAT
TTAATAGTACTTTACTATATAGATAACTATAGTAATTCTAGAGCTAATATATGCTAAAAA
CCCCGACTTCGGAAGG---GGTGTATTTA-TTAAATTAAAAACCAATACCCTTCGGGGCT
AACTAGTAATTTATAATAATTTTTCGAATCGTATAGCCTTATATTAGTAATAGTTTATTT
AAATTTCTACCTTATTAATTTTCGACGGCTAGGTCTTAGCCAATTATAGTAATAATAGGT
AACGGAGGGTTAGGGCTCAACCCCGGAGAAGGAGTTTGAAAAATAGTTATTATATTTAAG
GAAGGTAGTAGGCGTATAAATTACCTAATTCCGATATAGGGAGGTAGTAATAATAAATAT
TAATATAAAGCTCTTTTAAGTCTTATAATTAAAATAAATATAATTTAAATCCCTTAACGA
AGAATAATTAGAGGGCAAGTCTAGTGCCAGCAGCTACAGTAATTCCAATTCCAATAGCAT
ATATTAAAATTATTAAAGTTAAA---AAACTCGTAATTAAACCTTAGGCTCGGCCCG--T
C-AGTCCGCCTCACCGCATATATTAATTAGGTTGGGCCTTTTTTCCTAGAGAATTATATA
CCCTTTACTAAATATATTAGGGAACTAGGACTTTTACTATAAATAAATTAGATTGCTTAA
AGAAGGCCTATATTCGAATATACTAAT-ATAGAATAATAGAATAGAACGTATAGTTCTAT
TTTATTAATTT-CTAGGACCGTTATAA-TAAT-TAATAGGG-ATAATCGGGGGTATTAAT
ATTTAATTATTAAA-GGTAAAATTCTTAAATTTATTAAAGACTAACTATTGCAAAAGTAT
TTACTAAGGATATTTTTATTAATTAG-GAACGAAAATTAGGGGATCGAAGACGATTAGAT
ACCATTATAATCTTAACTATAAACTATACCAATTAGAGATCGGATAGTATTATTTTT-TA
ACCCGTTCGGCACCTTACAATAAATCAAAATATTTAGGCTCCTAGGGGAATATAATTGCA
AAACTAAAACTTAAAGAAATTAATAG-AAGGGTACTACTAAGGGTAGAGCCTACGGCTTA
ATTTGACTTAATATAGGGAAACTTACTAAATCCAAATATAATAAGGATTAATAAATTAAA
AGCTCTTTCTT--AATTTCGTAGGTAATAATATATAGCCGTTCTTAATTAATAGAATAAT
TTATCTACTTAATTACAATAACGAATAAAACCTTAACCTATTAAATAACTTATATTACTT
TAATAGTACGCTAGCTTCTTAAAGGGACTATCGGTTTAAACCGATAGAAGTTTAAAGTAA
TAATAAATCTATAATACCCTTAAATATTCTAAGCCGTACATATACTATACTAATATAACC
AGCGAATACTC--CCTTAGCCGGAAGGTCCGGGTAATTTTATTAAATTATATTATATTAG
GGATAGAATATTATAATTATTA-CT-CTTTAATAAAGAATCCCTAATAAGCGCAAATTAT
TAACTTATATTAATTA-CGTCCCTACCCTTTATATACACCACCTATTACTATTACCAATT
AAATAGCTTAATAAAGCTTCCGGATTAGCTTAAGGAGGTTAGTAATAATTACCTAAGGCC
GGAAAGCTATCTAAATTCAGTTATTTAGAGGAAGTAAAAATCGTAATAAAGTTTCCGTTA
GTA-------AATTAGTA--GAAGGATTATTA
>NC251_CONTIG7.205_1_p
TATTTAGTTAATTCTATTAGTAGTTATATATTTATTTTAAAGATTAAATTATATATATTT
AAATTTAAATAATTAAATTGT-GAAATTGCGAATGGCTTATTAAATTAGTTATAGTTTAT
TTGATAGTACTTTACTATATAGATAACCGTAGTAATTCTAGAATTAATATATATTAAAAA
CCCCGATTTCGGAAGG---GGTATATTTA-TTAAATTAAAAACCAATACCCTTCGGGGCT
AATTAATAATTTATAATAACTTTTCGAATCGTATAGCCTTATACTAACGATAGTTTATTT
AAATTTTTACTTTATTAACTTTCAACAGTTAAATTTTAGCTAGCTATAGTAATAATAAGT
AACGGAGGGTTAGGGCTCAACTCCGGAGAAGGAGCTTGAAAAATAGCTATTATATTTAAG
GAAGGTAATAGGCGTACAAATTACCTAATTCTAATATAAGGAGGTAGTAATAATAAATAT
TAATATAAGGCTCTTTTAGATTTTATAATTAGAATAAATATAATTTAAATCCCTTAACGA
GGAATAATTGGAGGGCAAATTTAATACTAGTAGCCGCAGTAATTCTAACTTTAATAGCGT
ATATTAAAGTTATTAAAGTTAAA---AAGCTTATAATTGAACCTTAGGCTCGGCCCG--T
C-GGTCCGCCTCACCGTATATATTAATTAGGTCGGGCCTTTTTTCCTAGAGAACCGTATA
CCCTTTACTAGGTATGTCGGGGAATTAGGACTTTTACTATAAATAAATTAAATCGTTTAA
AGAAGGCCTATATTCGAATATATTAGT-ATAGAATAATAGAATAGGATATATAGTTCTAT
TTTATTAGTTT-CTAAGACCGCTATAA-TAAT-TAATAGGG-ATAATCGGGGGTATTAGT
ATTTAATTATCAAA-GGTAAAATTCTTAAATTTATTAAAGACTAACTACTATAAAAGTAT
TTACTAAGGATATTTTTATTAATCAG-GAATGAAAATTAGGGGATCGAAGATAATCAAAT
ACCGTTATAGTTTTAATTATAAATTATACTAATTAAGGATCGGATAGTATTATTTTT-TA
ACCCGTTCGGCACCTTATAATAAATTAAAATATTTAGGCTCCTAAAGGAATATAGTTATA
AGGCTACAATTTAAAGAAATTAATGG-AAGGGTACTATTAAGGGTAGAGCTTATAGTTTA
ATTTAATTTAATACGGGGAAACTCACTAGGTTTAAATATAATAAGGATTAATAAATTGAA
AATTCTTTTTT--AATTTCGTAAATAGTAGTATATAGCTATTCTTAATTAATAAAGTAAT
TTATTTACTTAATTGCAATAACGAACGAAACTTTAACCTACTAAATAACTTATATTACTT
TAGTAATATATTAATTTCTTAAAGGGACTATTAATTTAAACTAATAAAAGTTTAAGGTAA
TAATAGGTTTGTAATACCCTTAAATATTTTAGGCTATATACGTACTATATTAATATAGCT
AACAAATACTC--CTTTAATTGGAAGGTCCGGGTAATCTTATTAAATTATATTATATTAG
GGATAGAGTATTACAATTATTA-CT-CTTTAATAAGGAATCCCTAATAAATATAAATTAT
TAACTTATATTAATTA-TATCCCTGCCCTTTGTATATACCGCCCGTCGCTACTATTAATT
AAATAGTTTAATAAGGCTTCCGGATTAGTTTAGGGAGGTTAGTAATAATTATTTAAGGCC
GGAAAGTTATTTAAATTCAATTATTTAGAGGAAGTAAAAGTTGTAATAAGGTCTCCGTTA
GTA-------AATTAGCG--GAGGAATTATTA
>NC251_CONTIG7.205_2_p
TACTTAATTAATTCTACTAATAGTTATATATTTATCTTAAAGATTAAACTATATATATTT
AAATTTAAATAATTAAATTGC-AAAATTGCGAATAGCTTATTAAATTAATTATAGTTTAT
TTAATAGTACTTTACTATATAGATAACTGTAGTAATTCTAGAATTAATATATATTAAAAA
CCCTAATTTCGGAAGG---GGTGTATTTA-TTAGATTAAAAACTAATACCCTTCGGGGCT
AATTAGTAATTTATAATAATTTTTCGAATTGTATAGCCTTACGTTAGTAATAATTTATTT
AAATTTCTGCCCTATTAATTTTTAACGGTTAGATCTTAGTTAACTATAGTAATAACGGGT
AACGGAGGGTTAGGGTTCGACCCTAGAGAAGGAGCTTAAGAAACGGCTATTATATTTAAG
GAAGGTAGTAAGCGTGTAAATTACCTAATCCCAATATAGGGAGGTAGTAATAATAAATAT
TAATATAGGGCTCTTTTGGGTCTTATAATTAGAATAAATATAATTTAAATCCCTTAATAA
AGAATAATTAGAAGGTAAATCTAGTATTAGTAGCTACGGTAATTCTAATTCTAATAGCGT
ATATTAAAATTATTAAAGTTAAA---AAGCTCGTAATTGAACTTTAAGTTCGGCCTA--T
C-GGTCTACTTCACTACGTATACTAATTAAGTTGGGCCTTTTTTCCTAAAGAACCGCATA
CCCTTTACTAGGTATATCGGGGAATTAGGACTTTTATTATAAATAAATCAGATTGCTTAA
AGAAGGCCTATATTTAAATATATTAGT-ATAGAATAATAGAATAGGACGTATAGTTCTAT
TTTATTAATTT-CTAGGACCGTTATAA-TAAT-TAATAGGG-ATAATTAGGGGTATTAGT
ATTTAATTATTAGA-AGTAAAATTCTTAAATTTATTAAAGACTAATTATTGCGAAAGTAT
TTACTAAGGATATTTTTATTAATTAG-GAACGAAAGTTAGGGGATCGAAGATAATTAAAT
ACTATTATAATTTTAATTATAAATTATACTAATTAAGGATTGGACGGTGTTATTTTT-TA
ATCCGTTCGACACTTTACAATAAATTAAAATATTTAGACTCTTAGAGGAATATAATTACA
AGGTTGAAATTTAAAGAAATTAACGG-AAGGGTACTACTAAGGGTAGAGCCTATAGTTTA
ATTTAATTTAATACGGGGAAATTTACTAAGTCTAAATATAATAAGGATTAATAAATTGAG
AGCTCTTTCTT--AATTTTGTAGGTAGTAGTATATAGCCGTTCTTAGTTAATAGAGTAAT
TTATCTATTTAATTATAATAACGAACGAGACTTTAATTTACTAAATAGCCTATATTACTT
TAATAGTACGCTAGCTTCTTAGAGGGACTATTAGTTTAAACCGATAGAAATTTGAAGTAA
TAATAGGTCTATAATGCCCTTAGATATTCTAGGCCGTACGTGCGCTATACTAATATAACT
AGTAAGTACTC--CCTTAGCTGGAAGGTCCGGGTAATTTTATTAAATTATATTGTACTGG
GAATAAAGTATTATAATTATTA-CT-CTTTAACGAAGAATCCCTAATAAGTATAAATTAT
TAGTTTATATTAATTA-CGTCCTTACCCTTTATATATACCGCCTATTGCTACTACTAATT
AAATAGTTTAGTAAGGTTTCCGAATTAACTTAGGGAGGTCGGTAACGACTACCTAAGGCC
GGAAAACTATTTAAATTCGGTTATTTAAAGGAAATAAAAATTGTAATAAAGTTTCTGTTA
GTA-------AATTAGTA--GAAAGATTATTA
>NC251_CONTIG7.206_p
TATTTAATTAATTTTATTAGTAGTTATATATTTATTTTAAAGATTAAGCTATATATATTT
AAATTTAAGTAATTAAATTAT-AAAACTACGAATAATTTATTAAATTAATTATAATTTAT
TTAATAGTACCTTATTATATAAATAACTATAGTAATTCTAGAGCTAATATATATTAAAAA
CCCCGATTTCAGAAGG---GGTGTATTTA-TTAAATTAAAAATTAATACCCTTCGGGGCT
AATTGGTAATTTATAATAATTTTTTAAATTGTATAATTTTGCATTAGCGATAGTTTATTT
AAATTTCTACCCTATTAATTTTCAACGGTTGGGTTTTAGCTAATTATAGTAATAATAGGT
AATAGAGGGTTAGGGCTCGACCCTAGAGAAGGAGTTTGAGAAATAGTTATTATATTTAAG
GAAGGTAGTAAGCGCGTAAATTACCTAATTCCGATACGGGGAGGTAGTAATAATAAATAT
TGATATAGGGCTCTTTTAGGTTTTATAATTGGAATAAATATAATTTAAATCCCTTAATAA
GGAATAATTGGAAGGTAAGTCTAGTACTAGCAACCGTAGTAATTTTAATTCTAATAGTAT
ATATTAAAATTATTGAGGTTAAA---AAACTTATAATTAAACTTTAAGCTCGGTCTA--T
C-GGTCTACCTTACTACGTATATTAATTAGGTCGGGCCTTTTTTCTTAGAGAACTGTATA
CCCTTTATTAGGTATATTAGGGAATTAGGACTTTTACTATAAATAAATTAGATTATTTAA
AGAAGGCCTATATTCGAATATATTAAT-ATAGAATAATAGAATAGGACGTATAGTTCTAT
TTTATTAGTTT-CTAGGACTACTATAA-TAAT-TAATAGGG-ATAGTCGGGAGTATTAGT
ATTTAATTATTAGA-GGTGAAATTCTTGGATTTATTGAAGATTAATTATTGTAAAAGTAT
TTACTAAGGATGTTTTTATTAATTAG-GAATGAAAGTTAGGGGATTGAAGACAATTAAAT
ATTATTATAATTTTAATTATAAATTATATTAATTAAGGATTGGACGGTATTATTTTT-TA
ACCCGTTCGGTACTTTACAATAAATTAAAATATTTAGGCTCTTAGGGGAGTATAGTTGTA
AGGTTGAAATTTAAAGAAATTGACGG-AAGGGTACTACTAGGGGTAGAGCTTACGGTTTA
ATTTGATTTAATATAAGGAAATTCACTAGGTTTAAATATAATAAGGATTAATAAATTGAG
AATTCTTTTTT--AATTTCGTAAGTAGTAATATATAGTTATTCTTAATTAGTAGAGTAAT
TTATTTATTTAATTGCAATAACGAATAAAATTTTAATTTACTAAATAATTTATATTATTT
TAGTAGTATACTAACTTTTTAAAGGGATTATCGGTTTAAACTAATAGAAGTTTAAGGTAA
TAATAAGTTTATAATGCCCTTAGATATTCTAGGCTGTACGCGTACTATATTAATATAGTT
AGTAAATACTC--CCTTAGCCGGAAAGTCCGGGTAATTTTATTAAATTATATTATATTAG
GGATAGAGTATTATAATTATTA-CT-CTTCAATAAAGAATCCCTAATAAGCGTAAGTTAT
TAATTTGCATTAATTA-CATCCCTACCCTTTATATATACCGCCCATTACTACTATTAATT
AAATAGTTTAGTAAAGCTTCCGGATTAGCCTAGGGAGGTTAGTAACGACTACTTAAGGCC
AGAAAACTATTTAAATTTAATTATTTAGAGGAAGTAAAAATTATAATAAGGTTTCCGTTA
GTA-------AACTAGCG--GAGGGATTATTA
>NC251_CONTIG7.209_2_p
TACCTAATTAATTTTATTAATAGTTATATATTTATTTTAAAGATTAAGTTATATATATTT
AAATTTAAGTAATTAAATTAT-AAAATTGTAAATAGCTTATTAAATTAATTATAATTTAT
TTAATAGTACTTTATTATATAGATAACCGTAGTAATTCTAGAGTTAATATATATTAAAAA
CCCTGACTTTGGAAGG---GGTATATTTA-TTAAATTAAAAACTAATACCCTTTGGGGCT
AATTAGTAATTTATAATAACTTTTCGAATTGTATAGCCTTATATTAGCGATAGTTTATTT
AAATTTCTACTTTATTAATTTTCGATGGTTAAATTTTAATTAATTATAATAATAATGGGT
AATAGAGGATTAGGGTTTAACCTTGGAGAAGGAGTTTAAGAAATAGTTATTATATTTAAG
GAAAGTAGTAGGCGTGTAAATTACCTAATCTTGATATAGGGAGGTAGTAATAATAAATAT
TAATATAAGGCTCTTTTAGGTCTTATAATTGGAATAAGTATAATTTAAATCCTTTAATAA
AGAATAATTGGAGGGTAAGTTTAGTGTTAGTAGCCGCGGTAATTCTAATTCTAATAGCGT
ATATTAAAATTATTAAAATTAAA---AAGTTCGTAGTTAAACCTTGGGTTCGGTCCG--T
T-GGTCCGCTTTACTATATATATTAACTAGGTCGGGCCTTTTTTCCTAGAGAACTGTATA
CCCTTTACTAAGTATATTGGGGAATTAGGATTTTTACTATAAATAAATTAAATTGTTTAA
AGAAGGCCTATATTCGAATGTACTAGT-ATAGAATAATAGAATAGGACGTATAATTCTAT
TTTATTAGTTT-CTAAAACTATTATAA-TAAT-TAATAGGG-ATAGTCGGGGGTATTAAT
ATTCAATTATTAAA-GGTGAAATTCTTAAATTTATTAAAGATTAACTACTATAAAAATAT
TTACTAAGGATGTTTTTATTAATTAG-GAACGAAAGTTAGAGGATCGAAGATAATTAAAT
ACTATTGTAGTCTTAACTATAAACTATGCCGATTAGGGATCGGATAGTATTATTTTT-TA
ACTTATTCGGCACCTTATAATAAATTAAAATGTTTAGGCTCCTAGGGGAGTATAATTGTA
AGGCTAAAACTTAAAGAAATTAATGG-AAAGGTACTACTAGGGGTAAAGTTTGCGGCTTA
ATTTAATTTAATACGGAGAAACTTACTAGGTTTAAATATAATAAGGATTAATAAATTGAA
AGCTCTTTCTT--AATTTTGTAAGTAGTAGTATATAGCCGTTCTTAGTTAATAGAGTAAT
TTATTTACTTAATTACAATAACAAATAAGACCTTAACTTATTAAATAATTTGTATTATTT
TAATAATATACTAGCTTCTTAAAAGGACTATTAGCTTAAACTAATAGAAGTTTAAAGTAA
TAATAAATCTATAATGCCCTTAAATATTCTAGGCCGTATATACGCTATATTAATACAATT
AGCGAATATTC--CCTTAGCCGGAAGGTCCGGGTAATCTTATTAAATTATATTATACTAG
GGATAGAGTATTATAATTATTA-CT-CTTCAATAAGGAATCCCTAGTAAATATAAATTAT
TAATTTATATTAATTA-TATCCCTACCCTTTATATATACCGTCCGTTGCTATTACTAATT
AAATAGCTTAATAAGACTTCCGGACTAGCCTAGGGAAGTCGGTAACGACTATTTAAGGCC
GGAAAGCTATCTAAATTCGGTTATTTAGAGGAAGTAAAAGTTGTAATAAAATCTCTATTA
ATA-------AACCAGCG--GAGGGATTATTA
>NC251_CONTIG7.209_3_p
TATTTAATTAATTCTGTTAATAGTTATATATTTATTTTAAAGATTAAACTATATATATTT
AAATTTAAGTAATTAAACTGC-AAAACTACAAATAGCTTATTAAATTAATTATAGTTTAT
TTAATAGTACCTTATTATATAGATAACCGTAGTAATTCTAAAGCTAATATATATTAAAAA
CCCCGACTTCGGAAGG---GGTATATTTA-TTAAATTAAAAATTAATACCCTTCGGGGCT
AATTAATAATTTATAATAATTTCTTAAATTGTATAACTTTATACTAGCGATAGTTTATTT
AAATTTCTACCTTATTAACTTTTAATAGTTAGGTTTTAGCTAGCTATAGTAACAATAAAT
AATAGAGGGTTAAAATTCGACCCTGGAGAAGGAATTTAAAAAACGGTTACTATATTTAAA
GAAGGTAATAAATATATAAATTACCCAATCCTAATATAAGGAGGTAATAATAATAAATAT
TAATACAAAGCTCTTTTAAATTTTATAATTAGAATAAATATAATTTAAATCCCTTAACGA
AGAATAATTGGAGGGTAAGTCTAATACTAGCAGCCGCGGTAATTCTAATTCTAATAACGT
ATATTAAAATTATTAAAATTAAA---AAGCTTATAGTTGAACTTTAGGTTCGGCCCG--T
C-GGTCCGCTTTACTATATATATTAATTAGGTCGGGCCTTTTTTCCTAGAAAACCGCATA
CCCTTTACTAAGTATATCGGGGAACTAAAACTTTTACTATAAATAAATTAAATCGTTTAA
AGAAGGCCTATATTCGAATATACTAAT-ATAGAATAATAAAATAGGACGTATAATTCTAT
TTTATTAATTT-CTAAGACCGCCGTAA-TAAT-TAATAGGG-ATAATCGGGGGTATTAAT
ATTTAATTATTAAA-AGTAAAATTCTTAGATTTATTAAAGATTAACTATTACAAAAGTAT
TTACTAAGAATATTTTTATTAATTAG-GAACGAAAGTTAGGGGATTGAAGACAATTAAAT
ATTATTGTAATTTTAATTATAAATTATACTAATTAAGGATCGGACGGTATTATTTTT-TA
ACCCGTTCGGCACTTTATAATAAATTAAAATATTTAGGCTCTTAAGGGAATATAATTACA
AAGTTGAAATTTAAAGAAATTAATAG-AAGGGCACTACTAGGGGTGGAGCCTACGGTTTA
ATTTAATTTAATACGGGGAAATTTACTAGGTTTAAATACAATAAAAATTAATAGATTGAA
AACTCTTTCTT--AATTTTATAGGTAGTAGTATATAGCCGTTCTTAATTAATAGAGTAAT
TTATCTATTTAATTACAATAACGAACGAGACTTTAATTTACTAAATAGCCTATATTATTT
TAGTAATATACTAGCTTCTTAAAAGGACTATCGGCTTAAACTAATAGAAATTTAAAGTAA
TAACAAGTTTATAATACCCTTAGATATTCTAAGCCGTACGCGTACTATACTAATACAGTT
AGCGAGTACTC--TTTTAGCCGGAAGGTCCGGGTAATTTTATTAAACTATATTATATTAA
GGATAGAGTATTACAATTATTA-TT-CTTCAACGAAGAATCCCTAGTAAATATAAATCAT
TAACTTACGTTAATTA-CATCCTTACCCTTTATATACACCGCCTATCGCTACTACTAATT
AAATAATTTAATAAAATTTCTAAATTAATTTAAAGAGGTCGGTAACGATTACCTAAGGCT
AGAAAGCTATCCAAACTCAGTTATTTAAAGGAAGTAAAAGTTGTAATAAAGTCTCTATTA
GTA-------AATTAGTA--GAGGGATTATTA
>NC251_CONTIG7.210_2_p
TACCTAATTAATTCTACTAATAGTTATATACTTATTTTAAAAATTAAACTATATATATTT
AAATTTAAGCAATTAAACTAC-GAAATTACAAATAGCTTATTAAATCAATTATAGTTTAT
TTAATAGTACCTTACTATATAGATAACTGTAGTAATTCTAAAGCTAATATATATTAAAAA
CCCCGACTTCGGAAGG---GGTATATTTA-TTAAATTAAAAACTAATACCCTTCGGGGCT
AACTAATAATTTATAATAACTTCTCGAATTATATAACTTTACACTAACGATAATTTATTC
AAATTTCTACCCTATTAACTTTCGATAGTTAAATCTTAGCTAACTATAGTAATAATAGGT
AATAGAGGGTTAGGGCTCAACCCTAGAGAAGGAGCTTAAGAAATGGCTACTATATCTAAG
GAAGGTAATAAGTACGTAAATTACCTAATCCCAATATAGGGAAGTAATAATAATAAATAT
TAATACAAGGCTCTTTTAAATCTTATAATTAGAATAAGTACAATTTAAATCCTTTAATAA
AGAATAATTAGAGGGCAAATTTAGTACTAGCAGCTATAGTAATTCTAATTCCAATAACGT
ATATTAAAATTATTAAAATTAAA---AAACTCGTAATTAAACTTTAGACTCGGCCCG--T
C-GGTCCGCCTCACCGCGTATACTAACTAGGTCGGGCCTTTTTTTCTAGAAAACCGTATA
CCCTTTACTAGGTATATCGGGGAACTAGGACTTTTACTATAAATAAATTAAATTGTTTAA
AGAAGGCCTATATTCGAATATATTAGT-ATAAAATAATAGAATAGAATATATAGTTCTAT
TTTATTAATTT-CTAGGACCGCCGTAA-TAAT-TAATAGGG-ATAGTCGGGGGTATTAAT
ATTCAATTGTTAGA-AGTGAAATTCTTAGATTTATTAAAGACTAACTACTACAAAAATAT
TTACTAAGGATATTTTTATTAATTAG-GAATAAAAGTTAGGGGATTGAAGACGATTAAAT
ACTATTGTAGTTTTAATTATAAATTATACTAATTAGGGATCGGATAGTATTATTTTT-TA
ACCCGTTCGGCACCTTATAATAAATTAAAATATTTAGGCTCCTAGGGGAATATAATCGCA
AGGTTGAAACTTAAAAAAATTAATAG-AAGGGTACTACTAAGGGTAGAGCCTACGGTTTA
ATTTAACTTAATACAGGGAAACTTACTAGGTCTAAATACAATAAGGATTAATAGATTAAG
AATTCTTTCTT--AATTTCGTAGGTAGTAGTATATAGCTATTCTTAATTAATAAAATAAT
TTATTTATTTAATTATAATAACGAACAAAACTTTAACCTACTAAATAGCCCGTATTACTT
TAGTAATACACTAACTTCTTAAAGGGATTATCGGTTTAAACCGATAGAAATTTAAAGTAA
TAATAGGTCTATAATACCCTTAAATATTCTAAGCCGCACGCACGCTATACTAATATAGCC
AGCGAATACTC--CCTTGGCTAGAAGGTCCGGGTAATCTTATTAAATTGTATTGTATTAG
GGATAGAGTATTGCAATTATTA-CT-CTTTAATAAAAAATCCCTAATAAATGTAAATTAT
TAACTTATATTAATTA-TATCCCTGCCCTTTATATATACCGCCTATTACTATTACCAATT
GAATAGCTTAATAAGGCTTCCGGACTAGCTTAGGGAGGTCGGCAACAACTACCTAAAGCC
GGAAAACTATCCAAATTCAGTTATTTAGAAGAAATAAAAATTATAATAAAGTTTCTATTA
ATA-------AACTAGCG--GAGGGATTATTA
>NC251_CONTIG7.211_2
TACTTGGTTAATTCTATTAATAGTTATATATTTGTTTTAAAAATTAAATTATATATATTT
AAATTTAAATAATTAAATTAT-AAAATTATAAATAATTTATTAAATTAGTTATAGTTTAT
TTAATAGTACTTTACTATATAGATAACCGTGGTAATTCTAGAGTTAATATATATTAAAAA
CCCTAATTTCGGAAGG---GGTATATTTA-TTAAATTAAAAATTAATACCCTTCGGGGCT
AATTAGTAATTTATAATAATTTTTCGAATTGTATAGTTTTATATTAGCGATAGTTTATTT
AAATTTCTATTTTATTAACTTTTAATGGCTAGGTTTTAGTTAATTATAGTAATAATGGGT
AATGGAGGGTTAGGGCTCGACCCTGGAAAAGGAATTTAAAAAACGGCTACTATATTTAAG
GAAGGTAGTAGGTACGTAAATTACCTAATTCCGATATAGGGAGGTAGTAATAATAAATAC
TAATATAGGGCTCTTTTGGGTTTTGTAATTAGAATAAATATAATTTAAATCCCTTAACGA
AGAATAATTGGAGGGCAAGTCTGGTACTAGCAGCTGCGGTAATTCCAATTCCAATAGTAT
ATATTAAAATTATTAAGGTTAAA---AAGCTCGTAATTGAACCTTAGGCTCGGCCTA--T
T-AGTCCGCCTTACTACGTATATTAATTAGGTTGGGCCTTTTTTCTTAGAGAACTGTATA
CCTTTTACTAGGTATATCGGGGAATTAGGACTTTTATTATAAATAAATTAAATTATTTAA
AGAAGGCCTATATTCGAATATATTAGT-ATAGAATAATAGAATAGAACGTATAGTTCTAT
TTTATTAGTTT-CTAAGACCGCCGTAA-TAAT-TAATAGGA-ATAGTCGGGGGTATTAGT
ATTTAATTATTAGA-GGTGAAATTCTTGGATTTATTAAAGATTAATTACTACGAAAGTAT
TTACTAAGGATATTTTTATTAATTAG-GAACGAAAGTTAAAGGATCGAAGACGATTAAAT
ACTATTGTAGTCTTAATTATAAACTATACTAATTAAGGATTGGACGGTATTATTTTT-TA
ACCCGTTCGGCACTTTATAATAAATTAAAATATTTGGGCTCTTAAGGGAATATAGTCGCA
AGGCTAAAATTTAAAGAAATTGACGG-AAGGGCACCACCAGGGGTAGAGCCTATAGTTTA
ATTTAATTTAATATAGGGAAATTTACTAAGTCTAAATATAATAAGGATTAATAAATTGAA
AGCTCTTTCTT--AATTTTGTAGGTAGTAGTATATGGCCGTTCTTAATTAGTAGAGTAAT
TTATTTATTTAATTACAATAACGAATAAGACTTTAATTTACTAAATAACCTATATTACTT
TAGTAATACGCTAGCTTTTTAGAGGGACTATCGGTTTAAACCGATAGAAGTTTAAAGTAA
TAATAGGTCTATAATGCCCTTAGATATTTTAGGCTGTATATATATTATATTAATATAATT
AGCGAATATTC--CCTTAACTAGAAGGTTTGGGTAATTTTATTAAATTGTATTATATTAG
GAATAAAATATTACAATTATTA-TT-CTTCAACGAAGAATCCCTAATAAGTGTAAATTAT
TAATTTACGTTAATTA-CGTTCTTACCCTTTATATATACTACCTATCGCTACTATTAATT
AAATAATTTAGTAAAACTTCCGGATTAACCTAAAGAAGTTAGTAACAACTACCTAGGGCC
GGAAAGTTATCCAAACTCGGTTATTTAGAAGAAGTAAAAGTTGTAATAAAGTCTCCATTA
GTA-------AATTAGTA--AAGGGATTATTA
>NC251_CONTIG7.226_p
TACTTAATTAATTCTACTAATAATTATATACTTATTTTAAAAATTAAATTATATATATTT
AAATTTAAATAATTAAATTGC-GAAATTACAAATAGCTTATTAAATCAATTATAGTTTAT
TTAATAGTATTTTACTATATAAATAACCGTAGTAATTCTAGAGCTAATATATACTAAAAA
CCCCAACTTCGGAAGG---GGTATATTTA-TTAAATTAAAAACTAATACCCTTCGGGGCT
AATTGGTAATTTATAATAATTTTTCGAATTGTATAGCCTTATATTAGCGATAGTTTATTC
AAATTTCTATCCTATTAACTTTCGACGGTTGGGTCTTAGCTAGCTATAGTAATAATAAGT
AATGGAGGGTTAGGGTTCGACCCTGGAGAAGGAGTTTGAAAAATAGCTATTATATTTAAA
GAAGGTAGTAGGCGTATAAATTATTTAATTCTAATATAAGGAAGTAATAATAATAAATAT
TAATATAGGGCTCTTTTAGGTCTTATAATTGGAATAAATATAATTTAAATCCCTTAATAA
AGAATAATTGGAGGGTAAATCTAGTGCTAGCAATTATAGTAATTCTAATTCTAATAATAT
ATATTAAAGTTATTGAGGTTAAA---AAGTTCGTAATTAAACTTTGGGTTCGGCCCG--T
C-GGTCCGCCTTACTGTATATACTAATTAGGTTGGGCTTTTTTTCTTAGAGAACCGTATA
CCCTTTATTAAGTATATTAGGGAACTAGGACTTTTATTATAAATAAATCAAATCGCTTAA
AGAAGGCCTATATTCGAATGTACTAGT-ATAAAATAATAAAATAGAATATATAGTTCTAT
TTTATTAATTT-TTAGGACCGTCGTAA-TAAT-TAATAGGG-ATAGTTGGGGGTATTAGT
ATTTAATTATTAGA-GGTAAAATTCTTAAATTTATTAAAGATTAATTACTACGAAAGTAT
TTACTAAGGATATTTTTATTAATTAG-GAACGAAAGTTAGGGGATTAAAGACAATTAGAT
ACTATTATAATTTTAATTATAAATTATACTAATTAAGGATTAGATAGTATTATTTTT-TA
ACCCGTTCGGTACTTTACAATAAATTAAAATATTTAAGCTCTTAGGGGAGTATAGTTGTA
AGGTTGAAACTTAAAGAAATTAACGG-AAGGGTACTACTAGGGGTGGAGCTTACGGTTTA
ATTTAATTTAATATAGGGAAATTTATAGGTCCCAAATACAATGAGGATTAATAAATTGAA
ACTTCTTTTTT--AATTTTATAGGTAGTAGTATATAGCCGTTTTTAATTAATAGAGTAAT
TTATTTATTTAATTATAATAACGAACGAGACTTTAATTTGCTAAATAGCTTATATTACTT
TAGTAATATATTAGTTTTTTAGAGGGACTATCGGTTTAAATTAATAAAAGTTTAAAGTAA
TAATAGGTCTATAATACCCTTAAATATTCTAGGCTGTACGCGCGCTATATTAATATAGCT
AGCGAGTATTC--CTTTAGTTGGAAGGTCCGGGTAATTTTATTAAATTATATTATATTAG
GGATAGAATATTGCAATTATTA-CT-CTTTAATAAAGAATCCTTAGTAAACGTAAATTAT
TAATTTATATTAATTA-TATCCCTGCCCTTTATATATACCGCCTATTATTATTATCGATT
GAATAGTTTAATAAGGTTTCCGGATTGGCCTAGGGAGGTTAGTAATAACTATTTAAAGCC
GGAAAGTTATTTAAATTTAGTTATTTAAAGGAAGTAAAAGTCGTAATAAGGTCTCTATTG
GTG-------AATTAGCA--GAGGGATTATTA
>NC251_CONTIG7.236_p
TATTTAGTTAATTCTATTAGTAATTATATATTTATTTTAAAGATTAAATTATATATATTT
AAATTTAAGTAATTAAATTAC-GAAATTGCGAATAGTTTATTAAATTAATTATAGTTTAT
TTAATAGTACTTTACTATATAGATAACTATAGTAATTCTAGAGTTAATATATATTAAAAA
CCCCGACTTCGGAAGG---GGTATATTTA-TTAAATTAAAAATTAATACCCTTCGGGGCT
AATTAGTAATTTATAATAATTTTTTAAATTGTATAGCTTTGCGTTGGTAATGGTTTATTT
AAATTTCTGCCCTATTAATTTTCGATGGTTGGGTTTTGGTTAGTTATAGTAATAACGGGT
AATAGAGGGTTAGGGTTCGACCCTAGAGAAGGAGTTTAAGAAACGGCTACTATATTTAAA
GAAGGTAGTAGGTATATAAATTACCTAATCCCGATACGGGGAGGTAGTAATAATAAATAT
TAATATAGGGCTCTTTTGGGTTTTATAATTAGAATAAATATAATTTAAATCCTTTAACGA
GGAATAATTAGAGGGTAAGTCTAGTATTAGTAGCCGTAGTAATTCTAATTCTAATAATAT
ATATTAAAGTTATTAAGGTTAAA---AAGTTCGTAGTTAAATTTTGGGTTTAGCCCG--T
C-GGTCCGCCTTACCGCGTATATTAATTGGGTTGGGCCTTTTTTTCTAGAGAACCGTATG
CCCTTTATTAAGTATATTAGGGAATTAGGATTTTTATTATAAATAAATTAAATTATTTAA
AGAAGGCTTATACTTGAATATATTAGT-ATAGAATAATAAAATAGGATGTGTAGTTCTAT
TTTATTAATTT-TTAGGACCGTTATAA-TAAT-TAATAGGG-ATAGTCGGGGGTATTAAT
ATTTAATTATTAGA-AGTGAAATTCTTAGATTTATTAAAGATTAATTATTATAAAAGTAT
TTACTAAGGATATTTTTATTAATTAG-GAACGAAAATTAGGGGATTGAAGACGATTAGAT
ACTATTATAATTTTAATTATAAATTATACCGATTAAGGATCGGACGGTATTATTTTT-TA
ACCCGTTCGGCACCTTACAATAAATTAAAATATTTGGGCTCTTGGGGGAGTATAGTTGTA
AGGTTAAAATTTAAAGAAATTGACGG-AAGGGTACTATTAGGGGTGGAGCCTGCGGTTTA
ATTTGATTTAATATAGGGAAATTTACTAAGTCTAAATATAATAAGGATTAATAAATTGAG
AGCTCTTTTTT--AATTTTGTAGGTAGTAGTATATAGTTATTCTTAGTTAATAGAATAAT
TTATTTACTTAATTACAATAATAAACGAGACTTTAATTTATTAAATAGCCTATATTACTT
TAGTAGTATATTAGCTTCTTAGAGGGATTATTAATTTAAACCAATAGAAGTTTGAGGTAA
TAATAGGTCTATAATACCTTTAGATATTTTGGGCCGTATACGCGTTATATTAATATAGTT
AGCGAGTATTC--TTTTAGCCGGAAGGTCCGGGTAATTTTATTAAATTGTATCGTATTAG
GGATAAAGTATTACAATTATTA-CT-CTTTAACGAAGAATCCCTAATAAGTGTAAATTAT
TAATTTATATTAATTA-CATCCCTACCCTTTATATATACCGCCCGTCGCTATTATTAATT
GAATAGCTTAGTAAGGCTTCCGAATTAGCCTAGGGAAGTCGGTAATAACTACCTAAGGCC
GGAAAATTATCTAAATTCAATTATTTAGAGGAAATAAAAGTCGTAATAAAGTCTCCATTA
GTA-------AACTAGTA--GAAGGATTATTA
>NC251_CONTIG7.97_2_p
TACTTAATTGATTCTACTAGTAATTATATATTTGTTTTAAAAATTAAACTATATATATTT
AAATTTAAGTAATTAAACTAT-AAAATTACAAATGGCTTATTAAATTAATTATAGTTTAT
TTAATAGTATTTTATTATATGGATAACTGTAGTAATTTTAGAGTTAATATATATTAAAAA
CCCCGATTTTGGAAGG---GGTATATTTA-TTAAATTAAAAACCAATACCCTTCGGGGTT
AATTAGTAATTTATAATAATTTTTCAAATTATATAACCTTATATTAGCGATGGTTTATTT
AAATTTTTACCCTATTAACTTTCAACGGCTAGGTCTTAATTAACTATAGTAATAATAGGT
AACGGAGGGTTAGGGTTCGACCCCGGAGAAGGAATTTAAGAAACGGTTACTATATTTAAG
GAAGGTAGTAGGCGTATAAATTACCCAATCCCGATATAGGGAGGTAATAATAATAAATAT
TAATATAAGGCTCTTTTGGGTCTTGTAATTAGAATAAATATAATTTAAATCCCTTAATAA
GGAATAATTGGAGGGTAAATCTAGTACTAGTAGCCGCGGTAATTCTAATTCTAATAGTAT
ATATTAAAATTATTAAAGTTAAA---AAGCTTATAGTTAAACCTTAGGCTTAGCTTA--T
C-GATCCGCCTTACTACGTATATTAACTAGGTTAGGCCTTTTTTCCTAGAGAACCGTATA
CCCTTTACTAAGTATATTAGGGAATTAGGACTTTTACTATAAATAAATTAAATTACTTAA
AGAAAGCCTATATTCGAATATACTAAT-ATAGAATAATAGAATAGAATATATAGTTCTAT
TTTATTAATTT-CTAGGACCGCTATAA-TAAT-TAATAAGG-ATAGTCGAGGGTATTAGT
ATTTAATTATTAGA-AGTAAAATTTTTAGATTTATTAAAGATTAATTATTACGAAAGTAT
TTACTAAAAATATTTTTATTAATTAA-GAATAAAAGTTAGGGGATCGAAAATAATTAAAT
ACTATTGTAGTTTTAATTATAAATTATACCAATTAGAGATTAGACGGTATTATTTTT-TA
ACCCATTCGGCACCTTATAATAAATTAAAATATTTAGGCTCTTAAGGGAATATAATTGTA
AGGCTAAAATTTAAAGAAATTAATAG-AAGGGTACTACTAAGGGTAGAGCCTACAGCTTA
ATTTAACTCAATACAGAGAAACTTACTAAGTTTAAATATAATAAAAATTAATAAATTGAA
AGCTCTTTCTT--AATTTTATAGGTAGTAATACATAGCCGTTCTTAATTAGTAAAGTAAT
TTATCTATTTAATTATAATAACGAATAAGACTTTAACTTATTAAATAGCCTATATTACTT
TAGTAGTATATTAGCTTCTTAGAAGGACTATTAATTTAAATTAATAAAAGTTTGAAGTAA
TAATAAGTTTGTAATACCCTTAAATATTCTAAGCTGTATATACGCTATATTAATACAATT
AGCGAATATTC--CCTTAGCCGGAAGGTCCGGGTAATTTTATTAAATTGTATTATACTAG
GGATAGAGTATTGTAATTATTA-CT-CTTCAACGAAGAATCCCTAATAAGTGTAAATTAT
TAATTTATATTAATTA-CGTCCCTGCCCTTTATATATATTACCCGTCGCTATTACCGATT
AAATAGTTTAGTAAAGCTTCTAGATTAATTTAGGGAGGTCGGTAACAACTACTTAGGGCC
GGAAAATTATTTAAATTCGGTTATTTAGAGGAAGTAAAAATTATAATAAAGTTTCTATTA
GTA-------AATTAGCG--GAGGGATTATTA
>NC251_CONTIG7.97_3_p
TATTTAATTGATTTTGTTAGTAATTATATATTTATTTTAAAGATTAAACTATGTATGTTT
AAATTTAAGTAATTAAATTAC-AAAATTGCGAATAACTTATTAAATTAATTATAATTTAT
TTAATAGTACCTTATTATATAAATAACTATAGTAATTCTAGAGCTAATATATGCTAAAAA
CCCCGACTTCGGAAGG---GGTGTATTTA-TTAAATTAAAAACCAATGCCCTTCGGGGCT
AATTAGTAATTTATAATAACTTTTCGAATTGTATAACTTTGCGCTGGCGATAGTTTATTC
AAATTTCTACCCTATTAATTTTTAATAGTTAGATTTTAATTAATTATAGTAACAATGGGT
AACGGAGGGTTAGGGCTCGACCCCGGAGAAGGAGTTTGAGAAACGGCTATTATATTTAAG
GAAAGTAGTAGGCGCGTAAATTACCTAATCCTAATATAGAGAGGTAGTAATAATAAATAT
TAATATAAGGCTCTTTTAGGTTTTATAATTAGAATAAATATAATTTAAATCCTTTAATAA
GGAATAATTGGAGGGTAAGTTTAGTGCTAGTAACTACAGTAATTCTAATTCCAATAGTAT
ATATTAAAGTTATTAAAGTTAAA---AAATTTGTAATTAAACCTTAGGTTCGGCCTA--T
T-AGTCTGCTTTACCGCGTATATTAACTAGGTTGGGCCTTTTTTCCTAGAGAACTATATG
CCCTTTATTAGGTATATTGGGGAATTAGGATTTTTATTATAAATAAATTAAATCGTTTAA
AGAAGGTTTATATTCGAATATATTAGT-ATAGAATAATAGAATAGGATATATAGTTTTAT
TTTATTAATTT-CTAGGACCGCTATAA-TAAT-TAATAGGG-ATAGTCGGGGGTATTAGT
ATTTAATTATTAGA-AGTGAAATTCTTAGATTTATTAAAGATTAATTATTACGAAAGTAT
TTACTAAGGATGTTTTTATTAATTAG-GAATGAAAGTTAGGGGATTAAAAATAATTAGAT
ACTATTATAATTTTAATTATAAATTATACTAATTAAAGATCGGACGGTATTATTTTT-TA
ACCCGTTTAGCACCTTATAATAAATTAAAATATTTAGGCTCTTAGAGGAGTATAGTCGTA
AGGTTAAAATTTAAAGAAATTAACGG-AAGGGTACTACTAGGGGTAGAGTTTGTAGTTTA
ATTTAATTTAATATAGGGAAATTTATTAGGTTTAAATATAATGAGGATTAATAGATTGAG
AGCTCTTTCTT--AATTTTGTAGGTAGTAGTATATAGTTATTCTTAATTAGTAGAGTAAT
TTATTTATTTAATTATAATAATAAACGAGACTTTAATTTACTAAATAGCTTATATTACTT
TAGTAGTATATTAGTTTTTTAGAGGGACTATTGGTTTAAGCTAATAGAAGTTTAAAGTAA
TAATAGGTCTATAATGCCTTTAGATATTCTAAGCCGTATGCGCGTTATATTAATATAATT
AGTGAGTACTC--CCTTAGCCGGAAGGTCCGGGTAATTTTATTAAATTATATTATATTAG
GGATAGAGTATTATAATTATTA-TT-CTTTAATAAGGAATCTTTAATAAATATAAATTAT
TAGTTTACGTTAATTA-TATTCTTACCCTTTATATATACCGCCCGTCGCTACTACCGATT
GAATAGTTTAGTGAGGCTTCCGGATTGGCTTAGGGAGGTCGGTAACGATTATTTAGGGCC
GGAAAGCTATTTAAACTCAGTTATTTAAAGGAAGTAAAAGTTATAATAAAATCTCCGTTA
GTA-------AATTAGCG--GAGGGATTATTA
>NC251_CONTIG7.97_4_p
TACTTAATTAATTTTATTAGTAATTATATATTTATTTTAAAGATTAAGCTATATATATCT
AAATTTAAGTAATTAAACTGC-GAAATTACAAATAGCTTATTAAATTAATTATAATTTAT
TTAATAATACTTTACTATATAGATAACCGTGGTAATTCTAGAGTTAATATATATTAAAAA
CCCCAACTTCGGAAGG---GGTATATTTA-TTAAATTAAAAACTAATACCCTTCGGGGCT
AATTAATAATTTATAATAATTTTTCGAATTGTATAGCCTTATACTAGCAATGGTTTATTT
AAATTTCTACCTTATTAACTTTCAATGGCTAGGTTTTAGCTAATTATAGTAATAATAGGT
AATGGAGGGTTAGAACTCGACCTTAGAGAAGGAGCCTAAAAAATAGCTACTATATTTAAG
GAAGGTAGTAGGCGCGTAAATTATTTAATTCTAATATAGGGAGGTAATAATAATAAATAT
TAATATAAGGCTTTTTTGGGTTTTGTAATTAGAATAAATACAATTTAAATCCTTTAACGA
AGAATAATTAGAGGGTAAATTTAGTATTAGCAGCCGTAGTAATTCCAATTCTAATAGTAT
ATATTAAAGTTATTAAAATTAAA---AAACTCGTAGTTGAACTTTAGGCTCGGTCCG--T
C-GGTCCGCTTTACTATATATATTAACTAAGTTGGGCCTTTTTTTTTAGAGAACTGTATA
CCCTTTATTAGGTATATTAGGGAACTAGGACTTTTACTATAAATAAATTAGATTGTTTAA
AGAAGGCCTATATTTAAATATATTAGT-ATAGAATAATAGAATAGGATATATAGTTCTAT
TTTATTGGTTT-CTAAGACTGTTATAA-TAAT-TAATAGGG-ATAGTCGGGGGTATTAAT
ATTTAATTATTAGA-GGTGAAATTCTTAGATTTATTAAAGATTAATTATTATAAAAACAT
TTACTAAGAATGTTTTTATTAATTAG-GAATAAAAGTTAGGGGATTAAAGACGATTAAAT
ACTATTGTAGTTTTAATTATAAATTATACTGATTAGGGATTGGACGGTATTATTTTT-TA
ACCCGTTCGGTACTTTATAATAAATTAAAATATTTAGGCTCCTAAGGGAATATAGTCGTA
AGGTTGAAATTTAAAGAAATTGATAG-AAGGGTACTATTAGGGGTGGAGTTTATAGTTTA
ATTTAATTTAATATAGAGAAATTCACTAGGTTTAAATATAATAAGGATTAATAAATTAAA
AGCTCTTTCTT--AATTTTGTAGGTGGTAGTATATAGCCGTTCTTAATTAGTAGAGTAAT
TTGTTTATTTAATTATAATAACGAATGAGACTTTAACCTACTAAATAGCCTGTATTACTT
TAGTAATATGTTAATTTCTTAGAGGGATTATTGGTTTAAATTAATAAAAGTTTGAGGTAA
TAATAGGTTTATAATACCCTTAAATATTCTAAGCCGTATGTACGTTATATTAATACAGCT
AGCGAATACTC--CTTTAGCCGGAAGGTTCGAGTAATCTTATTAAATTATATTATACTAG
GGATAGAGCATTATAATTATTA-CT-CTTCAATAAAGAATCTTTAGTAAATATAAATTAT
TAGTTTGCGTTAATTA-CGTTTTTACCTTTTATATATACCGCCTATTGCTATTATTAATT
AAATAGTTTAGTAAGGCTTCCGGATTGGTTTAAGGAGGTCGGCAATAATTACCTAGGGTT
AGAAAACTATTTAAATTCGGTTATTTAGAGGAAGTAAAAATCGTAATAAAATTTCTATTA
ATA-------AACTAGTA--GAAGGATTATTA
>NC251_CONTIG7.97_5_p
TATTTGGTTAATTCTATTAGTAGTTATATACTTATCTTAAAGATTAAATTATATATATTT
AAATTTAAGTAATTAAATTGT-AAAATTACGAATGGTTTATTAAATTAGTTATAGTTTAT
TTAATAGTACCTTACTATATAGATAACCATAGTAATTCTAGAGTTAATATATATTAAAAA
CCCCGACTTCGGAAGG---AGTATATTTA-TTAAATTAAAAATTAATACCCTTCGGGGCT
AATTAGTAATTTATAATAATTTTTCGAATTATATAGCTTTGCGTTGGCGATAGTTTATTT
AAATTTTTACCCTATTAATTTTCGATAGTTAGGTTTTAGTTAGTTATAGTAATAATAGGT
AATAGAGGGTTAGGGCTCGACTTTGGAGAAGGAGTTTGAGAAATAGTTACTATATCTAAG
GAAGGTAGTAGGCGCGTAAATTACCTAATTCCGATACGGGGAGGTAGTAATAATAAATAT
TAATATAAGGCTCTTTTGGGTCTTATAATTGGAATAAGTATAATTTAAATCCCTTAACGA
GGAATAATTGGAGGGTAAGTTTAGTACTAATAACCGTAGTAATTCTAATTCTAATAGTAT
ATATTAAAATTGTTAAGGTTAAA---AAGTTTATAATTGAACCTTAGGTTCGGCCTA--T
C-GGTCTGCCTTACTATATACATTAATTGGGTTGGGCCTTTTTTCCTAGAGAACTGTATA
CCCTTTATTGGGTATATTGGGGAATTAGGACTTTTATTATAAATAAATTAAATTATTTAA
AGAAGGCTTATATTCGAATGTACTAGT-ATAGAATAATAGAATAGGATGTATAGTTTTAT
TTTATTAGTTT-TTAGGACTGCTATAA-TAAT-TAATAGGG-ATAGTCGGGGGTATTAGT
ATTTAATTATTAGA-AGTGAAATTCTTAGATTTATTAAAGATTAACTACTATAAAAGTAT
TTGCTAAGGATGTTTTTATTAATTAG-GAACGAAAGTTAAGGGATCGAAAACAATTAAAT
ATTATTATAATTTTAATTATAAATTATACCAATTAAGGATTAGACAGTGTTATTTTT-TG
ACCTATTCGGTACCTTACAATAAATTAAAATATTTAGGCTCTTAAGGGAATATAGTCGTA
AAATTAAAACTTAAAGAAATTAATAG-AAGGGTACTACTAGGGGTAGAGCTTGCAGTTTA
ATTTGATTTAATACGGAGAAATTCACTAAGTTTAAATACGATAAAGATTAATAAATTGAA
AATTCTTTTTT--AATTTCGTAGGTAGTAGTATATAGTTGTTCTTAGTTAGTAGAGTGAT
TTGTTTATTTAATTGTAATAACGAACGAAACTTTAATTTATTAAATAGCCTATATTACTT
TGGTAGTACGTTAGTTTCTTAGAAGGATTATCGGTTTAAACTAATAGAAATTTAAGGTAA
TAATAGGTTTATAATACTTTTAGATATTTTGGGCCGTACGCGCGCTATATTAATATAGTT
AGCGAATATTC--CCTTAGCCGGAAGGTCCGGGTAATCTTATTAAATTATATTGTATTAG
GGATAAAGTATTACAATTATTA-TT-CTTCAATAAGGAATTCCTAGTAAGTGTAAATTAT
TAGTTTATATTAATTA-TATCCTTGCCCTTTATATATACTGCCCGTTACTATTATTAATT
AAATAGTTTAGTAAGGCTTTTAAATTAGCTTAGGGAGGTTAGTAACGATTATTTAGGGCC
GGAAAGCTATTTAAACTTAGTTATTTAAAGGAAGTAAAAGTTGTAATAAGGTTTCTATTA
GTG-------AATTAGCG--GAAGGATTATTA
>NC251_CONTIG7.97_6_p
TACTTAGTTAATTCTATTAGTAATTATATACTTATTTCAAAGATTAAGCTATATATATTT
AAATTTAAGCAATTAAACTAC-GAAATTGCAAATAGTTTATTAAATTAGTTATAATTTAT
TTAATAATACCTTACTATATAAATAACCGTAGTAATTTTAGAGCTAATATATACTAAAAA
CCCCAACTTCGGAAGG---GGTATATTTA-TTAGATTAAAAACTAATACCCTTCGGGGCT
AACTAGTAATTTATAATAACTTTTCGAATCGTATAGTTTTGTACTAGTAATAGTTTATTT
AAATTTCTACCTTATTAATTTTCAACGGTTAGGTTTTAGCTAACTATAGTAATAACGGGT
AACGGAGGGTTAGAGCTCAACCCCGGAGAAGGAGTTTAAAAAACGGCTACTATATCTAAG
GAAGGTAGTAGGCGCGTAAATTACCTAATTCCGATACGGGGAGGTAGTAATAATAAATAT
TAATATAGGGCTTTTTTAGGTCTTATAATTGGAATGAATATAATTTAAATCCCTTAACGA
AGAATAATTGGAAGGCAAGTTTAGTACTAGTAGCCGCAGTAATTCTAATTCCAATAGCGT
ATATTAAAGTTATTAAGGTTAAA---AAGCTCGTAGTTGAACCTTGGGTTCGGTCCG--T
C-AGTCCGCCTTACTATATATATTAATTAGGTCGGGCCTTTTTTCCTAGAGAACCGTATA
CCCTTTACTAGGTATATTGGGGAACTAGGACTTTTACTATAAATAAATCAGATCGCTTAA
AGAAGGTCTATACTCGAATATACTAAT-ATAAAATAATAAAATAGGATATATAATTCTAT
TTTATTAGTTT-CTAGGACCGCTATAA-TAAT-TAATAAGG-ACAATCAGGAGTATTAAT
ATTTAATTATTAGA-AGTGAAATTCTTGGATTTATTAAAGATTAACTATTACAAAAGTAT
TTACTAAGGATGTTTTTATTAATTAG-GAACGAAAGTTAGGGGATTAAAGACAATTAAAT
ACCGTCGTAGTTTTAACTATAAATTATACCAATTAGGGATTGGACGGTATTATTTTT-TA
ATCCGTTCGGTACCTTACAATAAATTAAAATATTTGGACTCTTAGAGGAATATAGTTGCA
AGGCTGAAATTTAAAGAAATTAATGG-AAGGGTACTACTAGGGGTAGAGCCTACAGTTTA
ATTTAACTCAATACGGGGAAACTCACCAGGTCTAGATACAATGAGGATTGATAAATTGAG
AGCTCTTTTTT--AATTTTGTAGGTAATAGTATATAGCCGTTCTTAGTTAGTAGAGTGAT
TTATCTACTTAATTATAATAATAAATAAGACTTTAATTTACTAAATAGCCTATATTACTT
TAGTAGTACGCTAGCTTTTTAGAAGGATTATTGGTTTAAGCCGATGGAAATTTAAGGTAA
TAATAGGTCTATAATGCCCTTAAATATTCTAGGCCGTACGCGCGCTATATTAATATAATT
AGCGAGTACTC--TCTTAGCCGGAAGGTCCGGGTAATTTTATTAAATTGTATTGTACTAG
GGATAAAGTATTGTAATTATTA-CT-CTTTAACGAAGAATCCCTAATAAGCGTAAATTAT
TAATTTATATTAATTA-CATCCCTACCCTTTATATATACCGCCCGTCGCTACTACTAATT
GAATAGCTTAGTAAGGCTTCCAGATTAGCCTAGGGAGGTCGGTAACGACTACCTAAGGCC
GGAAAGCTATCCAAATTCGGTTATTTAAAGGAAGTAAAAGTTGTAATAAGGTTTCTATTA
GTA-------AATTAGCG--GAGGGATTATTA
>GG_supercont1.112_2_p
TACCTAGTTAATTCTACTAGTAGTTATATACTTATCTTAAAGATTAAGCTATATATGTCT
AAGTATAAGCAATTATATAGT-GAAACTGTAAATAGCTTATTATATAAGTTATTATTTAT
TTAATAGTACCTTACTATATAGATAACTATAGTAATTCTAGAGCTAATATATACTAAAAA
CCCTAACTTATAAAGA---GGTGTATTTA-TTAGATTAAAAACCAATGCCCTTTAGGGCT
TACTAGTGATTTATAATAACTTCTTAAATCATATAGCCTTACGCTAGCAATAGTTTATTT
AAATTTCTTCCCTATTAACTTTTAATACTAGAGTAGTGTTCTAGTATAGTTATAACAGGT
AACAGAGGGTTAGGGCTTGACCCTAGAGAAGGAGCCTAAGAAACGGCTACTATATCTAAG
GAAGGCAGCAGGTGCGTAAATTACCTAATCCTGACATAGGGAGGTAGTGACAATAAATAC
TAATATAGGGCTCTTTTAGGTCTTATAATTAGAATAAGTATAATTTAAATCCCTTAATAA
GGAATAATTAGAGGGTAAGTCTGGTGCTAGCAGCTATAGTAATTCTAGCTTTAATAGCGT
ATATTAAAGTTGTTATAGTTAAA---AAGCTTGTAGTAGAACCTTAGGCCTAGCTAG--C
T-AGTCTACCTCACCGCGTGCACTAGTCTAGCTAGGCCTTTCCCTCTGCAGAACCATATG
CCCTTTACTAGGTGTGCTAGGGAAGTAGGACTTTTACTTTAAAAAAATTAGAGTGCTTTA
GGCAGGCCTATACTTAAATATATTAGT-ATAGAATAATAGAATAGGACGTGTAGTTCTAT
TTTATTAGTTT-CTAGGACTACTGTAA-TAAT-TAATAGGG-ACAGTTAGGGGCATTAGT
ATTTAATTATTAGA-GGTAAAATTCTTAGATTTATTAAAGACTAACTACTATAAAAGTAT
TTACTAAGGATGTTTTTATTTATTAG-GAATAAAAGTTAGGGGATTAAAGATAATTAGAT
ACTGTTATAGTCTTAACTATAAACTATACTAACTAGGGATTAGATAATGTTATTTTT-TA
ACTTATTTAGCACCTTACAAGAAATTAAAGTGCTTAGGCTCTAGGGGGAGTATAGTCGTA
AGGCTGAAACTTAAAGAAATTAACAG-AAGGGCACCACTAGGGGTAGAGCCTGTAGCTTA
ATTTAACTTAACATAGGGAAACTTACTAGGTCTAGATATAATAAGGATTAATAGATTAAG
AGCTCTTTCTT--AATTTTGTAGGTAGTAGTGTATAGCTGTTCTTAGTTAGTGGAGTGAT
TTATCTGCTTAATTATAATAATAAACAAGACCTTAACCTGCTAAATAGCCTGTATTACTT
TAGTAGTACGCTAGCTTCTTAGAGGGACTATTAGCTTAAGCTAATAGAAGTGCAAGGTAA
TAACAGGTCTATAATGCCCTTAGATGTTCTAGGCCGCACGCACGTTACACTAACAGAGCC
AGTAAGTACTC--CCTTGGCCGGAAGGCCTAGGTAATCTTATTAAACTCCGTCGTGCTAG
GGATAAAGCATTATAATTATTG-CT-CTTTAATAAGGAATCCCTAGTAAGCGCAAGTTAT
TAGCTTACGTTAATTA-CGTCTCTACCTTTTATATACACTGCCTGTTACTACTACTAATT
AAATAGCTTAGTAAGGCTTTTAGACTAGCCTAGAGAGGTAGGTAACTACCACTTAAGGCT
AGAAAGTTATCTAAACTTAGTTATTTAGAGGAAGTAAAAGTCGTAATAAGGTCTCTATTA
GTA-------AACTAGTG--GAGGGATTATTA
>GG_supercont1.112_3_p
TACCTAGTTAATTCTACTAGTAGTTATATACTTATCTTAAAGATTAAGCTATATATATCT
AAGTATAAGTAATTATATAGC-AAAACTGTAAATAGCTTATTATATAAGTTATTATTTAT
TTAATAGTACCTTACTATATAGATAACTATAGTAATTCTAGAGCTAATATATACTAAAAA
CCCTAACTTATAAAGG---GGTGTATTTA-TTAGATTAAAAACTAATGCCCTTTAGGGCT
TACTGGTAATTTATAATAACTTCTTAAATTGTATAGCCTTACGCTAGTAATAGTTTATTT
AAATTTCTTCCTTATTAACTTTTAATGCTAGAGTAGTGTTCTAGTATAGTTATAATAGGT
AACAGAGGGTTAGGGCTTAACCCTAGAGAAAGAGCCTAAGAAATAGCTACTATATCTAAG
GAAGGTAGCAGGCGTGTAAATTACCTAATCCTAACATAGGGAGGTAGTGACAATAAATAC
TAATATAGGGCTTTTTTAGGTCTTGTAATTAGAATAAGTATAATTTAAATCCCTTAATAA
GGAATAATTAGAGGGTAAGTCTGGTGCTAGTAGCTATAGTAATTCTAGCTTTAATAGCGT
ATATTAAAGTTGTTATAGTTAAA---AAGCTTGTAGTAGAACCTTAGGCCTGGCTGG--C
C-GGTCCGCCTCACTGCGTGCACTGGTCTGGCCAGGCCTTTCTCTCTGTGGAACCGTATA
CCCTTTACTAGGTGTGCTAGGGAAGCAGGACTTTTACTTTAAAAAAATTAGAGTGCTTTA
GGCAGGCCTATGCTTAAATATATTAGC-ATGGAATAATAGAATAGGACGTGTAGTTCTAT
TTTGTTAGTTT-CTAGGACTGCTGTAA-TAAT-TAATAGGG-ATAGTTAGGGGTATTAGT
ATTTAATTGTTAGA-GGTAAAATTCTTAGATTTATTAAAGACTAACTACTGCAAAAGTAT
TTACTAAGGATGTTTTTATTTATTAG-GAATAAAAGTTAGGGGATTAAAGATAATTAGAT
ACTGTTATAGTCTTAACTATAAACTATACTAACTAGGGATTAGACGATGTTATTTTT-TA
ACTTATTTAGCACCTTATAAGAAATTAAAGTGCTTAGGCTTTAGGGGGAGTATGGTCGTA
AGGCTAAAACTTAAAGAAATTAACAG-AAGGGCACTACTAGGGGTGGAGCCTGCGGCTTA
ATTTAACTTAATATAGGGAAACTTACTAGGTCTAGATATAATAAGGATTAATAGATTAAG
AGCTTTTTCTT--GATTTTGTAGGTAGTAGTGTATAGCTGTTTTTAGTTAGTAGAGTGAT
TTGTCTACTTAATTGCGATAATAAATAAGACCTTGACCTGCTAAATAGCCTGTATTACTT
TAGTAGTACGCTGGCTTCTTAGAGGGACTATTAGCTTAAGCTGATGGAAGTGTGAGGTAA
TAATAGGTCTGTGATACCCTTAGATATTCTAGGCTGCACGTATATTACACTAATAAAGCT
AGTAAGTACTC--CTTTAGCTAGAAGGCCTAGGTAATCTTATTAAACTTTGTTATACTAG
GGATAAAGTATTATAATTATTA-CT-TTTTAATAAGGAATCCCTAGTAAGCGTAAGTTAT
TAGCTTACGTTAATTA-CGTCCCTGCCTTTTATATACACCGCCTGTTGCTACTACTAATT
AAATAGCTTAGTAAGGCTTTTAGACTAGCCTAGAGAGGTAGGTAACTACCACTTAGGGCT
AGAAAGTTATCTAAACTTAGTTATTTAGAGGAAGTAAAAGTTATAATAAGGTCTTTATTA
GTA-------AACTAGTA--AAGAGATTATTA
>GG_supercont1.112_4_p
TACTTAGTTAATTTTACTAGTAGTTATATACTTATCTTAAAGATTAAGCTATATATATCT
AAGTATAAGTAATTATATAGT-AAAACTATAAATAGCTTATTATATAAGTTATTATTTAT
TTAATAGTACCTTACTATATAGATAACTATAGTAATTCTAGAGCTAATATATACTAAAAA
CCCTAACTTATAAAGA---GGTGTATTTA-TTAGATTAAAAACCAATGCCCTTTAGGGCT
TACTAGTGATTTATAATAACTTCTTAAATCATATAGCCTTACGCTAGCAATAGTTTATTT
AAATTTCTTCCCTATTAACTTTTAATACTAGAGTAGTGTTCTAGTATAGTTATAACAGGT
AACAGAGGGTTAGGGCTTGACCCTAGAGAAGGAGCCTAAGAAACGGCTACTATATCTAAG
GAAGGCAGCAGGTGCGTAAATTACCTAATCCTGACATAGGGAGGTAGTGACAATAAATAC
TAATATAGGGCTCTTTTAGGTCTTATAATTAGAATAAGTATAATTTAAATCCCTTAATAA
GGAATAATTAGAGGGTAAGTCTGGTGCTAGCAGCTATAGTAATTCTAGCTTTAATAGCGT
ATATTAAAGTTGTTATAGTTAAA---AAGCTTGTAGTAGAACCTTAGGCCTAGCTAG--C
T-AGTCTACCTCACCGCGTGCACTAGTCTAGCTAGGCCTTTCCCTCTGCAGAACCATATG
CCCTTTACTAGGTGTGCTAGGGAAGTAGGACTTTTACTTTAAAAAAATTAGAGTGCTTTA
GGCAGGCCTATACTTAAATATATTAGT-ATAGAATAATAGAATAGGACGTGTAGTTCTAT
TTTATTAGTTT-CTAGGACTACTGTAA-TAAT-TAATAGGG-ACAGTTAGGGGCATTAGT
ATTTAATTATTAGA-GGTAAAATTCTTAGATTTATTAAAGACTAACTACTATAAAAGCAT
TTACTAAGGATGTTTTTATTTATTAG-GAACAAAAGTTAGAGGATTAAAGACAATTAGAT
ACTGTTATAGTCTTAACTATAAACTATACTAACTAGGGATTAGATAATGTTATTTTT-TA
ACTTATTTAGCACCTTACAAGAAATTAAAGTGCTTAGGCTCTAGGGGGAGTATAGTCGTA
AGGCTAAAACTTAAAGAAATTAACAG-AAGGGCACCACTAGGGGTAAAGCCTGTGGCTTA
ATTTAACTTAACACAGGGAAACTTACTAGGTCTAAATATAATAAGGATTAATAGATTAAG
AGCTTTTTCTT--AATTTTATAGGTAGTAGTGTATAGCTATTCTTAGTTAGTAGAGTAAT
TTATCTGCTTAATTATAATAATAAACAAGACCTTAACCTACTAAATAGCCTATATTACTT
TAGTAGTATGCTAGCTTCTTAGAGGGACTATTAGCTTAAGCTAATAGAAGTGCAAGGTAA
TAACAGGTCTATAATGCCCTTAGATGTTCTAGGCCGCACGCACGTTACACTAACAGAGCC
AGTAAGTACTC--CCTTGGCCGGAAGGCCTAGGTAATCTTATTAAACTCCGTCGTGCTAG
GGATAAAGCATTATAATTATTG-CT-CTTTAATAAGGAATCCCTAGTAAGCGCAAGTTAT
TAGCTTACGTTAATTA-CGTCTCTACCTTTTATATACACTGCCTGTTACTACTACTAATT
AAATAGCTTAGTAAGGCTTTTAGACTAGCCTAGAGAGGTAGGTAACTACTACTTAGGGCT
AGAAAGTTATCTAAACTTAGTTATTTAGAGGAAGTAAAAGTTATAATAAGGTCTTTATTA
GTA-------AACTAGTA--GAGGGATTATTA
>GG_supercont1.112_6_f
TACCTGGTTGATTCTGCCAGTAGTCATATGCTTGTCTCAAAGATTAAGCCATGCATGTCT
AAGTATAAGCAATTATACAGC-GAAACTGCGAATGGCTCATTATATAAGTTATCGTTTAT
TTGATAGTACCTTACTACATGGATAACCGTGGTAATTCTAGAGCTAATACATGCTAAAAA
CCCCGACTCACGAAGG---GGTGTATTTA-TTAGATTAAAAACCAATGCCCTTCGGGGCT
CACTGGTGATTCATAATAACTTCTCGAATCGCAT-GCCTTGCGCCGGCGATGGTTCATTC
AAATTTCTTCCCTATCAACTTTCGATGCTAGAGTAGTGTTCTAGCATGGTTACAACGGGT
AACGGAGGGTTAGGGCTCGACCCCGGAGAAGGAGCCTGAGAA-CGGCTACTACATCCAAG
GAAGGCAGCAGGCGCGCAAATTACCCAATCCCGACAC-GGGAGGTAGTGACGATAAATAC
TGATACAGGGCTCTTTT-GGTCTTGTAATTGGAATGAGTACAATTTAAATCCCTTAACGA
GGAACAATTGGAGGGCAAGTCTGGTGCCAGCAGC-GCGGTAATTCCAGCTCCAATAGCGT
ATATTAAAGTTGTTGTGGTTAAA---AAGCTCGTAGTAGAACCTTGGGCCTGGCTGG--C
C-GGTCCGCCTCACCGCGTGCACTGGTCCGGCCGGGCCTTTCCCTCTGCGGAACCGCATG
CCCTTCACTGGGTGTGCC-GGGAAGCAGGACTTTTACTTTGAAAAA-TTAGAGTGCTCCA
GGCAGGCCTATGCTCGAATACATTAGC-ATGGAATAATAGAATAGGACGTGTGGTTCTAT
TT-GTTGGTT--CTAGGACCGCCGTAA-TGAT-TAATAGGG-ACAGTCGGGGGCATCAGT
ATTCAATTGTCAGA-GGTGAAATTCTTGGATTTATTGAAGACTAACTACTGCGAAAGCAT
TTGCCAAGGATGTTTTCATT-ATCAG-GAACGAAAGTTAGGGGATCGAAGACGATCAGAT
ACCGTCGTAGTCTTAACCATAA-CTATGCCGACTAGGGATCGGACGATGTTATTTTT--G
ACTCGTTCGGCACCTTACGAGAAATCAAAGTGCTTGGGCTCCAGGGG-AGTATGGTCGCA
AGGCTGAAACTTAAAGAAATTGACGG-AAGGGCACCACCAGGGGTGGAGCCTGCGGCTTA
ATTTGACTCAACACGGGGAAACTCACCAGGTCCAGACACAATGAGGATTGACAGATTGAG
AGCTCTTTCT---GA-TTTGTGGGTGGTGGTGCATGGCCGTTCTTAGTTGGTGGAGTGAT
TTGTCTGCTTAATTGCGATAACGAACGAGACCTTGACCTGCTAAATAGCCCGTATTGCTT
TGGCAGTACGCCGGCTTCTTAGAGGGACTATCGGCTCAAGCCGATGGAAGTGCGAGG-AA
TAACAGGTCTGTGATGCCCTTAGATGTTCTGGGCCGCACGCGCGTTACACTGACGGAGCC
AGCGAGTACTC--CCTTGGCCGGAAGGCC-GGGTAATCTTGTTAAACTCCGTCGTGCTGG
GGATAGAGCATTGCAATTATTG-CT-CTTCAACGAGGAATCCCTAGTAAGCGCAAGTCAT
CAGCTTGCGT-GATTA-CGTCCCTGCCCTTTGTACACACCGCCCGTCGCTACTACCGATT
GAATGGCTCAGTGAGGCTTTCGGACTGGCCCAGAGAGGTGGGCAACTACCACTCAGGGCC
GGAAAGTTATCCAAACTCGGTCATTTAGAGGAAGTAAAAGTCGTAACAAGGTCTCCGTTG
GTG-------AACCAGCG---AGGGATCATTA
>GG_supercont1.112_7_f
TACCTGGTTGATTCTGCCAGTAGTCATATGCT-GTCTCAAAGATTAAGCCATGCATGTCT
AAGTATAAGCAATTATACAGC-GAAACTGCGAATGGCTCATTATATAAGTTATCGTTTAT
T-GATAGTACCTTACTACATGGATA-CCGTGGTAATTCTAGAGCTAATACATGCTAAAA-
CCCCGACTCACGAAGG---GGTGTATTTA-TTAGATTAAAA-CCAATGCCCTTC-GGGCT
CACTGGTGATTCATAATAACTTCTCGAATCGCAT-GCCTTGCGCCGGCGATGGTTCATTC
AAATT-CTTCCCTATCAACTTTCGATGCTAGAGTAGTGT-CTAGCATGGTTACAACGGGT
AACGGAGGGTTAGGGCTCGACCC-GGAGAAGGAGCCTGAGAAACGGCTACTACATCCAAG
GAAGGCAGCAGGCGCGCAAATTACCCAATCCCGACACGGGGAGGTAGTGACGATAAATAC
TGATACAGGGCTCTTTTGGGTCTTGTAATTGGAATGAGTACAATTTAAATCCCTTAACGA
GGAACAATTGGAGGGCAAGTCTGGTGCCAGCAGCCGCGGTAATTCCAGCTCCAATAGCGT
ATATTAAAGTTGTTGTGGTTAAA---AAGCTCGTAGTAGAACCTTGGGCCTGGCTGG--C
C-GGTCCGCCTCACCGCGTGCACTGGTCCGGCCGGGCCTTTCCCTCTGCGGAACCGCATG
CCCTTCACT-GGTGTGCC-GGGAAGCAGGACTTTTACTTTGAAAAA-TTAGAGTGCTCCA
GGCAGGCCTATGCTCGAATACATTAGC-ATGGAATAATAGAATAGGACGTGTGGTTCTAT
TT-GTTGGTTT-CTAGGACCGCCGTAA-TGAT-TAATAGGG-ACAGTCGGGGGCATCAGT
ATTCAATTGTCAGA-GGTGAAATTCTTGGATTTATTGA-GACTAACTACTGCGAAAGCAT
TTGCCAAGGATGTTTTCATTTATCAG-GAACGAAAGTTAGGGGATCGAAGACGATCAGAT
ACCGTCGTAGTCTTAACCATAAACTATGCCGACTAGGGATCGGACGATGTTATTTTT-TG
ACTCGTTCGGCACCTTACGAGAAATCAAAGTGCTTGGGCTCCAGGGG-AGTATGGTCGCA
AGGCTGAAACTTAAAGAAATTGACGG-AAGGGCACCACCAGGGGTGGAGCCTGCGGCTTA
ATTTGACTCAACAC-GGGAAACTCACCAGGTCCAGACACAATGAGGATTGACAGATTGAG
AGCTCTTTCTT--GATTTTGTGGGTGGTGGTGCATGGCCGTTCTTAGTTGGTGGAGTGAT
TTGTCTGCTTAATTGCGATAACGAACGAGACCTTGACCTGCTAAATAGCCCGTATTGCTT
TGGCAGTACGCCGGCTTCTTAGAGGGACTATCGGCTCAAGCCGATGGAAGTGCGAGGCAA
TAACAGGTCTGTGATGCCCTTAGATGTTCTGGGCCGCACGCGCGTTACACTGACGGAGCC
AGCGAGTACTC--CCTTGGCCGGAAGGCCCGGGTAATCTTGTTAAACTCCGTCGTGCTGG
GGATAGAGCATTGCAATTATTG-CT-CTTC-ACGAGGAATCCCTAGTAAGCGCAAGTCAT
CAGCTTGCGTTGATTA-CGTCCCTGCCCTTTGTACACACCGCCCGTCGCTACTACCGATT
GAATGGCTCAGTGAGGCTTTCGGACTGGCCCAGAGAGGTGGGCAACTACCACTCAGGGCC
GGAAAGTTATCCAAACTCGGTCATTTAGAGGAAGTAAAAGTCGTAACAAGGTCTCCGTTG
GTG-------AACCAGCG--GAGGGATCATTA
>GG_supercont1.248_p
TACTTAGTTAATTCTACTAGTAGTTATATACTTATCTTAAAGATTAAGCTATATATATCT
AAGTATAAGTAATTATATAGT-AAAACTATAAATAGCTTATTATATAAGTTATTATTTAT
TTAATAGTACCTTACTATATAGATAACTATAGTAATTCTAAAGCTAATATATACTAAAAA
CCCTAACTTATAAAGA---GGTGTATTTA-TTAGATTAAAAAGTAATACCCTTTAGGGCT
TACTAGTAATTTATAATAACTTCTTAAATTATATAGCCTTATACTAGTAATAGTTTATTT
AAATTTCTTTTTTATTAACTTTTAATACTAAAGTAGTGTTTTAGTATAGTTATAACAGGT
AATAGAGGGTTAGGGCTTAACCCTAGAGAAGAAGCCTAAGAAATAGCTACTATATCTAAA
GAAGGCAGCAGGCGCGTAAATTACCTAATCCTAATATAAGGAGGTAGTAATAATAAATAC
TAATACAGGGCTCTTTTAGGTCTTATAATTAGAATAAGTATAATTTAAATCCCTTAATAA
GGAATAATTAGAGGGTAAGTCTAGTGCTAGTAGCTATAGTAATTCTAGCTTTAATAGCGT
ATATTAAAGTTATTATAGTTAAA---AAGCTTGTAGTAGAACCTTAGGCCTAGCTAG--C
C-GGTCCGCCTCACTACGTGCACTAGTCCGGCCAGGCCTTTCCCTCTATAGAACTACATG
CCCTTCACTAGGTGTGCTAAGGAAGCAGGACTTTTACTTTAAAAAAATTAAAGTGCTTTA
GGCAGGCCTATACTTAAATATATTAGT-ATAGAATAATAGAATAAGACGTGTAGTTCTAT
TTTGTTAGTTT-CTAGGACTACCGTAA-TAAT-TAATAGGG-ACAGTTAGGGGTATTAGT
ATTTAATTATTAGA-GGTAAAATTCTTAGATTTATTAAAGACTAACTACTATAAAAGTAT
TTACTAAGGATGTTTTTATTTATTAA-GAATAAAAGTTAGGGGATTAAAGATAATTAGAT
ACTGTTATAGTCTTAACTATAAACTATACTAACTAGGGATTAGACGATGTTATTTTT-TA
ACTTGTTTAGCACCTTATAAGAAATTAAAGTGCTTAGGCTTTAGGGGGAGTATAGTCGTA
AGGCTGAAACTTAAAGAAATTAACAG-AAGGGCACCACTAGGGGTAGAGCCTGTAGCTTA
ATTTAACTTAACATAGGGAAACTTACTAGGTCTAGATATAATAAGGATTAATAGATTAAG
AGCTCTTTCTT--AATTTTGTAGGTAGTAGTGTATAGCTGTTCTTAGTTAGTGGAGTGAT
TTATCTGCTTAATTATAATAATAAACAAGACCTTAACCTGCTAAATAGCCTGTATTACTT
TAGTAGTACGCTAGCTTCTTAGAGGGACTATTAGCTTAAGCTGATAGAAGTGTAAGGTAA
TAATAGGTCTATAATACCCTTAGATATTCTAGGCTGCACGTATATTACACTAATAAAGCT
AGTAAGTACTC--CTTTAGCTAGAAGGCCTAGGTAATCTTATTAAACTTTATTATACTAA
GGATAAAGTATTATAATTATTA-CT-TTTTAATAAGGAATCCTTAGTAAGCGTAAGTTAT
TAGCTTATATTAATTA-CGTCCCTACCTTTTATATATACTACTTATTACTACTACTAATT
AAATAGCTTAGTAAGGCTTTTAGACTAGCCTAAAGAGGTAAGTAACTACTACTTAGGGCT
AGAAAGTTATCTAAACTTAGTTATTTAGAGGAAGTAAAAGTTATAATAAGGTCTTTATTA
GTA-------AACTAGTA--AAGAGATTATTA
>LM_SuperContig_19_1_f
TACCTGGTTGATTCTGCCAGTAGTCATATGCTTGTCTCAAAGATTAAGCCATGCATGTCT
AAGTATAAGCAATTATACCGT-GAAACTGCGAATGGCTCATTAAATCAGTTATCGTTTAT
TTGATAGTACCTTACTACTTGGATAACCGTGGTAATTCTAGAGCTAATACATGCTAAAAA
CCCCGACTTCGGAAGG---GGTGTATTTA-TTAGATAAAAAACCAACGCCCTTCGGGGCT
TCTTGGTGATTCATGATAACTTTACGGATCGCATGGCCTTGCGCCGGCGACGGTTCATTC
AAATTTCTGCCCTATCAACTTTCGATGGTAAGGTATTGGCTTACCATGGTTTCAACGGGT
AACGGGGAATTAGGGTTCGATTCCGGAGAGGGAGCCTGAGAAACGGCTACCACATCCAAG
GAAGGCAGCAGGCGCGCAAATTACCCAATCCCGACACGGGGAGGTAGTGACAATAAATAC
TGATACAGGGCTCTTTTGGGTCTTGTAATTGGAATGAGTACAATTTAAACCTCTTAACGA
GGAACAATTGGAGGGCAAGTCTGGTGCCAGCAGCCGCGGTAATTCCAGCTCCAATAGCGT
ATATTAAAGTTGTTGCAGTTAAA---AAGCTCGTAGTTGAAACTTGGGTCTGGCTGG--C
A-GGTCCGCCTCACCGCGTGTACTTGTCCGGCCGGGCCTT-CCTTCTGGAGAACCTCATG
CCCTTCACTGGGCGTGTTGGGGA-CCAGGACTTTTACTTTGAAAAAATTAGAGTGTTCAA
AGCAGGCCTTTGCTCGAATACGTTAGC-ATGGAATAATAGAATAGGACGTGCGGTCCTAT
TTTGTTGGTTT-CTAGGACCGCCGTAA-TGAT-TAATAGGG-ACAGTCGGGGGCATCAGT
ATTCAATTGTCAGA-GGTGAAATTCTTGGATTTATTGAAGACTAACTACTGCGAAAGCAT
TTGCCAAGGATGTTTTCATTAATCAGTGAACGAAAGTTAGGGGATCGAAGACGATCAGAT
ACCGTCGTAGTCTTAACCGTAAACTATGCCGACTAGGGATCGGGCGATGTTCTTTTTCTG
ACTCGCTCGGCACCTTACGAGAAATCAAAGTTTTTGGGTTCTGGGGGGAGTATGGTCGCA
AGGCTGAAACTTAAAGAAATTGACGG-AAGGGCACCACCAGGCGTGGAGCCTGCGGCTTA
ATTTGACTCAACACGGGGAAACTCACCAGGTCCAGATGAAATAAGGATTGACAGATTGAG
AGCTCTTTCTT--GATTTTTCAGGTGGTGGTGCATGGCCGTTCTTAGTTGGTGGAGTGAT
TTGTCTGCTTAATTGCGATAACGAACGAGACCTTAACCTGCTAAATAGCCAGGCTAGCTT
TGGCTGGTCGCCGGCTTCTTAGAGGGACTATCGGCTCAAGCCGATGGAAGTTTGAGGCAA
TAACAGGTCTGTGATGCCCTTAGATGTTCTGGGCCGCACGCGCGCTACACTGACAGAGCC
AACGAGTTCTTCACCTTGACCGAAAGGTCTGGGTAATCTTGTTAAACTCTGTCGTGCTGG
GGATAGAGCATTGCAATTATTG-CT-CTTCAACGAGGAATGCCTAGTAAGCGCGTGTCAT
CAGCATGCGTTGATTA-CGTCCCTGCCCTTTGTACACACCGCCCGTCGCTACTACCGATT
GAATGGCTCAGTGAGGCCTTCGGACTGGCTCGGGGAGGTTGGCAACGACCACCCTGAGCC
GGAAAGTTCGTCAAACTCGGTCATTTAGAGGAAGTAAAAGTCGTAACAAGGTTTCCGTAG
GTG-------AACCTGCG--GAAGGATCATTA
>LM_SuperContig_19_7_f
TACCTGGTTGATTCTGCCAGTAGTCATATGCTTGTCTCAAAGATTAAGCCATGCATGTCT
AAGTATAAGCAATTATACCGT-GAAACTGCGAATGGCTCATTAAATCAGTTATCGTTTAT
TTGATAGTACCTTACTACTTGGATAACCGTGGTAATTCTAGAGCTAATACATGCTAAAAA
CCCCGACTTCGGAAGG---GGTGTATTTA-TTAGATAAAAAACCAACGCCCTTCGGGGCT
TCTTGGTGATTCATGATAACTTTACGGATCGCATGGCCTTGCGCCGGCGACGGTTCATTC
AAATTTCTGCCCTATCAACTTTCGATGGTAAGGTATTGGCTTACCATGGTTTCAACGGGT
AACGGGGAATTAGGGTTCGATTCCGGAGAGGGAGCCTGAGAAACGGCTACCACATCCAAG
GAAGGCAGCAGGCGCGCAAATTACCCAATCCCGACACGGGGAGGTAGTGACAATAAATAC
TGATACAGGGCTCTTTTGGGTCTTGTAATTGGAATGAGTACAATTTAAACCTCTTAACGA
GGAACAATTGGAGGGCAAGTCTGGTGCCAGCAGCCGCGGTAATTCCAGCTCCAATAGCGT
ATATTAAAGTTGTTGCAGTTAAA---AAGCTCGTAGTTGAAACTTGGGTCTGGCTGG--C
A-GGTCCGCCTCACCGCGTGTACTTGTCCGGCCGGGCCTT-CCTTCTGGAGAACCTCATG
CCCTTCACTGGGCGTGTTGGGGA-CCAGGACTTTTACTTTGAAAAAATTAGAGTGTTCAA
AGCAGGCCTTTGCTCGAATACGTTAGC-ATGGAATAATAGAATAGGACGTGCGGTCCTAT
TTTGTTGGTTT-CTAGGACCGCCGTAA-TGAT-TAATAGGG-ACAGTCGGGGGCATCAGT
ATTCAATTGTCAGA-GGTGAAATTCTTGGATTTATTGAAGACTAACTACTGCGAAAGCAT
TTGCCAAGGATGTTTTCATTAATCAGTGAACGAAAGTTAGGGGATCGAAGACGATCAGAT
ACCGTCGTAGTCTTAACCGTAAACTATGCCGACTAGGGATCGGGCGATGTTCTTTTTCTG
ACTCGCTCGGCACCTTACGAGAAATCAAAGTTTTTGGGTTCTGGGGGGAGTATGGTCGCA
AGGCTGAAACTTAAAGAAATTGACGGGAAGGGCACCACCAGGCGTGGAGCCTGCGGCTTA
ATTTGACTCAACACGGGGAAACTCACCAGGTCCAGATGAAATAAGGATTGACAGATTGAG
AGCTCTTTCTTCTGATTTTTCAGGTGGTGGTGCATGGCCGTTCTTAGTTGGTGGAGTGAT
TTGTCTGCTTAATTGCGATAACGAACGAGACCTTAACCTGCTAAATAGCCAGGCTAGCTT
TGGCTGGTCGCCGGCTTCTTAGAGGGACTATCGGCTCAAGCCGATGGAAGTTTGAGGCAA
TAACAGGTCTGTGATGCCCTTAGATGTTCTGGGCCGCACGCGCGCTACACTGACAGAGCC
AACGAGTTCTTCACCTTGACCGAAAGGTCTGGGTAATCTTGTTAAACTCTGTCGTGCTGG
GGATAGAGCATTGCAATTATTG-CT-CTTCAACGAGGAATGCCTAGTAAGCGCGTGTCAT
CAGCATGCGTTGATTA-CGTCCCTGCCCTTTGTACACACCGCCCGTCGCTACTACCGATT
GAATGGCTCAGTGAGGCCTTCGGACTGGCTCGGGGAGGTTGGCAACGACCACCCTGAGCC
GGAAAGTTCGTCAAACTCGGTCATTTAGAGGAAGTAAAAGTCGTAACAAGGTTTCCGTAG
GTG-------AACCTGCGATGAAGGATCATTA
>LM_SuperContig_19_8_f
TACCTGGTTGATTCTGCCAGTAGTCATATGCTTGTCTCAAAGATTAAGCCATGCATGTCT
AAGTATAAGCAATTATACCGT-GAAACTGCGAATGGCTCATTAAATCAGTTATCGTTTAT
TTGATAGTACCTTACTACTTGGATAACCGTGGTAATTCTAGAGCTAATACATGCTAAAAA
CCCCGACTTCGGAAGG---GGTGTATTTA-TTAGATAAAAAACCAACGCCCTTCGGGGCT
TCTTGGTGATTCATGATAACTTTACGGATCGCATGGCCTTGCGCCGGCGACGGTTCATTC
AAATTTCTGCCCTATCAACTTTCGATGGTAAGGTATTGGCTTACCATGGTTTCAACGGGT
AACGGGGAATTAGGGTTCGATTCCGGAGAGGGAGCCTGAGAAACGGCTACCACATCCAAG
GAAGGCAGCAGGCGCGCAAATTACCCAATCCCGACACGGGGAGGTAGTGACAATAAATAC
TGATACAGGGCTCTTTTGGGTCTTGTAATTGGAATGAGTACAATTTAAACCTCTTAACGA
GGAACAATTGGAGGGCAAGTCTGGTGCCAGCAGCCGCGGTAATTCCAGCTCCAATAGCGT
ATATTAAAGTTGTTGCAGTTAAA---AAGCTCGTAGTTGAAACTTGGGTCTGGCTGG--C
A-GGTCCGCCTCACCGCGTGTACTTGTCCGGCCGGGCCTT-CCTTCTGGAGAACCTCATG
CCCTTCACTGGGCGTGTTGGGGA-CCAGGACTTTTACTTTGAAAAAATTAGAGTGTTCAA
AGCAGGCCTTTGCTCGAATACGTTAGC-ATGGAATAATAGAATAGGACGTGCGGTCCTAT
TTTGTTGGTTT-CTAGGACCGCCGTAA-TGAT-TAATAGGG-ACAGTCGGGGGCATCAGT
ATTCAATTGTCAGA-GGTGAAATTCTTGGATTTATTGAAGACTAACTACTGCGAAAGCAT
TTGCCAAGGATGTTTTCATTAATCAGTGAACGAAAGTTAGGGGATCGAAGACGATCAGAT
ACCGTCGTAGTCTTAACCGTAAACTATGCCGACTAGGGATCGGGCGATGTTCTTTTTCTG
ACTCGCTCGGCACCTTACGAGAAATCAAAGTTTTTGGGTTCTGGGGGGAGTATGGTCGCA
AGGCTGAAACTTAAAGAAATTGACGG-AAGGGCACCACCAGGCGTGGAGCCTGCGGCTTA
ATTTGACTCAACACGGGGAAACTCACCAGGTCCAGATGAAATAAGGATTGACAGATTGAG
AGCTCTTTCTT--GATTTTTCAGGTGGTGGTGCATGGCCGTTCTTAGTTGGTGGAGTGAT
TTGTCTGCTTAATTGCGATAACGAACGAGACCTTAACCTGCTAAATAGCCAGGCTAGCTT
TGGCTGGTCGCCGGCTTCTTAGAGGGACTATCGGCTCAAGCCGATGGAAGTTTGAGGCAA
TAACAGGTCTGTGATGCCCTTAGATGTTCTGGGCCGCACGCGCGCTACACTGACAGAGCC
AACGAGTTCTTCACCTTGACCGAAAGGTCTGGGTAATCTTGTTAAACTCTGTCGTGCTGG
GGATAGAGCATTGCAATTATTG-CT-CTTCAACGAGGAATGCCTAGTAAGCGCGTGTCAT
CAGCATGCGTTGATTA-CGTCCCTGCCCTTTGTACACACCGCCCGTCGCTACTACCGATT
GAATGGCTCAGTGAGGCCTTCGGACTGGCTCGGGGAGGTTGGCAACGACCACCCTGAGCC
GGAAAGTTCGTCAAACTCGGTCATTTAGAGGAAGTAAAAGTCGTAACAAGGTTTCCGTAG
GTG-------AACCTGCG--GAAGGATCATTA
>LM_SuperContig_2_1_p
TACCTAGTTAATTCTGCTAGTAGTTATATGCTTATCTTAAAGATTAAGCTATACATGTCT
AAGTATAAGCAATTATACTGT-AAAACTGCAAATAGCTTATTAAATTAGTTATTATTTAT
TTAATAGTACCTTACTACTTAGATAACTGTAGTAATTCTAGAGCTAATACATGCTAAAAA
CCCTAACTTTAGAAGG---GGTGTATTTA-TTAGATAAAAAACCAACGCCCTTTAGGGCT
TCTTAGTAATTTATAATAACTTTACGGATCGCATAGCCTTACGCTAGTGACAGTTCATTT
AAATTTCTGCCCTATTAACTTTTAATGGTAAGGTATTAGCTTACTATGGTTTTAACAGGT
AACGGGGAATTAGGGTTCAATTCTAGAGAGGGAGCCTAAGAAACGGCTACTATATCCAAG
AAAGGCAGTAGGCGCGCAAATTACCTAATCCTAATATAGGGAGGTAGTGACAATAAATAC
TAATATAGGGCTCTTTTAGGTCTTGTAATTAGAATAAGTATAATTTAAACCTCTTAACAA
GGAATAATTAGAGGGCAAGTCTAGTGCTAGTAGCTGCGGTAATTCTAGCTCTAATAGCGT
ATATTAAAGTTGTTGCAGTTAAA---AAGCTTGTAGTTAAAACTTAGGTCTGGCTAG--C
A-GGTCCGCCTCACCGCGTGTACTTGTCTAGCTAGGCCTT-CCTTCTAGAGAACCTTATA
CCCTTTACTAGGCGTGTTAGGGA-CTAGGACTTTTACTTTAAAAAAATTAGAGTGTTTAA
AGCAGGCCTTTGCTTAAATACGTTAGC-ATAGAATAATAGAATAGGACGTGTGGTCCTAT
TTTGTTAGTTT-CTAGGACTACTGTAA-TAAT-TAATAGGG-ATAGTTAGGGGCATTAGT
ATTTAATTATTAGA-GGTAAAATTCTTGGATTTATTAAAGACTAACTACTGCGAAAGCAT
TTGCCAAGGATGTTTTTATTAATTAGTAAATGAAAGTTAGGGGATTGAAAACAATTAGAT
ACTGTTATAGTCTTAACCATAAACTATACTAACTAGGGATTAGGCGATGTTCTTTTTCTG
ACTCGCTTAGCACCTTACAAGAAATTAAAGTTTTTAGGTTCTGGGGGGAGTATAGTCGCA
AGGCTAAAACTTAAAGAAATTAATAG-AAGGGCACCACTAGGCGTAGAGCCTGCGGCTTA
ATTTAACTTAACACAGGGAAACTTACTAGGTCTAGATAAAATAAGGATTAACAGATTAAG
AGCTCTTTCTT--AATTTTTTAGGTGGTGGTGCATGGCCGTTCTTAGTTAGTGGAGTAAT
TTGTCTACTTAATTGCGATAACAAATAAGACCTTAACCTACTAAATAGCTAGGCTAGCTT
TAGCTAGTCGCTAGCTTCTTAGAGGGACTATTAGCTTAAGCTAATAGAAGTTTAAGGCAA
TAACAGGTCTATAATGCCCTTAGATATTCTAGGCCGTACGCGCGCTACACTAACAGAGCT
AACAAGTTCTTTACCTTAACCAAAAGGTCTAGGTAATCTTGTTAAACTCTATCGTGCTAG
GGATAGAGCATTGCAATTATTG-CT-CTTTAATAAGGAATACCTAGTAAGCGCGTGTTAT
TAGCATGCGTTAATTA-CGTCCCTACCCTTTGTACACACTGCCCATCGCTACTACTAATT
AAATAGCTTAGTGAGGCCTTTGGACTAGCTTAGGGAGGTTAGCAATAACTACCCTAAGCT
AGAAAGTTTGTTAAACTTAGTTATTTAGAGGAAGTAAAAGTCGTAATAAGGTTTCTGTAG
GTA-------AACCTGCG--GAAGGATTATTA
>LM_SuperContig_2_2_p
TACCTAGTTAATTCTGCTAGTAGTTATATGCTTGTCTTAAAGATTAAGCTATGCATGTCT
AAGTATAAGCAATTATACCGT-GAAACTGCGAATAGCTTATTAAATTAGTTATTGTTTAT
TTGATAGTACCTTACTACTTAGATAACTATGGTAATTCTAGAGCTAATACATGCTAAAAA
CCCTAACTTTAGAAGG---GGTGTATTTA-TTAGATAAAAAACTAATGCCCTTTAGGGCT
TCTTAGTGATTTATAATAACTTTACAGATCGCATGGCCTTGCGCTAGCGACAGTTCATTC
AAATTTCTGCCCTATTAACTTTTAATAGTAAGGTATTAGCTTACTATAGTTTTAACAGGT
AATAGGGAATTAGGGTTCAATTCTAGAGAGGGAGCCTAAGAAACAGCTACTACATCCAAG
GAAGGCAGCAGGCGCGCAAATTACCTAATCCTAACACAGGGAGGTAGTGATAATAAATAC
TAATACAGGGCTCTTTTAGGTCTTGTAATTAGAATAAGTATAATTTAAACCTCTTAACAA
GGAACAATTAGAGGGCAAGTCTAGTGCTAGCAGCCACAGTAATTCTAGCTCTAATAGCGT
ATATTAAAGTTGTTGCAGTTAAA---AAGCTTGTAGTTAAAACTTAGGTCTAGCTAG--T
A-GGTCCGCCTTACCGCGTGTACTTGTCTGGCTAGGCCTT-CCTTCTAGAGAACCTTATG
CCCTTTACTAGGCGTGTTAGGGA-CTAGGACTTTTACTTTGAAAAAATTAGAGTATTTAA
AGCAGGCCTTTGCTCAAATACGTTAGC-ATAGAATAATAGAATAGGACGTGCAGTCCTAT
TTTGTTAGTTT-CTAGGACTGCTGTAA-TAAT-TAATAGGG-ACAGTTAGGGGCATTAGT
ATTTAATTGTTAGA-GGTGAAATTCTTAGATTTATTGAAGACTAACTACTGTGAAAGCAT
TTGCTAAGGATGTTTTTATTAATTAGTAAACAAAAGTTAGGGGATCAAAGACAATTAGAT
ACTGTTGTAGTCTTAACTGTAAACTATGCTAACTAGGGATTAGGCGATGTTCTTTTTCTG
ACTTGCTTAGCACCTTACGAGAAATTAAAGTTTTTAGGTTCTAGGGGGAGTATGGTTGCA
AGGCTAAAACTTAAAGAAATTAACAG-AAGGGCACTACTAGGCGTGGAGCCTGCGGCTTA
ATTTGACTTAACACGGGGAAACTTACTAGGTCTAGATAAAATAAGGATTAATAGATTAAG
AGCTCTTTCTT--GATTTTTTAGGTGGTAGTGCATGGCCGTTCTTAGTTAGTAGAGTGAT
TTGTCTGCTTAATTGCGATAATAAACGAGACCTTAACCTGCTAAATAGCTAGGCTAGCTT
TGGCTAGTCACTAGCTTCTTAGAGGGACTATTAGCTTAAGCTAATAGAAGTTTAAGGCAA
TAACAGGTCTATAATGCCCTTAGATGTTCTAGGCTACACGCGCGCTACACTAATAGAGCT
AACAAGTTCTTTACCTTAACTAAAAGGTCTAGGTAATCTTGTTAAACTCTGTTGTGCTAG
GGATAGAGCATTGTAATTATTG-CT-CTTTAACAAGGAATGCCTAGTAAGCGCGTGTTAT
TAGCATGCGTTAATTA-CGTCCCTGCCCTTTATACACACCGCCTGTTACTACTACTAATT
AAATGGCTTAGTAAGGCCTTTAGACTAGCTTAGGGAGGTTAGTAATAACTACCCTAAGCT
GGAAAGTTTGTTAAACTTAGTTATTTAGAGGAAGTAAAAGTTGTAACAAGGTTTCTGTAG
GTG-------AACCTGCA--GAAGGATTATTA
>LM_SuperContig_2_3_p
TACCTAGTTAATTCTGCTAGTAGTTATATGCTTATCTTAAAGATTAAGCTATGCATGTCT
AAGTATAAGCAATTATACTAT-AAAACTACGAATAGCTTATTAAATTAGTTATTATTTAT
TTAATAGTACCTTACTACTTAGATAACTATAGTAATTCTAGAGCTAATACATGCTAAAAA
CCCTAACTTTAGAAGG---GGTGTATTTA-TTAGATAAAAAACTAACGCCCTTTAGGGCT
TCTTAGTAATTTATAATAACTTTACAGATCGCATGGCCTTGCGCTAGCGATAGTTTATTT
AAATTTCTGCCCTATTAACTTTTAATAGTAAGGTATTAGCTTACTATAGTTTTAATAGGT
AACGGGGAATTAGGGTTTGATTCTAGAGAGGGAGCCTAAGAAACGGCTACCACATCTAAG
GAAGGCAGCAGGCGCGCAAATTACCTAATCCTAACATAGGGAGGTAGTGACAATAAATAC
TAATATAGGGCTCTTTTAGGTCTTGTAATTGGAATAAGTATAATTTAAACCTCTTAACGA
GGAACAATTAGAGGGCAAGTCTAGTACTAGTAGCTGTAGTAATTCTAGCTCTAATAGCAT
ATATTAAAGTTGTTGCAGTTAAA---AAGCTTATAGTTAAAACTTAGGTCTAGCTAG--C
A-GGTCTGCCTCACCGCGTGTACTTGTCCGGCCGGGCCTT-CCTTCTAGAGAACCTTATG
CCCTTTACTAGGCGTGTTAGGGA-CTAGGACTTTTACTTTAAAAAAATTAGAGTGTTTAA
AGCAGGCCTTTGCTTAAATACGTTAGC-ATAGAATAATAGAATAGGACGTGTGGTCCTAT
TTTATTAGTTT-CTAGGACTGCTGTAA-TAAT-TAATAGGG-ATAGTTAGGGGCATTAGT
ATTTAATTGTTAGA-GGTGAAATTCTTAGATTTATTAAAGACTAACTACTACGAAAGCAT
TTGCTAAGGATGTTTTTATTAATTAGTAAACAAAAGTTAGGGGATTAAAGACAATTAGAT
ACTGTCGTAGTCTTAACTGTAAACTATGCTAACTAGGGATTAGGCGATGTTCTTTTTCTA
ACTCGCTTAGCACCTTACAAGAAATCAAAGTTTTTAGGTTCTAGGGGGAGTATAGTCGCA
AGGCTAAAACTTAAAGAAATTAATAG-AAGGGCACTACTAGGCGTGGAGCCTGCGGCTTA
ATTTAACTTAACATAGGGAAACTCACTAGGTCTAGATAAAATAAGGATTAACAGATTAAG
AGCTCTTTCTT--GATTTTTTAGGTAGTGGTGCATAGCTATTCTTAGTTAGTAGAGTAAT
TTGTCTGCTTAATTGTGATAACAAACAAGACCTTAACCTGCTAAATAGCCAGGCTAGCTT
TAGCTAGTTGCTGGCTTCTTAGAGGGACTATTAGCTTAAGCTAATAGAAGTTTAAGGCAA
TAACAGGTCTATAATGCCCTTAGATGTTCTAGGCTGCACGCGCGCTACACTAATAGAGCT
AACAAGTTCTTTACCTTAACTAAAAGGTCTAGGTAATCTTGTTAAACTCTGTCGTGCTAG
GGATAGAGCATTACAATTATTG-CT-CTTTAATAAGGAATGCCTAGTAAGCGTGTGTTAT
TAGCATGCGTTAATTA-CGTCCCTGCCCTTTGTACACACTACCTGTCGCTACTACTAATT
AAATAGCTTAGTAAGGCCTTTAGACTAGCTTAGGGAGGTTAGCAATAACTACCCTAAGCT
AGAAAGTTCGTTAAACTTAGTTATTTAGAGGAAGTAAAAGTCGTAAAAAGGTTTCTATAG
GTA-------AACCTGTA--GAAGGATTATTA
>LM_SuperContig_2_5_p
TACCTAGTTAATTCTGCTAGTAGTTATATACTTGTCTTAAAGATTAAGCTATGCATATCT
AAGTATAAGCAATTATACTAT-AAAACTGCGAATAGCTTATTAAATTAGTTATCGTTTAT
TTAATAGTACCTTACTACTTAGATAACTGTAGTAATTCTAGAGCTAATACATGCTAAAAA
CCCTAACTTTAGAAGG---GGTGTATTTA-TTAGATAAAAAACTAACGCCCTTTAGGGCT
TCTTAGTAATTTATAATAACTTTACGGATTGCATAGCCTTACGCTAGCGATAGTTTATTT
AAATTTCTGCCCTATTAACTTTTAATAGTAAGGTATTAGCTTACTATAGTTTTAATAGGT
AACAGGGAATTAGGGTTTAATTCTAGAGAGGGAGCCTAAGAAATAGCTACCACATCTAAG
GAAGGCAGCAGGCGCGTAAATTACCTAATCCTAACATAGGGAGGTAGTAACAATAAATAC
TAATATAGGGCTCTTTTAGGTCTTATAATTAGAATAAGTATAATTTAAACCTCTTAACAA
GGAACAATTAGAGGGCAAGTCTAGTGCTAGCAGCTATAGTAATTCCAGCTCTAATAGCGT
ATATTAAAGTTGTTGCAGTTAAA---AAGCTCGTAGTTAAAACTTAGGTCTAGCTAG--C
A-GGTCCGCCTTACCGCGTGTACTTGTCCAGCTAGGCCTT-CCTTCTAGAGAACCTTATA
CCCTTTACTAGGCGTGTTAGGGA-CTAGGACTTTTACTTTGAAAAAATTAGAGTGTTTAA
AGCAGGCCTTTGCTTAAATACGTTAGC-ATAGAATAATAGAATAGGACGTGCGGTCCTAT
TTTGTTAGTTT-CTAGGACCACTGTAA-TAAT-TAATAGGG-ACAGTTAGGGGCATTAGT
ATTTAATTATTAGA-GGTGAAATTCTTAGATTTATTAAAGACTAACTACTGCGAAAGTAT
TTGCTAAGGATATTTTTATTAATTAGTAAACAAAAGTTAGGGGATTAAAGACAATTAGAT
ACCGTCGTAGTCTTAACCGTAAACTATGCTAACTAGGGATTAGGTGATGTTCTTTTTCTA
ACTCGCTTAGCACCTTACAAGAAATTAAAGTTTTTAGGTTCTAGGGGGAGTATGGTCGCA
AGGCTAAAACTTAAAGAAATTAATAG-AAGGGCACCACTAGGCGTAGAGCCTGCGGCTTA
ATTTAACTTAATATAGGGAAACTTACCAGGTCTAGATAAAATAAGGATTAACAGATTAAG
AGCTCTTTCTT--AATTTTTTAGGTAGTGGTGCATGGCCATTCTTAGTTAGTAGAGTAAT
TTGTCTACTTAATTGCGATAACAAACAAGACCTTAACCTGCTAAATAGCTAGGCTAGCTT
TAGCTAGTCGCCAGCTTCTTAGAGGGACTATTAGCTTAAGCTAATAGAAGTTTAAGGCAA
TAACAGGTCTGTAATGCCCTTAGATATTCTAGGCCGCACGCGCGCTATACTAACAGAGCT
AACAAGTTCTTTACCTTAACCAAAAGGTCTAGGTAATCTTGTTAAACTCTGTTGTGCTAG
GGATAGAGCATTACAATTATTG-CT-CTTTAACAAGGAATGCCTAGTAAGCGCGTGTTAT
TAGCATGCGTTAATTA-CGTCCCTGCCCTTTATACACACCACCCGTCGCTACTACCAATT
AAATAGCTTAGTAAGGCCTTCAGACTAGCTTAGGGAGGTTAGCAACAACTACCCTAAGCT
AGAAAGTTTGTTAAACTTAGTTATTTAGAGGAAGTAAAAGTCGTAATAAGGTTTCCATAG
GTA-------AACCTGCA--GAAGGATTATTA
>LM_SuperContig_2_6_p
TACCTAGTTAATTCTGCTAGTAGTTATATGCTTATCTTAAAGATTAAGCTATGCATGTCT
AAGTATAAGCAATTATACTAT-AAAACTACGAATAGCTTATTAAATTAGTTATTATTTAT
TTAATAGTACCTTACTACTTAGATAACTATAGTAATTCTAGAGCTAATACATGCTAAAAA
CCCTAACTTTAGAAGG---GGTGTATTTA-TTAGATAAAAAACTAACGCCCTTTAGGGCT
TCTTAGTAATTTATAATAACTTTACAGATCGCATAGCCTTGCGCTAGCGATAGTTTATTT
AAATTTCTGCCCTATTAACTTTTAATAGTAAGGTATTAGCTTACTATAGTTTCAACAGGT
AACGGGGAATTAGGGTTCAATTCTAGAGAGGGAGCCTAAGAAACAGCTACCACATCTAAG
GAAGGCAGCAGGCGCGCAAATTACCTAATCCTAACATAGGGAGGTAGTAACAATAAATAC
TAATATAGGGCTCTTTTAGGTCTTATAATTAGAATAAGTATAATTTAAACCTCTTAACAA
GGAACAATTAGAGGGCAAGTCTAGTGCTAGCAGCTATAGTAATTCTAGCTCTAATAGCGT
ATATTAAAGTTGTTGCAGTTAAA---AAGCTTATAGTTAAAACTTAGGTCTAGCTAG--C
A-GGTCTGCCTTACCGCGTGTACTTGTCTAGCTAGGCCTT-CCTTCTAGAGAACCTTATG
CCCTTTACTAGGCGTGTTAGGGA-CTAGGACTTTTACTTTAAAAAAATTAAAGTATTTAA
AGCAGGCCTTTGCTTAAATACGTTAGT-ATAGAATAATAGAATAGGACGTGCGGTCCTAT
TTTGTTAGTTT-CTAGGACTACTATAA-TAAT-TAATAGGG-ACAGTTAGGGGCATTAGT
ATTTAATTATTAGA-GGTAAAATTCTTAGATTTATTAAAGACTAACTACTGCGAAAGTAT
TTGCTAAGGATATTTTTATTAATTAGTAAACAAAAGTTAGGGGATTAAAGATAATTAGAT
ACTATTGTAGTCTTAACTATAAACTATACTAACTAGGGATTAGGCAATGTTCTTTTTTCT
ACTTGCTTAGCACCTTATAAGAAATTAAAGTTTTTAGGTTCTAGGGGGAGTATAGTCGCA
AGGCTGAAACTTAAAGAAATTAACGG-AAGGGCACTACTAGGCGTGGAGCCTGCGGCTTA
ATTTAACTTAACACAGGGAAACTTACTAGGTCTAGATAAAATAAGGATTAATAGATTAAG
AGCTCTTTCTT--GATTTTTTAGGTGGTGGTGCATGGCCGTTCTTAGTTAGTAGAGTGAT
TTGTCTGCTTAATTGCGATAACAAACAAGACCTTAACCTACTAAATAGCTAGGCTAGCTT
TAGCTAGTCGCTAGCTTCTTAGAGGGACTATTAGCTTAAGCTAATAGAAGTTTAAGGCAA
TAACAGGTCTGTAATGCCCTTAGATGTTCTAGGCCGCACGCGCGCTACACTAACAGAGCT
AACAAGTTCTTTACCTTAACTAAAAGGTCTAGGTAATCTTGTTAAACTCTATTGTGCTAG
GGATAGAGCATTGCAATTATTG-CT-CTTTAACAAGGAATACCTAGTAAGCGCGTGTTAT
TAGCATGCGTTAATTA-CGTCCCTACCCTTTGTACACACTGCCCGTCGCTACTACTAATT
AAATAGCTTAGTAAGGCCTTTAGACTAGCTTAGGGAGGTTAGCAACAACTACCTTAAGCT
AGAAAGTTCGTTAAACTTAGTTATTTAGAGGAAGTAAAAGTTGTAACAAGGTTTCTATAG
GTA-------AACCTACA--GAAGGATTATTA
>LM_SuperContig_2_7_p
TACCTAGTTAATTCTACTAGTAGTTATATACTTATCTTAAAGATTAAGCTATATATATCT
AAGTATAAGTAATTATACTAT-AAAACTGCGAATAGCTTATTAAATTAGTTATTATTTAT
TTAATAGTAGCTTACTACTTAAATAACTATAGTAATTCTAGAGCTAATACATGCTAAAAA
CCCTAACTTTAGAAGG---GGTGTATTTA-TTAGATAAAAAACCAACGCCCTTTAGGGCT
TCTTAGTAATTTATAATAACTTTACAGATTATATAGCCTTACGCTAGTAATAGTTTATTT
AAATTTCTGCCCTATTAACTTTTAATAGTAAGGTATTAGCTTACTATAGTTTTAACAGGT
AACAGGGAATTAGGGTTTAATTCTAGAGAGGGAGCCTAAGAAATAGCTACTATATCTAAG
GAAGGCAGCAGGCGCGTAAATTACCTAATCCTAATATAGGGAGGTAGTGACAATAAATAC
TAATATAGGGCTCTTTTAGGTCTTGTAATTAGAATAAGTATAATTTAAACCTCTTAATAA
GGAATAATTAGAGGGCAAGTCTAGTGCTAGCAGCTGCGGTAATTCTAGCTCTAATAGCGT
ATATTAAAGTTGTTGCAGTTAAAAAAAAGCTTGTAGTTAAAACTTAGGTCTAGCTAG--C
A-GGTCTGCCTTACCGCGTGTACTTGTCTAGCTAGGCCTT-CCTTCTAGAGAACCTTATG
CCCTTTACTAGGCGTGTTAGGGA-CTAGGACTTTTACTTTAAAAAAATTAGAGTGTTTAA
AGTAGGCCTTTGCTTAAATACGTTAGC-ATAGAATAATAGAATAGGACGTGCGGTCCTAT
TTTGTTAGTTT-CTAGGACTGCTATAA-TAAT-TAATAGGG-ATAGTTAGGGGCATTAGT
ATTTAATTGTTAGA-GGTAAAATTCTTAGATTTATTAAAGACTAACTACTACAAAAGCAT
TTACTAAGGATATTTTTATTAATTAGTAAATAAAAGTTAGGGGATTAAAGATAATTAGAT
ACTGTTGTAGTCTTAACTGTAAACTATGCTAACTAGGGATTAGGTGATGTTCTTTTTCTA
ACTTGCTTAGCACCTTACAAGAAATTAAAGTTTTTAGGTTCTAGGGGGAGTATAGTCGTA
AGGCTAAAACTTAAAGAAATTGATAG-AAGGGCACTACTAGGCGTGGAGCCTGTAGCTTA
ATTTAACTTAATATAGGGAAACTTACTAGGTCTAGATAAAATAAGGATTAATAGATTAAG
AGCTCTTTCTT--AATTTTTTAGGTGGTGGTGTATAGCTATTCTTAGTTAGTAGAGTAAT
TTGTCTGCTTAATTGCGATAACAAATAAGACCTTAACCTGCTAAATAGCTAGGCTAGCTT
TAGCTAGTTACTAGCTTCTTAGAGGGACTATTAGCTTAAGCTAATAGAAGTTTAAGGCAA
TAACAGGTCTGTGATGCCCTTAGATGTTCTAGGCCGCACGCGCGCTACACTAACAGAGCT
AACAAGTTCTTTACCTTAACTAAAAGGTCTAGGTAATCTTATTAAACTCTATTGTGCTAG
GGATAGAGTATTGTAATTATTG-CT-CTTTAACAAGAAATACCTAGTAAGCGCGTGTTAT
TAGCATGCGTTAATTA-CGTCCCTGCCCTTTGTACACACTGCCTGTTGCTACTACTAATT
AAATAGCTTAGTAAGGCCTTTAGACTAGCTTAGGGAGGTTAGCAATAACTACCCTAAGCT
AGAAAGTTTGTTAAACTTAGTTATTTAGAGGAAGTAAAAGTTGTAACAAGGTTTCTGTAG
GTA-------AACCTATA--GAAGGATTATTA
>LM_SuperContig_2_8_p
TACCTAGTTAATTCTGCTAGTAGTTATATGCTTATCTTAAAGATTAAGCTATATATATCT
AAGTATAAGCAATTATACCGT-GAAACTGCGAATAGCTTATTAAATTAGTTATCATTTAT
TTAATAGTACCTTACTACTTAGATAACTATAGTAATTCTAGAGCTAATACATGCTAAAAA
CCCTAACTTTAAAAGG---GGTGTATTTA-TTAGATAAAAAACCAACGCCCTTTAGGGCT
TCTTAGTAATTTATAATAACTTTACGGATCGCATAGCCTTGCGCTAGCAATAGTTTATTT
AAATTTCTGCCCTATTAACTTTTAATAGTAAGGTATTAGCTTACTATGGTTTTAACGGGT
AACAGGGAATTAGGGTTTAATTCTAGAGAGGGAGCATAAGAAATAGCTACTATATCTAAG
GAAGGTAGCAGGCGCGTAAATTACCTAATCCTAATATAGGGAGGTAGTGATAATAAATAC
TAATATAGGGCTCTTTTAGGTCTTGTAATTAGAATAAGTATAATTTAAACCTCTTAATAA
GGAATAATTAGAGGGCAAGTCTAGTGCTAGCAGCTGTAGTAATTCTAGCTCTAATAGCGT
ATATTAAAGTTGTTGCAGTTAAA---AAGCTTGTAGTTAAAACTTAGGTCTAGCTAG--C
A-GGTCTGCCTTACCGCGTGTACTTGTCTAGCTAGGCCTT-CCTTCTAGAGAACCTTATG
CCCTTTACTAGGCGTGTTAGGGA-CTAGGACTTTTACTTTAAAAAAATTAGAGTGTTTAA
AGTAGGCCTTTGCTTAAATACGTTAGC-ATAGAATAATAGAATAGGACGTGCGGTCCTAT
TTTGTTAGTTT-CTAGGACCGCTGTAA-TAAT-TAATAGGG-ATAGTTAGGGGCATTAGT
ATTTAATTGTTAGA-GGTAAAATTCTTAGATTTATTAAAGACTAACTACTACAAAAGCAT
TTACTAAGGATGTTTTTATTAATTAGTGAATAAAAGTTAGGGGATTAAAGATAATTAGAT
ACTGTTGTAGTCTTAACTGTAAACTATGCTAACTAGGGATTAGGCGATGTTCTTTTTCTA
ACTTGCTTAGCACCTTACAAGAAATTAAAGTTTTTAGGTTCTAGGGGGAGTATAGTTGTA
AGGCTAAAACTTAAAGAAATTAATAG-AAGGGCACTACTAGGCGTAGAGCCTGTAGCTTA
ATTTAACTTAATATAGGGAAACTTACTAGGTCTAGATAAAATAAGGATTAATAGATTAAG
AGCTCTTTCTT--GATTTTTTAGGTAGTAGTGCATAGCCGTTCTTAGTTAGTAGAGTAAT
TTGTCTGCTTAATTGCGATAACAAACGAGACCTTAACCTGCTAAATAGCTAGGCTAGCTT
TAGCTAGTTACTAGCTTCTTAGAGGGACTATTAGCTTAAGCTAATAGAAGTTTAAGGCAA
TAACAGGTCTGTAATGCCCTTAGATATTCTAGGCCGCACGCGCGCTACACTAACAGAGCT
AACAAGTTCTTTACCTTAACTAAAAGGTCTAGGTAATCTTGTTAAACTCTGTCGTGCTAG
GGATAGAGCATTGCAATTATTA-CT-CTTTAATAAGGAATGCCTAGTAAGCGCGTATTAT
TAGTATGCGTTAATTA-CGTCCCTGCCCTTTATACACACCGCCCGTCGCTACTACTAATT
AAATAGCTTAGTAAGGCCTTTAGACTAGCTTAGGGAGGTTAGCAATAACTACCCTAAGCT
AGAAAGTTCGTTAAACTTAGTTATTTAGAGGAAGTAAAAGTCGTAACAAGGTTTCTATAG
GTA-------AACCTGTG--GAAGGATTATTA
>LM_SuperContig_2_9_p
TACCTAGTTAATTCTACTAGTAGTTATATACTTATCTTAAAGATTAAGCTATGTATATCT
AAGTATAAGTAATTATACTAT-AAAACTGCGAATAGCTTATTAAATTAGTTATTATTTAT
TTAATAGTACCTTACTACTTAGATAACTATAGTAATTCTAGAGCTAATACATACTAAAAA
CCCTAACTTTAGAAGG---GGTGTATTTA-TTAGATAAAAAACTAACGCCCTTTAGGGCT
TCTTAGTAATTTATAATAACTTTACAGATTGCATAGCCTTGCACTAGTAATAGTTAATTT
AAATTTCTGCCCTATTAACTTTTAATAGTAAGGTATTAGCTTACTATAGTTTTAACGGGT
AATAGGGAATTAGGGTTTAATTCTAGAGAGGGAGCCTAAGAAACAGCTACTATATCTAAG
GAAGGTAGTAGGCGCGCAAATTACCTAATCCTAATATAGGGAGGTAGTAATAATAAATAC
TAATATAGGGCTCTTTTAGGTCTTATAATTAGAATAAGTATAATTTAAACCTCTTAATAA
GGAACAATTAGAGGGCAAGTCTAGTGCTAGTAGCTATAGTAATTCTAGCTCTAATAGCGT
ATATTAAAGTTATTGCAGTTAAA---AAGCTTATAGTTAAAACTTAAGTCTAGCTAG--C
A-GGTCTACCTCACTACGTGTACTTATCTAGCTAGGCCTT-CCTTCTAGAGAACCTTATG
CCCTTTACTAGGCGTATTAGGGA-CTAGGACCTTTACTTTAAAAAAATTAGAGTGTTTAA
AGCAGGCCTTTACTTAAATATATTAGC-ATAGAATAATAGAATTAGATATACAGTCCTAT
TTTATTAGTTT-CTAGGACTGCTATAA-TAAT-TAATAGGG-ACAGTTAGGGGTATTAGT
GTTTAATTATTAGA-GGTAAAATTCTTAGATTTATTAAAGACTAACTACTACAAAAGTAT
TTAATAAGGATATTTTTATTAATTAGTAAATAAAAGTTAAGGGATTAAAGATAATTAGAT
ACTATTATAGTCTTAACTATAAACTATGCTAACTAGGGATTAGGTAATATTCTTTTTCTA
ACTCGCTTAGCACCTTATAAGAAATTAAAGTTTTTAGGTTCTAGGGGGAGTATAGTTATA
AGGCTAAAACTTAAAGAAATTAATAG-AAGGGCACTACTAGGCGTGGAGCCTGCAGCTTA
ATTTAACTTAATATAGGGAAACTTACTAGGTCTAGATAAAATAAGGATTAATAGATTAAG
AGCTCTTTCTT--AATTTTTTAGGTAGTAGTGTATAGCTATTCTTAGTTAGTAGAGTAAT
TTATCTGCTTAATTATAATAATAAATAAGACCTTAACCTACTAAATAGCTAGGCTAGGTT
TAGCTAGTCGCTAGCTTCTTAGAGGGACTATTAGCTTAAGCTAATAGAAGTTTAAGGCAA
TAATAGGTCTATAATACCCTTAGATATTCTAGGCTACACACGCGCTACACTAATAGAGCT
AACAAGTTCTTTACCTTAACTAAAAGGTCTAGGTAATCTTATTAAACTCTATTATACTAG
GGATAGAGTATTGCAATTATTA-CT-CTTTAATAAGGAATACCTAGTAAGCGCGTGTTAT
TAGCATGCGTTAATTA-CGTCCCTACCCTTTATACACACTACCTATTACTACTACTAATT
AAATAGCTTAGTAAGGCCTTTAGACTAGCTTAGGGAGGTTAGTAATAACTACCCTAAGCT
AGAAAGTTTGTTAAACTTAGTTATTTAGAGGAAGTAAAAGTTGTAACAAGGTTTCTATAG
GTG-------AACCTGTA--GAAGGATTATTA
>LM_SuperContig_19_2_p
TACCTAGTTAATTCTGCTAGTAGTTATATGCTTATCTTAAAGATTAAGCTATACATGTCT
AAGTATAAGCAATTATACTGT-GAAACTGCGAATGGCTTATTAAATCAGTTATTGTTTAT
TTAATAGTACCTTACTACTTAGATAACTATAGTAATTCTAGAGCTAATACATGCTAAAAA
CCCTAACTTTAGAAGG---GGTGTATTTA-TTAGATAAAAAACTAACGCCCTTTAGGGCT
TCTTAGTGATTTATAATAACTTTACAGATTGTATGGCCTTACGCTAGTAATAGTTTATTT
AAATTTCTGCCCTATTAACTTTTAATAGTAAGGTATTAGCTTACTATGGTTTTAACGGGT
AACAGGGAATTAGGGTTTAATTCTAGAGAGGGAGCCTAAGAAACAGCTACCACATCTAAG
GAAGGCAGCAGGCGCGCAAATTACCTAATCCTAACACAGGGAGGTAGTGACAATAAATAC
TAATATAGGGCTCTTTTAGGTCTTGTAATTAGAATAAGTACAATTTAAACCTCTTAATAA
GGAATAATTAGAGGGCAAGTCTAGTGCTAGCAGCTGTAGTAATTCTAGCTCTAATAGCGT
ATATTAAAGTTGTTGCAGTTAAA---AAGCTTGTAGTTAAAACTTAGGTCTAGCTAG--C
A-GGTCCGCCTTACTGCGTGTACTTATCTAGCTAGGCCTT-CCTTCTAGAGAACCTTATG
CCCTTTACTAGGCGTGTTAGGGA-CTAGGACTTTTACTTTAAAAAAATTAGAGTGTTTAA
AGTAGGCCTTTGCTTAAATACGTTAGC-ATAGAATAATAGAATAGGACGTACAGTCCTAT
TTTGTTAGTTT-CTAGGACTGCTATAA-TAAT-TAATAGGG-ATAGTTAGGGGTATTAGT
ATTTAATTATTAGA-GGTAAAATTCTTAGATTTATTAAAGACTAACTACTGCGAAAGCAT
TTACTAAGGATGTTTTTATTAATTAGTAAACAAAAGTTAGGGGATTAAAGACAATTAGAT
ACTATCGTAGTCTTAACTGTAAACTATGCTAACTAGGGATTAGGCGATGTTCTTTTTCTA
ACTCGCTTGGCACCTTATAAGAAATTAAAGTTTTTAGGTTCTAGGGGGAGTATGGTCGCA
AGGCTAAAACTTAAAGAAATTAATAG-AAGGGCACTACTAGGCGTAGAGCCTGCGGCTTA
ATTTGACTTAACACAGGGAAACTTACTAGGTCTAGATAAAATAAGGATTAATAGATTAAG
AGCTCTTTCTT--AATTTTTTAGGTGGTGGTGTATAGCCGTTCTTAGTTAGTAGAGTGAT
TTGTCTGCTTAATTGTAATAACAAACAAGACCTTAACCTGCTAAATAGCTAGGCTAGCTT
TAGCTAGTTGCTAGCTTCTTAGAGGGACTATTAGCTTAAGCTAATAGAAGTTTAAGGTAA
TAACAGGTCTGTAATGCCCTTAGATATTCTAGGCCGCACGCGCGCTACACTAACAGAGCT
AACAAGTTCTTTACCTTAACTAAAAGGTCTAGGTAATCTTGTTAAACTCTGTTGTGCTAG
GGATAGAGTATTGCAATTATTG-CT-CTTTAATAAGGAATGCCTAGTAAGCGCGTGTTAT
TAGCATGCGTTAATTA-CGTCCCTGCCCTTTGTACACACCGCCCGTCGCTACTACCAATT
AAATAGCTTAGTGAGGCCTTTAGACTAGCTTAGGGAGGTTAGCAATAACTACCCTAAGCT
AGAAAGTTCGTCAAACTTAGTTATTTAGAGGAAGTAAAAGTCGTAACAAGGTTTCTGTAG
GTG-------AACCTGTA--GAAGGATTATTA
>LM_SuperContig_19_3_p
TACCTAGTTAATTCTGCCAGTAGTTATATGCTTGTCTTAAAGATTAAGCCATGCATATCT
AAGTATAAGCAATTATACCGT-GAAACTGCGAATAGCTTATTAAATTAGTTATCGTTTAT
TTAATAGTACCTTACTACTTAGATAACTGTGGTAATTCTAGAGCTAATACATGCTAAAAA
CCCTAACTTTGGAAGG---GGTGTATTTA-TTAGATAAAAAACCAACGCCCTTTAGGGCT
TCTTGGTGATTTATAATAACTTTACAGATCGCATGGCCTTGCGCCGGCGACAGTTTATTT
AAATTTCTGCCCTATCAACTTTTAATGGTAAGGTATTAGCTTACTATGGTTTCAACGGGT
AACGGGGAATTAGGGTTTAATTCTAGAGAGGGAGCCTAAGAAACGGCTACCACATCTAAG
GAAGGCAGCAGGCGCGCAAATTACCTAATCCTAACATAGGGAGGTAGTGACAATAAATAC
TAATATAGGGCTCTTTTAGGTCTTGTAATTAGAATAAGTACAATTTAAACCTCTTAACAA
GGAACAATTAGAGGGCAAGTCTAGTGCCAGCAGCTACAGTAATTCTAGCTCTAATAGCGT
ATATTAAAGTTGTTGCAGTTAAA---AAGCTTATAGTTAAAACTTAGGTCTAGCTAG--C
A-GGTCCGCCTCACCGCGTGTACTTGTCTAGCCAGGCCTT-CCTTCTAGAGAACCTTATG
CCCTTTACTGGGCGTGTTAGGGA-CTAGGACTTTTACTTTGAAAAAATTAGAGTGTTTAA
AGCAGGCCTTTGCTTAAATACGTTAGC-ATAGAATAATAGAATAGGACGTGCGGTCCTAT
TTTATTAGTTT-CTAGGACTGCCGTAA-TAAT-TAATAGGG-ACAGTTAGGGGCATTAGT
ATTTAATTGTTAGA-GGTGAAATTCTTGGATTTATTAAAGACTAACTACTGCGAAAGCAT
TTGCCAAGGATATTTTTATTAATTAGTGAACGAAAGTTAGGGGATTAAAGACAATTAGAT
ACTATCATAGTCTTAACTGTAAACTATGCTAACTAGGGATTAGGCGATGTTCTTTTTCTA
ACTCGCTCAGCACCTTACAAGAAATCAAAGTTTTTAGGTTCTAGGGGGAGTATGGTCGCA
AGGCTAAAACTTAAAGAAATTAACAG-AAGGGCACTACTAGGCGTGGAGCCTGCGGCTTA
ATTTAACTTAACACAGGGAAACTTACTAGGTCTAGATAAAATAAGGATTAACAGATTAAG
AGCTCTTTCTT--AATTTTTTAGGTAGTAGTGCATGGCCGTTCTTAGTTAGTAGAGTGAT
TTGTCTACTTAATTGCAATAACAAACAAGACCTTAACCTGCTAAATAGCTAGGCTAGCTT
TAGCTAGTCGCTAGCTTCTTAGAGGGACTATTAGCTTAAGCTAATAGAAGTTTAAGGCAA
TAACAGGTCTATAATGCCCTTAGATATTCTAGGCCGCACGCGCGCTACACTAACAGAGCT
AACAAGTTCTTTACCTTAACCAAAAGGTCTAGGTAATCTTGTTAAACTCTATCGTGCTAG
GGATAGAGCATTGCAATTATTG-CT-CTTTAACAAGGAATACCTAGTAAGCGCGTGTTAT
TAGCATGCGTTAATTA-CGTCCCTGCCCTTTGTACACACCGCCCGTCGCTACTACCAATT
AAATAGCTTAGTAAGGCCTTTAGACTAGCTCAGGGAGGTTAGCAATAACTACCCTAAGCT
AGAAAGTTCGTTAAACTTAGTTATTTAGAGGAAGTAAAAGTCGTAACAAGGTTTCTATAG
GTA-------AACCTGTA--GAAGGATTATTA
>LM_SuperContig_19_4_p
TACCTAGTTAATTCTACTAGTAGTTATATACTTATCTTAAAGATTAAGCCATGCATGTCT
AAGTATAAGCAATTATACCGT-GAAACTGCGAATGGCTCATTAAATCAGTTATCGTTTAT
TTGATAGTACCTTACTACTTGGATAACCGTGGTAATTCTAGAGCTAATACATGCTAAAAA
CCCCGACTTCGGAAGG---GGTGTATTTA-TTAGATAAAAAACCAACGCCCTTCGGGGCT
TCTTAGTAATTTATAATAACTTTACAGATCGCATGGCCTTGCGCCGGCGACGGTTCATTC
AAATTTCTGCCCTATCAACTTTCGATGGTAAGGTATTGGCTTACCATGGTTTCAACGGGT
AACGGGGAATTAGGGTTCGATTCCGGAGAGGGAGCCTAAGAAACAGCTACCACATCCAAG
GAAGGCAGCAGGCGCGCAAATTACCCAATCCCGACACGGGGAGGTAGTGACAATAAATAC
TAATATAGGGCTCTTTTGGGTCTTGTAATTGGAATGAGTACAATTTAAACCTCTTAACGA
GGAACAATTGGAGGGCAAGTCTGGTGCCAGCAGCCGCGGTAATTCCAGCTCCAATAGCGT
ATATTAAAGTTGTTGCAGTTAAA---AAGCTTGTAGTTAAAACTTAGGTCTAGCTAG--C
A-GGTCCGCCTTACCGCGTGTACTTGTCTAGCTGGGCCTT-CCTTCTAGAGAACCTTATG
CCCTTTACTAGGCGTGTTAGGGA-CTAGGACTTTTACTTTAAAAAAATTAGAGTGTTTAA
AGCAGGCCTTTGCTTAAATACGTTAGC-ATAGAATAATAGAATAGGACGTGCGGTCCTAT
TTTATTAGTTTTCTAGGACTACTATAA-TAAT-TAATAGGG-ATAGTTAGGGGCATTAGT
ATTTAATTGTTAGA-GGTGAAATTCTTAGATTTATTAAAGACTAACTACTGCGAAAGCAT
TTGCTAAGGATATTTTTATTAATTAGTAAACAAAAGTTAGGGGATTAAAGACAATTAGAT
ACTGTCGTAGTCTTAACTATAAACTATGCTAACTAGGGATTAGGCGATGTTCTTTTTCTA
ACTCGCTTAGCACCTTATAAGAAATTAAAGTTTTTAGGTTCTAGGGGGAGTATAGTCGCA
AGGCTAAAACTTAAAGAAATTAATAG-AAGGGCACCACTAGGCGTGGAGCCTGCGGCTTA
ATTTAACTTAACACAGGGAAACTTACTAGGTCTAGATAAAATAAGGATTAATAGATTAAG
AGCTCTTTCTT--AATTTTTTAGGTAGTGGTGCATAGCTATTCTTAGTTAGTAGAGTAAT
TTGTCTGCTTAATTGCGATAACAAACAAGACCTTAACCTGCTAAATAGCTAGGCTAGCTT
TGGCTAGTCGCTAGCTTCTTAGAGGGACTATTAGCTTAAGCTAATAGAAGTTTAAGGCAA
TAACAGGTCTATAATGCCCTTAGATATTCTAGGCCACACGCGCGCTACACTAATAGAGCT
AATAAGTTCTTTACCTTAACTAAAAGGTCTAGGTAATCTTGTTAAACTCTATCGTGCTAG
GGATAGAGCATTGCAATTATTA-CT-CTTTAATAAGGAATGCCTAGTAAGCGCGTGTTAT
TAGTATGCGTTAATTA-CGTCCCTACCCTTTATACACACCGCCTGTTGCTACTACTAATT
AAATAGCTTAGTAAGGCCTTTGGACTAGCTTAGGGAGGTTAGTAATAACTACCCTAAGCT
AGAAAGTTTATTAAACTTAGTTATTTAGAGGAAGTAAAAGTTATAATAAGGTTTCTGTAG
GTA-------AACCTGTA--GAAGGATTATTA
>LM_SuperContig_19_9_p
TACCTAGTTAATTCTACTAGTAGTTATATGCTTATCTTAAAGATTAAGCTATGCATATCT
AAGTATAAGTAATTATACTGT-AAAACTGCGAATAGCTTATTAAATTAGTTATCGTTTAT
TTAATAGTACCTTACTACTTAGATAACTATAGTAATTCTAGAGCTAATACATGCTAAAAA
CCCTAACTTTAGAAGG---GGTGTATTTA-TTAGATAAAAAACTAACGCCCTTTAGGGCT
TCTTAGTAATTCATAATAACTTTACAGATTGTATAGCCTTGCGCTAGCAACAGTTCATTT
AAATTTCTGCCCTATTAACTTTTAATAGTAAGGTATTAGCTTACCATAGTTTTAACAGGT
AACAGGGAATTAGGGTTTAATTCTAGAGAGGGAGCCTAAGAAATAGCTACCACATCTAAG
GAAGGCAGCAGGCGCGCAAATTACCTAATCCTAACACAGGGAGGTAGTAACAATAAATAC
TAATATAGGGCTCTTTTAGGTCTTGTAATTAGAATAAGTATAATTTAAACCTCTTAACAA
GGAATAATTAGAGGGCAAGTCTAGTGCTAGTAGCTGCAGTAATTCTAGCTCTAATAGCGT
ATATTAAAGTTGTTGCAGTTAAA---AAGCTTGTAGTTAAAACTTAGGTCTAGCTAG--C
A-GGTCCGCCTCACCGCGTGTACTTGTCCAGCCAGGCCTT-CCTTCTAGAGAACCTTATG
CCCTTTACTAGGCGTGTTAGGGA-CCAGGACTTTTACTTTAAAAAAATTAGAGTGTTTAA
AGCAGGCCTTTGCTTAAATACGTTAGC-ATAAAATAATAGAATAGGACGTGCGGTCCTAT
TTTGTTAGTTT-CTAGGACCGCCATAA-TAAT-TAATAGGG-ACAGTTAGGGGCATCAGT
ATTTAATTATTAGA-GGTAAAATTCTTAGATTTATTAAAGACTAACTACTACAAAAGCAT
TTGCTAAGGATGTTTTTATTAATTAGTAAATAAAAGTTAGGGGATTAAAGACAATTAGAT
ACCGTCGTAGTCTTAACCATAAACTATGCCAACTAGGGATCAGGCGATGTTCTTTTTCTA
ACTCGCTCAGCACCTTACAAGAAATCAAAGTTTTTAGGTTCTAGGGGGAGTATGGTCGCA
AGGCTAAAACTTAAAGAAATTAACAG-AAGGGCACCACCAGGCGTGGAGCCTGCGGCTTA
ATTTAACTTAACACGGGGAAACTTACCAGGTCTAGATAAAATAAGGATTAATAGATTAAG
AGCTCTTTCTT--GATTTTTTAGGTGGTAGTGCATGGCCGTTCTTAGTTAGTAGAGTAAT
TTATCTGCTTAATTACAATAACAAATAAGACCTTAACCTGCTAAATAGCTAGGCTAGCTT
TAGCTAGTTGCTGGCTTCTTAGAGGGACTATTAGCTTAAGCTAATAGAAGTTTAAGGCAA
TAACAGGTCTATAATGCCCTTAGATATTCTAGGCCGCACGCGCGCTACACTAACAGAGCT
AATAAGTTCTTTACCTTAACCAAAAGGTCTAGGTAATCTTGTTAAACTCTGTCGTGCTAG
GGATAGAGCATTGCAATTATTG-CT-CTTTAATAAGGAATGCCTAGTAAGCGCGTGTTAT
TAGTATGCATTAATTA-CGTCCCTGCCCTTTATACACACCGCCCGTCGCTACTACTAATT
AAATGGCTTAGTAAGGCCTTTAGACTAGCTTAGGGAGGTTAGCAACAACCACCCTAAGCT
AGAAAGTTCGTTAAACTTAGTTATTTAGAGGAAGTAAAAGTCGTAACAAGGTTTCTGTAG
GTG-------AACCTACA--GAAGGATTATTA
>LM_SuperContig_19_10_p
TACCTAGTTAATTCTGCTAGTAGTTATATGCTTGTCTTAAAGATTAAGCTATGCATATCT
AAGTATAAGCAATTATACCGT-GAAACTGCGAATAGCTTATTAAATTAGTTATCGTTTAT
TTAATAGTACCTTACTACTTAGATAACTATAGTAATTCTAGAGCTAATACATGCTAAAAA
CCCTAACTTTAGAAGG---GGTGTATTTA-TTAGATAAAAAACCAACGCCCTTTAGGGCT
TCTTAGTGATTTATAATAACTTTACAGATTGTATGGCCTTACGCTAGTAATAGTTTATTT
AAATTTCTGCCCTATTAACTTTTAATAGTAAGGTATTAGCTTACTATGGTTTTAACGGGT
AACAGGGAATTAGGGTTTAATTCTAGAGAGGGAGCCTAAGAAACAGCTACCACATCTAAG
GAAGGCAGCAGGCGCGCAAATTACCTAATCCTAACACAGGGAGGTAGTGACAATAAATAC
TAATATAGGGCTCTTTTAGGTCTTGTAATTAGAATAAGTACAATTTAAACCTCTTAACAA
GGAACAATTAGAGGGCAAGTCTAGTGCTAGCAGCTGCGGTAATTCTAGCTCTAATAGCGT
ATATTAAAGTTGTTGCAGTTAAA---AAGCTTGTAGTTAAAACTTAGGTCTAGCTAG--C
A-GGTCTGCCTTACCGCGTGTACTTGTCTAGCTAGGCCTT-CCTTCTAGAGAACCTTATG
CCCTTTACTAGGCGTGTTAGGGA-CTAGGACTTTTACTTTAAAAAAATTAGAGTGTTTAA
AGCAGGCCTTTGCTTAAATACGTTAGC-ATAGAATAATAGAATAGGACGTGTGGTCCTAT
TTTGTTAGTTT-CTAGGACCACTATAA-TAAT-TAATAGGG-ATAGTTAGGGGCATTAGT
ATTTAATTATTAGA-GGTGAAATTCTTGGATTTATTAAAGACTAACTACTACGAAAGCAT
TTGCTAAGGATGTTTTTATTAATTAGTAAACGAAAGTTAGGGGATTAAAGACAATTAGAT
ACTGTTATAGTCTTAACTATAAACTATGCTAACTAGGGATTAGGTGATGTTCTTTTTCTA
ACTCGCTTGGCACCTTACAAGAAATTAAAGTTTTTAGGTTCTAGGGGGAGTATAGTCGCA
AGGCTAAAACTTAAAGAAATTAACGG-AAGGGCACCACTAGGCGTAGAGCCTGCGGCTTA
ATTTAACTTAACATAGGGAAACTTACTAGGTCTAGATAAAATAAGGATTAATAGATTAAG
AGCTCTTTCTT--AATTTTTTAGGTAGTGGTGCATAGCCATTCTTAGTTAGTAGAGTGAT
TTGTCTGCTTAATTGCAATAACAAACAAGACCTTAACCTGCTAAATAGCTAGGCTAGCTT
TAGCTAGTTGCTAGCTTCTTAGAGGGACTATTAGCTTAAGCTAATAGAAGTTTAAGGCAA
TAACAGGTCTATAATGCCCTTAGATATTCTAGGCCGCACGCGCGCTACACTAACAGAGCT
AACAAGTTCTTTACCTTAACTAAAAGGTCTAGGTAATCTTGTTAAACTCTGTCGTGCTAG
GGATAGAGCATTGCAATTATTG-CT-CTTTAACAAGGAATACCTAATAAGCGCGTGTTAT
TAGCATGCGTTAATTA-CGTCCCTACCCTTTGTACACACCGCCTGTCGCTACTACTAATT
AAATAGCTTAGTAAGGCCTTTAGACTAGCTTAGGGAGGTTAGTAATAACTACCCTAAGCT
AGAAAGTTTGTTAAACTTAGTTATTTAGAGGAAGTAAAAGTCGTAACAAGGTTTCTATAG
GTG-------AACCTGCG--GAAGGATTATTA
>LM_SuperContig_19_11_p
TACCTAGTTAATTCTGCTAGTAGTTATATGCTTGTCTTAAAGATTAAGCTATGCATGTCT
AAGTATAAGCAATTATACTAT-AAAACTGCGAATGGCTTATTAAATTAGTTATCGTTTAT
TTGATAGTACCTTACTACTTAGATAACTATAGTAATTCTAGAGCTAATACATACTAAAAA
CCCTAACTTTAGAAGG---GGTGTATTTA-TTAGATAAAAAACCAACGCCCTTTAGGGCT
TCTTAGTAATTCATAATAACTTTACAGATCGCATGGCCTTGCGCTAGCGACAGTTCATTC
AAATTTCTGCCCTATTAACTTTTGATAGTAAGGTATTAGCTTACTATGGTTTTAACAGGT
AACGGGGAATTAGGGTTTAATTCTAGAGAGGGAGCCTAAGAAACAGCTACCACATCTAAG
AAAGGCAGCAGGCGCGCAAATTACCCAATCCTAACACAGGGAGGTAGTAACAATAAATAC
TAATATAGGGCTCTTTTAGGTCTTGTAATTAGAATAAGTACAATTTAAACCTCTTAACAA
GGAACAATTAGAGGGCAAGTCTGGTGCTAGCAGCTGTGGTAATTCTAGCTCTAATAGCGT
ATATTAAAGTTATTGCAGTTAAA---AAGCTTGTAGTTAAAACTTAGGTCTAGCTAG--C
A-GGTCCGCCTCACCGCGTGTACTTGTCTAGCTAGGCCTT-CCTTCTAGAGAACCTTATG
CCCTTTACTAGGCGTGTTAGGGA-CTAGGACTTTTACTTTGAAAAAATTAGAGTGTTTAA
AGCAGGCCTTTGCTTGAATACGTTAGC-ATAGAATAATAGAATAGGACGTGTGGTCCTAT
TTTATTAGTTT-CTAGGACCGCCGTAA-TAAT-TAATAGGG-ACAGTTAGGGGCATTAGT
ATTCAATTGTTAGA-GGTGAAATTCTTAGATTTATTGAAGACTAACTACTGCAAAAGCAT
TTGCCAAGGATGTTTTTATTAATTAGTAAACAAAAGTTAGGGGATTAAAGACAATTAGAT
ACCGTCGTAGTCTTAACTGTAAACTATGCTAACTAGGGATTAGGCGATGTTCTTTTTCTA
ACTCGCTCAGCACCTTACGAGAAATCAAAGTTTTTAGGTTCTAGGGGGAGTATGGTCGCA
AGGCTAAAACTTAAAGAAATTAATAG-AAGGGCACCACTAGGCGTAGAGCCTGCGGCTTA
ATTTAACTTAACACAGGGAAACTTACTAGGTCTAGATAAAATAAGGATTAACAGATTAAG
AGCTCTTTCTT--AATTTTTTAGGTAGTGGTGCATAGCCATTCTTAGTTAGTAGAGTAAT
TTGTCTGCTTAATTGCGATAACAAACAAGACCTTAACCTGCTAAATAGCTAGGCTAGCTT
TAGCTAGTCGCTAGCTTCTTAGAGGGACTATTAGCTTAAGCTAATAGAAGTTTAAGGCAA
TAACAGGTCTGTAATGCCCTTAGATGTTCTAGGCTGCACGCGCGCTACACTAACAGAGCC
AACAAGTTCTTTACCTTAACTAAAAGGTCTAGGTAATCTTATTAAACTCTATTATGCTAG
GGATAGAGTATTGCAATTATTG-CT-CTTTAACAAGGAATGCCTAGTAAGCGCGTATTAT
TAGCATGCGTTAATTA-CGTCCCTGCCCTTTGTACACACCGCCTGTCGCTACTACTAATT
AAATAGCTTAGTAAGGCCTTTAGACTAGCTTAGGGAGGTTAGCAACAACCACCCTAAGCT
AGAAAGTTTGTTAAACTTAGTTATTTAGAGGAAGTAAAAGTCGTAACAAGGTTTCTGTAG
GTG-------AACCTGCA--GAAGGATCATTA
>LM_SuperContig_19_12_p
TACCTAGTTAATTCTGCTAGTAGTTATATGCTTGTCTTAAAGATTAAGCTATGTATATCT
AAGTATAAGCAATTATACTGT-AAAACTACAAATAGCTTATTAAATCAGTTATCGTTTAT
TTAATAGTACCTTACTACTTAGATAACTGTAGTAATTCTAGAGCTAATACATACTAAAAA
CCCTAACTTTAGAAGG---GGTGTATTTA-TTAGATAAAAAACCAACGCCCTTTAGGGCT
TCTTAGTGATTTATAATAACTTTACAGATTGTATAGCCTTGCGCTAGCAACAGTTTATTT
AAATTTCTGCCCTATTAACTTTTAATAGTAAGGTATTAGCTTACTATAGTTTTAACAGGT
AATAGGGAATTAGGGTTTAATTCTAGAGAGGGAGCCTAAGAAACGGCTACTACATCTAAG
GAAGGCAGTAGGCGCGCAAATTACCTAATCCTAACATAGGGAGGTAGTGACAATAAATAC
TAATATAGGGCTCTTTTAGGTCTTGTAATTAGAATAAGTACAATTTAAACCTCTTAATAA
GGAACAATTAGAGGGCAAGTCTAGTGCCAGCAGCTGCGGTAATTCTAGCTCTAATAGCGT
ATATTAAAGTTATTGCAGTTAAA---AAGCTTGTAGTTAAAACTTAGGTCTAGCTAG--C
A-GGTCCGCCTTACCGCGTGTACTTGTCTAGCCAGGCCTT-CCTTCTAGAGAACCTTATG
CCCTTTACTAGGCGTGTTAGGGA-CTAGGACTTTTACTTTAAAAAAATTAGAGTGTTTAA
AGCAGGCCTTTGCTTAAATACGTTAGT-ATAGAATAATAGAATAGGACGTACAGTCCTAT
TTTGTTAGTTT-CTAGGACTGCTGTAA-TAAT-TAATAGGG-ACAGTTAGGGGCATTAGT
ATTTAATTATTAGA-GGTGAAATTCTTGGATTTATTAAAGACTAACTACTATAAAAGCAT
TTGCTAAGGATGTTTTTATTAATTAGTAAACAAAAGTTAGGGGATTAAAGATAATTAGAT
ACTGTTATAGTCTTAACTGTAAACTATGCTAACTAGGGATTAGGCGATGTTCTTTTTCTA
ACTCGCTTGGCACCTTACAAGAAATTAAAGTTTTTGGGTTCTAGGGGGAGTATGGTCGCA
AGGCTAAAACTTAAAGAAATTGACGG-AAGGGCACCACTAGGCGTGGAGCCTGCAGCTTA
ATTTAACTTAACACAGGGAAACTTACTAGGTCTAGATAAAATAAGGATTAATAGATTAAG
AGCTCTTTCTT--GATTTTTTAGGTAGTGGTGCATAGCTATTCTTAGTTAGTAGAGTAAT
TTGTCTGCTTAATTGTGATAACAAACAAGACCTTAACCTACTAAATAGCTAGGCTAGCTT
TGGCTAGTCGCTAGCTTCTTAGAGGGACTATTAGCTTAAGCTAATAGAAGTTTAAGGCAA
TAACAGGTCTGTGATACCCTTAGATGTTCTAGGCTGCACGCGCGCTACACTAATAGAGCT
AACAAGTTCTTTACCTTAACTAAAAGGTCTAGGTAATCTTGTTAAACTCTGTTGTGCTAG
GGATAGAGCATTGCAATTATTG-CT-CTTTAACAAGGAATGCCTAGTAAGCGCGTGTTAT
TAGCATGCGTTAATTA-CGTCCCTGCCCTTTGTACACACCGCCTGTCGCTACTACTAATT
AAATGGCTTAGTAAGGCCTTTAGACTAGCTTAGGGAGGTTAGCAATAACTACCCTAAGCT
AGAAAGTTTGTTAAACTTAGTTATTTAGAGGAAGTAAAAGTTATAACAAGGTTTCTGTAG
GTA-------AACCTGCG--GAAGGATTATTA
>LM_SuperContig_19_13_p
TACCTAGTTAATTCTGCTAGTAGTTATATACTTGTCTTAAAGATTAAGCTATGCATGTCT
AAGTATAAGCAATTATACCGT-AAAACTGCGAATGGCTTATTAAATTAGTTATCGTTTAT
TTAATAGTACCTTACTACTTAGATAACTATAGTAATTCTAGAGCTAATACATGCTAAAAA
CCCTAACTTTAGAAGG---GGTATATTTA-TTAGATAAAAAACCAACGCCCTTTAGGGCT
TCTTAGTGATTTATAATAACTTTACAGATTGTATAGCCTTGCGCTAGCGACGGTTTATTT
AAATTTCTGCCCTATTAACTTTTAATAGTAAGGTATTGGCTTACCATAGTTTTAACGGGT
AACGGGGAATTAGGGTTTAATTCTAGAGAGGGAGCCTAAGAAACGGCTACCACATCTAAG
GAAGGCAGCAGGCGCGCAAATTACCTAATCCTAACATGGGGAGGTAGTGACAATAAATAC
TAATATAGGGCTCTTTTAGGTCTTGTAATTAGAATAAGTATAATTTAAACCTCTTAACAA
GGAACAATTGGAGGGCAAGTCTAGTGCTAGCAGCTGTAGTAATTCTAGCTCTAATAGCGT
ATATTAAAGTTATTGCAGTTAAA---AAGCTCGTAGTTAAAACTTAGGTCTAGCTAG--C
A-GGTCCGCCTCACCGCGTGTACTTGTCTGGCTGGGCCTT-CCTTCTAGAGAACCTTATA
CCCTTTACTAGGCGTGTTAGGGA-CTAGGACTTTTACTTTGAAAAAATTAGAGTATTCAA
AGCAGGCCTTTGCTTAAATACGTTAGC-ATAGAATAATAGAATAGGACGTGTGGTCCTAT
TTTATTAGTTT-CTAGGACCGCCGTAA-TAAT-TAATAGGG-ACAGTTAGGGGCATTAGT
ATTCAATTGTTAGA-GGTGAAATTCTTAGATTTATTGAAGACTAACTACTGCGAAAGTAT
TTGCTAAGGATGTTTTTATTAATTAGTAAACAAAAGTTAGGGGATTAAAGATAATTAGAT
ACTATTGTAGTCTTAACCGTAAACTATGCTAACTAGGGATTAGGTAATGTTCTTTTTCTA
ACTCGCTTAGCACCTTACAAGAAATCAAAGTTTTTAGGTTCTAGGGGGAGTATGGTCGCA
AGGCTAAAACTTAAAGAAATTAACAG-AAGGGCACCACTAGGCGTAGAGCCTGCGGCTTA
ATTTAACTTAACACAGGGAAACTTACTAGGTCTAGATAAAATAAGGATTAACAGATTAAG
AGCTCTTTCTT--AATTTTTTAGGTAGTAGTGCATAGCCATTCTTAGTTAGTAGAGTGAT
TTATCTACTTAATTGCGATAACAAATAAGACCTTAACCTGCTAAATAGCTAGGCTAGCTT
TAGCTAGTCGCTAGCTTCTTAGAGGGACTATTAGCTTAAGCTAATAGAAGTTTAAGGCAA
TAACAGGTCTATAATGCCCTTAGATATTCTAGGCCGCACGCGCGCTACACTAACAGAGCT
AACAAGTTCTTCACCTTAACTAAAAGGTCTAGGTAATCTTGTTAAACTCTATCGTGCTAG
GGATAGAGCATTACAATTATTG-CT-CTTTAACAAGGAATGCCTAGTAAGCGCGTGTTAT
TAGCATGCGTTAATTA-CGTCCCTGCCCTTTATACACACCGCCTATCACTACTACTAATT
AAATAGCTTAGTAAGGCCTTTAGACTAGCTTAGGGAGGTTAGTAACAACTACCCTAAGCT
AGAAAGTTCGTTAAACTTAGTTATTTAGAGGAAGTAAAAGTCGTAACAAGGTTTCTATAG
GTA-------AACCTGCA--GAAGGATTATTA
>LM_SuperContig_19_14_p
TACCTAGTTAATTCTGCTAGTAGTTATATGCTTATCTTAAAGATTAAGCTATGTATATCT
AAGTATAAGCAATTATACTGT-AAAACTGCGAATAGCTTATTAAATTAGTTATCGTTTAT
TTAATAGTACCTTACTACTTAGATAACTATAGTAATTCTAGAGCTAATACATGCTAAAAA
CCCTAACTTTAGAAGG---GGTGTATTTA-TTAGATAAAAAACCAACGCCCTTTAGGGCT
TCTTGGTGATTTATAATAACTTTACAGATCGCATGGCCTTGCGCTAGCGACAGTTTATTC
AAATTTCTGCCCTATTAACTTTTAATAGTAAGGTATTAGCTTACTATAGTTTTAACAGGT
AACGGGGAATTAGGGTTTAATTCTAGAGAGGGAGCCTAAGAAACAGCTACCATATCTAAG
GAAGGCAGTAGGCGCGCAAATTACCTAATCCTAATATAGGGAGGTAGTGACAATAAATAC
TAATATAGGGCTCTTTTAGGTCTTGTAATTAGAATAAGTATAATTTAAACCTCTTAACAA
GGAACAATTAGAGGGCAAGTCTAGTACTAGCAGCTGCGGTAATTCTAGCTCTAATAGCGT
ATATTAAAGTTGTTGCAGTTAAA---AAGCTTGTAGTTAAAACTTAGGTCTAGCTAG--C
A-GGTCCGCCTTACCGCGTGTACTTGTCCGGCCGGGCCTT-CCTTCTAGAGAACCTTATG
CCCTTTACTAGGCGTGTTAGGGA-CTAGGACTTTTACTTTAAAAAAATTAGAGTGTTTAA
AGCAGGCCTTTGCTTAAATACGTTAGT-ATAGAATAATAGAATAGGACGTGCGGTCCTAT
TTTGTTAGTTT-CTAGGACTACTGTAA-TAAT-TAATAGGG-ATAGTTAGGGGCATTAGT
ATTTAATTGTTAGA-GGTGAAATTCTTAGATTTATTAAAGACTAACTACTGCGAAAGCAT
TTGCTAAGGATGTTTTTATTAATTAGTGAACGAAAGTTAGGGGATCAAAGACGATTAGAT
ACTGTCGTAGTCTTAACTGTAAACTATGCCAACTAGGGATTAGTTGATGTTCTTTTTCTA
ACTCGCTCAGCACCTTACAAGAAATCAAAGTTTTTAGGTTCTAGGGGGAGTATGGTTGCA
AGGCTGAAACTTAAAGAAATTAACAG-AAGGGCACCACTAGGCGTGGAGCCTGCGGCTTA
ATTTAACTTAACACGGGGAAACTCACTAGGTCTAGATAAAATAAGGATTAATAGATTAAG
AGCTCTTTCTT--AATTTTTTAGGTAGTGGTGCATAGCTATTCTTAGTTAGTAGAGTAAT
TTGTCTGCTTAATTACGATAATAAACAAGACCTTAACCTGCTAAATAGCTAGGCTAGCTT
TAGCTAGTCGCTAGCTTCTTAGAGGGACTATTAGCTTAAGCTAATAGAAGTTTAAGGCAA
TAACAGGTCTGTAATGCCCTTAGATATTCTAGGCTGCACGCGCGCTACACTAATAGAGCT
AACAAGTTCTTTACCTTAACTAAAAGGTCTAGGTAATCTTATTAAACTCTATTGTGCTAG
GGATAGAGCATTGCAATTATTA-CT-CTTTAACAAGGAATGCCTAGTAAGCGCGTGTTAT
TAGCATGCGTTAATTA-CGTCCCTGCCCTTTATATACACCGCCCGTCGCTACTACTAATT
AAATAGCTTAGTAAGGCCTTTAGACTAGCTTAGGGAGGTTAGCAATAACTACCCTAAGCT
AGAAAGTTTGTTAAACTTAGTTATTTAGAGGAAGTAAAAGTTGTAACAAGGTTTCTATAG
GTA-------AACCTGTA--GAAGGATTATTA
>LM_SuperContig_19_15_p
TACCTAGTTAATTCTGCTAGTAGTTATATGCTTGTCTCAAAGATTAAGCTATGCATGTCT
AAGTATAAGCAATTATACCGT-GAAACTACAAATAGCTTATTAAATTAGTTATCGTTTAT
TTGATAGTACCTTACTACTTAGATAACCATAGTAATTCTAGAGCTAATACATGCTAAAAA
CCCTAACTTTAGAAGG---GGTGTATTTA-TTAGATAAAAAACCAACGCCCTTTAGGGCT
TCTTAGTGATTTATAATAACTTTACAGATTGCATAGCCTTGCGCTAGCGATGGTTCATTC
AAATTTCTGCCCTATTAACTTTTGATAGTAAGGTATTAGCTTACTATGGTTTTAACAGGT
AACGGGGAATTAGGGTTTAATTCTAGAGAGGGAGCCTAAGAAACAGCTACCATATCTAAG
GAAGGCAGCAGGCGCGCAAATTACCTAATCCTAACATAGGGAGGTAGTGACAATAAATAC
TAATATAGGGCTCTTTTAGGTCTTGTAATTAGAATAAGTATAATTTAAACCTCTTAATAA
GGAACAATTAGAGGGCAAGTCTAGTGCTAGCAGCCGCAGTAATTCTAGCTCTAATAGCGT
ATATTAAAGTTATTGCAGTTAAA---AAGCTTGTAGTTAAAACTTAGGTCTAGCTAG--C
A-GGTCTGCCTTACCGCGTGTACTTGTCCGGCTGGGCCTT-CCTTCTAGAGAACCTTATG
CCCTTTACTAGGCGTGTTAGGGA-CTAGGACTTTTACTTTAAAAAAATTAGAGTGTTTAA
AGCAGGCCTTTGCTTAAATACGTTAGC-ATAGAATAATAGAATAGGACGTACAGTCCTAT
TTTGTTAGTTT-CTAGGACTACTATAA-TAAT-TAATAGGG-ACAGTTAGGGGCATTAGT
ATTTAATTATTAGA-GGTAAAATTCTTAGATTTATTAAAGACTAACTACTACAAAAGTAT
TTGCTAAGGATGTTTTTATTAATTAGTAAACAAAAGTTAGGGGATTAAAGATAATTAGAT
ACTGTCGTAGTCTTAACTGTAAACTATGCTAACTAGGGATTAGGCGATGTTCTTTTTCTA
ACTCGCTTGGCACCTTACAAGAAATTAAAGTTTTTGGGTTCTAGGGGGAGTATGGTCGCA
AGGCTAAAACTTAAAGAAATTGACGG-AAGGGCACCACTAGGCGTGGAGCCTGCAGCTTA
ATTTAACTTAACATAGGGAAACTCACTAGGTCTAGATAAAATAAGGATTAACAGATTAAG
AGCTCTTTCTT--GATTTTTTAGGTAGTGGTGCATAGCTATTCTTAGTTAGTAGAGTAAT
TTGTCTACTTAATTGCGATAACGAATAAGACCTTAACCTGCTAAATAGCTAGGCTAGCTT
TAGCTAGTTACTAGCTTCTTAGAGGGACTATTAGCTTAAGCTAATAGAAGTTTAAGGCAA
TAATAGGTCTGTGATACCCTTAGATGTTCTAGGCTGCATGCGCGCTACACTAATAGAGCT
AACAAGTTCTTTACCTTAACTAAAAGGTCTAGGTAATCTTATTAAACTCTATCGTGCTAG
GGATAGAGTATTGCAATTATTG-CT-CTTTAATAAGGAATACCTAGTAAGCGCGTGTTAT
TAGCATGCGTTAATTA-CGTCCCTGCCCTTTGTACACACCGCCCGTTGCTACTACTAATT
AAATAGCTTAGTAAGGCCTTTAGACTAGCTTAGGGAGGTTAGTAATAACCACCCTAAGCT
AGAAAGTTCGTTAAACTTAGTTATTTAGAGGAAGTAAAAGTCGTAACAAGGTTTCTATAG
GTG-------AACCTGTA--GAAGGATTATTA
>LM_SuperContig_19_16_p
TACCTAGTTAATTCTACTAGTAGTTATATGCTTATCTTAAAGATTAAGCTATATATATCT
AAGTATAAGTAATTATACTGT-GAAACTGCAAATAGCTTATTAAATTAGTTATTATTTAT
TTAATAGTACCTTACTACTTAGATAACTATAGTAATTCTAGAGCTAATACATGCTAAAAA
CCCTAACTTTAGAAGG---GGTGTATTTA-TTAGATAAAAAACTAACGCCCTTTAGGGCT
TCTTAGTAATTTATAATAACTTTATAGATTGCATAGCCTTACGCTAGTAATAGTTTATTT
AAATTTCTGCCCTATTAACTTTTAATAGTAAGGTATTAGCTTACTATAGTTTTAACAGGT
AATAGGGAATTAGGGTTTAATTCTAGAGAGGGAGCCTAAGAAATAGCTACCACATCTAAG
GAAGGTAGTAGGCGCGTAAATTACCTAATCCTAATATAGGGAGGTAGTGACAATAAATAC
TAATATAGGGCTCTTTTAGGTCTTATAATTAGAATAAGTATAATTTAAACCTCTTAATAA
GGAATAATTAGAGGGCAAGTCTAGTGCTAGCAGCTATAGTAATTCTAGCTCTAATAGCGT
ATATTAAAGTTGTTGCAGTTAAA---AAGCTTGTAGTTAAAACTTAGGTCTAGCTAG--C
A-GGTCTGCCTTACCGCGTGTACTTGTCTGGCCGGGCCTT-CCTTCTAGAGAACCTTATG
CCCTTTACTAGGCGTGTTAGGGA-CTAGGACTTTTACTTTAAAAAAATTAGAGTGTTTAA
AGTAGGCCTTTACTTAAATACGTTAGC-ATAGAATAATAGAATAGGACGTACAGTCCTAT
TTTGTTAGTTT-CTAGGACTGCTGTAA-TAAT-TAATAGGG-ACAGTTAGGGGTATTAGT
ATTTAATTATTAGA-GGTGAAATTCTTAGATTTATTAAAGACTAACTACTGCGAAAGTAT
TTGCTAAGGATGTTTTTATTAATTAGTAAATAAAAGTTAGGGGATTAAAGATAATTAGAT
ACTATTGTAGTCTTAACTATAAACTATGCTAACTAGGGATTAGGTAATATTCTTTTTCTA
ACTTGCTTAGCACCTTACAAGAAATTAAAGTTTTTAGGTTCTAGGGGGAGTATGGTTATA
AGGCTAAAACTTAAAGAAATTAACAG-AAGGGCACCACTAGGCGTAGAGCCTGCGGCTTA
ATTTAACTTAATATAGGGAAACTTACTAGGTCTAGATAAAATAAGGATTAATAGATTAAG
AGCTCTTTCTT--AATTTTTTAGGTAGTAGTGCATAGCTATTCTTAGTTAGTAGAGTAAT
TTATCTGCTTAATTGCGATAACAAACAAGACCTTAACCTGCTAAATAGCTAGGCTAGCTT
TAGCTAGTTGCTAGCTTCTTAGAGGGACTATTAGCTTAAGCTAATAGAAGTTTAAGGTAA
TAACAGGTCTATAATACCCTTAGATATTCTAGGCTGCACGCGCGCTACACTAACAGAGCT
AACAAGTTCTTTACCTTAACTAAAAGGTTTAGGTAATCTTATTAAACTCTATTGTGCTAG
GGATAGAGTATTGTAATTATTA-CT-CTTTAATAAGGAATGCCTAGTAAGCGCGTGTTAT
TAGCATGCGTTAATTA-CGTCCCTACCCTTTGTACACACCACCTATTGCTACTACTAATT
AAATGGCTTAGTAAGGCCTTTAGACTAGCTTAGGGAGGTTAGTAATAACTACCCTAAGCT
AGAAAGTTTGTTAAACTTGGTTATTTAGAGGAAGTAAAAGTTGTAATAAGGTTTCTGTAG
GTA-------AACCTGCA--GAAGGATTATTA
>LM_SuperContig_19_17_p
TACCTAGTTAATTCTACTAGTAGTTATATACTTATCTTAAAGATTAAGCTATATATATCT
AAGTATAAGTAATTATACTAT-AAAACTACAAATAGCTTATTAAATTAGTTATTATTTAT
TTAATAGTACCTTACTACTTAGATAACTATAGTAATTCTAGAGCTAATACATGCTAAAAA
CCCTAACTTTAGAAGG---GGTGTATTTA-TTAGATAAAAAACTAACGCCCTTTAGGGCT
TCTTAGTAATTTATAATAACTTTATAGATTATATAGCCTTACGCTAGCGATAGTTTATTT
AAATTTCTGCCCTATTAACTTTTAATAGTAAGGTATTAGCTTACTATAGTTTTAATAGGT
AACAGGGAATTAGGGTTTAATTCTAGAGAGGGAGCCTAAGAAACAGCTACCACATCTAAG
GAAGGTAGTAGGCGCGCAAATTACCTAATCCTAATATAGGGAGGTAGTAACAATAAATAC
TAATATAGGGCTCTTTTAGGTCTTATAATTAGAATAAGTATAATTTAAACCTCTTAATAA
GGAATAATTAGAGGGCAAGTCTAGTGCTAGTAGCTGTAGTAATTCTAGCTCTAATAGCGT
ATATTAAAGTTGTTGCAGTTAAA---AAGCTTATAGTTAAAACTTAGGTCTAGCTAG--C
A-GGTCCACCTTACCGCGTGTACTTGTCTAGCTAGGCCTT-CCTTCTAGAGAACCTTATA
CCCTTTACTAGGCGTGTTAGGGA-CTAGGACTTTTACTTTAAAAAAATTAGAGTGTTTAA
AGCAGGCCTTTGCTTAAATACGTTAGC-ATAGAATAATAGAATAGGACGTGCAGTCCTAT
TTTATTAGTTT-CTAGAACTGCTATAA-TAAT-TAATAGGG-ACAGTTAGGGGTATTAGT
ATTTAATTATTAGA-GGTGAAATTCTTAGATTTATTAAAGACTAACTACTGCGAAAGTAT
TTACTAAGGATGTTTTTATTAATTAGTAAATAAAAGTTAGGGGATTAAAGATAATTAGAT
ACTATTGTAGTCTTAACTATAAACTATGCTAACTAGGGATTAGGTAATATTCTTTTTCTA
ACTTGCTTAGCACCTTACAACAAATTAAAGTTTTTAGGTTCTAGGGGGAGTATGGTTATA
AGGCTAAAACTTAAAGAAATTAACAG-AAGGGCACCACTAGGCGTAGAGCCTGCGGCTTA
ATTTAACTTAATATAGGGAAACTTACTAGGTCTAGATAAAATAAGGATTAATAGATTAAG
AGCTCTTTCTT--AATTTTTTAGGTAGTAGTGCATAGCTATTCTTAGTTAGTAGAGTAAT
TTATCTGCTTAATTGCGATAACAAACAAGACCTTAACCTGCTAAATAGCTAGGCTAGCTT
TAGCTAGTTACTAGCTTCTTAGAGGGACTATTAGCTTAAGCTAATAGAAGTTTAAGGCAA
TAACAGGTCTATAATACCCTTAGATATTCTAGGCTGCACGCGCGCTACACTAATAGAGCT
AACAAGTTCTTTACCTTAACTAAAAGGTCTAGGTAATCTTATTAAACTCTATTATGCTAG
GGATAGAGTATTGTAATTATTG-CT-CTTTAACAAGGAATACCTAGTAAGCGCGTATTAT
TAGTATGCGTTAATTA-CGTCCCTGCCCTTTATACACACTACCTATTGCTACTACTAATT
AAATAGCTTAGTAAGGCCTTTAGACTAGCTTAGGGAGGTTAGCAATAACTACCCTAAGCT
AGAAAGTTTGTTAAACTTAGTTATTTAGAGGAAGTAAAAGTTATAACAAGGTTTCTATAG
GTG-------AACCTACA--GAAGGATTATTA
>LM_SuperContig_19_18_p
TACCTAGTTAATTCTACTAGTAGTTATATACTTATCTTAAAGATTAAGCTATATATATCT
AAGTATAAGTAATTATACTAT-AAAACTACAAATAGCTTATTAAATTAGTTATTGTTTAT
TTAATAGTACCTTACTACTTAGATAACTATAGTAATTCTAGAGCTAATATATGCTAAAAA
CTCTAACTTTAGAAGG---GGTGTATTTA-TTAGATAAAAAACTAACACCCTTTAGGGCT
TCTTAGTAATTTATAATAACTTTACAGATCGCATAGCCTTGCGCTAGTAATAGTTTATTT
AAATTTCTGCCCTATTAACTTTTAATAGTAAGGTATTAGCTTACTATAGTTTTAACAGGT
AACAGGGAATTAGGGTTTAATTCTAGAGAGGGAGCCTAAGAAACAGCTACTACATCTAAG
AAAGGTAGCAGGCGCGCAAATTACCTAATCCTAATATAGGGAGGTAGTGACAATAAATAC
TAATATAGGGCTCTTTTAGGTCTTATAATTAGAATAAGTATAATTTAAACCTCTTAATAA
GGAATAATTAGAGGGCAAGTCTAGTAGTAGTAGCTACAGTAATTCTAGCTCTAATAGCGT
ATATTAAAGTTATTGCAGTTAAA---AAGCTTATAGTTAAAACTTAGGTCTAGCTAG--T
A-GGTCTGCCTTACCGCGTGTACTTGTCTAGCTAGGCCTT-CCTTCTAGAGAACCTTATA
CCCTTCACTAGGCGTGTTAGGGA-CTAGGACTTTTACTTTAAAAAAATTAGAGTGTTTAA
AGCAGGCCTTTGCTTAAATACGTTAGT-ATAGAATAATAGAATAGGACGTGCAGTCCTAT
TTTGTTAGTTT-CTAGGACTGCTATAA-TAAT-TAATAGGG-ATAGTTAGGGGCATTAGT
ATTTAACTATTAGA-GGTAAAATTCTTAGATTTATTAAAGACTAACTACTATAAAAGCAT
TTACTAAGGATATTTTTATTAATTAGTAAACAAAAGTTAGGGGATTAAAGATAATTAGAT
ACTGTTGTAGTCTTAACCATAAACTATGCTAACTAGGGATTAGGTAATATTCTTTTTCTA
ACTTGCTCGGCACCTTATAAGAAATTAAAGTTTTTAGGTTCTAGGGGGAGTATGGTCGCA
AGGCTAAAACTTAAAGAAATTAACAG-AAGGGCACCACTAGGTGTAGAGCCTGCGGCTTA
ATTTGACTTAACACAGGGAAACTTACTAGGTCTAGATAAAATAAGGATTAATAGATTAAG
AGCTCTTTCTT--GATTTTTTAGGTGGTGGTGCATAGCCGTTCTTAGTTAGTAGAGTGAT
TTGTCTGCTTAATTGCGATAACAAACGAGACCTTAACCTGCTAAATAGCTAGGCTAGCTT
TAGCTAGTTGCTAGCTTCTTAGAGGGACTATTAGCTTAAGCTAATAGAAGTTTAAGGCAA
TAACAGGTCTGTAATACCCTTAGATATTCTAGGCCGCACGCGCGCTACACTAACAGAGCT
AACAAGTTCTTTACCTTAACTAAAAGGTCTAGGTAATCTTGTTAAACTCTATTGTGCTAG
GGATAGAGCATTGTAATTATTA-CT-CTTTAACAAGGAATGCCTAGTAAGCGCGTGTTAT
TAGCATGCGTTAATTA-CGTCCCTGCCCTTTGTACACACTGCCTGTTGCTACTACTAATT
AAATAGCTTAGTAAGGCCTTTAGACTAGCTTAGGGAGGTTAGCAATAACTACCCTAAGCT
AGAAAGTTTGTTAAACTTAGTTATTTAGAGGAAGTAAAAGTCGTAACAAGGTTTCTATAG
GTA-------AACCTGCA--GAAGGATTATTA
>LM_SuperContig_27_1_p
TACCTAGTTAATTCTGCTAGTAGTTATATACTTATCTTAAAGATTAAGCTATGCATATCT
AAGTATAAGCAATTATACTAT-AAAACTGCGAATGGCTTATTAAATTAGTTATCGTTTAT
TTAATAGTACCTTACTACTTAGATAACTATAGTAATTCTAGAGCTAATATATGCTAAAAA
CCCTAACTTTAGAAGG---GGTGTATTTA-TTAGATAAAAAACCAACGCCCTTTAGGGCT
TCTTAGTGATTTATAATAACTTTACAGATTGCATGGCCTTGCGCTAGCGATAGTTTATTT
AAATTTCTGCCCTATTAACTTTTAATAGTAAGGTATTGGCTTACCATGGTTTTAACGGGT
AACGGGGAATTAGGGTTTAATTCTAGAGAGGGAGCCTAAGAAATGGCTACTATATCCAAG
AAAGGCAGTAGGCGCGCAAATTACCTAATCCTAACACAGGGAGGTAGTGACAATAAATAC
TAATATAGGGCTCTTTTAGGTCTTGTAATTAGAATAAGTATAATTTAAACCTCTTAATAA
GGAACAATTAGAGGGCAAGTCTAGTGCTAGCAGCTGCAGTAATTCTAGCTCTAATAGCGT
ATATTAAAGTTGTTGCAGTTAAA---AAGCTTATAGTTAAAACTTAGGTCTAGCTAG--C
A-GGTCCGCCTTACCGCGTGTACTTGTCTGGCCAGGCCTT-CCTTCTAGAGAACCTTATA
CCCTTTACTAGGCGTGTTAGGGA-CTAGGACTTTTACTTTGAAAAAATTAGAGTGTTTAA
AGCAGGCCTTTGCTTAAATACGTTAGC-ATAGAATAATAGAATAGGACGTGCAGTCCTAT
TTTGTTAGTTT-CTAGGACCACTGTAA-TAAT-TAATAGGG-ACAGTTAGGGGCATTAGT
ATTCAATTGTTAGA-GGTGAAATTCTTGGATTTATTGAAGACTAACTACTACAAAAGCAT
TTGCTAAGGATGTTTTTATTAATTAGTAAACAAAAGTTAGGGGATTAAAGATAATTAGAT
ACTGTTGTAGTCTTAACCGTAAACTATGCTAACTAGGGATTAGGCGATGTTCTTTTTCTA
ACTCGCTTGGCACCTTACAAGAAATTAAAGTTTTTGGGTTCTAGGGGGAGTATAGTCGCA
AGGCTGAAACTTAAAGAAATTAACGG-AAGGGCACCACTAGGCGTGGAGCCTACAGCTTA
ATTTAACTTAACACAGGGAAACTTACTAGGTCTAGATAAAATAAGGATTAATAGATTAAG
AGCTCTTTCTT--AATTTTTTAGGTGGTGGTGCATGGCCATTCTTAGTTAGTAGAGTGAT
TTGTCTGCTTAATTGCAATAACAAACAAGACCTTAACCTACTAAATAGCTAGGCTAGCTT
TAGCTAGTCACTAGCTTCTTAGAGGGACTATTAGCTTAAGCTAATAGAAGTTTAAGGCAA
TAACAGGTCTATAATGCCCTTAGATATTCTAGGCCGCACGCGCGCTACACTAACAGAGCT
AACAAGTTCTTTACCTTAACTAAAAGGTCTAGGTAATCTTGTTAAACTCTATCGTGCTAG
GGATAGAGCATTGCAATTATTG-CT-CTTTAACAAGGAATGCCTAGTAAGCGCGTATTAT
TAGCATGCGTTAATTA-CGTCCCTGCCCTTTGTACACACTGCCTGTCGCTACTACTAATT
AAATAGCTTAGTAAGGCCTTTAGACTAGCTTAGGGAGGTTAGCAACAACCACCCTAAGCT
AGAAAGTTCGTTAAACTTAGTTATTTAGAGGAAGTAAAAGTTATAACAAGGTTTCTATAG
GTA-------AACCTGCA--GAAGGATTATTA
>LM_SuperContig_27_2_p
TACCTAGTTAATTCTACTAGTAGTTATATGCTTGTCTTAAAGATTAAGCCATGCATGTCT
AAGTATAAGCAATTATACCGT-GAAACTGCGAATGGCTTATTAAATTAGTTATCGTTTAT
TTAATAGTACCTTACTACTTAGATAACTGTGGTAATTCTAGAGCTAATACATGCTAAAAA
CCCTAACTTTAGAAGG---GGTGTATTTA-TTAGATAAAAAACCAACGCCCTTTAGGGCT
TCTTAGTGATTCATAATAACTTTACGGATCACATAGCCTTGCGCCGGCAATAGTTTATTC
AAATTTCTGCCCTATTAACTTTTAATAGTAAGGTATTAGCTTACTATGGTTTCAACGGGT
AACAGGGAATTAGGGTTCAATTCTAGAGAGGGAGCCTAAGAAACAGCTACCACATCCAAG
GAAGGCAGCAGGCGCGCAAATTACCCAATCCTAACACAGGGAGGTAGTAACAATAAATAC
TAATATAGGGCTCTTTTAGGTCTTGTAATTAGAATAAGTACAATTTAAACCTCTTAATAA
GGAACAATTAGAGGGCAAGTCTAGTGCTAGCAGCCGCGGTAATTCTAGCTCTAATAGCGT
ATATTAAAGTTGTTGCAGTTAAA---AAGCTTATAGTTAAAACTTAAGTCTAGCTAG--C
A-GGTCCGCCTTACCGCGTGTACTTGTCCAGCCAGGCCTT-CCTTCTAGAGAACCTCATA
CCCTTTACTAGGCGTGTTAGGGA-CTAGGACTTTTACTTTGAAAAAATTAGAGTGTTTAA
AGCAGGCCTTTGCTTAAATACGTTAGC-ATGGAATAATAGAATAGGACGTGCGGTCCTAT
TTTGTTGGTTT-CTAGGACTGCTGTAA-TAAT-TAATAGGG-ACAGTTAGGGGCATTAGT
ATTCAATTGTTAGA-GGTAAAATTCTTGGATTTATTAAAGACTAACTACTACGAAAGCAT
TTGCTAAGGATGTTTTTATTAATTAGTAAACAAAAGTTAGGGGATTGAAGACGATTAGAT
ACCGTCGTAGTCTTAACTGTAAACTATGCTAACTAGGGATTAGGCGATGTTCTTTTTCTA
ACTCGCTTAGCACCTTACAAGAAATTAAAGTTTTTGGGTTCTAGGGGGAGTATAGTCGCA
AGGCTGAAACTTAAAGAAATTAATAG-AAGGGCACCACTAGGCGTGGAGCCTGCAGCTTA
ATTTAACTTAACATAGGGAAACTTACTAGGTCTAGATAAAATAAGGATTAACAGATTAAG
AGCTCTTTCTT--GATTTTTTAGGTAGTGGTGCATAGCTATTCTTAGTTAGTGGAGTGAT
TTGTCTGCTTAATTGCAATAATAAACAAGACCTTAACCTACTAAATAGCTAGGCTAGCTT
TAGCTAGTCGCTAGCTTCTTAGAGGGACTATTAGCTTAAGCTAATAGAAGTTTAAGGTAA
TAACAGGTCTATAATGCCCTTAGATATTCTAGGCCGCACGCGCGCTACACTAACAGAGCT
AACAAGTTCTTTACCTTAACCAAAAGGTCTAGGTAATCTTGTTAAACTCTATTGTGCTAG
GGATAGAGCATTGTAATTATTG-CT-CTTTAACAAGGAATGCCTAGTAAGCGCGTGTTAT
TAGTATGCGTTAATTA-CGTCCCTGCCCTTTGTACACACCACCTGTTGCTACTACTAATT
AAATAGCTTAGTGAGGCCTTTAGACTAGCTTAGGGAGGTTAGCAACAACTACCCTAAGCT
AGAAAGTTTGTTAAACTTGGTTATTTAGAGGAAGTAAAAGTCGTAACAAGGTTTCTAAAG
GTAGGTCGGTAACCTGCA--GAAGGATCATTA
>LM_SuperContig_27_3_p
TACCTAGTTAATTCTGCTAGTAGTTATATGCTTGTCTCAAAGATTAAGCTATGCATGTCT
AAGTATAAGCAATTATACCAT-AAAACTGCGAATAGCTTATTAAATTAGTTATTGTTTAT
TTGATAGTACCTTACTACTTAGATAACTGTAGTAATTCTAGAGCTAATACATGCTAAAAA
CCCTAACTTTAGAAGG---GGTGTATTTA-TTAGATAAAAAACTAACGCCCTTTGGGGCT
TCTTAGTGATTTATAATAACTTTACAGATCGCATGGCCTTGCGCCAGCGACAGTTTATTC
AAATTTCTGCCCTATTAACTTTTAATAGTAAGGTATTAGCTTACTATAGTTTTAACAGGT
AACGGGGAATTAGGGTTTAATTCTAGAGAGGGAGCCTAAGAAATAGCTACCACATCCAAG
GAAGGCAGCAGGCGCGCAAATTACCTAATCCTAACACAGGGAGGTAGTAACAATAAATAC
TAATATAGGGCTCTTTTGGGTCTTATAATTAGAATAAGTATAATTTAAACCTCTTAACAA
GGAACAATTGGAGGGCAAGTCTGGTGCTAGCAGCCGTAGTAATTCTAGCTCTAATAGCGT
ATATTAAAGTTGTTGCAGTTAAA---AAGCTTATAGTTAAAACTTAGGTCTAGCTAG--C
A-GGTCCGCCTTACCGCGTGTACTTGTCTGGCCAGGCCTT-CCTTCTAGAGAACCTTATA
CCCTTTACTAGGCGTGTTAGGGA-CTAGGACTTTTACTTTGAAAAAATTAGAGTGTTTAA
AGCAGGCCTTTGCTTAAATACGTTAGC-ATAGAATAATAGAATAGGACGTGCAGTCCTAT
TTTGTTAGTTT-CTAGGACCGCTGTAA-TAAT-TAATAGGG-ATAGTTAGGGGCATTAGT
ATTTAATTATTAGA-GGTGAAATTCTTAGATTTATTAAAGACTAACTACTGCAAAAGCAT
TTGCTAAGGATATTTTTATTAATTAGTGAACGAAAGTTAGGGGATCAAAGACAATTAGAT
ACTATCGTAGTCTTAACCGTAAACTATGCTAACTAGGGATTAGGCGATGTTCTTTTTCTA
ACTCGCTTGGCACCTTATAAGAAATTAAAGTTTTTGGGTTCTAGGGGGAGTATAGTCGCA
AGGCTAAAACTTAAAGAAATTAACGG-AAGGGCACCACTAGGCGTGGAGCCTACAGCTTA
ATTTAACTTAACACAGGGAAACTTACTAGGTCTAGATAAAATAAGGATTAATAGATTAAG
AGCTCTTTCTT--AATTTTTTAGGTAGTGGTGCATAGCTATTCTTAGTTAGTAGAGTGAT
TTGTCTGCTTAATTACGATAACAAACGAGACCTTAACCTGCTAAATAGCTAGGCTAGCTT
TGGCTAGTCGCTAGCTTCTTAGAGGGACTATTAGCTTGAGCTAATAGAAGTTTAAGGCAA
TAACAGGTCTATAATACCCTTAGATATTCTAGGCCGCACGCGCGCTACACTAACAGAGCT
AACAAGTTCTTTACCTTAACTAAAAGGTCTAGGTAATCTTGTTAAACTCTGTTGTGCTAG
GGATAGAGCATTGCAATTATTG-CT-CTTTAACAAGGAATGCCTAGTAAGCGCGTGTTAT
TAGCATGCGTTAATTA-CGTCCCTACCCTTTGTACATACCACCCGTTGCTACTACTAATT
AAATGGCTTAGTAAGGCCTTTGGACTAGCTTAGGGAGGTTAGCAACAACCACCCTAAGCC
AGAAAGTTCGTTAAACTTGGTTATTTAGAGGAAGTAAAAGTCGTAACAAGGTTTCTGTAG
GTG-------AACCTACA--GAAGGATTATTA
>LM_SuperContig_27_6_p
TACCTAGTTAATTCTGCTAGTAGTTATATGCTTATCTCAAAGATTAAGCTATGCATGTCT
AAGTATAAGTAATTATACCGT-GAAACTGCGAATGGCTTATTAAATTAGTTATCATTTAT
TTGATAGTACCTTACTACTTAGATAACTATAGTAATTCTAGAGCTAATACATGCTAAAAA
CCCTAACTTTAGAAGG---GGTGTATTTA-TTAGATAAAAAACCAACGCCCTTTAGGGCT
TCTTGGTAATTCATGATAACTTTATAGATCGCATGGCCTTGCGCTAGCGACGGTTTATTC
AAATTTCTGCCCTATTAACTTTTAATAGTAAGGTATTAGCTTACTATAGTTTTAACGGGT
AACAGGGAATTAGGGTTCAATTCTAGAGAGGGAGCCTAAGAAATAGCTACCACATCTAAG
GAAGGCAGCAGGCGCGTAAATTACCTAATCCTAACATAGGGAGGTAGTGACAATAAATAC
TAATATAGGGCTCTTTTAGGTCTTGTAATTAGAATAAGTATAATTTAAACCTCTTAATAA
GGAATAATTAGAGGGCAAGTCTGGTGCTAGCAGCTGCGGTAATTCTAGCTCTAATAGCGT
ATATTAAAGTTGTTGCAGTTAAA---AAGCTTGTAGTTAAAACTTAGGTCTAGCTAG--C
A-GGTCCGCCTTACCGCGTGTACTTGTCTAGCCAGGCCTT-CCTTCTAGAGAACCTTATG
CCCTTTACTAGGCGTGTTAGGGA-CTAGGACTTTTACTTTAAAAAAATTAGAGTGTTTAA
AGTAGGCCTTTGCTTAAATACGTTAGC-ATAGAATAATAGAATAGGACGTGCAGTCCTAT
TTTATTAGTTT-CTAGGACTGCTATAA-TAAT-TAATAGGG-ATAGTTAGGGGTATTAGT
ATTTAATTGTTAGA-GGTGAAATTCTTAGATTTATTAAAGACTAACTACTACGAAAGCAT
TTGCTAAGGATGTTTTTATTAATTAGTAAACAAAAGTTAGGGGATTAAAGATGATTAGAT
ACTGTTGTAGTCTTAACTGTAAACTATGCCAACTAGGGATTAGGCAATGTTCTTTTTCTG
ACTTGCTTAGCACCTTACAAGAAATTAAAGTTTTTGGGTTCTAGGGGGAGTATAGTCGCA
AGGCTGAAACTTAAAGAAATTAACAG-AAGGGCACTACTAGGCGTAGAGCCTGCGGCTTA
ATTTAACTTAACACAGGGAAACTCACTAGGTCTAGATAAAATAAGGATTAACAGATTAAG
AGCTCTTTCTT--GATTTTTTAGGTGGTGGTGCATAGCTGTTCTTAGTTAGTAGAGTAAT
TTGTCTGCTTAATTGCGATAACAAACAAGACCTTAACCTGCTAAATAGCTAGGCTAGCTT
TAGCTAGTCGCTAGCTTCTTAGAGGGACTATTAGCTTAAGCTAATAGAAGTTTAAGGCAA
TAACAGGTCTGTGATGCCCTTAGATATTCTAGGCCACACGCGCGCTACACTAACAGAGCC
AACAAGTTCTTTACCTTAACTAAAAGGTCTAGGTAATCTTATTAAACTCTGTCGTGCTAG
GGATAGAGCATTGTAATTATTG-CT-CTTTAATAAGGAATACCTAGTAAGCGCGTGTTAT
TAGCATGCGTTAATTA-CGTCCCTGCCCTTTGTACACACTGCCTGTCGCTACTACTAATT
AAATAGCTTAGTAAGGCCTTTAGACTAGCTTAGGGAGGTTAGTAATAACTACCCTAAGCT
AGAAAGTTCGTTAAACTTGGTTATTTAGAGGAAGTAAAAGTCGTAACAAGGTTTCTGTAG
GTG-------AACCTGCA--GAAGGATTATTA
>LM_SuperContig_27_7_p
TACCTAGTTAATTCTGCTAGTAGTTATATGCTTATCTTAAAGATTAAGCTATGCATGTCT
AAGTATAAGCAATTATACCGT-GAAACTGCAAATAGCTTATTAAATTAGTTATCATTTAT
TTAATAGTACCTTACTACTTAGATAACTATAGTAATTCTAGAGCTAATACATGCTAAAAA
CCCTAACTTTAGAAGG---GGTGTATTTA-TTAGATAAAAAACCAACGCCCTTTAGGGCT
TCTTAGTAATTCATGATAACTTTATAGATCGCATGGCCTTGCACTAGCGACAGTTCATTC
AAATTTCTGCCCTATTAACTTTCAATAGTAAGGTATTAGCTTACTATAGTTTTAACGGGT
AACAGGGAATTAGGGTTCAATTCTAGAGAGGGAGCCTAAGAAATAGCTACCACATCTAAG
GAAGGCAGCAGGCGCGTAAATTACCTAATCCTAACATAGGGAGGTAGTGACAATAAATAC
TAATATAGGGCTCTTTTAGGTCTTGTAATTAGAATAAGTACAATTTAAACCTCTTAATAA
GGAACAATTAGAGGGCAAGTCTAGTGCTAGCAGCTGTAGTAATTCTAGCTCTAATAGCGT
ATATTAAAGTTGTTGCAGTTAAA---AAGCTTGTAGTTAAAACTTAGGTCTAGCTAG--C
A-GGTCTGCCTCACCGCGTGTACTTGTCCGGCCGGGCCTT-CCTTCTAGAGAACCTTATA
CCCTTTACTAGGCGTGTTAGGGA-CTAGGACTTTTACTTTAAAAAAATTAGAGTGTTTAA
AGCAGGCCTTTGCTTAAATACGTTAGC-ATAGAATAATAGAATAGGACGTGTGGTCCTAT
TTTGTTAGTTT-CTAGGACTGCTGTAA-TAAT-TAATAGGG-ATAGTTAGGGGTATTAGT
ATTTAATTATTAGA-GGTGAAATTCTTAGATTTATTAAAGACTAACTACTACGAAAGCAT
TTGCTAAGGATGTTTTTATTAATTAGTAAACAAAAGTTAGGGGATTAAAGACAATTAGAT
ACTGTCGTAGTCTTAACTGTAAACTATGCTAACTAGGGATTAGGCGATGTTCTTTTTCTA
ACTCGCTTAGCACCTTACAAGAAATCAAAGTTTTTAGGTTCTAGGGGGAGTATAGTCGCA
AGGCTAAAACTTAAAGAAATTAATAG-AAGGGCACTACTAGGCGTGGAGCCTGCGGCTTA
ATTTAACTTAACATAGGGAAACTCACTAGGTCTAGATAAAATAAGGATTAACAGATTAAG
AGCTCTTTCTT--GATTTTTTAGGTAGTGGTGCATAGCTATTCTTAGTTAGTAGAGTAAT
TTGTCTGCTTAATTGTGATAACAAACAAGACCTTAACCTGCTAAATAGCCAGGCTAGCTT
TAGCTAGTTGCTGGCTTCTTAGAGGGACTATTAGCTTAAGCTAATAGAAGTTTAAGGCAA
TAATAGGTCTATAATACCCTTAGATATTCTAGGCTGCACGCGCGCTACACTAATAGAGCT
AACAAGTTCTTTACCTTAACTAAAAGGTCTAGGTAATCTTATTAAACTCTGTCGTGCTAG
GGATAGAGTATTGCAATTATTG-CT-CTTTAATAAGGAATACCTAATAAGCGCGTGTTAT
TAGCATGTGTTAATTA-CGTCCCTGCCCTTTATACACACTACCTATTGCTACTACTAATT
AAATAGCTTAGTAAGGCCTTTAGACTAGCTTAGGGAGGTTAGCAATAACTACCCTAAGCT
AGAAAGTTTGTTAAACTTAGTTATTTAGAGGAAGTAAAAGTTGTAATAAGGTTTCTATAG
GTG-------AACCTGCA--GAAGGATTATTA
>LM_SuperContig_27_8_p
TACCTAGTTAATTCTGCTAGTAGTTATATGCTTGTCTTAAAGATTAAGCTATGCATGTCT
AAGTATAAGTAATTATACTAT-GAAACTGCGAATGGCTTATTAAATTAGTTATCGTTTAT
TTGATAGTACCTTACTACTTAGATAACTATAGTAATTCTAGAGCTAATACATGCTAAAAA
CCCTAACTTTAGAAGG---GGTGTATTTA-TTAGATAAAAAACTAACGCCCTTTGGGGCT
TCTTAGTGATTTATAATAACTTTATGGATCGCATGGCCTTGCGCTAGCGACAGTTTATTT
AAATTTCTGCCCTATTAACTTTTAATAGTAAGGTATTAGCTTACTATAGTTTTAATAGGT
AACAGGGAATTAGGGTTTGATTCTAGAGAGGGAGCCTAAGAAATGGCTACTATATCTAAG
GAAGGCAGCAGGCGCGCAAATTACCTAATCCTAATATAGGGAGGTAGTGACAATAAATAC
TAATATAGGGCTCTTTTAGGTCTTGTAATTAGAATAAGTATAATTTAAACCTCTTAATAA
GGAACAATTAGAGGGCAAGTCTAGTGCTAGTAGCTATAGTAATTCTAGCTCTAATAGCGT
ATATTAAAGTTGTTGCAGTTAAA---AAGCTTGTAGTTAAAACTTAGGTCTGGCTAG--C
A-GGTCCGCCTTACCGCGTGTACTTGTCCAGCCGGGCCTT-CCTTCTAGAGAACCTTATG
CCCTTTACTAGGCGTGTTAGGGA-CTAGGACTTTTACTTTAAAAAAATTAGAGTGTTTAA
AGCAGGCCTTTGCTTAAATACGTTAGC-ATAGAATAATAGAATAGGACGTGCGGTCCTAT
TTTATTAGTTT-CTAGGACCACTGTAA-TAAT-TAATAGGG-ATAGTTAGGGGCATTAGT
ATTTAATTGTTAGA-GGTGAAATTCTTAGATTTATTAAAGACTAACTACTACAAAAGCAT
TTGCTAAGGATATTTTTATTAATTAGTGAATAAAAGTTAGGGGATTAAAGATAATTAGAT
ACCGTCGTAGTCTTAACTATAAACTATGCTAACTAGGGATTAGGCAATATTCTTTTTCTA
ACTTGCTTGGCACCTTATAAGAAATTAAAGTTTTTGGGTTCTAGGGGGAGTATAGTCGCA
AGGCTGAAACTTAAAGAAATTAATAG-AAGGGCACCACTAGGCGTGGAGCCTGCGGCTTA
ATTTAACTTAACACGGGGAAACTCACTAGGTCTAGATAAAATAAGGATTAACAGATTAAG
AGCTCTTTCTT--GATTTTTTAGGTGGTGGTGCATAGCTATTCTTAGTTAGTGGAGTGAT
TTGTCTGCTTAATTGTGATAATAAACAAGACCTTAACCTGCTAAATAGCTAGGCTAGCTT
TAGCTAGTCGCTAGCTTCTTAGAGGGACTATTAGCTTAAGCTAATAGAAGTTTAAGGTAA
TAATAGGTCTATAATACCCTTAGATATTCTAGGCCGCACGCGCGCTACACTAATAGAGCT
AACAAGTTCTTTACCTTAACTAAAAGGTCTAGGTAATCTTATTAAACTCTGTTGTGCTAG
GGATAGAGCATTACAATTATTG-CT-CTTTAATAAGGAATGCCTAGTAAGCGCGTGTTAT
TAGCATGCGTTAATTA-CGTCCCTACCCTTTGTACACACCGCCCGTCGCTACTACTAATT
AAATGGCTTAGTGAGGCCTTTAGACTAGCTTAGGGAGGTTAGCAATAACCACCCTAAGCT
AGAAAGTTCGTTAAACTTGGTTATTTAAAGGAAGTAAAAGTCGTAATAAGGTTTCTATAG
GTG-------AACCTATA--GAAGGATTATTA
>LM_SuperContig_27_9_p
TACCTAGTTAATTCTGCTAGTAGTTATATGCTTGTCTTAAAGATTAAGCTATGCATATCT
AAGTATAAGTAATTATACCGT-GAAACTGCGAATGGCTTATTAAATTAGTTATTGTTTAT
TTAATAGTACCTTACTACTTAGATAACTGTGGTAATTCTAGAGCTAATACATGCTAAAAA
CCCTAACTTTAGAAGG---GGTGTATTTA-TTAGATAAAAAACCAACGCCCTTTAGGGCT
TCTTGGTGATTTATAATAACTTTACAGATTGCATAGCCTTGCGCTGGCGATGGTTTATTT
AAATTTCTGCCCTATTAACTTTTGATAGTAAGGTATTAGCTTACTATAGTTTTAACAGGT
AACAGGGAATTAGGGTTTGATTCTAGAGAGGGAGCCTGAGAAATGGCTACCACATCTAAG
GAAGGCAGCAGGCGCGCAAATTACCTAATCCTAACATAGGGAGGTAGTGATAATAAATAC
TAATATAGGGCTCTTTTAGGTCTTGTAATTAGAATAAGTACAATTTAAACCTCTTAATAA
GGAATAATTAGAGGGCAAGTCTAGTGCTAGCAGCTGTAGTAATTCCAGCTTTAATAGCGT
ATATTAAAGTTGTTGCAGTTAAA---AAGCTTGTAGTTAAAACTTAGGTCTAGCTAG--C
A-GGTCCGCCTTACCGCGTGTACTTGTCTAGCTAGGCCTT-CCTTCTAGAGAACCTTATG
CCCTTTACTAGGCATGTTAGGGA-CTAGAACTTTTACTTTAAAAAAATTAGAGTGTTTAA
AGCAGGCCTTTGCTTAAATACGTTAGT-ATAGAATAATAGAATAGGACGTGTGGTCCTAT
TTTGTTAGTTT-CTAGGACTACTATAA-TAAT-TAATAGGG-ACAGTTAGGGGCATTAGT
ATTTAATTGTTAGA-GGTGAAATTCTTAGATTTATTAAAGACTAACTACTACAAAAGCAT
TTGCTAAGGATATTTTTATTAATTAGTGAACAAAAGTTAGGGGATTAAAGATAATTAGAT
ACTGTTGTAGTCTTAACTGTAAACTATACTAACTAGGGATTAGGCGATGTTCTTTTTCTA
ACTCGCTTGGCACCTTACAAGAAATTAAAGTTTTTAGGTTCTAGGGGGAGTATGGTCGCA
AGGCTAAAACTTAAAGAAATTGACAG-AAGGGCACCACTAGGCGTAGAGCCTACGGCTTA
ATTTAACTTAATATAGGGAAACTTACTAGGTCTAGATAAAATAAGGATTAATAGATTAAG
AGCTCTTTCTT--AATTTTTTAGGTAGTAGTGCATGGCCATTCTTAGTTAGTAGAGTGAT
TTGTCTACTTAATTGCGATAACAAATAAGACCTTAACCTGCTAAATAGCTAGGCTAGCTT
TAGCTAGTTGCTGGCTTCTTAGAGGGACTATCAGCTTAAGCTAATAGAAGTTTAAGGCAA
TAACAGGTCTGTAATGCCCTTAGATGTTCTAGGCCGCACGCGCGCTACACTAACAGAGCT
AACAAGTTCTTTACCTTAACTAAAAGGTCTAGGTAATCTTGTTAAACTCTGTCGTGCTAG
GGATAGAGCATTGCAATTATTG-CT-CTTTAACAAGGAATGCCTAGTAAGCGCGTATTAT
TAGTATGCGTTAATTA-CGTCCCTGCCCTTTATACACACTGCCTATCGCTACTACTAATT
AAATAGCTTAGTAAGGCCTTTAGACTAGCTTAGGGAGGTTAGCAATAACTACCCTAAGCT
AGAAAGTTTGTTAAACTTGGTTATTTAGAGGAAGTAAAAGTTGTAACAAGGTTTCTGTAG
GTG-------AACCTGCA--GAAGGATTATTA
>LM_SuperContig_27_10_pp
TACCTAGTTAATTCTACTAGTAGTTATATACTTATCTTAAAGATTAAGCCATATATGTCT
AAGTATAAGCAATTATACTAT-AAAACTGCGAATAGCTTATTAAATTAGTTATCGTTTAT
TTAATAGTACCTTACTACTTAGATAACTATAGTAATTCTAGAGCTAATACATGCTAAAAA
CCCTAACTTTAGAAGG---GGTATATTTA-TTAGATAAAAAACTAACGCCCTTTAGGGCT
TCTTAGTAATTTATAATAACTTTACAGATCGCATAGCCTTACGCTAGCGACAGTTTATTT
AAATTTCTACCCTATTAACTTTTAATAGTAAGGTATTAGCTTACTATAGTTTTAACGGGT
AATAGGGAATTAGGGTTTAATTCTAGAGAGGGAGCCTAAGAAACAGCTACTACATCTAAG
GAAGGCAGCAGGCGCGCAAATTACCTAATCCTAACATAGGGAGGTAGTAACAATAAATAC
TAATATAGGGCTCTTTTAGGTCTTATAATTAGAATAAGTATAATTTAAACCTCTTAACAA
GGAATAATTAGAGGGCAAGTCTAGTGCTAGTAGCTATAGTAATTCTAGCTCTAATAGCGT
ATATTAAAGTTGTTGCAGTTAAA---CAGCTTGTAGTTAAAACTTAGGTCTAGCTAG--C
A-GGTCCGCCTTACCGCGTGTACTTGTCTAGCTAGGCCTT-CCTTCTAGAGAACCTTATG
CCCTTTACTAGGCGTGTTAGGGA-CTAGGACTTTTACTTTAAAAAAATTAGAGTGTTTAA
AGTAGGCCTTTGCTTAAATACGTTAGC-ATAGAATAATAGAATAGGACGTACAGTCCTAT
TTTGTTAGTTT-CTAGGACTACTATAA-TAAT-TAATAGGG-ATAGTTAGGGGCATTAGT
ATTTAATTATTAGA-GGTGAAATTCTTAGATTTATTAAAGACTAACTACTACAAAAGCAT
TTGCTAAGGATGTTTTTATTAATTAGTAAATAAAAGTTAGGGGATTAAAGATAATTAGAT
ACTATTGTAGTCTTAACTGTAAACTATGCTAACTAGAGATTAGGTAATGTTCTTTTTCTA
ACTCGCTCGGCACCTTATAAGAAATTAAAGTTTTTAGGTTCTAGGGGGAGTATAGTCGCA
AGGCTAAAACTTAAAGAAATTAATAG-AAGGGCACTACTAGGCGTAGAGCCTGCGGCTTA
ATTTAACTTAACATAGGGAAACTTACTAGGTCTAGATAAAATAAGGATTAATAGATTAAG
AGCTCTTTCTT--AATTTTTTAGGTGGTAGTGCATAGCTGTTCTTAGTTAGTAGAGTAAT
TTGTCTGCTTAATTACAATAACAAACAAGACCTTAACCTACTAAATAGCTAGGCTAGCTT
TAGCTAGTCGCTAGCTTCTTAGAGGGACTATTAGCTTAAGCTAATAGAAGTTTAAGGTAA
TAACAGGTCTGTAATACCCTTAGATATTCTAGGCTGCACGCGCGCTACACTAATAGAGCT
AATAAGTTCTTTACCTTAACTAAAAGGTCTAGGTAATCTTGTTAAACTCTATCGTGCTAG
GGATAGAGTATTGCAATTATTA-CT-CTTTAACAAGAAATGCCTAGTAAGCGCGTGTTAT
TAGCATGCGTTAATTA-CGTCCCTGCCCTTTATACACACCGCCTGTCGCTACTACTAATT
AAATAGCTTAGTAAGGCCTTTAGACTAGCTTAGGGAGGTTAGCAACAACTACCCTAAGCT
AGAAAGTTTGTTAAACTTGGTTATTTAGAGCAAGTAAAAGTCGTAACAAGGTTTCTGTAG
GTG-------AACCTGCA--GAAGGATTATTA
>LM_SuperContig_27_11_p
TACCTAGTTAATTCTACTAGTAGTTATATACTTATCTTAAAGATTAAACCATGCATATCT
AAGTATAAGCAATTATACTAT-AAAACTGCAAATAGCTTATTAAATTAGTTATCGTTTAT
TTAATAGTACCTTACTACTTAGATAACTATAGTAATTCTAGAGCTAATACATGCTAAAAA
CCCTAACTTTAGAAGG---GGTGTATTTA-TTAGATAAAAAACCAACGCCCTTTAGGGCT
TCTTAGTAATTTATAATAACTTTACAGATTATATAGCCTTGCGCTAGCGACAGTTTATTT
AAATTTCTGCCCTATTAACTTTTAATAGTAAGGTATTAGCTTACTATAGTTTTAATAGGT
AACAGGGAATTAGGGTTTAATTCTAGAGAGGGAGCCTAAGAAATAGCTACTATATCTAAG
AAAGGTAGCAGGCGCGCAAATTACCTAATCCTAATATAGGGAGGTAGTAATAATAAATAC
TAATATAGGGCTCTTTTAGGTCTTGTAATTAGAATAAGTATAATTTAAACCTCTTAATAA
GGAATAATTAGAGGGCAAGTCTAGTACTAGTAGCTACAGTAATTCTAGCTCTAATAGCGT
ATATTAAAGTTGTTGTAGTTAAA---AAGCTTATAGTTAAAACTTAGGTCTAGCTAG--C
A-GGTCCACCTCACCGCGTGTACTTATCCAGCCGGGCCTT-CCTTCTAGAGAACCTTATG
CCCTTTACTAGGCGTGTTAGGGA-CTAGGACTTTTACTTTAAAAAAATTAGAGTGTTTAA
AGCAGGCCTTTGCTTAAATACGTTAGC-ATAGAATAATAGAATAGGACGTGCAGTCCTAT
TTTATTAGTTT-CTAGGACCGCTGTAA-TAAT-TAATAGGG-ACAGTTAGGGGCATTAGT
ATTCAATTATTAGA-GGTGAAATTCTTAGATTTATTAAAGACTAACTACTACAAAAGCAT
TTACTAAGGATATTTTTATTAATTAGTAAACAAAAGTTAGGGGATTAAAGACGATTAGAT
ACTGTTGTAGTCTTAACCATAAACTATGCTAACTAGGGATTAGGCAATGTTCTTTTTCTA
ACTCGCTTGGCACCTTACAAGAAATCAAAGTTTTTAGGTTCTAGGGGGAGTATGGTCGCA
AGGCTAAAACTTAAAGAAATTAACAG-AAGGGCACCACCAGGCGTGGAGCCTGCGGCTTA
ATTTAACTTAATACAGGGAAACTTACTAGGTCTAGATAAAATAAGGATTAATAGATTAAG
AGCTCTTTCTT--GATTTTTCAGGTAGTGGTGCATAGCTATTCTTAGTTAGTAGAGTGAT
TTGTCTACTTAATTGCGATAACAAATAAGACCTTAACCTACTAAATAGCCAGGCTAGCTT
TAGCTAGTCGCTGGCTTCTTAGAGGGACTATTAGCTTAAGCTAATAGAAGTTTAAGGCAA
TAACAGGTCTATAATACCCTTAGATGTTCTAGGCTGCACGCGCGCTACACTAACAGAGCT
AACAAGTTCTTTACCTTAACTAAAAGGTCTAGGTAATCTTGTTAAACTCTATTGTGCTAG
GGATAGAGCATTACAATTATTG-CT-CTTTAACAAGGAATGCCTAGTAAGCGCGTGTTAT
TAGTATGCGTTAATTA-CGTCCCTGCCCTTTGTACACACCGCCCGTCGCTACTACTAATT
AAATAGCTTAGTAAGGCCTTTAGACTAGCTTAGGGAGGTTAGTAATAACTACCCTAAGCT
AGAAAGTTTGTTAAACTTAGTTATTTAGAGGAAGTAAAAGTTGTAATAAGGTTTCTATAG
GTA-------AACCTATA--GAAGGATTATTA
>LM_SuperContig_27_12_p
TACCTAGTTAATTCTGCTAGTAGTTATATACTTATCTTAAAGATTAAGCTATATATATCT
AACTATAAGTAATTATACTAT-AAAACTACAAATGGCTTATTAAATTAGTTATTGTTTAT
TTAATAGTACCTTACTACTTAGATAACTATAGTAATTCTAGAGCTAATATATGCTAAAAA
CCCTAACTTTAGAAGG---GGTGTATTTA-TTAGATAAAAAACTAACGCCCTTTAGGGCT
TCTTAGTAATTTATAATAACTTTACAGATCGCATGGCCTTGCGCTAGCAATGGTTTATTC
AAATTTCTGCCCTATTAACTTTTGATAGTAAGGTATTAGCTTACTATAGTTTTAATAGGT
AACGGGGAATTAGGGTTTGATTCTAGAGAGGGAGCCTAAGAAACGGCTACCACATCTAAG
GAAGGCAGCAGGCGCGCAAATTACCTAATCCTAACATAGGGAGGTAGTAACAATAAATAC
TAATATAGGGCTCTTTTAGGTCTTGTAATTGGAATAAGTATAATTTAAACCTCTTAACGA
GGAACAATTAGAGGGCAAGTCTAGTACTAGTAGCTGTAGTAATTCTAGCTCTAATAGCAT
ATATTAAAGTTGTTGCAGTTAAA---AAGCTTATAGTTAAAACTTAGGTCTAGCTAG--T
A-GGTCTGCCTTACTGCGTGTACTTATCTAGCTGGGCCTT-CCTTCTAGAGAACCTTATA
CCCTTTACTAGGCGTGTTAGGGA-CTAGGACTTTTACTTTAAAAAAATTAGAGTGTTTAA
AGTAGGCCTTTGCTTAAATACGTTAGC-ATAGAATAATAGAATAGGATGTATAGTCCTAT
TTTGTTAGTTT-CTAGGACTGCTATAA-TAAT-TAATAGGG-ATAGTTAGGGGTATTAGT
ATTTAATTATTAGA-GGTAAAATTCTTAGATTTATTAAAGACTAACTACTGTAAAAGCAT
TTGCTAAGGATATTTTTATTAATTAGTAAACAAAAGTTAGGGGATTAAAGATAATTAGAT
ACTGTTGTAGTCTTAACTATAAACTATACTAACTAGGGATTAGGCGATATTCTTTTTCTA
ACTCGCTTAGCACCTTACGAGAAATCAAAGTTTTTAGGTTCTAGGGGGAGTATAGTTGCA
AGGCTGAAACTTAAAGAAATTAATAG-AAGGGTACTACTAGGCGTGGAGCCTGTAGCTTA
ATTTAACTTAATATAGGGAAACTTACTAGGTCTAGATAAAATAAGGATTAATAGATTAAG
AGCTCTTTCTT--AATTTTTTAGGTGGTAGTGCATAGCTATTCTTAGTTAGTAGAGTAAT
TTGTCTGCTTAATTATAATAACAAACAAGACCTTAACCTACTAAATAGCTAGGCTAGCTT
TAGCTAGTCGCTAGCTTCTTAGAGGGACTATTAGCTTAAGCTAATAGAAGTTTAAGGTAA
TAATAGGTCTATAATGCCCTTAGATATTCTAGGCTGCACGCGCGCTACACTAACAGAGCT
AATAAGTTCTTTACCTTAACTAAAAGGTCTAGGTAATCTTATTAAACTCTATTGTGCTAG
GGATAGAGCATTACAATTATTG-CT-CTTTAACAAGGAATGCCTAGTAAGCGCGTGTTAT
TAGTATGCGTTAATTA-CGTCCCTGCCCTTTGTACACACCGCCCGTCGCTACTACTAATT
AAATGGCTTAGTAAGGCCTTTAGACTAGCTTAGGGAGGTTAGTAATAACTACCCTAAGCT
AGAAAGTTTGTTAAACTTAGTTATTTAGAGGAAGTAAAAGTTATAATAAGGTTTCTGTAG
GTA-------AACCTGTA--GAAGGATTATTA
>LM_SuperContig_27_13_p
TACCTAGTTAATTCTGCTAGTAGTTATATACTTATCTTAAAGATTAAGCTATGCATGTCT
AAGTATAAGCAATTATACCGT-GAAACTGCGAATAGCTTATTAAATTAGTTATTGTTTAT
TTGATAGTACCTTACTACTTAGATAACTATGGTAATTCTAGAGCTAATACATGCTAAAAA
CCCTAACTTTAAAAGG---GGTGTATTTA-TTAGATAAAAAACCAACGCCCTTTAGGGCT
TCTTAGTAATTTATAATAACTTTACGGATCGCATAGCCTTGCGCTAGCAATAGTTTATTT
AAATTTCTGCCCTATTAACTTTTAATAGTAAGGTATTAGCTTACTATAGTTTTAACAGGT
AATAGGGAATTAGGGTTCAATTCTAGAGAGGGAGCCTAAGAAACAGCTACTACATCCAAG
GAAGGCAGCAGGCGCGCAAATTACCTAATCCTAACATAAGGAGGTAGTGACAATAAATAC
TAATATAGGGCTCTTTTAGGTCTTGTAATTAGAATAAGTATAATTTAAACCTCTTAATAA
GGAACAATTAGAGGGCAAGTCTAGTGCTAGTAGCTGCGGTAATTCTAGCTCTAATAGCGT
ATATTAAAGTTGTTGCAGTTAAA---AAGCTTGTAGTTAAAACTTAGGTCTAGCTAG--C
A-GGTCTGCCTTACCACGTGTACTTGTCTGGCTGGGCCTT-CCTTCTAGAGAACCTTATG
CCCTTTACTAGGCGTGTTAGGGA-CTAGGACTTTTACTTTAAAAAAATTAGAGTGTTTAA
AGCAGGCCTTTGCTCAAATACGTTAGCCATAGAATAATAGAATAGGACGTGCGGTCCTAT
TTTGTTAGTTT-CTAGGACTACTATAA-TAAT-TAATAGGG-ACAGTTAGGGGCATTAGT
ATTTAATTGTTAGAAGGTGAAATTCTTAGATTTATTAAAGACTAACTACTGCAAAAGCAT
TTGCTAAGGATGTTTTTATTAATTAGTAAACAAAAGTTAGGGGATTAAAGACAATTAGAT
ACTGTCGTAGTCTTAACCATAAACTATGCTAACTAGGGATTAGGCGATGTTCTTTTTCTA
ACTTGCTTGGCACCTTACAAGAAATCAAAGTTTTTAGGTTCTAGGGGGAGTATGGTTGTA
AGGCTAAAACTTAAAGAAATTAACAG-AAGGGCACCACTAGGCGTAGAGCCTGCAGCTTA
ATTTAACTTAATATAGGGAAACTTACTAGGTCTAGATAAAATAAGGATTAACAGATTAAG
AGCTCTTTCTT--AATTTTTTAGGTAGTAGTGCATAGCTATTCTTAGTTAGTAGAGTGAT
TTATCTGCTTAATTGCGATAACAAACAAGACCTTAACCTGCTAAATAGCTAGGCTAGCTT
TAGCTAGTTGCTAGCTTCTTAGAGGGACTATTAGCTTAAGCTAATAGAAGTTTAAGGTAA
TAACAGGTCTATAATACCCTTAGATATTCTAGGCTGCACGCGCGCTACACTAATAGAGCT
AATAAGTTCTTTACCTTAACTAAAAGGTCTAGGTAATCTTATTAAACTCTATTATGCTAG
GGATAGAGTATTGTAATTATTG-CT-CTTTAACAAGGAATACCTAGTAAGCGCGTATTAT
TAGTATGCGTTAATTA-CGTCCCTGCCCTTTATACACACTACCTATTGCTACTACTAATT
AAATAGCTTAGTAAGGCCTTTAGACTAGCTTAGGGAGGTTAGCAATAACTACCCTAAGCT
AGAAAGTTTGTTAAACTTAGTTATTTAGAGGAAGTAAAAGTTATAACAAGGTTTCTATAG
GTG-------AACCTACA--GAAGGATTATTA
>LM_SuperContig_27_14_p
TACCTAGTTAATTCTGCTAGTAGTTATATGCTTATCTTAAAGATTAAGCTATGCATGTCT
AAGTATAAGCAATTATACCGT-GAAACTGCGAATAGCTTATTAAATTAGTTATCATTTAT
TTAATAGTACCTTACTACTTAGATAACTATAGTAATTCTAGAGCTAATACATGCTAAAAA
CCCTAACTTTAGAAGG---GGTGTATTTA-TTAGATAAAAAACTAACGCCCTTTAGGGCT
TCTTAGTAATTTATAATAACTTTACGGATCGCATAGCCTTGCGCTAGTGATAGTTTATTT
AAATTTCTGCCCTATTAACTTTTAATAGTAAGGTATTAGCTTACTATAGTTTTAACAGGT
AATAGGGAATTAGGGTTTAATTCTAGAGAGGGAGCCTAAGAAATAGCTACTACATCTAAG
GAAGGCAGCAGGCGCGCAAATTACCTAATCCTAACATAGGGAGGTAGTGACAATAAATAC
TAATATAGGGCTCTTTTAGGTCTTGTAATTAGAATAAGTACAATTTAAACCTCTTAACAA
GGAATAATTAGAGGGCAAGTCTAGTGCTAGCAGCTGCGGTAATTCTAGCTCTAATAGCGT
ATATTAAAGTTATTGCAGTTAAA---AAGCTTGTAGTTAAAACTTAGGTCTAGCTAG--C
A-GGTCTGCCTCACCGCGTGTACTTGTCTAGCTAGGCCTT-CCTTCTAGAGAACCTTATG
CCCTTTACTAGGCGTGTTAGGGA-CTAGGACTTTTACTTTAAAAAAATTAGAGTGTTTAA
AGCAGGCCTTTGCTTAAATACGTTAGC-ATAGAATAATAGAATAGGACGTGCGGTCCTAT
TTTATTAGTTT-CTAGGACTACTATAA-TAAT-TAATAGGG-ATAGTTAGGGGCATTAGT
ATTTAATTGTTAGA-GGTGAAATTCTTAGATTTATTAAAGACTAACTACTGCGAAAGCAT
TTGCTAAGGATATTTTTATTAATTAGTAAACAAAAGTTAGGGGATTAAAGACAATTAGAT
ACTGTCGTAGTCTTAACTATAAACTATGCTAACTAGGGATTAGGCGATGTTCTTTTTCTA
ACTCGCTTAGCACCTTACAAGAAATTAAAGTTTTTGGGTTCTAGGGGGAGTATAGTCGCA
AGGCTAAAACTTAAAGAAATTAATAG-AAGGGCACCACTAGGCGTAGAGCCTGCGGCTTA
ATTTAACTTAACACAGGGAAACTCACTAGGTCTAGATAAAATAAGGATTGACAGATTAAG
AGCTCTTTCTT--AATTTTTTAGGTAGTGGTGCATAGCTATTCTTAGTTAGTAGAGTAAT
TTGTCTACTTAATTACGATAACAAATAAAACCTTAACCTGCTAAATAGCTAGGCTAGCTT
TAGCTAGTTGCTAGCTTCTTAGAGGGACTATTAGCTTAAGCTAATAGAAGTTTAAGGCAA
TAACAGGTCTATAATACCCTTAGATATTCTAGGCCGCACGCGCGCTACACTAACAGAGCT
AACAAGTTCTTTACCTTAACCAAAAGGTCTAGGTAATCTTATTAAACTCTGTCGTGCTAG
GGATAGAGCATTGCAATTATTG-CT-CTTTAACAAGGAATACCTAGTAAGCGCGTGTTAT
TAGTATGCGTTAATTA-CGTCCCTACCCTTTATACACACCGCCTGTTACTACTACCAATT
AAATAGCTTAGTAAGGCCTTTAGACTAGCTTAGGGAGGTTAGTAATAACTACCCTAAGCT
AGAAAGTTTATTAAACTTAGTTATTTAGAGGAAGTAAAAGTCGTAACAAGGTTTCTATAG
GTA-------AACCTGCA--GAAGGATTATTA
>LM_SuperContig_27_15_p
TACCTAGTTAATTCTGCTAGTAGTTATATACTTATCTTAAAGATTAAGCTATATATGTCT
AAGTATAAGCAATTATACTGT-GAAACTGCAAATAGCTTATTAAATCAGTTATCGTTTAT
TTAATAGTACCTTACTACTTAGATAACTATAGTAACTCTAGAGCTAATACATACTAAAAA
CCCTAACTTTAGAAGG---GGTGTATTTA-TTAGATAAAAAACCAACGCCCTTTAGGGCT
TCTTAGTAATTTATAATAACTTTATAGATCGCATAGCCTTGCGCTAGCAACAGTTTATTC
AAATTTCTGCCCTATTAACTTTTAATAGTAAGGTATTGGCTTACTATAGTTTTAACGGGT
AACGGGGAATTAGGGTTTAATTCTAGAGAGGGAGCCTAAGAAATAGCTACCACATCTAAG
GAAGGTAGTAGGCGCGCAAATTACCTAATCCTAACATAGGGAGGTAGTGATAATAAATAC
TAATATAGGGCTCTTTTAGGTCTTGTAATTAGAATAAGTACAATTTAAACCTCTTAACAA
GGAACAATTAGAGGGCAAGTCTAGTGCTAGCAGCCGCGGTAATTCCAGCTCTAATAGCGT
ATATTAAAGTTATTGCAGTTAAA---AAGCTCGTAGTTAAAACTTAGGTCTAGCTAG--C
A-GGTCCGCCTTACCGCGTGTACTTGTCCAGCCGGGCCTT-CCTTCTAGAGAACCTTATA
CCCTTTACTAGGCGTGTTAGGGA-CTAGGACTTTTACTTTGAAAAAATTAGAGTATTTAA
AGCAGGCCTTTGCTTAAATACGTTAGC-ATAGAATAATAGAATAGGACGTGCAGTCCTAT
TTTGTTAGTTT-CTAGGACTACTATAA-TAAT-TAATAGGG-ACAGTTAGGGGCATTAGT
ATTCAATTATTAGA-GGTGAAATTCTTAGATTTATTAAAGACTAACTACTGCAAAAGTAT
TTACTAAGGATGTTTTTATTAATTAGTAAACAAAAGTTAGGGGATTAAAGACAATTAGAT
ACCGTCGTAGTCTTAACCGTAAACTATGCTAACTAGGGATTAGGTGATGTTCTTTTTCTA
ACTCGCTTAGCACCTTACAAGAAATCAAAGTTTTTAGGTTCTAGGGGGAGTATAGTCGCA
AGGCTAAAACTTAAAGAAATTAATAG-AAGGGCACTACTAGGCGTGGAGCCTGCGGCTTA
ATTTAACTTAACATAGGGAAACTCACTAGGTCTAGATAAAATAAGGATTAACAGATTAAG
AGCTCTTTCTT--GATTTTTTAGGTAGTGGTGCATAGCTATTCTTAGTTAGTAGAGTAAT
TTGTCTGCTTAATTGTGATAACAAACAAGACCTTAACCTGCTAAATAGCTAGGCTAGCTT
TAGCTAGTCACTAGCTTCTTAGAGGAACTATTAGCTTAAGCTAATAGAAGTTTAAGGCAA
TAACAGGTCTATAATGCCCTTAGATGTTCTAGGCCACACGCGCGCTACACTAACAGAGCT
AACAAGTTCTTTACCTTAACTAAAAGGTCTAGGTAATCTTATTAAACTCTATCGTCCTAG
GGATAGAGTATTATAATTATTA-CT-CTTTAATAAGGAATGCCTAGTAAGCGCGTGTTAT
TAGTATGTGTTAATTA-CGTCCCTGCCCTTTATACACACTACCCGTCGCTACTACTAATT
AAATAGCTTAGTAAGGCCTTTAGACTAGCTTAGGGAGGTTAGCAATAACTACCCTAAGCT
AGAAAGTTTGTTAAACTTAGTTATTTAGAGGAAGTAAAAGTTGTAACAAGGTTTCTATAG
GTA-------AACCTACA--GAAGGATTATTA
>LM_SuperContig_27_16_p
TACCTAGTTAATTCTGCTAGTAGTTATATACTTGTCTTAAAGATTAAGCCATGCATGTCT
AAGTATAAGCAATTATACTGT-AAAACTGCAAATAGCTTATTAAATTAGTTATCATTTAT
TTAATAGTACCTTACTACTTAGATAACTATAGTAATTCTAGAGCTAATACATGCTAAAAA
CCCTAACTTTAGAAGG---GGTGTATTTA-TTAGATAAAAAACTAACGCCCTTTAGGGCT
TCTTAGTAATTTATAATAACTTTACAGATCGCATAGCCTTACGCTGGTAATAGTTTATTC
AAATTTCTGCCCTATTAACTTTTAATAGTAAGGTATTAGCTTACTATAGTTTTAACAGGT
AACGGGGAATTAGGGTTTGATTCTAGAGAGGGAGCCTAAGAAACAGCTACCACATCTAAG
GAAGGCAGTAGGCACGCAAATTGACTAATCTTAACATAGGGAGGTAGTAACAATAAATAC
TAATATAGGGCTCTTTTAGGTCTTATAATTAGAATAAGTATAATTTAAACCTCTTAACAA
GGAATAATTAGAGGGCAAGTCTAGTACTAGCAGCTGTGGTAATTCTAGCTCTAATAGCGT
ATATTAAAGTTGTTGCAGTTAAA---AAGCTTGTAGTTAAAACTTAGGTCTAGCTAGTTC
ACGGTCCGCCTTACCGCGTGTACTTGTCTAGCCAGGCCTT-CCTTCTAGAGAACCTTATA
CCCTTTACTAGGCGTGTTAGGGA-CTAGGACTTTTACTTTAAAAAAATTAGAGTGTTTAA
AGCAGGCCTTTGCTCAAATACGTTAGC-ATAGAATAATAGAATAGGACGTGCAGTCCTAT
TTTGTTAGTTT-CTAGGACCGCCGTAA-TAAT-TAATAGGG-ATAGTTAGGGGCATTAGT
ATTTAATTATTAGA-GGTAAAATTCTTAGATTTATTAAAGACTAACTACTGCGAAAGCAT
TTACTAAGGATATTTTTATTAATTAGTAAACAAAAGTTAGGGGATTAAAGACAATTAGAT
ACTATTGTAGTCTTAACCGTAAACTATGCTAACTAGGGATTAGGCGATGTTCTTTTTCTA
ACTCGCTTAGCACCTTACAAGAAATTAAAGTTTTTAGGTTCTAGGGGGAGTATGGTTGCA
AGGCTAAAACTTAAAGAAATTAACAG-AAGGGCACTACTAGGCGTAGAGCCTGCGGCTTA
ATTTAACTTAACACAGGGAAACTTACTAGGTCTAGATAAAATAAGGATTAATAGATTAAG
AGCTCTTTCTT--GATTTTTTAGGTAGTAGTGCATAGCCGTTCTTAGTTAGTAGAGTAAT
TTGTCTGCTTAATTACAATAACAAACAAGACCTTAACCTGCTAAATAGCTAGGCTAGCTT
TAGCTAGTCACTAGCTTCTTAGAGGAACTATTAGCTTAAGCTAATAGAAGTTTAAGGCAA
TAACAGGTCTATAATGCCCTTAGATATTCTAGGCTGTACACGCGCTACACTAACAGAGCT
AATAAGTTCTTTACCTTAACTAAAAGGTCTAGGTAATCTTGTTAAACTCTATCGTGCTAG
GGATAGAGCATTGCAATTATTA-CT-CTTTAACAAGGAATACCTAGTAAGCGCGTGTTAT
TAGCATGCGTTAATTA-CGTCCCTACCCTTTATACACACCGCCCGTCGCTACTACTAATT
GAATAGCTTAGTAAGGCCTTTAGACTAGCTTAGAGAGGTTAGTAATAACTACCCTAAGCT
AGAAAGTTTGTTAAACTTGGTTATTTAGAGGAAGTAAAAGTCGTAACAAGGTTTCTATAG
GTG-------AACCTGTA--GAAGGATTATTA
>LM_SuperContig_27_17_p
TACCTAGTTAATTCTGCTAGTAGTTATATGCTTGTCTTAAAGATTAAGCCATACATGTCT
AAGTATAAGTAATTATACTGT-GAAACTGCAAATAGCTTATTAAATTAGTTATTATTTAT
TTAATAGTACCTTACTACTTAGATAACTGTAGTAATTCTAGAGCTAATACATGCTAAAAA
CCCTAACTTTAGAAGG---GGTGTATTTA-TTAGATAAAAAACTAACGCCCTTTAGGGCT
TCTTAGTGATTTATAATAACTTTACAGATCACATGGCCTTGCGCTAGCGACAGTTTATTT
AAATTTCTGCCCTATTAACTTTTAATAGTAAGGTATTAGCTTACTATAGTTTTAACAGGT
AACGGGGAATTAGGGTTTAATTCTAGAGAGGGAGCCTAAGAAACAGCTACTATATCTAAG
GAAGGCAGCAGGCGCGCAAATTACCTAATCCTAACACAGGGAGGTAGTGACAATAAATAC
TAATACAGGGCTCTTTTAGGTCTTGTAATTAGAATAAGTACAATTTAAACCTCTTAACAA
GGAACAATTAGAGGGCAAGTCTAGTGCTAGCAGCTACAGTAATTCTAGCTCTAATAGCAT
ATATTAAAGTTGTTGCAGTTAAA---AAGCTTGTAGTTAAAACTTAGGTCTAGCTAG--C
A-GGTCCGCCTTACCGCGTGTACTTGTCCAGCTGGGCCTT-CCTTCTAGAGAACCTTATA
CCCTTTACTAGGCGTGTTAGGGA-CTAGGACTTTTACTTTAAAAAAATTAGAGTATTTAA
AGCAGGCCTTTGCTTAAATACGTTAGC-ATAGAATAATAGAATAGGACGTGCAGTCCTAT
TTTGTTAGTTT-CTAGGACTACTATAA-TAAT-TAATAGGG-ACAGTTAGGGGTATTAGT
ATTTAATTGTTAGA-GGTAAAATTCTTAGATTTATTAAAGACTAACTACTGCAAAAGCAT
TTGCTAAGGATGTTTTTATTAATTAGTAAACAAAAGTTAGGGGATTAAAGATAATTAGAT
ACTGTCGTAGTCTTAACTGTAAACTATGCTAACTAGGGATTAGGCAATATTCTTTTTCTA
ACTCGCTTGGCACCTTATAAGAAATTAAAGTTTTTAGGTTCTAGGGGGAGTATGGTTGCA
AGGCTAAAACTTAAAGAAATTAATAG-AAGGGCACCACTAGGCGTGGAGCCTGCGGCTTA
ATTTAACTTAACATAGGGAAACTTACTAGGTCTAGATAAAATAAGGATTAACAGATTAAA
AGCTCTTTCTT--AATTTTTTAGGTAGTGGTGCATGGCTATTCTTAGTTAGTAGAGTAAT
TTATCTGCTTAATTACAATAACAAACAAGACCTTAACCTGCTAAATAGCTAGGCTAGCTT
TAGCTAGTCGCTAGCTTCTTAGAGGGACTATTAGCTTAAGCTAATAGAAGTTTAAGGCAA
TAACAGGTCTATAATGCCCTTAGATATTCTAGGCCGCACGCGCGCTACACTAACAGAGCT
AACAAGTTCTTTACCTTAACTAAAAGGTCTAGGTAATCTTGTTAAACTCTATCGTGCTAG
GGATAGAGCATTGCAATTATTA-CT-CTTTAATAAGGAATACCTAGTAAGCGCGTGTTAT
TAGCATGCGTTAATTA-CGTCCCTGCCCTTTGTACACACCGCCCGTTGCTACTACTAATT
AAATAGCTTAGTAAGGCCTTCAGACTAGCTTAGGGAGGTTAGTAATAACTACCCTAAGCC
AGAAAGTTCGTTAAACTTAGTTATTTAGAGGAAGTAAAAGTTGTAACAAGGTTTCTGTAG
GTA-------AACCTGCA--GAAGGATTATTA
>LM_SuperContig_27_18_p
TACCTAGTTAATTCTACTAGTAGTTATATGCTTGTCTTAAAGATTAAGCCATGCATGTCT
AAGTATAAGTAATTATACTGT-AAAACTGCGAATAGCTCATTAAATTAGTTATCGTTTAT
TTAATAGTACCTTACTACTTAGATAACTATAGTAATTCTAGAGCTAATACATACTAAAAA
CCCTAACTTTAAAAGA---GGTGTATTTA-TTAGATAAAAAACCAACGCCCTTTAGGGCT
TCTTAGTAATTCATAATAACTTTACAGATCGCATAGCCTTGCGCTAGCGACAGTTTATTC
AAATTTCTGCCCTATTAACTTTTAATAGTAAGGTATTAGCTTACTATAGTTTTAACGGGT
AACAGGGAATTAGGGTTTAATTCTAGAGAGGGAGCCTAAGAAACAGCTACCACATCCAAG
GAAGGCAGCAGGCGCGCAAATTACCTAATCCTAACATAGGGAGGTAGTGACAATAAATAC
TAATATAGGGCTCTTTTAGGTCTTATAATTAGAATAAGTATAATTTAAACCTCTTAACAA
GGAACAATTAGAGGGCAAGTCTAGTGCCAGCAGCTGCAGTAATTCTAGCTCTAATAGCGT
ATATTAAAGTTGTTGCAGTTAAA---AAGCTTGTAGTTAAAACTTAGGTCTAGCTAG--C
A-GGTCCACCTCACCACGTGTACTTGTCTAGCTAGGGCTT-CCTTCTAGAGAACCTTATG
CCCTTTACTAGGCGTGTTAGGGA-CTAGGACTTTTACTTCAAAAAAATTAGAGTTTTTAA
AGCAGGCCTTTGCTTAAATACGTTAGC-ATAGAATAATAGAATAGGACGTATGGTCCTAT
TTTGTTAGTTT-CTAGGACTGCTGTAA-TAAT-TAATAGGG-ATAGTTAGGGGCATTAGT
ATTTAATTGTTAGA-GGTGAAATTCTTAGATTTATTAAAGACTAACTACTGCGAAAGCAT
TTGCTAAGGATGTTTTTATTAATTAGTGAATAAAAGTTAGGGGATTAAAGACAATTAGAT
ACCGTCGTAGTCTTAACCATAAACTATGCTAACTAGGGATTAGGCAATATTCTTTTTCTA
ACTCGCTCAGCACCTTACAAGAAATCAAAGTTTTTAGGTTCTAGGGGGAGTATGGTTGCA
AGGCTAAAACTTAAAGAAATTAACAG-AAGGGCACCACTAGGCGTAGAGCCTGCGGCTTA
ATTTAACTTAACACAGGGAAACTTACCAGGTCTAGATAAAATAAGGATTAACAGATTAAG
AGCTCTTTCTT--GATTTTTTAGGTGGTGGTGCATAGCTATTCTTAGTTAGTAGAGTAAT
TTGTCTGCTTAATTGCGATAACAAACAAGACCTTAACCTGCTAAATAGCTAGGCTAGCTT
TAGCTAGTCGCTAGCTTCTTAGAGGGACTATTAGCTTAAGCTAATAGAAGTTTAAGGCAA
TAACAGGTCTATAATACCCTTAGATGTTCTAGGCCGCACGCGCGCTACACTAACAGAGCT
AACAAGTTCTTTACCTTAACTAAAAGGTCTAGGTAATCTTGTTAAACTCTGTCGTGCTAG
GGATAGAGCATTGTAATTATTA-CT-CTTTAACAAGGAATGCCTAGTAAGCGCGTGTTAT
TAGCATGCGTTAATTA-CGTCCCTACCCTTTGTACACACCACCTATTGCTACTACTAATT
GAATAGCTTAGTAAGGCCTTTAGACTAGCTTAGGGAGGTTAGCAACAACCACCCTAAGCT
AGAAAGTTTGTTAAACTTGGTTATTTAGAGGAAGTAAAAGTCGTAACAAGGTTTCTATAG
GTG-------AACCTGCA--GAAGGATTATTA
>LM_SuperContig_27_19_p
TACCTAGTTAATTCTACTAGTAGTTATATGCTTATCTCAAAGATTAAGCTATGCATATCT
AAGTATAAGCAATTATACTAT-GAAACTGCGAATAGCTTATTAAATCAGTTATCGTTTAT
TTAATAGTACCTTACTACTTAGATAACTATAGTAATTCTAGAGCTAATACATGCTAAAAA
CCCTAACTTTAGAAGG---GGTGTATTTA-TTAGATAAAAAACTAACGCCCTTTAGGGCT
TCTTAGTAATTCATAATAACTTTACGGATCGCATGGCCTTGCGCCAGCGATAGTTTATTC
AAATTTCTGCCCTATTAACTTTCAATAGTAAGGTATTAGCTTACTATAGTTTTAACAGGT
AACGGGGAATTAGGGTTTAATTCTAGAGAGGGAGCCTAAGAAACAGCTACCACATCCAAG
GAAGGTAGCAGGCGCGCAAATTACCTAATCCTAACACAGGGAGGTAGTAACAATAAATAC
TAATATAGGGCTCTTTTAGGTCTTGTAATTAGAATAAGTATAATTTAAACCTCTTAACAA
GGAACAATTAGAGGGCAAGTCTAGTGCCAGCAGCCGCAGTAATTCTAGCTCTAATAGCGT
ATATTAAAGTTGTTGCAGTTAAA---AAGCTTGTAGTTAAAACTTAGGTCTAGCTAG--C
A-GGTCCGCCTCACCGCGTGTACTTGTCTAGCTAGGCCTT-CCTTCTAGAGAACCTTATA
CCCTTTACTGGGCGTGTTAGGGA-CTAGGACTTTTACTTTAAAAAAATTAGAGTATTTAA
AGCAGGCCTTTGCTTAAATACGTTAGC-ATAGAATAATAGAATAGGACGTGCGGTCCTAT
TTTGTTGGTTT-CTAGGACCGCCATAA-TAAT-TAATAGGG-ACAGTTAGGGGCATTAGT
ATTCAATTATTAGA-GGTGAAATTCTTGGATTTATTAAAGACTAACTACTATAAAAGCAT
TTGCTAAGGATGTTTTTATTAATTAGTAAACAAAAGTTAGGGGATTAAAGATAATTAGAT
ACTGTTATAGTCTTAACCGTAAACTATACTAACTAGGGATTAGGCAATGTTCTTTTTCTA
ACTTGCTTAGCACCTTACAAGAAATTAAAGTTTTTAGGTTCTAGGGGGAGTATGGTCGCA
AGGCTAAAACTTAAAGAAATTGACAG-AAGGGCACCACTAGGCGTGGAGCCTGCAGCTTA
ATTTAACTTAACACGGGGAAACTTACTAGGTCTAGATAAAATAAGGATTAACAGATTAAG
AGCTCTTTCTT--AATTTTTTAGGTAGTGGTGCATAGCCATTCTTAGTTAGTAGAGTAAT
TTGTCTGCTTAATTGCGATAACAAACAAGACCTTAACCTGCTAAATAGCTAGGCTAGCTT
TAGCTAGTCGCTAGCTTCTTAGAGGGACTATTAGCTTAAGCTAATAGAAGTTTAAGGCAA
TAACAGGTCTGTGATACCCTTAGATGTTCTAGGCTGCACGCGCGCTACACTAACAGAGCT
AACAAGTTCTTTACCTTAACTAAAAGGTCTAGGTAATCTTGTTAAACTCTGTTGTGCTAG
GGATAGAGTATTGCAATTATTG-CT-CTTTAATAAGGAATGCCTAGTAAGCGCGTGTTAT
TAGTATGCGTTAATTA-CGTCCCTGCCCTTTGTACACACCGCCTGTCGCTACTACTAATT
AAATGGCTTAGTAAGGCCTTTAGACTAGCTTAGGGAGGTTAGCAATAACTACCCTAAGCT
AGAAAGTTTGTTAAACTTAGTTATTTAGAGGAAGTAAAAGTTATAACAAGGTTTCTGTAG
GTA-------AACCTGCG--GAAGGATTATTA
>LM_SuperContig_27_20_p
TACCTAGTTAATTCTACTAGTAGTTATATGCTTATCTTAAAGATTAAGCTATACATATCT
AAGTATAAGCAATTATACTGTAGAAACTGCAAATAGCTTATTAAATCAGTTATTATTTAT
TTAATAGTACCTTACTACTTAGATAACTATAGTAATTCTAGAGCTAATATATACTAAAAA
CCCTAACTTTAGAAGG---GGTGTATTTA-TTAGATAAAAAACCAACGCCCTTTAGGGCT
TCTTAGTAATTTATAATAACTTTACAGATTGTATAGCCTTACGCTAGCAACAGTTTATTT
AAATTTCTGCCCTATTAACTTTTAATAGTAAGGTATTAGCTTACTATAGTTTTAACGGGT
AACAGGGAATTAGGGTTTAATTCTAGAGAGGGAGCCTAAGAAATAGCTACTACATCCAAG
GAAGGTAGCAGGCGCGCAAATTACCTAATCCTAATACAGGGAGGTAGTAATAATAAATAC
TAATATAGGGCTCTTTTAGGTCTTGTAATTAGAATAAGTATAATTTAAACCTCTTAACAA
GGAATAATTAGAGGGCAAGTCTAGTGCTAGCAGCTGCGGTAATTCTAGCTCTAATAGCGT
ATATTAAAGTTATTGCAGTTAAA---AAGCTTATAGTTAAAACTTAGGTCTAGCTAG--C
A-GGTCTGCCTTACCGCATGTACTTGTCCAGCTGGGCCTT-CCTTCTAGAGAACCTTATG
CCCTTTACTAGGCGTGTTAGGGA-CTAGGACTTTTACTTTAAAAAAATTAGAGTGTTTAA
AGCAGGCCTTTGCTTAAATACGTTAGC-ATAGAATAATAGAATAGGATGTGCGGTCCTAT
TTTGTTAGTTT-CTAGGACTGCTATAA-TAAT-TAATAGGG-ATAGTTAGGGGCATTAGT
ATTTAATTATTAGA-GGTGAAATTCTTAGATTTATTAAAGACTAACTACTGCAAAAGCAT
TTGCTAAGGATGTTTTTATTAATTAGTAAACAAAAGTTAGGGGATTAAAGATAATTAGAT
ACTGTTGTAGTCTTAACCGTAAACTATGCTAACTAGGGATTAGGCAATGTTCTTTTTCTA
ACTCGCTTAGCACCTTACAAGAAATTAAAGTTTTTAGGTTCTAGGGGGAGTATGGTCGCA
AGGCTAAAACTTAAAGAAATTAATGG-AAGGGCACCACTAGGCGTGGAGCCTGCGGCTTA
ATTTAACTTAACACAGGGAAACTTACTAGGTCTAGATAAAATAAGGATTAATAGATTAAG
AGCTCTTTCTT--GATTTTTTAGGTGGTGGTGCATAGCCGTTCTTAGTTAGTAGAGTGAT
TTGTCTGCTTAATTACAATAACAAACAAGACCTTAACCTGCTAAATAGCTAGGCTAGCTT
TAGCTAGTCGCCAGCTTCTTAGAGGGACTATTAGCTTAAGCTAATAGAAGTTTAAGGCAA
TAACAGGTCTATAATGCCCTTAGATATTCTAGGCCACACGCGCGCTACACTAACAGAGCT
AATAAGTTCTTTACCTTAACTAAAAGGTCTAGGTAATCTTGTTAAACTCTGTCGTGCTAG
GGATAGAGCATTACAATTATTA-CT-CTTTAATAAGGAATGCCTAGTAAGCGCGTGTTAT
TAGCATGCGTTAATTA-CGTCCCTACCCTTTGTACACACCGCCTATTACTACTACTAATT
AAATAGCTTAGTAAGGCCTTTAGACTAGCTTAGGGAGGTTAGCAACAACTACCCTAAGCT
AGAAAGTTCGTTAAACTTGGTTATTTAGAGGAAGTAAAAGTTGTAACAAGGTTTCTATAG
GTA-------AACCTGCG--GAAGGATTATTA
>LM_SuperContig_28_1_p
TACCTAGTTAATTCTGCTAGTAGTTATATACTTGTCTTAAAGATTAAGCCATGCATATCT
AAGTATAAGCAATTATACCGT-GAAACTGCAAATAGCTTATTAAATTAGTTATCGTTTAT
TTAATAGTACCTTACTACTTAGATAACTATAGTAATTCTAGAGCTAATACATGCTAAAAA
CCCTAACTTTAGAAGG---GGTGTATTTA-TTAGATAAAAAACTAACGCCCTTTAGGGCT
TCTTAGTAATTTATAATAACTTTACAGATCGCATAGCCTTGCACTAGCGACGGTTTATTT
AAATTTCTGCCCTATTAACTTTTAATAGTAAGGTATTAGCTTACTATAGTTTTAATAGGT
AACGGGGAATTAGGGTTTAATTCTAGAGAGGGAGCCTAAGAAATCGCTACTACATCCAAG
AAAGGCAGCAGGCGCGTAAATTACCTAATCCTAACACAGGGAGGTAGTGACAATAAATAC
TAATATAGGGCTCTTTTAGGTCTTGTAATTAGAATAAGTACAATTTAAACCTCTTAATAA
GGAATAATTAGAGGGCAAGTCTAGTGCTAGCAGCCGCAGTAATTCTAGCTCTAATAGCGT
ATATTAAAGTTATTGCAGTTAAA---AAGCTTATAGTTAAAACTTAGGTCTAGCTAG--C
A-GGTCTGCCTTACCGCGTGTACTTGTCTAGCTAGGCCTT-CCTTCTAGAGAACCTTATG
CCCTTTACTAGGCGTGTTAGGGA-CTAGGACTTTTACTTTAAAAAAATTAGAGTGTTTAA
AGAAGGCCTTTGCTTAAATACGTTAGC-ATAGAATAATAGAATAGGACGTGCGGTCCTAT
TTTGTTAGTTT-CTAGGACTGCTATAA-TAAT-TAATAGGG-ACAGTTAGGGGTATTAGT
ATTTAATTATTAGA-GGTAAAATTCTTGGATTTATTAAAGACTAACTACTACAAAAGTAT
TTGCTAAGGATGTTTTTATTAATTAGTAAACAAAAGTTAGGGGATCAAAGATAATTAGAT
ACTGTCGTAGTCTTAACTATAAACTATGCTAACTAGGGATTAGGCAATGTTCTTTTTCTA
ACTCGCTTGGCACCTTACAAGAAATCAAAGTTTTTAGGTTCTAGGGGGAGTATAGTCGCA
AGGCTAAAACTTAAAGAAATTAATAG-AAGGGCACCACTAGGCGTAGAGCCTGCGGCTTA
ATTTAACTTAACATAGGGAAACTTACTAGGTCTAGATAAAATAAGGATTAATAGATTAAG
AGCTCTTTCTT--GATTTTTCAGGTGGTAGTGCATAGCTATTCTTAGTTAGTAGAGTAAT
TTGTATGCTTAATTACGATAACAAACAAGACCTTAACCTGCTAAATAGCTAGGCTAGCTT
TAGCTAGTCACTAGCTTCTTAGAGGGACTATTAGCTTAAGCTAATAGAAGTTTAAGGCAA
TAACAGGTCTATAATGCCCTTAGATATTCTAGGCCGCACGCGCGCTACACTAACAGAGCT
AACAAGTTCTTTACCTTAACTAAAAGGTCTAGGTAATCTTATTAAACTTTGTTATGCTAG
GGATAGAGTATTGCAATTATTG-CT-CTTTAATAAGGAATACCTAGTAAGCGCGTGTTAT
TAGCATGCGTTAATTA-CGTCCCTGCCCTTTGTACACACTGCCTGTCACTACTACTAATT
AAATAGCTTAGTAAGGCCTTTAGACTAGCTTAGGGAGGTTAGCAACAACTACCCTAAGCT
AGAAAGTTCGTTAAACTTAGTTATTTAGAGGAAGTAAAAGTTGTAATAAGGTTTCTGTAG
GTA-------AACCTGCA--GAAGGATTATTA
>LM_SuperContig_28_2_p
TACCTAGTTAATTCTGCTAGTAGTTATATGCTTGTCTTAAAGATTAAGCTATGCATATCT
AAGTATAAGTAATTATACTGT-GAAACTGCGAATAGCTTATTAAATTAGTTATTGTTTAT
TTAATAGTACCTTACTACTTAGATAACTATAGTAATTCTAGAGCTAATACATGCTAAAAA
CCCTAACTTTAGAAGG---GGTGTATTTA-TTAGATAAAAAACTAACGCCCTTTAGGGCT
TCTTAGTAATTTATAATAACTTTACAAATTATATAGCCTTGCGCTAGCAACAGTTTATTT
AAATTTCTGCCCTATTAACTTTTAATAGTAAGGTATTAGCTTACTATAGTTTTAACGGGT
AATAGGGAATTAGGGTTTAATTCTAGAGAGGGAGCCTAAGAAACAGCTACTACATCTAAG
GAAGGCAGCAGGCGCGCAAATTACCTAATCCTAATATAGGGAGGTAGTGACAATAAATAC
TAATATAGGGCTCTTTTAGGTCTTGTAATTAGAATAAGTATAATTTAAACCTCTTAACAA
GGAATAATTAGAGGGTAAGTCTAGTGCTAGTAGCTATAGTAATTCTAGCTCTAATAGCGT
ATATTAAAGTTATTGTAGTTAAA---AAGCTTATAGTTAAAACTTAGGTCTAGCTGG--C
A-GGTCCGCCTCACCGCGTGTACTTGTCTAGCTAGGCCTT-CCTTCTAGAGAACCTTATG
CCCTTTACTAGGCGTGTTAGGGA-CTAGGACTTTTACTTTAAAAAAATTAGAGTGTTTAA
AGCAGGCCTTTGCTTAAATACGTTAGT-ATAGAATAATAGAATAGGACGTGCGGTCCTAT
TTTATTAGTTT-CTAGGACCGCCGTAAGTAATATAATAGGGGATAGTTAGGGGCATTAGT
ATTTAATTATTAGA-GGTGAAATTCTTAGATTTATTAAAGACTAACTACTGCGAAAGCAT
TTACTAAGGATGTTTTTATAAATTAGTAAACAAAAGTTAGGGGATTAAAGACAATTAGAT
ACCGTTGTAGTCTTAACCATAAACTATGCTAACTAGGGATTAGGCAATGTTCTTTTTCTA
ACTCGCTTGGCACCTTACAAGAAATTAAAGTTTTTAGGTTCTAGGCGGAGTATAGTCGCA
AGGCTAAAACTTAAAGAAATTAATAG-AAGGGCACTACTAGGCGTAGAGCCTGTGGCTTA
ATTTAACTTAATACAGGGAAACTTACTAGGTCTAGATAAAATAAGGATTAATAGATTAAG
AGCTCTTTCTT--AATTTTTCAGGTAGTAGTGCATAGCTATTCTTAGTTAGTAGAGTGAT
TTGTCTGCTTAATTACGATAACAAATAAGACCTTAACCTGCTAAATAGCTAGGCTAGCTT
TAGCTAGTTACTAGCTTCTTAGAGGGACTATTAGCTTAAGCTAATAGAAGTTTAAGGCAA
TAACAGGTCTATAATGCCCTTAGATATTCTAGGCCGCACGCGCGCTACACTAACAGAGCT
AATAAGTTCTTTACCTTAACTAAAAGGTCTAGGTAATCTTGTTAAACTCTATCGTGCTAG
GGATAGAGCATTGCAATTATTG-CT-CTTTAACAAGGAATGCCTAGTAAGCGCGTGTTAT
TAGCATGCGTTAATTA-CGTCCCTACCCTTTATACACACTGCCTGTCGCTACTACTAATT
AAATAGCTTAGTAAGGCCTTTAGACTAGCTTAGGGAGGTTAGCAATAACTACCCTAAGCT
AGAAAGTTCGTTAAACTTAGTTATTTAGAGGAAGTAAAAGTCGTAATAAGGTTTCTGTAG
GTA-------AACCTATA--GAAGGATCATTA
>LM_SuperContig_28_3_p
TACCTAGTTAATTCTACTAGTAGTTATATACTTGTCTTAAAGATTAAGCTATACATATCT
AAGTATAAGCAATTATACTGT-AAAACTGCGAATGGCTTATTAAATTAGTTATTGTTTAT
TTAATAGTACCTTACTACTTAGATAACTATAGTAATTCTAGAGCTAATACATGCTAAAAA
CCCTAACTTTAGAAGG---GGTGTATTTA-TTAGATAAAAAACCAACGCCCTTTAGGGCT
TCTTAGTAATTTATAATAACTTTACGGATCGCATAGCCTTGCGCCAGCGATAGTTTATTT
AAATTTCTGCCCTATTAATTTTTAATAGTAAGGTATTAGCTTACTATAGTTTTAATAGGT
AATAGGGAATTAGGGTTTAATTCTAGAGAGGGAGCCTAAGAAATAGCTACTACATCTAAG
GAAGGCAGCAGGCGCGCAAATTACCTAATCCTAATATAGGGAGGTAGTAACAATAAATAC
TAATATAGGGCTCTTTTAGGTCTTATAATTAGAATAAGTATAATTTAAACCTCTTAACAA
GGAATAATTAGAGGGCAAGTCTAGTGCTAGCAGCCGCGGTAATTCTAGCTCTAATAGTGT
ATATTAAAGTTGTTGCAGTTAAA---AAGCTTGTAGTTAAAACTTAGGTCTAGCTAG--C
A-GGTCCGCCTTACCGCGTGTACTTATCTAGCTAGGCCTT-CCTTCTAGAGAACCTTATG
CCCTTTACTAGGCGTGTTAGGGA-CTAGGACTTTTACTTTAAAAAAATTAGAGTATTTAA
AGTAGGCCTTTGCTTAAATACGTTAGC-ATAGAATAATAGAATAGGACGTGCGGTCCTAT
TTTGTTAGTTT-CTAGGACCACTGTAA-TAAT-TAATAGGG-ATAGTTAGGGGCATTAGT
ATTTAATTATTAGA-GGTAAAATTCTTAGATTTATTAAAGACTAACTACTGTAAAAGTAT
TTACTAAGGATATTTTTATTAATTAGTAAACAAAAGTTAGGGGATTAAAGATAATTAGAT
ACTGTTGTAGTCTTAACTATAAACTATGCTAACTAGGGATTAGGTAATGTTCTTTTTCTA
ACTCGCTTAGCACCTTACAAGAAATTAAAGTTTTTAGGTTCTAGGGGGAGTATAGTTGCA
AGGCTAAAACTTAAAGAAATTAATAG-AAGGGCACTACTAGGCGTAGAGCCTGCGGCTTA
ATTTAACTTAACACAGGGAAACTCACTAGGTCTAGATAAAATAAGGATTAATAGATTAAG
AGCTCTTTCTT--AATTTTTTAGGTAGTGGTGCATAGCTATTCTTAGTTAGTAGAGTAAT
TTGTCTGCTTAATTACAATAACGAACAAGACCTTAACCTGCTAAATAGCTAGGCTAGCTT
TAGCTAGTTACTAGCTTCTTAGATAGACTATTAGCTTAAGCTAATAGAAGTTTAAGGTAA
TAACAAGTCTATAATGCCCTTAGATATTCTAGGCCGCACGCGCGCTACACTAATAGAGCT
AATAAGTTCTTTACCTTAACTAAAAGGTCTAGGTAATCTTATTAAACTCTATTGTGCTAG
GGATAGAGTATTGCAATTATTG-CT-CTTTAACAAGGAATGCCTAGTAAGCGCGTGTTAT
TAGCATGCGTTAATTA-CGTCCCTACCCTTTGTACACACTGCCTGTCGCTACTACTAATT
AAATAGCTTAGTAAGGCCTTTAGACTAGCTTAGGGAGGTTAGCAATAACTACCCTAAGCT
AGAAAGTTCGTTAAACTTAGTTATTTAGAGGAAGTAAAAGTCGTAATAAGGTTTCTGTAG
GTA-------AACCTATA--GAAGGATCATTA
>LM_SuperContig_28_4_p
TACCTAGTTAATTCTACTAGTAGTTATATACTTATCTTAAAGATTAAGCCATGTATATCT
AAGTATAAGCAATTATACTGT-AAAACTGCAAATAGCTTATTAAATTAGTTATTATTTAT
TTAATAGTACCTTACTACTTAGATAACTATAGTAATTCTAGAGCTAATACATGCTAAAAA
CCCTAACTTTAGAAGG---GGTGTATTTA-TTAGATAAAAAACTAACGCCCTTTAGGGCT
TCTTAGTAATTTATAATAACTTTACAGATCGCATAGCCTTACGCTAGCGATAGTTCATTT
AAATTTCTGCCCTATTAACTTTTAATAGTAAGGTATTAGCTTACCATAGTTTTAATAGGT
AACGGGGAATTAGGGTTTAATTCTAGAGAGGGAGCCTAAGAAATAGCTACTATATCTAAG
GAAGGTAGCAGGCGCGCAAATTACCTAATCCTAACATAGGGAGGTAGTAACAATAAATAC
TAATACAGGGCTCTTTTAGGTCTTATAATTAGAATAAGTATAATTTAAACCTCTTAATAA
GGAACAATTAGAGAGCAAGTCTAGTGCTAGTAGCTACAGTAATTCTAGCTCTAATAGCGT
ATATTAAACTTATTGCAGTTAAA---AAGCTTGTAGTTAAAACTTAGGTCTAGCTAG--C
A-GGTCTACCTTACCGCGTGTACTTATCTAGCTAGGCCTT-CCTTCTAGAGAACCTTATG
CCCTTTACTAGGCGTGTTAGGGA-CTAGGACTTTTACTTTAAAAAAATTAGAGTGTTTAA
AGTAGGCCTTTGCTTAAATATATTAGT-ATAGAATAATAGAATAGGACGTATAGTCCTAT
TTTGTTAGTTT-CTAGGACTACTATAA-TAAT-TAATAGGG-ATAGTTAGGGGCATTAGT
ATTTAATTATTAGA-GGTAAAATTCTTAGATTTATTAAAGACTAACTACTACGAAAGTAT
TTACTAAGGATATTTTTATTAATTAGTAAATAAAAGTTAGGGGATTAAAGATAATTAGAT
ACTGTCGTAGTCTTAACTGTAAACTATGCTAACTAGGGATTAGGCGATGTTTTTTTTCTA
ACTCGCTTAGCACCTTATAAGAAATTAAAGTTTTTAGGTTCTAGGGGGAGTATAGTTGCA
AGGCTGAAACTTAAAGAAATTAATAG-AAGGGCACTACTAGGCGTAGAGCCTGCGGCTTA
ATTTAACTTAATATAGGGAAACTTACTAGGTCTAGATAAAATAAGGATTAATAGATTAAG
AGCTCTTTCTT--AATTTTTTAGGTGGTGGTGCATAGCCGTTCTTAGTTAGTAGAGTGAT
TTGTCTACTTAATTGCGATAACGAACAAGACCTTAACCTGCTAAATAGCTAGGCTAGCTT
TAGCTAGTCGCTAGCTTCTTAGAGGGACTATTAGCTTAAGCTAATAGAAGTTTAAGGCAA
TAATAGGTCTGTAATGCCCTTAGATATTCTAGGCTGCACGCGCGCTATACTAATAGAGCT
AACAAGTTCTTTACCTTAACTAAAAGGTCTAGGTAATCTTGTTAAACTCTGTCGTGCTAG
GGATAGAGCATTGCAATTATTG-CT-CTTTAATAAGGAATGCCTAGTAAGCGCGTGTTAT
TAGCATGCGTTAATTA-CGTCCCTGCCCTTTGTACACACTGCCTGTTGCTACTACTAATT
AAATAGCTTAGTAAGGCCTTTAGACTAGCTTAGGGAGGTTAGCAATAACTACCCTAAGCT
AGAAAGTTTGTTAAACTTAGTTATTTAGAGGAAGTAAAAGTCGTAACAAGGTTTCTATAG
GTG-------AACCTATA--GAAGGATTATTA
>LM_SuperContig_28_5_p
TACCTAGTTAATTCTACTAGTAGTTATATGCTTGTCTTAAAGATTAAGCTATGTATATCT
AAGTATAAGCAATTATACTGT-AAAACTACAAATAGCTTATTAAATTAGTTATCGTTTAT
TTGATAGTACCTTACTACTTAGATAACTGTAGTAATTCTAGAGCTAATACATGCTAAAAA
CCCTAACTTTAGAAGG---GGTGTATTTA-TTAGATAAAAAACTAACGCCCTTTAGGGCT
TCTTAGTAATTTATAATAACTTTACAGATTGCATAGCCTTACGCTAGCGATAGTTTATTT
AAATTTCTGCCCTATTAACTTTTAATAGTAAGGTATTAGCTTACTATAGTTTTAACAGGT
AACGGGGAATTAGGGTTTAATTCTAGAGAGGGAGCCTAAGAAATAGCTACCACATCTAAG
GAAGGCAGCAGGCGCGCAAATTACCTAATCCTAACACAGGGAGGTAGTAACAATAAATAC
TAATATAGGGCTCTTTTAGGTCTTGTAATTAGAATAAGTATAATTTAAACCTCTTAACAA
GGAATAATTAGAGGGCAAGTCTAGTGCTAGCAGCTGCGGTAATTCTAGCTCTAATAGCGT
ATATTAAAGTTATTGCAGTTAAA---AAGCTTGTAGTTAAAACTTAGGTCTAGCTAG--C
A-GGTCTGCCTTACCGCGTGTACTTGTCCAGCCAGGCCTT-CCTTCTAGAGAACCTTATG
CCCTTTACTAGGCGTGTTAGGGA-CTAGGACTTTTACTTTAAAAAAATTAGAGTGTTTAA
AGCAGGCCTTTGCTCAAATACGTTAGC-ATAGAATAATAGAATAGGACGTGCGGTCCTAT
TTTGTTAGTTT-CTAGGACTGCTGTAA-TAAT-TAATAGGG-ACAGTTAGGGGCATTAGT
ATTTAATTATTAGA-GGTAAAATTCTTAGATTTATTAAAGACTAACTACTGCAAAAGTAT
TTGCTAAGGATATTTTTATTAATTAGTAAACAAAAGTTAGGGGATTAAAGACAATTAGAT
ACTGTTGTAGTCTTAACTGTAAACTATGCTAACTAGGGATTAGGTGATGTTCTTTTTCTA
ACTCGCTTAGCACCTTATAAGAAATTAAAGTTTTTAGGTTCTAGGGGGAGTATAGTTGCA
AGGCTAAAACTTAAAGAAATTAATAG-AAGGGCACTACTAGGCGTAGAGCCTGCGGCTTA
ATTTAACTTAACACAGGGAAACTTACTAGGTCTAGATAAAATAAGGATTAATAGATTAAG
AGCTCTTTCTT--AATTTTTTAGGTGGTGGTGCATAGCTATTCTTAGTTAGTAGAGTAAT
TTGTCTGCTTAATTACAATAACGAACAAGACCTTAACCTGCTAAATAGCTAGGCTAGCTT
TAGCTAGTTACTAGCTTCTTAGAGGGACTATTAGCTTAAGCTAATAGAAGTTTAAGGCAA
TAACAAGTCTATAATGCCCTTAGATATTCTAGGCCGCACGCGCGCTACACTAACAGAGCT
AATAAGTTCTTCACCTTAACTAAAAGGTCTAGGTAATCTTATTAAACTCTATTGTGCTAG
GGATAGAGCATTGCAATTATTA-CT-CTTTAATAAGGAATGCCTAGTAAGCGCGTGTTAT
TAGCATACGTTAATTA-CGTCCCTACCCTTTATACACACTGCCCGTCGCTACTACTAATT
AAATAGCTTAGTAAGGCCTTTAGACTAGCTTAGGGAGGTTAGCAACAACTACCCTAAGCT
AGAAGGTTTGTTAAACTTAATTATTTAGAGGAAGTAAAAGTTGTAACAAGGTTTCTGTAG
GTA-------AACCTGCA--GAAGGATTATTA
>LM_SuperContig_28_6_p
TACCTAGTTAATTCTACTAGTAGTTATATACTTGTCTTAAAGATTAAGCTATGTATATCT
AAGTATAAGCAATTATACTGT-AAAACTACAAATAGCTTATTAAATTAGTTATCGTTTAT
TTGATAGTACCTTACTACTTAGATAACTGTAGTAATTCTAGAGCTAATACATGCTAAAAA
CCCTAACTTTAGAAGG---GGTGTATTTA-TTAGATAAAAAACTAACGCCCTTTAGGGCT
TCTTAGTAATTTATAATAACTTTACAGATTGCATAGCCTTACGCTAGCGATAGTTTATTT
AAATTTCTGCCCTATTAACTTTTAATAGTAAGGTATTAGCTTACTATAGTTTTAACAGGT
AATAGGGAATTAGGGTTTAATTCTAGAGAGGGAGCCTAAGAAATAGCTACTATATCTAAG
GAAGGTAGCAGGCGCGCAAATTACCTAATCCTAACATAGGGAGGTAGTAACAATAAATAC
TAATATAGGGCTCTTTTAGGTCTTGTAATTAGAATAAGTACAATTTAAACCTCTTAACAA
GGAATAATTAGAGGGCAAGTCTAGTGCTAGCAGCTGCGGTAATTCTAGCTCTAATAGCGT
ATATTAAAGTTATTGCAGTTAAA---AAGCTTGTAGTTAAAACTTAGGTCTAGCTAG--C
A-GGTCTGCCTCACCGCGTGTACTTGTCTAGCCAGGCCTT-CCTTCTAGAGAACCTTATG
CCCTTCACTAGGCGTGTTAGGGA-CTAGGACTTTTACTTTAAAAAAATTAGAGTGTTTAA
AGCAGGCCTTTGCTTAAATACGTTAGT-ATAGAATAATAGAATAGGACGTGCGGTCCTAT
TTTGTTAGTTT-CTAGGACCGCTATAA-TAAT-TAATAGGG-ATAGTTAGGGGCATTAGT
ATTTAATTGTTAGA-GGTAAAATTCTTAGATTTATTAAAGACTAACTACTACAAAAGCAT
TTGCTAAGGATGTTTTTATTAATTAGTAAATAAAAGTTAGGGGATCAAAGACAATTAGAT
ACTGTTGTAGTCTTAACTGTAAACTATGCTAACTAGGGATTAGGTGATGTTCTTTTTCTA
ACTTGCTTAGCACCTTACAAGAAATTAAAGTTTTTAGGTTCTAGGGGGAGTATAGTTACA
AGGCTAAAACTTAAAGAAATTAATAG-AAGGGCACCACTAGGCGTGGAGCCTGCGGCTTA
ATTTAACTTAATATAGGGAAACTTACTAGGTCTAGATAAAATAAGGATTAATAGATTAAG
AGCTCTTTCTT--AATTTTTTAGGTGGTGGTGCATAGCTATTCTTAGTTAGTAGAGTAAT
TTGTCTGCTTAATTGAAATAATAAACAAGACCTTAACCTGCTAAATAGCTAGGCTAGCTT
TAGCTAGTTGCTAGCTTCTTAGAGGGACTATTAGCTTAAGCTAATAGAAGTTTAAGGCAA
TAATAGGTCTATAATACCCTTAGATATTCTAGGCCGCACGCGCGCTACACTAATAGAGCT
AACAAGTTCTTTACCTTAACTAAAAGGTCTAGGTAATCTTGTTAAACTCTGTTATGCTAG
GGATAGAGTATTGCAATTATTG-CT-CTTTAATAAGGAATGCCTAGTAAGCGCGTGTTAT
TAGCATGCGTTAATTA-CGTCCCTACCCTTTATACACACCGCCTATCGCTACTACTAATT
AAATAGCTTAGTAAGGCCTTTAGACTAGCTTAGGGAGGTTAGTAATAACTACCCTAAGCT
AGAAAGTTTGTTAAACTTAGTTATTTAGAGGAAGTAAAAGTTATAACAAGGTTTCTATAG
GTA-------AACCTGTA--GAAGGATTATTA
>LM_SuperContig_28_8_p
TACCTAGTTAATTCTGCTAGTAGTTATATGCTTATCTTAAAGATTAAGCTATGCATGTCT
AAGTATAAGTAATTATACTGT-AAAACTGCGAATAGCTTATTAAATTAGTTATCGTTTAT
TTAATAGTACCTTACTACTTAGATAACTATAGTAATTCTAGAGCTAATACATGCTAAAAA
CCCTAACTTTAGAAGG---GGTGTATTTA-TTAGATAAAAAACCAACGCCCTTTTGGGCT
TCTTAGTGATTTATAATAACTTTACAGATTGCATAGCCTTGCGCTAGCGATAGTTTATTT
AAATTTCTGCCCTATTAACTTTTAATAGTAAGGTATTAGCTTACTATAGTTTTAACAGGT
AATAGGGAATTAGGGTTTAATTCTAGAGAGGGAGCCTAAGAAATAGCTACCACATCCAAG
GAAGGCAGTAGGCGCGCAAATTACCTAATCCTAACACAGGGAGGTAGTAACAATAAATAC
TAATATAGGGCTCTTTTAGGTCTTATAATTAGAATAAGTATAATTTAAACCTCTTAATAA
GGAACAATTAGAGGGCAAGTCTAGTGCTAGCAGCTACAGTAATTCTAGCTCTAATAGCGT
ATATTAAAGTTGTTGCAGTTAAA---AAGCTTGTAGTTAAAACTTAGGTCTAGCTAG--C
A-GGTCCGCCTTACTGCGTGTACTTATCTAGCCGGGCCTT-CCTTCTAGAGAACCTTATG
CCCTTTACTAGGCGTGTTAGGGA-CTAGGACTTTTACTTTGAAAAAATTAGAGTATTTAA
AGCAGGCCTTTGCTTAAATATGTTAGC-ATAGAATAATAGAATAGGACGTGCAGTCCTAT
TTTGTTAGTTT-CTAGGACCACTATAA-TAAT-TAATAGGG-ATAGTTAGGGGTATTAGT
ATTTAATTATTAGA-GGTAAAATTCTTGGATTTATTGAAGACTAACTACTACAAAAGCAT
TTGCTAAGGATATTTTTATTAATTAGTAAACAAAAGTTAGGGGATTAAAGATAATTAGAT
ACTGTTGTAGTCTTAACTATAAACTATGCTAACTAGGGATTAGGCAATATTCTTTTTCTA
ACTCGCTTAGCACCTTACAAGAAATCAAAGTTTTTAGGTTCTAGGGGGAGTATAGTCGCA
AGGCTAAAACTTAAAGAAATTAATAG-AAGGGCACTACTAGGCGTAGAGCCTGCGGCTTA
ATTTAACTTAACATAGGGAAACTTACTAGGTCTAGATAAAATAAGGATTAATAGATTAAG
AGCTCTTTCTT--AATTTTTTAGGTAGTAGTGCATGGCCATTCTTAGTTAGTAGAGTAAT
TTGTCTGCTTAATTGCGATAACAAACAAGACCTTAACCTGCTAAATAGCTAGGCTAGCTT
TGGCTAGTCGCTAGCTTCTTAGAGGGACTATTAGCTTAAGCTAATAGAAGTTTAAGGTAA
TAACAGGTCTATAATACCCTTAGATGTTCTAGGCTGCACGCGCGCTATACTAACAGAGCT
AATAAGTTCTTTACCTTAACTAAAAGGTCTAGGTAATCTTATTAAACTCTATCATGCTAG
GGATAGAGTATTGCAATTATTG-CT-CTTTAACAAGGAATGCCTAGTAAGCGCGTGTTAT
TAGCATGCGTTAATTAGCGTCCCTGCCCTTTATACACACCGCCCGTCGCTACTACTAATT
AAATAGCTTAGTAAGGCCTTTAGACTAGCTTAGGGAGGTTAGTAACAACTACTCTAAGCT
AGAAAGTTTATTAAACTTAGTTATTTAGAGGAAGTAAAAGTCGTAACAAGGTTTCTGTAG
GTA-------AACCTGCA--GAAGGATTATTA
>LM_SuperContig_28_9_p
TACCTAGTTAATTCTGCTAGTAGTTATATGCTTGTCTTAAAGATTAAGCCATGCATGTCT
AAGTATAAGTAATTATACTGT-AAAACTGCAAATAGCTTATTAAATTAGTTATTATTTAT
TTAATAGTACCTTACTACTTAGATAACTATAGTAATTCTAGAGCTAATATATGCTAAAAA
CCCTAACTTTAGAAGG---GGTGTATTTA-TTAGATAAAAAGCTAACGCCCTTTAGGGCT
TCTTAGTGATTTATAATAACTTTACAGATCGCATAGCCTTACGCTAGCGACAGTTTATTT
AAATTTCTGCCCTATTAACTTTTAATAGTAAGGTATTAGCTTACTATAGTTTCAACGGGT
AACAGGGAATTAGGGTTTAATTCTAGAGAGGGAGCCTAAGAAATAGCTACTATATCTAAG
GAAGGCAGTAGGCGCGCAAATTACCTAATCCTAACATAGGGAGGTAGTAACAATAAATAC
TAATATAGGGCTCTTTTAGGTCTTGTAATTAGAATAAGTACAATTTAAACCTCTTAACAA
GGAACAATTAGAGGGCAAGTCTAGTGCTAGCAGCTGCGGTAATTCTAGCTCTAATAGCGT
ATATTAAAGTTATTGCAGTTAAA---AAGCTTGTAGTTAAAACTTAGGTCTGGCTAG--C
A-GGTCTGCCTTACCGCGTGTACTTATCTAGCTAGGCCTT-CCTTCTAGAGAACCTTATG
CCCTTTACTAGGCGTGTTAGGGA-CTAGGACTTTTACTTTGAAAAAATTAGAGTGTTTAA
AGCAGGCCTTTGCTTAAATACGTTAGC-ATAGAATAATAGAATAGGACGTGTGGTCCTAT
TTTGTTAGTTT-CTAGGACTACTATAA-TAAT-TAATAGGG-ACAGTTAGGGGCATTAGT
ATTTAATTATTAGA-GGTAAAATTCTTAGATTTATTAAAGACTAACTACTACAAAAGCAT
TTGCTAAGGATATTTTTATTAATTAGTAAACAAAAGTTAGGGGATTAAAGACAATTAGAT
ACTGTCGTAGTCTTAACCGTAAACTATGCTAACTAGGGATTAGGCAATATTCTTTTTCTA
ACTCGCTTAGCACCTTACAAGAAATCAAAGTTTTTAGGTTCTAGGGGGAGTATAGTTGTA
AGGCTAAAACTTAAAGAAATTAATAG-AAGGGCACTACTAGGCGTGGAGCCTGCGGCTTA
ATTTAACTTAACACGGGGAAACTTACTAGGTCTAGATAAAATAAGGATTAATAGATTAAG
AGCTCTTTCTT--GATTTTTTAGGTAGTAGTGCATAGCCATTCTTAGTTAGTAGAGTAAT
TTGTCTGCTTAATTGCGATAACAAATAAGACCTTAACCTGCTAAATAGCTAGGCTAGCTT
TAGCTAGTTACTAGCTTCTTAGAGGGACTATTAGCTTAAGCTAATAGAAGTTTAAGGCAA
TAATAGGTCTATAATACCCTTAGATATTCTAGGCTGCACGCGCGCTACACTAATAGAGCT
AACAAGTTCTTTACCTTAACTAAAAGGTCTAGGTAATCTTATTAAACTCTGTCGTGCTAG
GGATAGAGTATTGCAATTATTG-CT-CTTTAATAAGGAATACCTAATAAGCGCGTGTTAT
TAGCATGTGTTAATTA-CGTCCTTACCCTTTGTACACACTGCCCGTCGCTACTACTAATT
AAATAGCTTAGTAAGGCCTTTAGACTAGCTTAGGGAGGTTAGCAATAACTACCCTAAGCT
AGAAAGTTTGTTAAACTTAGTTATTTAGAGGAAGTAAAAGTCATAATAAGGTTTCTGTAG
GTA-------AACCTGTA--GAAGGATTATTA
>LM_SuperContig_28_10_p
TACCTAGTTAATTCTGCTAGTAGTTATATACTTATCTTAAAGATTAAGCTATACATGTCT
AAGTATAAGTAATTATACTGT-GAAACTACAAATAGCTTATTAAATTAGTTATTGTTTAT
TTAATAGTACCTTACTACTTAGATAACTATAGTAATTCTAGAGCTAATACATGCTAAAAA
CCCTAACTTTAGAAGG---GGTGTATTTA-TTAGATAAAAAACTAACGCCCTTTAGGGCT
TCTTAGTGATTTATAATAACTTTACAGATCGCATAGCCTTACGCTAGTAATAGTTTATTT
AAATTTCTGCCCTATTAACTTTTAATAGTAAGGTATTAGCTTACTATAGTTTTAACAGGT
AATAGGGAATTAGGGTTTAATTCTAGAGAGGGAGCCTAAGAAATAGCTACTATATCTAAG
GAAGGCAGCAGGCGCGCAAATTACCTAATCCTAACATAGGGAGGTAGTAACAATAAATAC
TAATATAGGGCTCTTTTAGGTCTTATAATTAGAATAAGTACAATTTAAACCTCTTAACAA
GGAATAATTAGAGGGTAAGTCTAGTGCTAGTAGCTATAGTAATTCTAGCTCTAATAGCGT
ATATTAAAGTTGTTGTAGTTAAA---AAGCTTGTAGTTAAAACTTAGGTCTAGCTAG--T
A-GGTCTGCCTTACCGCGTGTACTTATCTAGCTAGGCCTT-CCTTCTAGAGAACCTTATG
CCCTTTACTAGGCGTGTTAGGGA-CTAGGACTTTTACTTTAAAAAAATTAGAGTGTTTAA
AGCAGGCCTTTGCTTAAATACGTTAGT-ATACAATAATAGAATAGGACGTACAGTCCTAT
TTTATTAGTTT-CTAGGACTGCTGTAA-TAAT-TAATAGGG-ATAGTTAGGGGCATTAGT
ATTTAATTGTTAGA-GGTAAAATTCTTAGATTTATTAAAGACTAACTACTAGAAAAGTAT
TTACTAAGGATGTTTTTATTAATTAGTAAATAAAAGTTAGGGGATTAAAGATAATTAGAT
ACTATTATAGTCTTAACCGTAAACTATGCTAACTAGGGATTAGGCGATGTTCTTTTTCTA
ACTCGCTTAGCACCTTACAAGAAATTAAAGTTTTTAGGTTCTAGGGGGAGTATAGTCGCA
AGGCTAAAACTTAAAGAAATTAATAG-AAGGGCACCACTAGGCGTGGAGCCTGCGGCTTA
ATTTAACTTAATATAGGGAAACTTACTAGGTCTAGATAAAATAAGGATTAATAGATTAAG
AGCTCTTTCTT--AATTTTTTAGGTAGTGGTGCATAGCTATTCTTAGTTAGTAGAGTGAT
TTGTCTGCTTAATTGCGATAACAAACAAGACCTTAACCTGCTAAATAGCTAGGCTAGCTT
TAGCTAGTTGCTAGCTTCTTAGAGGGACTATTAGCTTAAGCTAATAGAAGTTTAAGGCAA
TAATAGGTCTGTAATGCCCTTAGATATTCTAGGCTGCACGCGCGCTACACTAACAGAGCT
AACAAGTTCTTTACCTTAACTAAAAGGTCTAGGTAATCTTGTTAAACTCTATTGTGCTAG
GGATAGAGCATTGCAATTATTA-CT-CTTTAATAAGGAATACCTAGTAAGCGCGTGTTAT
TAGCATGTGTTAATTA-CGTCCCTGCCCTTTATACACACTACCTATTGCTACTACTAATT
AAATAGCTTAGTAAGGCCTTTAGACTAGCTTAGGGAGGTTAGCAATAACTACCCTAAGCT
AGAAAGTTTGTTAAACTTAGTTATTTAGAGGAAGTAAAAGTTGTAATAAGGTTTCTATAG
GTA-------AACCTATA--GAAGGATTATTA
>LM_SuperContig_28_11_p
TACCTAGTTAATTCTGCTAGTAGTTATATGCTTATCTTAAAGATTAAGCTATACATGTCT
AAGTATAAGCAATTATACTGT-AAAACTGCGAATAGCTTATTAAATTAGTTATTGTTTAT
TTAATAGTACCTTACTACTTAGATAACTGTAGTAATTCTAGAGCTAATACATGCTAAAAA
CCCTAACTTTAGAAGG---GGTGTATTTA-TTAGATAAAAAACCAACGCCCTTTAGGGCT
TCTTAGTAATTTATAATAACTTTACAGATCGCATAGCCTTGCGCTAGTAATGGTTTATTT
AAATTTCTGCCCTATTAACTTTTAATAGTAAGGTATTAGCTTACTATAGTTTTAACAGGT
AACAGGGAATTAGGGTTTAATTCTAGAGAGGGAGCCTAAGAAATGGCTACCACATCCAAG
GAAGGCAGCAGGCGCGCAAATTACCTAATCCTAACATAGGGAGGTAGTGACAATAAATAC
TAATATAGGGCTCTTTTAGGTCTTGTAATTAGAATAAGTATAATTTAAACCTCTTAATAA
GGAATAATTAGAGGGCAAGTCTGGTGCTAGCAGCTGCGGTAATTCTAGCTCTAATAGCGT
ATATTAAAGTTGTTGCAGTTAAA---AAGCTTGTAGTTAAAACTTAGGTCTAGCTAG--C
A-GGTCCGCCTTACCGCGTGTACTTGTCTAGCTAGGCCTT-CCTTCTAGAGAACCTTATG
CCCTTTACTAGGCGTGTTAGGGA-CTAGGACTTTTACTTTAAAAAAATTAGAGTGTTTAA
AGCAGGCCTTTGCTTAAATACGTTAGC-ATAGAATAATAGAATAGGACGTGTGGTCCTAT
TTTGTTAGTTT-CTAGGACTGCTGTAA-TAAT-TAATAGGG-ATAGTTAGGGGCATTAGT
ATTTAATTATTAGA-GGTAAAATTCTTAGATTTATTAAAGACTAACTACTACAAAAGCAT
TTGCTAAGGATGTTTTTATTAATTAGTAAATAAAAGTTAGGGGATTAAAGATAATTAGAT
ACTATTGTAGTCTTAACTGTAAACTATGCTAACTAGGGATTAGGCGATGTTCTTTTTCTA
ACTTGCTTAGCACCTTACAAGAAATTAAAGTTTTTAGGTTCTAGGGGGAGTATAGTTACA
AGGCTAAAACTTAAAGAAATTGATAG-AAGGGCACTACTAGGCGTGGAGCCTGCGGCTTA
ATTTAACTTAACACAGGGAAACTTACTAGGTCTAGATAAAATAAGGATTAATAGATTAAG
AGCTCTTTCTT--AATTTTTTAGGTGGTGGTGCATAGCTATTCTTAGTTAGTAGAGTAAT
TTGTCTGCTTAATTGCGATAACAAATAAGACCTTAACCTGCTAAATAGCTAGGCTAGCTT
TAGCTAGTTACTAGCTTCTTAGAGGGACTATTAGCTTAAGCTAATAGAAGTTTAAGGTAA
TAACAGGTCTGTGATGCCCTTAGATATTCTAGGCTGCACGCGCGCTACACTAATAGAGCT
AATAAGTTCTTTACCTTAACTAAAAGGTCTAGGTAATCTTGTTAAACTCTGTCGTGCTAG
GGATAGAGCATTACAATTATTG-CT-CTTTAACAAGGAATGCCTAGTAAGCGCGTATTAT
TAGTATGCGTTAATTA-CGTCCCTGCCCTTTATACACACTACCTATTGCTACTACTAATT
AAATAGCTTAGTAAGGCCTTTAGACTAGCTTAGGGAGGTTAGCAACAACTACCCTAAGCT
AGAAAGTTTGTTAAACTTGGTTATTTAGAGGAAGTAAAAGTTGTAACAAGGTTTCTATAG
GTG-------AACCTGCA--GAAGGATTATTA
>LM_SuperContig_28_13_p
TACCTAGTTAATTCTGCTAGTAGTTATATGCTTGTCTTAAAGATTAAGCTATGCATGTCT
AAGTATAAGCAATTATACCGT-GAAACTGCGAATAGCTTATTAAATTAGTTATCGTTTAT
TTAATAGTACCTTACTACTTAGATAACTGTGGTAATTCTAGAGCTAATACATGCTAAAAA
CCCTAACTTTAGAAGG---GGTGTATTTA-TTAGATAAAAAACTAACGCCCTTTAGGGCT
TCTTAGTGATTTATAATAACTTTACAGATTGTATAGCCTTGCGCTAGCGACGGTTTATTT
AAATTTCTGCCCTATTAACTTTTAATAGTAAGGTATTGGCTTACTATGGTTTTAACAGGT
AATAGGGAATTAGGGTTTAATTCTAGAGAGGGAGCCTAAGAAACGGCTACCACATCTAAG
GAAGGCAGCAGGCGCGCAAATTACCTAATCCTAACACAGGGAGGTAGTGATAATAAATAC
TAATATAGGGCTCTTTTAGGTCTTGTAATTAGAATAAGTATAATTTAAACCTCTTAACAA
GGAACAATTAGAGGGCAAGTCTAGTGCTAGCAGCTGCGGTAATTCTAGCTCTAATAGCGT
ATATTAAAGTTGTTGCAGTTAAA---AAGCTTGTAGTTAAAACTTAGGTCTGGCTAG--C
A-GGTCCGCCTCACCGCGTGTACTTGTCTGGCCGGGCCTT-CCTTCTAGAGAACCTTATG
CCCTTTACTAGGCGTGTTAGGGA-CTAGGACTTTTACTTTAAAAAAATTAGAGTGTTTAA
AGCAGGCCTTTGCTCAAATACGTTAGC-ATAGAATAATAGAATAGGACGTACAGTCCTAT
TTTGTTAGTTT-CTAGGACCGCTGTAA-TAAT-TAATAGGG-ACAGTTAGGGGCATTAGT
ATTTAATTGTTAGA-GGTGAAATTCTTAGATTTATTAAAGACTAACTACTGCAAAAGCAT
TTGCTAAGGATGTTTTTATTAATTAGTAAATAAAAGTTAGGGGATTAAAGATAATTAGAT
ACCGTTGTAGTCTTAACTGTAAACTATGCTAACTAGGGATTAGGCGATATTCTTTTTCTA
ACTCGCTTAGCACCTTACAAGAAATTAAAGTTTTTGGGTTCTAGGGGGAGTATAGTCGCA
AGGCTAAAACTTAAAGAAATTAATAG-AAGGGCACTACTAGGCGTGGAGCCTACGGCTTA
ATTTAACTTAATATAGGGAAACTTACTAGGTCTAGATAAAATAAGGATTAATAGATTAAG
AGCTCTTTCTT--GATTTTTTAGGTAGTAGTGCATAGCCGTTCTTAGTTAGTAGAGTAAT
TTGTCTGCTTAATTGCGATAACAAACGAGACCTTAACCTGCTAAATAGCTAGGCTAGCTT
TAGCTAGTTACTAGCTTCTTAGAGGGACTATTAGCTTAAGCTAATAGAAGTTTAAGGCAA
TAACAGGTCTGTAATGCCCTTAGATATTCTAGGCCGCACGCGCGCTACACTAACAGAGCT
AACAAGTTCTTTACCTTAACTAAAAGGTCTAGGTAATCTTGTTAAACTCTGTCGTGCTAG
GGATAGAGCATTGCAATTATTA-CT-CTTTAATAAGGAATGCCTAGTAAGCGCGTGTTAT
TAGCATGCGTTAATTA-CGTCCCTGCCCTTTATACACACCGCCTATCGCTACTACTAATT
AAATGGCTTAGTAAGGCCTTTAGACTAGCTTAGGGAGGTTAGTAATAACTACCCTAAGCT
AGAAAGTTCGTTAAACTTAGTTATTTAGAGGAAGTAAAAGTCGTAACAAGGTTTCTATAG
GTG-------AACCTGCA--GAAGGATTATTA
>LM_SuperContig_28_14_p
TACCTAGTTAATTCTGCTAGTAGTTATATGCTTGTCTTAAAGATTAAGCTATATATATCT
AAGTATAAGCAATTATACCAT-AAAACTGCAAATAGCTTATTAAATTAGTTATCGTTTAT
TTAATAGTACCTTACTACTTAGATAACTATAGTAATTCTAGAGCTAATACATGCTAAAAA
CCCTAACTTTAGAAGGTTTGGCGCCAACAATTAGATAAAAAACCAACGCCCTTTAGGGCT
TCTTAGTGATTTATAATAACTTTACGGATTATATAGCCTTACGCTAGCGACAGTTTATTT
AAATTTCTGCCCTATTAACTTTTAATAGTAAGGTATTAGCTTACCATGGTTTTAACAGGT
AACGGGGAATTAGGGTTTAATTCTAGAGAGGGAGCCTAAGAAATGGCTACCACATCTAAG
GAAGGCAGCAGGCGCGCAAATTACCTAATCCTAATATAGGGAGGTAGTAACAATAAATAC
TAATATAGGGCTCTTTTAGGTCTTATAATTAGAATAAGTATAATTTAAACCTCTTAACAA
GGAACAATTAGAGGGCAAGTCTAGTGCTAGCAGCTGCAGTAATTCTAGCTCTAATAGCGT
ATATTAAAGTTGTTACAGTTAAA---AAGCTTATAGTTAAAACTTAGGTCTAGCTAG--C
A-GGTCCGCCTCACCGCGTGTACTTGTCCGGCCAGGCCTT-CCTTCTAGAGAACCTTATA
CCCTTTACTAGGCGTGTTAGGGA-CTAGGACTTTTACTTTGAAAAAATTAGAGTGTTTAA
AGCAGGCCTTTGCTTAAATACGTTAGC-ATAGAATAATAGAATAGGACGTGCAGTCCTAT
TTTATTAGTTT-CTAGGACTGCTGTAA-TAAT-TAATAGGG-ACAGTTAGGGGCATTAGT
ATTTAATTATTAGA-GGTAAAATTCTTAGATTTATTAAAGACTAACTACTACAAAAGCAT
TTGCTAAGGATGTTTTTATTAATTAGTAAACAAAAGTTAGGGGATTAAAGACAATTAGAT
ACCGTCGTAGTCTTAACCGTAAACTATGCTAACTAGGGATTAGGCGATGTTCTTTTTCTA
ACTTACTTGGCACCTTACAAGAAATTAAAGTTTTTAGGTTCTAGGGGGAGTATGGTCGCA
AGGCTAAAACTTAAAGAAATTAATAG-AAGGGCACTACTAGGCGTGGAGCCTACGGCTTA
ATTTAACTTAATATAGGGAAACTTACTAGGTCTAGATAAAATAAGGATTAATAGATTAAG
AGCTCTTTCTT--GATTTTTTAGGTAGTAGTGCATAGCCGTTCTTAGTTAGTAGAGTAAT
TTGTCTGCTTAATTGCGATAACAAACGAGACCTTAACCTGCTAAATAGCTAGGCTAGCTT
TAGCTAGTTACTAGCTTCTTAGAGGGACTATTAGCTTAAGCTAATAGAAGTTTAAGGCAA
TAACAGGTCTGTAATGCCCTTAGATATTCTAGGCCGCACGCGCGCTACACTAACAGAGCT
AACAAGTTCTTTACCTTAACCAAAAGGTCTAGGTAATCTTGTTAAACTCTATTGTGCTAG
GGATAGAGCATTGCAATTATTA-CT-CTTTAATAAGGAATGCCTAGTAAGCGCGTGTTAT
TAGCATGCGTTAATTA-CGTCCCTACCCTTTGTACACACCGCCCGTCGCTACTACTAATT
AAATAGCTTAGTAAGGCCTTTAGACTAGCTTAGGGAGGTTAGCAATAACTACCCTAAGCT
AGAAAGTTTGTTAAACTTGGTTATTTAGAGGAAGTAAAAGTCGTAACAAGGTTTCTGTAG
GTG-------AACCTGCA--GAAGGATTATTA
>LM_SuperContig_28_15_p
TACCTAGTTAATTCTGCTAGTAGTTATATGCTTGTCTTAAAGATTAAGCTATGTATATCT
AAGTATAAGCAATTATACTGT-AAAACTGCGAATAGCTTATTAAATTAGTTATTGTTTAT
TTGATAGTACCTTACTACTTAGATAACTGTGGTAATTCTAGAGCTAATACATGCTAAAAA
CCCTAACTTTGGAAGG---GGTGTATTTA-TTAGATAAAAAACTAACGCCCTTTAGGGCT
TCTTAGTGATTTATAATAACTTTACAGATTGCATAGCCTTGCGCTAGCGACGGTTCATTT
AAATTTCTGCCCTATTAACTTTTGATAGTAAGGTATTAGCTTACTATAGTTTTAACAGGT
AACAGGGAATTAGGGTTTGATTCTAGAGAGGGAGCCTAAGAAATAGCTACTATATCTAAG
GAAGGCAGCAGGCGCGCAAATTACCTAATCCTAACATAGGGAGGTAGTAATAATAAATAC
TAATATAGGGCTCTTTTAGGTCTTATAATTAGAATAAGTATAATTTAAACCTCTTAATAA
GGAACAATTAGAGGGCAAGTCTAGTGCTAGCAGCTGCGGTAATTCTAGCTCTAATAGCGT
ATATTAAAGTTGTTGCAGTTAAA---AAGCTTGTAGTTAAAACTTAGGTCTAGCTAG--C
A-GGTCTACCTTACTGCGTGTACTTGTCTGGCTGGGCCTT-CCTTCTAGAGAACCTTATG
CCCTTTACTAGGCGTGTTAGGGA-CTAGGACTTTTACTTTGAAAAAATTAGAGTGTTTAA
AGCAGGCCTTTGCTTAAATACGTTAGC-ATAGAATAATAGAATAGGACGTACAGTCCTAT
TTTGTTGGTTT-CTAGGACCGCTATAA-TAAT-TAATAGGG-ATAGTTAGGGGTATTAGT
ATTTAATTGTTAGA-GGTGAAATTCTTAGATTTATTAAAGACTAACTACTGCGAAAGCAT
TTGCTAAGGATGTTTTTATTAATTAGTAAACAAAAGTTAGGGGATTAAAGATAATTAGAT
ACTATTGTAGTCTTAACTGTAAACTATGCTAACTAGGGATTAGGCGATGTTCTTTTTCTA
ACTCGCTTAGCACCTTACGAGAAATCAAAGTTTTTAGGTTCTAGGGGGAGTATGGTCGCA
AGGCTAAAACTTAAAGAAATTGATAG-AAGGGCACCACTAGGCGTGGAGCCTGCGGCTTA
ATTTAACTTAATACAGGGAAACTTACTAGGTCTAGATAAAATAAGGATTAACAGATTAAG
AGCTCTTTCTT--AATTTTTTAGGTGGTAGTGCATGGCCGTTCTTAGTTAGTAGAGTGAT
TTGTCTGCTTAATTACGATAATAAACAAGACCTTAACCTGCTAAATAGCTAGGCTAGCTT
TAGCTAGTTGCTAGCTTCTTAGAGGGACTATTAGCTTAAGCTAATAGAAGTTTAAGGCAA
TAACAGGTCTATAATGCCCTTAGATGTTCTAGGCTGCACGCGCGCTACACTAATAGAGCT
AATAAGTTCTTTACCTTAACTAAAAGGTCTAGGTAATCTTATTAAACTCTGTTATACTAG
GGATAGAGCATTGCAATTATTG-CT-CTTTAACAAGGAATGCCTAGTAAGCGCGTATTAT
TAGCATGCGTTAATTA-CGTCCCTGCCCTTTGTACACACCGCCCGTCGCTACTACTAATT
AAATGGCTTAGTAAGGCCTTTAGACTAGCTTAGGGAGGTTAGTAACAACTACCCTAAGCT
AGAAAGTTTGTTAAACTTGGTTATTTAGAGGAAGTAAAAGTTGTAACAAGGTTTCTGTAG
GTA-------AACCTATA--GAAGGATTATTA
>LM_SuperContig_28_16_p
TACCTAGTTAATTCTGCTAGTAGTTATATGCTTGTCTTAAAGATTAAGCTATATATATCT
AAGTATAAGCAATTATACTGT-GAAACTGCGAATAGCTTATTAAATCAGTTATTGTTTAT
TTAATAGTACCTTACTACTTAGATAACTGTAGTAATTCTAGAGCTAATACATGCTAAAAA
CCCTAACTTTAGAAGG---GGTGTATTTA-TTAGATAAAAAACTAACGCCCTTTAGGGCT
TCTTAGTAATTTATAATAACTTTACAGATCGCATAGCCTTACGCTAGTGATAGTTTATTC
AAATTTCTGCCCTATTAACTTTTAATAGTAAGGTATTAGCTTACTATAGTTTTAACAGGT
AACGGGGAATTAGGGTTTAATTCTAGAGAGGGAGCCTAAGAAATAGCTACTATATCTAAG
GAAGGCAGCAGGCGCGCAAATTACCTAATCCTAACATAGGGAGGTAGTAACAATAAATAC
TAATATAGGGCTCTTTTAGGTCTTGTAATTAGAATAAGTATAATTTAAACCTCTTAACAA
GGAACAATTAGAGGGCAAGTCTAGTGCTAGCAGCTGCGGTAATTCTAGCTCTAATAGCGT
ATATTAAAGTTGTTGCAGTTAAA---AAGCTTGTAGTTAAAACTTAGGTCTAGCTAG--T
A-GGTCTGCCTTACCGCGTGTACTTGTCCAGCCAGGCCTT-CCTTCTAGAGAACCTTATG
CCCTTTACTAGGCGTGTTAGGGA-CTAGGACTTTTACTTTAAAAAAATTAGAGTGTTTAA
AGCAGGCCTTTGCTCAAATACGTTAGC-ATAGAATAATAGAATAGGATATGCAGTCCTAT
TTTGTTAGTTT-CTAGGACCACTGTAA-TAAT-TAATAGGG-ACAGTTAGGGGCATTAGT
ATTCAATTATTAGA-GGTGAAATTCTTAGATTTATTAAAGACTAACTACTGCAAAAGCAT
TTGCTAAGGATATTTTTATTAATTAGTAAACAAAAGTTAGGGGATTAAAGACAATTAGAT
ACTGTTGTAGTCTTAACTGTAAACTATGCTAACTAGGGATTAGGCGATGTTCTTTTTCTA
ACTCGCTTAGCACCTTACAAGAAATCAAAGTTTTTAGGTTCTAGGGGGAGTATGGTCGCA
AGGCTAAAACTTAAAGAAATTAACAG-AAGGGCACCACTAGGCGTGGAGCCTGCGGCTTA
ATTTAACTTAACACGGGGAAACTTACTAGGTCTAGATAAAATAAGGATTAATAGATTAAG
AGCTCTTTCTT--GATTTTTTAGGTGGTGGTGCATAGCCGTTCTTAGTTAGTAGAGTGAT
TTGTCTGCTTAATTGCGATAATAAACAAGACCTTAACCTGCTAAATAGCTAGGCTAGCTT
TAGCTAGTTGCTAGCTTCTTAGAGGGACTATTAGCTTAAGCTAATAGAAGTTTAAGGCAA
TAATAGGTCTGTAATGCCCTTAGATATTCTAGGCCGCACGCGCGCTACACTAACAGAGCT
AATAAGTTCTTTACCTTAACTAAAAGGTCTAGGTAATCTTGTTAAACTCTATTATACTAG
GGATAGAGTATTGCAATTATTG-CT-CTTTAACAAGGAATGCCTAGTAAGCGCGTGTTAT
TAGTATGCGTTAATTA-CGTCCCTGCCCTTTGTACACACTACCTGTCGCTACTACTAATT
AAATAGCTTAGTAAGGCCTTTAGACTAGCTTAGGGAGGTTAGTAATAACTACCCTAAGCT
AGAAAGTTTGTTAAACTTGGTTATTTAGAGGAAGTAAAAGTTGTAACAAGGTTTCTATAG
GTG-------AACCTATA--GAAGGATTATTA
>LM_SuperContig_28_17_p
TACCTAGTTAATTCTGCTAGTAGTTATATGCTTATCTTAAAGATTAAGCTATACATATCT
AAGTATAAGTAATTATACTAT-AAAACTGTAAATAGCTTATTAAATTAGTTATTGTTTAT
TTAATAGTACCTTACTACTTAGATAACTATAGTAATTCTAGAGCTAATACATGCTAAAAA
CCCTAACTTTAGAAGG---GGTGTATTTA-TTAGATAAAAAACTAACGCCCTTTAGGGCT
TCTTAGTAATTTATAATAACTTTACAGATCGCATAGCCTTGCGCTAGTGATAGTTTATTT
AAATTTCTGCCCTATTAACTTTTAATAGTAAGGTATTAGCTTACTATAGTTTTAACAGGT
AACAGGGAATTAGGGTTTAATTCTAGAGAGGGAGCCTAAGAAACAGCTACTATATCTAAG
GAAGGCAGCAGGCGCGCAAATTACCCAATCCTAACATAGGGAGGTAGTAACAATAAATAC
TAATATAGGGCTCTTTTAGGTCTTGTAATTAGAATAAGTATAATTTAAACCTCTTAACAA
GGAACAATTAGAGGGCAAGTCTAGTGCTAGCAGCTGCGGTAATTCCAGCTCTAATAGCGT
ATATTAAAGTTATTGCAGTTAAA---AAGCTTGTAGTTAAAACTTAGGTCTAGCTAG--C
A-GGTCCGCCTCACCACGTGTACTTGTCTGGCTAGGCCTT-CCTTCTAGAGAACCTTATA
CCCTTTACTAGGCGTGTTAGGGA-CTAGGACTTTTACTTTAAAAAAATTAGAGTGTTTAA
AGCAGGCCTTTGCTTAAATACGTTAGC-ATAGAATAATAGAATAGGACGTATAGTCCTAT
TTTGTTAGTTT-CTAGGACTGCTGTAA-TAAT-TAATAGGG-ACAGTTAGGGGCATTAGT
ATTTAATTGTTAGA-GGTGAAATTCTTAGATTTATTAAAGACTAACTACTGCGAAAGCAT
TTGCTAAGGATATTTTTATTAATTAGTAAACAAAAGTTAGGGGATCAAAGATAATTAGAT
ACTGTTGTAGTCTTAACCGTAAACTATACTAACTAGGGATTAGGCGATGTTCTTTTTCTA
ACTCGCTTGGCACCTTATAAGAAATTAAAGTTTTTAGGTTCTAGGGGGAGTATAGTCGCA
AGGCTGAAACTTAAAGAAATTAACAG-AAGGGCACTACTAGGCGTGGAGCCTGCGGCTTA
ATTTGACTTAACACAGGGAAACTTACTAGGTCTAGATAAAATAAGGATTAATAGATTAAG
AGCTCTTTCTT--AATTTTTTAGGTGGTGGTGCATAGCTGTTCTTAGTTAGTAGAGTGAT
TTGTCTGCTTAATTACAATAACAAATAAGACCTTAACCTGCTAAATAGCTAGGCTAGCTT
TAGCTAGTCGCTAGCTTCTTAGAGGGACTATTAGCTTAAGCTAATAGAAGTTTAAGGCAA
TAATAGGTCTATAATGCCCTTAGATGTTCTAGGCTGCACGCGCGCTACACTAACAGAGCT
AACAAGTTCTTTACCTTAACTAAAAGGTCTAGGTAATCTTGTTAAACTCTGTTATGCTAG
GGATAGAGCATTACAATTATTG-CT-CTTTAACAAGGAATGCCTAGTAAGCGCGTGTTAT
TAGTATGCGTTAATTA-CGTCCCTGCCCTTTGTACACACCGCCCGTTACTACTACTAATT
AAATAGCTTAGTAAGGCCTTTAGACTAGCTTAGGGAGGTTAGTAATAACTACCCTAAGCT
AGAAAGTTTGTTAAACTTAGTTATTTAGAGGAAGTAAAAGTTGTAATAAGGTTTCTATAG
GTA-------AACCTATA--GAAGGATTATTA
>LM_SuperContig_28_18_p
TACCTAGTTAATTCTGCTAGTAGTTATATGCTTATCTTAAAGATTAAGCTATACATGTCT
AAGTATAAGCAATTATACTAT-AAAACTGCGAATAGCTTATTAAATTAGTTATCATTTAT
TTGATAGTACCTTACTACTTAGATAACTATAGTAATTCTAGAGCTAATACATGCTAAAAA
CCCTAACTTTAGAAGG---GGTGTATTTA-TTAGATAAAAAACCAACGCCCTTTAGGGCT
TCTTGGTAATTCATGATAACTTTATAGATCGCATGGCCTTGCGCTAGCGACGGTTTATTC
AAATTTCTGCCCTATTAACTTTTAATAGTAAGGTATTAGCTTACTATGGTTTTAACGGGT
AACAGGGAATTAGGGTTCAATTCTAGAGAGGGAGCCTAAGAAACAGCTACCATATCTAAG
GAAGGTAGCAGGCGCGCAAATTACCTAATCCTAACACAGGGAGGTAGTAACAATAAATAC
TAATATAGGGCTCTTTTAGGTCTTGTAATTAGAATAAGTATAATTTAAACCTCTTAACAA
GGAACAATTAGAGGGCAAGTCTAGTGCTAGCAGCTGCGGTAATTCTAGCTCTAATAGCGT
ATATTAAAGTTGTTGCAGTTAAA---AAGCTTGTAGTTAAAACTTAGGTCTAGCTAG--C
A-GGTCCGCCTTACCGCGTGTACTTGTCCAGCTAGGCCTT-CCTTCTAGAGAACCTTATA
CCCTTTACTAGGCGTGTTAGGGA-CTAGGACTTTTACTTTGAAAAAATTAGAGTATTTAA
AGCAGGCCTTTGCTTAAATACGTTAGC-ATAGAATAATAGAATAGGACGTGCAGTCCTAT
TTTGTTAGTTT-CTAGGACTACTATAA-TAAT-TAATAGGG-ACAGATAGGGGCATTAGT
ATTTAATTATTAGA-GGTAAAATTCTTAGATTTATTAAAGACTAACTACTGCAAAAGCAT
TTGCTAAGGATGTTTTTATTAATTAGTAAACAAAAGTTAGGGGATTAAAGATAATTAGAT
ACTATTGTAGTCTTAACCGTAAACTATGCTAACTAGGGATTAGGCAATGTTCTTTTTCTA
ACTCGCTTAGCACCTTACAAGAAATTAAAGTTTTTAGGTTCTAGGGGGAGTATAGTTACA
AGGCTAAAACTTAAAGAAATTAATAG-AAGGGCACCACTAGGCGTAGAGCCTGCGGCTTA
ATTTAACTTAACACGGGGAAACTTACTAGGTCTAGATAAAATAAGGATTAATAGATTAAG
AGCTCTTTCTT--AATTTTTTAGGTAGTAGTGCATAGCTATTCTTAGTTAGTAGAGTAAT
TTGTTTACTTAATTGCGATAACAAACAAGACCTTAACCTGCTAAATAGCTAGGCTAGCTT
TAGCTAGTCACTAGCTTCTTAGAGGAACTATTAGCTTAAGCTAATAGAAGTTTAAGGCAA
TAACAGGTCTATAATGCCCTTAGATATTCTAGGCTGTACACGCGCTACACTAACAGAGCT
AATAAGTTCTTTACCTTAACTAAAAGGTCTAGGTAATCTTGTTAAACTCTATTGTGCTAG
GGATAGAGCATTGCAATTATTA-CT-CTTTAATAAGGAATGCCTAGTAAGCGCGTGTTAT
TAGCATGCGTTGATTA-CGTCCCTGCCCTTTGTATATACTGCCTGTTGCTACTACTAATT
AAATGGCTTAGTAAGGCCTTTAGACTAGCTTAGGGAGGTTAGTAATAACTACCCTAAGCT
AGAAAGTTTGTTAAACTTGGTTATTTAGAGGAAGTAAAAGTTGTAACAAGGTTTCTGTAG
GTG-------AACCTGTA--GAAGGATTATTA
>LM_SuperContig_33_1_p
TACCTAGTTAATTCTGCTAGTAGTTATATACTTGTCTTAAAGATTAAGCTATGCATATCT
AAGTATAAGCAATTATACTAT-AAAACTGCGAATAGCTTATTAAATTAGTTATCGTTTAT
TTAATAGTACCTTACTACTTAGATAACTGTAGTAATTCTAGAGCTAATACATGCTAAAAA
CCCTAACTTTAGAAGG---GGTGTATTTA-TTAGATAAAAAACTAACGCCCTTTAGGGCT
TCTTAGTAATTTATAATAACTTTACGGATTGCATAGCCTTACGCTAGCGATAGTTTATTT
AAATTTCTGCCCTATTAACTTTTAATAGTAAGGTATTAGCTTACTATAGTTTTAATAGGT
AACAGGGAATTAGGGTTTAATTCTAGAGAGGGAGCCTAAGAAATAGCTACTATATCTAAG
GAAGGCAGCAGGCGCGCAAATTACCTAATCCTAATATAGGGAGGTAGTGACAATAAATAC
TAATATAGGGCTCTTTTAGGTCTTGTAATTAGAATAAGTATAATTTAAACCTCTTAATAA
GGAATAATTAGAGGGCAAGTCTAGTGCTAGTAGCTGTGGTAATTCTAGCTCTAATAGCAT
ATATTAAAGTTGTTGCAGTTAAA---AAGCTTGTAGTTAAAACTTAGGTCTAGCTAG--C
A-GGTCTGCCTTACCACGTGTACTTGTCTGGCTAGGCCTT-CCTTCTAGAGAACCTTATG
CCCTTTACTAGGCGTGTTAGGGA-CTAGGACTTTTACTTTAAAAAAATTAGAGTGTTTAA
AGCAGGCCTTTACTTAAATACGTTAGC-ATAGAATAATAGAATAGGACGTGCGGTCCTAT
TTTATTAGTTT-CTAGGACTGCTGTAA-TAAT-TAATAGGG-ATAGTTAGGGGCATTAGT
ATTCAATTATTAGA-GGTAAAATTCTTGGATTTATTAAAGACTAACTACTACAAAAGTAT
TTGCTATAGATGTTTTTATTAATTAGTAAATAAAAGTTAGGGGATTAAAGATAATTAGAT
ACTGTTGTAGTCTTAACTGTAAACTATGCTAACTAGGGATTAGGTGATGTTCTTTTTCTA
ACTTGCTTAGCACCTTATAAGAAATTAAAGTTTTTAGGTTCTAGGGGGAGTATAGTTGCA
AGGCTAAAACTTAAAGAAATTAATAG-AAGGGCACCACTAGGCGTAGAGCCTACAGCTTA
ATTTAACTTAATATAGGGAAACTTACTAGGTCTAGATAAAATAAGGATTAATAGATTAAG
AGCTCTTTCTT--GATTTTTTAGGTAGTAGTGCATAGCTATTCTTAGTTAGTAGAGTAAT
TTGTCTGCTTAATTACAATAACAAACAAGACCTTAACCTGCTAAATAGCTAGGCTAGCTT
TAGCTAGTCGCTAGCTTCTTAGAGGGACTATTAGCTTAAGCTAATAGAAGTTTAAGGCAA
TAACAGGTCTATAATACCCTTAGATATTCTAGGCCGTACGCGCGCTACACTAACAGAGCT
AACAAGTTCTTTACCTTAACTAAAAGGTCTAGGTAATCTTGTTAAACTCTATCGTGCTAG
GGATAGAGTATTACAATTATTG-CT-CTTTAACAAGGAATGCCTAGTAAGCGCGTGTTAT
TAGCATGCGTTAATTA-CGTCCCTACCCTTTATACACACCGCCTATCGCTACTACTAATT
AAATAGCTTAGTAAGGCCTTTAGACTAGCTTAGGGAGGTTAGTAATAACTACCCTAAGCT
AGAAAGTTCGTTAAACTTAGTTATTTAGAGGAAGTAAAAGTTATAACAAGGTTTCTATAG
GTA-------AACCTGTG--GAAGGATTATTA
>LM_SuperContig_33_3_p
TACCTAGTTAATTCTGCTAGTAGTTATATACTTATCTTAAAGATTAAGCCATATATATCT
AAGTATAAGTAATTATACTGT-AAAACTGCGAATAGCTTATTAAATTAGTTATCATTTAT
TTAATAGTACCTTACTACTTAGATAACTGTAGTAATTCTAGAGCTAATACATGCTAAAAA
CCCTAACTTTAGAAGG---GGTGTATTTA-TTAGATAAAAAACCAACGCCCTTTAGGGCT
TCTTAGTGATTTATAATAACTTTACAGATCACATAGCCTTGCGCTAGCAATAGTTTATTC
AAATTTCTGCCCTATTAACTTTTAATAGTAAGGTATTGGCTTACCATGGTTTTAACGGGT
AACAGGGAATTAGGGTTTAATTCTAGAGAGGGAGCCTAAGAAATGGCTACCACATCTAAG
GAAGGCAGCAGGCGCGCAAATTACCTAATCCTAACACAGGGAGGTAGTGACAATGAATAC
TAATATAGGGCTCTTTTGGGTCTTGTAATTAGAATAAGTACAATTTAAACCTCTTAACAA
GGAATAATTAGAGGGCAAGTCTAGTGCTAGCAGCCGCGGTAATTCTAGCTCTAATAGCGT
ATATTAAAGTTGTTGCAGTTAAA---AAGCTCGTAGTTAAAACTTAGGTCTAGCTAG--C
A-GGTCTGCCTCACCGCGTGTACTTGTCTAGCCAGGCCTT-CCTTCTAGAGAACCTTATG
CCCTTCACTAGGCGTGTTAGGGA-CTAGGACTTTTACTTTGAAAAAATTAGAGTGTTTAA
AGCAGGCCTTTGCTTAAATACGTTAGC-ATAGAATAATAGAATAGGACGTGCGGTCCTAT
TTTGTTAGTTT-CTAGGACCGCTATAA-TAAT-TAATAGGG-ACAGTTAGGGGCATTAGT
ATTTAATTGTTAGA-GGTAAAATTCTTAGATTTATTAAAGACTAACTACTGCGAAAGCAT
TTGCTAAGGATGTTTTTATTAATTAGTAAATGAAAGTTAGGGGATCAAAGACAATTAGAT
ACTATTGTAGTCTTAACTGTAAACTATGCTAACTAGGGATTAGGCAATGTTCTTTTTCTA
ACTCGCTTGGCACCTTACAAGAAATTAAAGTTTTTAGGTTCTAGGGGGAGTATAGTCGCA
AGGCTGAAACTTAAAGAAATTAACAG-AAGGGCACCACTAGGCGTGGAGCCTGCGGCTTA
ATTTAACTTAACACAGGGAAACTTACTAGGTCTAGATAAAATAAGGATTAATAGATTAAG
AGCTCTTTCTT--AATTTTTTAGGTGGTAGTGCATGGCCGTTCTTAGTTAGTAGAGTAAT
TTGTCTGCTTAATTGCGATAACAAATAAGACCTTAACCTGCTAAATAGCTAGGCTAGCTT
TAGCTAGTCGCTAGCTTCTTAGAGGGACTATTAGCTTAAGCTAATAGAAGTTTAAGGCAA
TAACAGGTCTGTAATGCCCTTAGATATTCTAGGCCGCACGCGCGCTACACTAACAGAGCT
AATAAGTTCTTTACCTTAACTAAAAGGTCTAGGTAATCTTATTAAACTCTATTGTGCTAG
GGATAGAGTATTGCAATTATTG-CT-CTTTAACAAGGAATGCCTAGTAAGCGCGTGTTAT
TAGTATGCGTTAATTA-CGTCCCTGCCCTTTATACACACCGCCCGTCGCTACTACTAATT
AAATAGCTTAGTAAGGCCTTTAGACTAGCTTAGGGAGGTTAGTAATAACTACCCTAAGCT
AGAAAGTTCGTTAAACTTGGTTATTTAGAGGAAGTAAAAGTCGTAACAAGGTTTCTATAG
GTG-------AACCTGTA--GAAGGATTATTA
>LM_SuperContig_33_4_p
TACCTAGTTAATTCTGCTAGTAGTTATATGCTTATCTTAAAGATTAAGCTATGCATGTCT
AAGTATAAGCAATTATACTAT-AAAACTACGAATAGCTTATTAAATTAGTTATTATTTAT
TTAATAGTACCTTACTACTTAGATAACTATAGTAATTCTAGAGCTAATACATGCTAAAAA
CCCTAACTTTAGAAGG---GGTGTATTTA-TTAGATAAAAAACTAACGCCCTTTAGGGCT
TCTTAGTAATTTATAATAACTTTACAGATCGCATAGCCTTGCGCTAGCGATAGTTTATTT
AAATTTCTGCCCTATTAACTTTTAATAGTAAGGTATTAGCTTACTATAGTTTCAACAGGT
AACGGGGAATTAGGGTTCAATTCTAGAGAGGGAGCCTAAGAAACAGCTACCACATCTAAG
GAAGGCAGCAGGCGCGCAAATTACCTAATCCTAACATAGGGAGGTAGTAACAATAAATAC
TAATATAGGGCTCTTTTAGGTCTTATAATTAGAATAAGTATAATTTAAACCTCTTAACAA
GGAACAATTAGAGGGCAAGTCTAGTGCTAGCAGCTATAGTAATTCCAGCTCTAATAGCGT
ATATTAAAGTTGTTGCAGTTAAA---AAGCTCGTAGTTAAAACTTAGGTCTAGCTAG--C
A-GGTCCGCCTTACCACGTGTACTTGTCTAGCTAGGCCTT-CCTTCTAGAGAACCTTATA
CCCTTTACTAGGCGTGTTAGGGA-CTAGGACTTTTACTTTAAAAAAATTAGAGTATTTAA
AGCAGGCCTTTGCTTAAATACGTTAGC-ATAGAATAATAGAATAGGACGTATAGTCCTAT
TTTGTTAGTTT-CTAGGACTACTGTAA-TAAT-TAATAGGG-ACAGTTAGGGGCATTAGT
ATTTAATTATTAGA-GGTGAAATTCTTAGATTTATTAAAGACTAACTACTGCGAAAGCAT
TTGCTAAGGATGTTTTTATTAATTAGTGAATAAAAGTTAGGGGATCAAAGACAATTAGAT
ACTGTTGTAGTCTTAACTGTAAACTATGCTAACTAGGGATTAGGCAATGTTCTTTTTCTA
ACTCGCTTAGCACCTTACAAGAAATTAAAGTTTTTAGGTTCTAGGGGGAGTATAGTCGCA
AGGCTAAAACTTAAAGAAATTAACAG-AAGGGCACTACTAGGCGTAGAGCCTGCAGCTTA
ATTTAACTTAACATAGGGAAACTTACTAGGTCTAGATAAAATAAGGATTAATAGATTAAG
AGCTCTTTCTT--GATTTTTTAGGTGGTGGTGCATAGCTATTCTTAGTTAGTAGAGTGAT
TTATCTGCTTAATTGCAATAACAAACAAGACCTTAACCTGCTAAATAGCTAGGCTAGCTT
TAGCTAGTCGCTAGCTTCTTAGAGGGACTATTAGCTTAAGCTAATAGAAGTTTAAGGCAA
TAACAGGTCTGTAATACCCTTAGATGTTCTAGGCCACACGCGCGCTACACTAATAGAGCT
AACAAGTTCTTTACCTTAACTAAAAGGTCTAGGTAATCTTGTTAAACTCTATTGTGCTAG
GGATAGAGCATTGTAATTATTG-CT-CTTTAACAAGGAATGCCTAGTAAGCGCGTGTTAT
TAGCATGCGTTAATTA-CGTCCCTGCCCTTTATACACACCGCCTATCGCTACTACTAATT
AAATAGCTTAGTAAGGCCTTTAGACTAGCTTAGGGAGGTTAGCAACAACTACCCTAAGCT
AGAAAGTTCGTTAAACTTGGTTATTTAGAGGAAGTAAAAGTCGTAATAAGGTTTCTGTAG
GTG-------AACCTGTA--GAAGGATTATTA
>LM_SuperContig_33_5_p
TACCTAGTTAATTCTACTAGTAGTTATATACTTATCTTAAAGATTAAGCTATATATATCT
AAGTATAAGCAATTATACTAT-AAAACTGCAAATAGCTTATTAAATTAGTTATTGTTTAT
TTAATAGTACCTTACTACTTAGATAACTATAGTAATTCTAGAGCTAATATATGCTAAAAA
CCCTAACTTTAGAAGG---GGTGTATTTA-TTAGATAAAAAACTAACGCCCTTTAGGGCT
TCTTAGTAATTTATAATAACTTTACAGATTATATAGCCTTACGCTAGTAATAGTTTATTT
AAATTTCTGCCCTATTAACTTTTAATAGTAAGGTATTAGCTTACTATAGTTTTAATAGGT
AACAGGGAATTAGGGTTTAATTCTAGAGAGGGAGCCTAAGAAATAGCTACTATATCTAAG
AAAGGTAGCAGGCGCGCAAATTACCTAATCCTAATATAGGGAGGTAGTAACAATAAATAC
TAATATAGGGCTCTTTTAGGTCTTGTAATTAGAATAAGTATAATTTAAACCTCTTAATAA
GGAATAATTAGAGGGCAAGTCTAGTACTAGTAGCTACAGTAATTCTAGCTCTAATAGCGT
ATATTAAAGTTGTTGTAGTTAAA---AAGCTTATAGTTAAAACTTAGGTCTAGCTAG--C
A-GGTCTGCCTCACCGCGTGTACTTATCTAGCTAGGCCTT-CCTTCTAGAGAACCTTATA
CCCTTTACTAGGCGTATTAGAGA-CTAGGACTTTTACTTTAAAAAAATTAGAGTGTTTAA
AGCAGGCCTTTGCTTAAATACGTTAGC-ATAGAATAATAGAATAGGACGTGCAGTACTAT
TTTATTAGTTT-CTAGGACCACTATAA-TAAT-TAATAGGG-ACAGTTAGGGGCATTAGT
ATTTAATTATTAGA-GGTAAAATTCTTAGATTTATTAAAGACTAACTACTACAAAAGCAT
TTACTAAGGATGTTTTTATTAATTAGTAAACAAAAGTTAGGGGATTAAAGATAATTAGAT
ACTGTCGTAGTCTTAACTGTAAACTATGCTAACTAGGGATTAGGCGATGTTTTTTTTCTA
ACTCGCTTAGCACCTTATAAGAAATTAAAGTTTTTAGGTTCTAGGGGGAGTATAGTTGCA
AGGCTAAAACTTAAAGAAATTAATAG-AAGGGCACCACTAGGCGTAGAGCCTGCAGCTTA
ATTTAACTTAACATAGGGAAACTTACTAGGTCTAGATAAAATAAGGATTAACAGATTAAG
AGCTCTTTCTT--AATTTTTTAGGTAGTGGTGCATAGCTATTCTTAGTTAGTAGAGTAAT
TTATCTGCTTAATTGCGATAACAAATAAGACCTTAACCTACTAAATAGCTAGGCTAGCTT
TAGCTAGTCGCTAGCTTCTTAGAGGGACTATTAGCTTAAGCTAATAGAAGTTTAAGGCAA
TAACAGGTCTGTAATGCCCTTAGATATTCTAGGCCGCACGCGCGCTACACTAACAAAGCT
AATAAGTTCTTTACCTTAACTAAAAGGTCTAGGTAATCTTATTAAACTCTATTGTGCTAG
GGATAGAGTATTGCAATTATTG-CT-CTTTAACAAGGAATGCCTAGTAAGCGCGTGTTAT
TAGTATGCGTTAATTA-CGTCCCTACCCTTTATACACACCGCCCGTCGCTACTACTAATT
AAATAGCTTAGTAAGGCCTTTAAACTAGCTTAGGGAGGTTAGCAATAACTACCCTAAGCT
AGAAAGTTTGTTAAACTTAGTTATTTAGAGGAAGTAAAAGTCGTAACAAGGTTTCTGTAG
GTG-------AACCTATA--GAAGGATTATTA
>LM_SuperContig_34_1_p
TACCTAGTTAATTCTGCTAGTAGTTATATACTTGTCTTAAAGATTAAGCTATGCATATCT
AAGTATAAGCAATTATACCAT-AAAACTATAAATAGCTTATTAAATTAGTTATTATTTAT
TTAATAGTACCTTACTACTTAGATAACTATAGTAATTCTAGAGCTAATACATGCTAAAAA
CCCTAACTTTAGAAGG---GGTGTATTTA-TTAGATAAAAAACTAACGCCCTTTAGGGCT
TCTTAGTGATTTATAATAACTTTACAGATTATATAGCCTTACGCTAGTAATAGTTTATTT
AAATTTCTGCCCTATTAACTTTTAATAGTAAGGTATTAGCTTACTATAGTTTTAATAGGT
AACGGGGAATTAGGGTTTAATTCTAGAGAGGGAGCCTAAGAAATAGCTACTACATCTAAG
GAAGGCAGCAGGCGCGTAAATTACCTAATCCTAATATAGGGAGGTAGTAACAATAAATAC
TAATATAGGGCTCTTTTAGGTCTTATAATTAGAATAAGTATAATTTAAACCTCTTAATAA
GGAACAATTAGAGGGCAAGTCTAGTGCTAGCAGCTATAGTAATTCTAGCTCTAATAGCGT
ATATTAAAGTTATTGCAGTTAAA---AAGCTTGTAGTTAAAACTTAGGTCTAGCTAG--C
A-GGTCTACCTTACTGCGTGTACTTGTCTAGCTGGGCCTT-CCTTCTAGAGAACCTTATA
CCCTTTACTAGGCGTGTTAGGGA-CTAGGACTTTTACTTTAAAAAAATTAGAGTGTTTAA
AGCAGGCCTTTGCTTAAATACGTTAGT-ATAGAATAATAGAATAGGACATGTGGTCCTAT
TTTGTTAGTTT-CTAGGACTGCTATAA-TAAT-TAATAGGG-ACAGTTAGGGGTATTAGT
ATTTAATTATTAGA-GGTAAAATTCTTGGATTTATTAAAGACTAACTACTATAAAAGCAT
TTGCTAAGGATATTTTTATTAATTAGTAAACAAAAGTTAGGGGATTAAAGATAATTAGAT
ACTGTTGTAGTCTTAACTATAAACTATGCTAACTAGGGATTAGGCGATGTTCTTTTTCTA
ACTCACTTGGTACCTTATAAGAAATTAAAGTTTTTAGGTTCTAGGGGGAGTATAGTTACA
AGGCTAAAACTTAAAGAAGTTAACAG-AAGGGCACTACTAGGCGTGGAGCCTGCGGCTTA
ATTTAACTTAATATAGGGAAACTTACTAGGTCTAGATAAAATAAGGATTAATAGATTAAG
AGCTCTTTCTT--AATTTTTTAGGTGGTGGTGCATAGCTATTCTTAGTTAGTAGAGTAAT
TTGTCTGCTTAATTACAATAATAAATAAGACCTTAACCTGCTAAATAGCTAGGCTAGCTT
TAGCTAGTTGCTAGCTTCTTAGAGGGACTATTAGCTTAAGCTAATAGAAGTTTAAGGCAA
TAACAGGTCTGTAATGCCCTTAGATATTCTAGGCTGCACGCGCGCTACACTAATAGAGCT
AACAAGTTCTTTACCTTAACTAAAAGGTCTAGGTAATCTTGTTAAACTCTATCGTGCTAG
GCATAGAGCATTGTAATTATTG-CT-CTTTAATAAGGAATACCTAGTAAGCGCGTGTTAT
TAGCATAGGTTAATTA-CGTCCCTGCCCTTTATACACACCACCTGTTGCTACTACTAATT
AAATAGCTTAGTGAGGCCTTTAGACTAGCTTAGGGAGGTTAGCAATAACTACCCTAAGCT
AGAAAGTTTGTTAAACTTAGTTATTTAGAGGAAGTAAAAGTCGTAACAAGGTTTCTGTAG
GTA-------AACCTGCA--GAAGGATTATTA
>LM_SuperContig_34_2_p
TACCTAGTTAATTCTGCTAGTAGTTATATGCTTGTCTTAAAGATTAAGCTATGCATATCT
AAGTATAAGTAATTATACTGT-AAAACTGTAAATAGCTTATTAAATTAGTTATTGTTTAT
TTAATAGTACCTTACTACTTAGATAACTATAGTAATTCTAGAGCTAATACATACTAAAAA
CCATAACTTTAGAAGG---GGTGTATTTA-TTAGATAAAAAACTAACGCCCTTTAGGGCT
TCTTAGTAATTTATAATAACTTTACAGATTGTATAGCCTTGCGCTAGCGATAGTTTATTT
AAATTTCTGCCCTATTAACTTTTAATAGTAAGGTATTAGCTTACTATAGTTTTAATAGGT
AACGGGGAATTAGGATTTAATTCTAGAGAGGGAGCCTAAGAAATAGCTACTATATCTAAG
GAAGGCAGCAGGCGCGTAAATTACCTAATCCTAACATAGGGAGGTAGTAACAATAAATAC
TAATATAGGGCTCTTTTAGGTCTTATAATTAGAATAAGTATAATTTAAACCTCTTAACAA
GGAATAATTAGAGGGCAAGTCTAGTGCTAGTAGCTATAGTAATTCTAGCTCTAATAGCGT
ATATTAAAGTTGTTGCAGTTAAA---AAGCTTGTAGTTAAAACTTAGGTCTAGCTAG--C
A-GGTCCGCCTCACCGCGTGTACTTGTCTAGCTAGGCCTT-CCTTCTAGAGAACCTTATG
CCCTTTACTAGGCGTGTTAGGGA-CTAGGACTTTTACTTTAAAAAAATTAGAGTGTTTAA
AGCAGGCCTTTACTTAAATACGTTAGC-ATAGAATAATAGAATAGGACGTGCAGTCCTAT
TTTGTTAGTTT-CTAGGACTACTATAA-TAAT-TAATAGGG-ATAGTTAGGGGTATTAGT
ATTTAATTATTAGA-GGTAAAATTCTTAGATTTATTAAAGACTAACTACTGCAAAAGCAT
TTGCTAAGGATGTTTTTATTAATTAGTAAACAAAAGTTAGGGGATTAAAGATAATTAGAT
ACTATTGTAGTCTTAACCGTAAACTATGCTAACTAGGGATTAGGCAATGTTCTTTTTCTA
ACTCGCTTAGCACCTTATAAGAAATTAAAGTTTTTAGGTTCTAGGGGGAGTATAGTTACA
AGGCTAAAACTTAAAGAAATTAATAG-AAGGGCACCACTAGGCGTAGAGCCTGCGGCTTA
ATTTAACTTAACACGGGGAAACTTACTAGGTCTAGATAAAATAAGGATTAATAGATTAAG
AGCTCTTTCTT--AATTTTTTAGGTAGTAGTGCATAGCTATTCTTAGTTAGTAGAGTAAT
TTGTCTACTTAATTGCGATAACAAACAAGACCTTAACCTGCTAAATAGCTAGGCTAGCTT
TAGCTAGTCGCTAGCTTCTTAGAGGGACTATTAGCTTAAGCTAATAGAAGTTTAAGGTAA
TAACAGGTCTGTAATGCCCTTAGATATTCTAGGCCACACGCGCGCTACACTAATAGAGCT
AACGAGTTCTTTACCTTAACTAAAAGGTCTAGGTAATCTTATTAAACTCTATTGTACTAG
GGATATAGCATTGCAATTATTG-CT-CTTTAATAAGGAATGCCTAGTAAGCGCGTGTTAT
TAGCATGCGTTAATTA-CGTCCCTGCCCTTTATACACACCGCCCGTTGCTACTACTAATT
AAATGGCTTAGTAAGGCCTTTAGACTAGCTTAGGGAGGTTAGCAATAACTACCCTAAGCT
AGAAAGTTTGTTAAACTTAGTTATTTAGAGGAAGTAAAAGTTGTAACAAGGTTTCTATAG
GTA-------AACCTACA--GAAGGATTATTA
>LM_SuperContig_34_3_p
TACCTAGTTAATTCTGCTAGTAGTTATATACTTGTCTTAAAGATTAAGCTATGCATATCT
AAGTATAAGCAATTATACCGT-GAAACTATGAATAGCTTATTAAATTAGTTATTATTTAT
TTAATAGTACCTTACTACTTAGATAACTATAGTAATTCTAGAGCTAATACATGCTAAAAA
CCCTAACTTTAGAAGG---GGTGTATTTA-TTAGATAAAAAACTAACGCCCTTTAGGGCT
TCTTAGTGATTTATAATAACTTTACAGATTATATAGCCTTACGCTAGTAATAGTTTATTT
AAATTTCTGCCCTATTAACTTTTAATAGTAAGGTATTAGCTTACTATAGTTTTAATAGGT
AACGGGGAATTAGGGTTTAATTCTAGAGAGGGAGCCTAAGAAATAGCTACTATATCTAAG
GAAGGCAGCAGGCGCGTAAATTACCTAATCCTAATATAGGGAGGTAGTAACAATAAATAC
TAATATAGGGCTCTTTTAGGTCTTATAATTAGAATAAGTATAATTTAAACCTCTTAACAA
GGAACAATTAGAGGGCAAGTCTAGTGCTAGCAGCTATAGTAATTCTAGCTCTAATAGCGT
ATATTAAAGTTATTGCAGTTAAA---AAGCTTGTAGTTAAAACTTAGGTCTAGCTAG--C
A-GGTCTACCTTACTGCGTGTACTTGTCTGGCTGGGCCTT-CCTTCTAGAGAACCTTATA
CCCTTTACTAGGCGTGTTAGGGA-CTAGGACTTTTACTTTAAAAAAATTAGAGTGTTTAA
AGCAGGCCTTTGCTTAAATACGTTAGT-ATAGAATAATAGAATAGGACATGCGGTCCTAT
TTTGTTAGTTT-CTAGGACTGCCATAA-TAAT-TAATAGGG-ACAGTTAGGGGTATTAGT
ATTTAATTATTAGA-GGTAAAATTCTTGGATTTATTAAAGACTAACTACTGCAAAAGCAT
TTGCTAAGGATGTTTTTATTAATTAGTAAACAAAAGTTAGGGGATTAAAGATAATTAGAT
ACTATTGTAGTCTTAACCGTAAACTATGCTAACTAGGGATTAGGCAATGTTCTTTTTCTA
ACTCGCTTAGCACCTTACAAGAAATTAAAGTTTTTAGGTTCTAGGGGGAGTATAGTTACA
AGGCTAAAACTTAAAGAAATTAATAG-AAGGGCACCACTAGGCGTAGAGCCTGCGGCTTA
ATTTAACTTAACACGGGGAAACTTACTAGGTCTAGATAAAATAAGGATTAATAGATTAAG
AGCTCTTTCTT--AATTTTTTAGGTAGTAGTGCATAGCTATTCTTAGTTAGTAGAGTAAT
TTGTCTACTTAATTGCGATAACAAACAAGACCTTAACCTGCTAAATAGCTAGGCTAGCTT
TAGCTAGTCGCTAGCTTCTTAGAGGGACTATTAGCTTAAGCTAATAGAAGTTTAAGGTAA
TAACAGGTCTGTAATGCCCTTAGATATTCTAGGCCACACGCGCGCTACACTAATAGAGCT
AACGAGTTCTTTACCTTAACTAAAAGGTCTAGGTAATCTTGTTAAACTCTATCGTGCTAG
GCATAGAGCATTGTAATTATTG-CT-CTTTAATAAGGAATACCTAGTAAGCGCGTGTTAT
TAGTATAGGTTAATTA-CGTCCCTGCCCTTTATACACACCACCTATTGCTACTACTAATT
AAATAGCTTAGTGAGGCCTTTAGACTAGCTTAGGGAGGTTAGCAATAACTACCCTAAGCT
AGAAAGTTTGTTAAACTTAGTTATTTAGAGGAAGTAAAAGTCGTAACAAGGTTTCTGTAG
GTA-------AACCTGCA--GAAGGATTATTA
>LM_SuperContig_34_4_p
TACCTAGTTAATTCTGCTAGTAGTTATATACTTGTCTTAAAGATTAAGCTATGCATATCT
AAGTATAAGTAATTATACTGT-AAAACTGTAAATAGCTTATTAAATTAGTTATTGTTTAT
TTAATAGTACCTTACTACTTAGATAACTATAGTAATTCTAGAGCTAATACATACTAAAAA
CCCTAACTTTAGAAGG---GGTGTATTTA-TTAGATAAAAAACTAACGCCCTTTAGGGCT
TCTTAGTAATTTATAATAACTTTACAGATTGTATAGCCTTGCGCTAGCGATAGTTTATTT
AAATTTCTGCCCTATTAACTTTTAATAGTAAGGTATTAGCTTACTATAGTTTTAATAGGT
AACGGGGAATTAGGATTTAATTCTAGAGAGGGAGCCTAAGAAATAGCTACTATATCTAAG
GAAGGCAGCAGGCGCGCAAATTACCTAATCCTAATATAGGGAGGTAGTAACAATAAATAC
TAATATAGGGCTCTTTTAGGTCTTATAATTAGAATAAGTATAATTTAAACCTCTTAACAA
GGAATAATTAGAGGGCAAGTCTAGTGCTAGTAGCTATAGTAATTCTAGCTCTAATAGCGT
ATATTAAAGTTGTTGCAGTTAAA---AAGCTTGTAGTTAAAACTTAGGTCTAGCTAG--C
A-GGTCCGCCTTACCGCGTGTACTTGTCTAGCTAGGCCTT-CCTTCTAGAGAACCTTATG
CCCTTTACTAGGCGTGTTAGGGA-CTAGGACTTTTACTTTAAAAAAATTAGAGTGTTTAA
AGCAGGCCTTTACTTAAATACGTTAGT-ATAGAATAATAGAATAGGACGTGCAGTCCTAT
TTTGTTAGTTT-CTAGGACTACTATAA-TAAT-TAATAGGG-ATAGTTAGGGGTATTAGT
ATTTAATTATTAGA-GGTAAAATTCTTAGATTTATTAAAGACTAACTACTGCAAAAGCAT
TTGCTAAGGATGTTTTTATTAATTAGTAAACAAAAGTTAGGGGATTAAAGATAATTAGAT
ACTATTGTAGTCTTAACCGTAAACTATGCTAACTAGGGATTAGGCAATGTTCTTTTTCTA
ACTCGCTTAGCACCTTACAAGAAATTAAAGTTTTTAGGTTCTAGGGGGAGTATAGTTGCA
AGGCTAAAACTTAAAGAAATTAATAG-AAGGGCACCACTAGGCGTAGAGCCTGCGGCTTA
ATTTAACTTAACACGGGGAAACTTACTAGGTCTAGATAAAATAAGGATTAACAGATTAAG
AGCTCTTTCTT--AATTTTTTAGGTGGTGGTGCATAGCTATTCTTAGTTAGTAGAGTGAT
TTGTCTACTTAATTGCGATAACAAATAAGACCTTAACCTGCTAAATAGCTAGGCTAGCTT
TAGCTAGTTGCTAGCTTCTTAGAGGGACTATTAGCTTAAGCTAATAGAAGTTTAAGGTAA
TAATAGGTCTATAATGCCCTTAGATGTTCTAGGCCGCACGCGCGCTACACTAACAGAGCT
AACAAGTTCTTTACCTTAACTAAAAGGTCTAGGTAATCTTATTAAACTCTGTTGTGCTAG
GGATAGAGTATTATAATTATTG-CT-CTTTAACAAGGAATACCTAGTAAGCGCGTGTTAT
TAGCATGCGTTAATTA-CGTCCCTGCCCTTTGTACACACTGCCTATTGCTACTACCAATT
AAATGGCTTAGTAAGGCCTTTAGACTAGCTTAGGGAGGTTAGCAACAACTACCCTAAGCT
AGAAAGTTCGTTAAACTTAGTTATTTAGAGGAAGTAAAAGTTGTAACAAGGTTTCTATAG
GTG-------AACCTGCA--GAAGGATTATTA
>LM_SuperContig_34_5_p
TACCTAGTTAATTCTGCTAGTAGTTATATGCTTATCTTAAAGATTAAGCTATGTATATCT
AAGTATAAGCAATTATACTAT-AAAACTGCAAATAGCTTATTAAATTAGTTATTGTTTAT
TTAATAGTACCTTACTACTTAGATAACTATAGTAATTCTAGAGCTAATACATGCTAAAAA
CCCTAACTTTAGAAAG---GGTGTATTTA-TTAGATAAAAAACTAACGCCCTTTAGGGCT
TCTTAGTAATTTATAATAACTTTACAGATTGTATGGCCTTGCGCTAGCGATAGTTTATTT
AAATTTCTGCCCTATTAACTTTTAATAGTAAGGTATTAGCTTACTATAGTTTTAACAGGT
AATAGGGAATTAGGGTTTAATTCTAGAGAGGGAGCCTAAGAAATAGCTACTATATCTAAG
GAAGGCAGTAGGCGCGTAAATTACCTAATCCTAATATAAGGAGGTAGTAACAATAAATAC
TAATATAGGGCTCTTTTAGGTCTTGTAATTAGAATAAGTACAATTTAAACCTCTTAACAA
GGAATAATTAGAGGGCAAGTCTAGTGCTAGCAGCTATAGTAATTCTAGCTCTAATAGTGT
ATATTAAAGTTGTTGTAGTTAAA---AAGCTTATAGTTAAAACTTAGGTCTAGCTAG--C
A-GGTCTGCCTTACCGCGTGTACTTATCTAGCTAGGCCTT-CCTTCTAGAGAACCTTATG
CCCTTTACTAGGCGTGTTAGGGA-CTAGGACTTTTACTTTAAAAAAATTAGAGTGTTTAA
AGCAGGCCTTTGCTTAAATACGTTAGT-ATAGAATAATAGAATAGGACGTGCAGTCCTAT
TTTATTAGTTT-CTAGGACTACTATAA-TAAT-TAATAGGG-ATAGTTAGGGGTATTAGT
ATTTAATTATTAGA-GGTAAAATTCTTAGATTTATTAAAGACTAACTACTGCGAAAGCAT
TTACTAAGGATATTTTTATTAATTAGTAAACAAAAGTTAGGGGATTAAAGATAATTAGAT
ACTATTGTAGTCTTAACTATAAACTATGCTAACTAGGGATTAGGCGATATTCTTTTTCTA
ACTCGCTTGGCACCTTACAAGAAATCAAAGTTTTTAGGTTCTAGAGGGAGTATAGTTGCA
AGGCTAAAACTTAAAGAAATTAACAG-AAGGGCACTACTAGGCGTGGAGCCTGCGGCTTA
ATTTAACTTAACACAGGGAAACTTACTAGGTCTAGATAAAATAAGGATTAACAGATTAAG
AGCTCTTTCTT--GATTTTTTAGGTGGTGGTGCATAGCTATTCTTAGTTAGTAGAGTGAT
TTATCTACTTAATTGCAATAACAAACAAGACCTTAACCTGCTAAATAGCTAGGCTAGCTT
TAGCTAGTCGCTAGCTTCTTAGAGGGACTATTAGCTTAAGCTAATAGAAGTTTAAGGTAA
TAATAGGTCTATAATACCCTTAGATATTCTAGGCCACACGCGCGCTACACTAATAGAGCT
AACAAGTTCTTTACCTTAACTAAAAGGTCTAGGTAATCTTATTAAACTCTGTTGTGCTAG
GGATAGAGTATTGCAATTATTG-CT-CTTTAATAAGGAATGCCTAGTAAGCGCGTGTTAT
TAGTATGCGTTAATTA-CGTCCCTACCCTTTATACACACCACCTGTCGCTACTACTAATT
AAATAGCTTAGTAAGGCCTTTAGACTAGCTTAGGGAGGTTAGCAATAACTACCCTAAGCT
AGAAAGTTTGTTAAACTTAGTTATTTAGAGGAAGTAAAAGTCGTAACAAGGTTTCTATAG
GTG-------AACCTGCA--GAAGGATTATTA
>LM_SuperContig_34_6_p
TACCTAGTTAATTCTGCTAGTAGTTATATACTTATCTTAAAGATTAAGCTATGCATGTCT
AAGTATAAGCAATTATACTGT-GAAACTGCAAATAGCTTATTAAATCAGTTATCGTTTAT
TTAATAGTACCTTACTACTTAGATAACTATAGTAACTCTAGAGCTAATACATACTAAAAA
CCCTAACTTTAGAAGG---GGTGTATTTA-TTAGATAAAAAACCAACGCCCTTTAGGGCT
TCTTAGTGATTTATAATAACTTTACAGATCGCATGGCCTTGCGCTAGCGATAGTTTATTT
AAATTTCTGCCCTATTAACTTTTAATAGTAAGGTATTAGCTTACTATAGTTTTAACAGGT
AACGGGGAATTAGGGTTCAATTCTAGAGAGGGAGCCTAAGAAACAGCTACCACATCTAAG
GAAGGTAGTAGGCGCGCAAATTACCTAATCCTAACATAGGGAGGTAGTGACAATAAATAC
TAATATAGGGCTCTTTTAGGTCTTGTAATTAGAATAAGTACAATTTAAACCTCTTAATAA
GGAACAATTAGAGGGCAAGTCTAGTACTAGCAGCCGTGGTAATTCTAGCTCTAATAGCGT
ATATTAAAGTTGTTGCAGTTAAA---AAGCTTGTAGTTAAAACTTAGGTCTGGCTAG--T
A-GGTCCACCTTACCGCGTGTACTTGTCCGGCTAGGCCTT-CCTTCTAGAGAACCTTATG
CCCTTTACTAGGCGTGTTAGGGA-CCAGGACTTTTACTTTAAAAAAATTAGAGTGTTTAA
AGCAGGCCTTTGCTTAAATACGTTAGC-ATAGAATAATAGAATAGGATATACAGTCCTAT
TTTGTTAGTTT-CTAGGACTGCCATAA-TAAT-TAATAGGG-ACAGTTAGGGGCATTAGT
ATTTAATTGTTAGA-GGTAAAATTCTTGGATTTATTAAAGACTAACTACTGCGAAAGCAT
TTGCTAAGGATGTTTTTATTAATTAGTAAACAAAAGTTAGGGGATTAAAGACAATTAGAT
ACTATTGTAGTCTTAACCGTAAACTATGCTAACTAGGGATTGGGCGATGTTCTTTTTCTA
ACTCGCTTAGCACCTTACAAGAAATTAAAGTTTTTGGGTTCTAGGGGGAGTATAGTTGTA
AGGCTAAAACTTAAAGAAATTAATAG-AAGGGCACTACTAGGCGTAGAGCCTGCGGCTTA
ATTTAACTTAACACAGGGAAACTCACCAGGTCTAGATAAAATAAGGATTAATAGATTAAG
AGCTCTTTCTT--GATTTTTTAGGTGGTAGTGCATAGCCGTTCTTAGTTAGTGGAGTAAT
TTGTCTGCTTAATTGCGATAACAAACAAGACCTTAACCTGCTAAATAGCTAGGCTAGCTT
TAGCTAGTTGCCAGCTTCTTAGAGGGACTATTAGCTTAAGCTAATAGAAGTTTAAGGCAA
TAACAGGTCTGTAATGCCCTTAGATATTCTAGGCCGCACGCGCGCTACACTGACAGAGCT
AACAAGTTCTTTACCTTAACCAAAAGGTCTAGGTAATCTTGTTAAACTCTGTCGTGCTAG
GGATAGAGCATTGCAATTATTA-CT-CTTTAATAAGGAATACCTAGTAAGCGCGTGTTAT
TAGCATGCGTTAATTA-CGTCCCTGCCCTTTATACACACCGCCTGTTGCTACTACTAATT
AAATAGCTTAGTAAGGCCTTTGGACTAGCTTAGGGAGGTTAGCAATAACTACCCTAAGCT
AGAAAGTTCGTTAAACTTGGTTATTTAGAGGAAGTAAAAGTCGTAACAAGGTTTCTGTAG
GTA-------AACCTGTA--GAAGGATTATTA
>LM_SuperContig_34_7_p
TACCTAGTTAATTCTGCTAGTAGTTATATGCTTGTCTTAAAGATTAAGCTATATATGTCT
AAGTATAAGTAATTATACTAT-AAAACTGCAAATAGCTTATTAAATTAGTTATTATTTAT
TTAATAGTACCTTACTACTTAAATAACTATAGTAATTCTAGAGCTAATATATGCTAAAAA
CCCTAACTTTAGAAGG---GGTGTATTTA-TTAGATAAAAAACTAACGCCCTTTAGGGCT
TCTTAGTAATTTATAATAACTTTACAGATTGTATAGCCTTGCGCTAGCAACAGTTTATTT
AAATTTCTGCCCTATTAACTTTTAATAGTAAGGTATTAGCTTACTATAGTTTTAACAGGT
AACGGGGAATTAGGGTTTAATTCTAGAGAGGGAGCCTAAGAAACAGCTACCATATCTAAG
GAAGGCAGTAGGCGCGCAAATTACCCAATCCTAACACGGGGAGGTAGTAATAATAAATAC
TAATATAGGGCTCTTTTAGGTCTTATAATTAGAATAAGTATAATTTAAACCTCTTAACAA
GGAATAATTAGAGGGCAAGTCTAGTGCTAGTAGCTGCAGTAATTCTAGCTCTAATAGCGT
ATATTAAAGTTGTTGCAGTTAAA---AAGCTTATAGTTAAAACTTAGGTCTAGCTAG--C
A-GGTCTGCCTTACCGCGTGTACTTGTCTAGCTAGGCCTT-CCTTCTAGAGAACCTTATG
CCCTTTACTAGGCGTGTTAGGGA-CTAGGACTTTTACTTTAAAAAAATTAGAGTGTTTAA
AGCAGGCCTTTGCTTAAATACGTTAGT-ATAGAATAATAGAATAGGACGTGCGGTCCTAT
TTTATTAGTTT-CTAGGACCGCTGTAA-TAAT-TAATAGGG-ATAGTTAGGGGCATTAGT
ATTTAATTATTAGA-GGTAAAATTCTTAGATTTATTAAAGACTAACTACTGCGAAAGCAT
TTGCTAAGGATGTTTTTATTAATTAGTAAACAAAAGTTAGGGGATTAAAGATAATTAGAT
ACTGTCGTAGTCTTAACTGTAAACTATACTAACTAGGGATTAGGCGATGTTCTTTTTCTA
ACTCGCTTGGCACCTTATAAGAAATTAAAGTTTTTAGGTTCTAGGGGGAGTATAGTCGCA
AGGCTAAAACTTAAAGAAATTGATAG-AAGGGCACCACTAGGCGTGGAGCCTGCGGCTTA
ATTTAACTTAACACAGGGAAACTTACTAGGTCTAGATAAAATAAGGATTAATAGATTAAG
AGCTCTTTCTT--AATTTTTTAGGTGGTGGTGCATAGCTGTTCTTAGTTAGTGGAGTGAT
TTGTCTGCTTAATTGCGATAACGAATGAGACCTTAACCTGCTAAATAGCTAGGCTAGCTT
TAGCTAGTTGCTAGCTTCTTAGAGGGACTATTAGCTTAAGCTAATAGAAGTTTAAGGCAA
TAACAGGTCTGTAATGCCCTTAGATGTTCTAGGCTGCACGCGCGCTACACTAACAGAGCT
AACAAGTTCTTTACCTTAACTAAAAGGTCTAGGTAATCTTGTTAAACTCTATTGTGCTAG
GGATAGAGCATTGCAATTATTA-CT-CTTTAATAAGGAATGCCTAGTAAGCGCGTGTTAT
TAGCATGCGTTGATTA-CGTCCCTGCCCTTTGTATATACTGCCTGTTGCTACTACTAATT
AAATGGCTTAGTAAGGCCTTTAGACTAGCTTAGGGAGGTTAGTAATAACTACCCTAAGCT
AGAAAGTTTGTTAAACTTGGTTATTTAGAGGAAGTAAAAGTTGTAACAAGGTTTCTGTAG
GTG-------AACCTGTA--GAAGGATTATTA
>LM_SuperContig_35_1_p
TACCTAGTTAATTCTGCTAGTAGTTATATACTTGTCTTAAAGATTAAGCTATACATGTCT
AAGTATAAGCAATTATACTGT-GAAACTGCGAATAGCTTATTAAATTAGTTATCGTTTAT
TTAATAGTACCTTACTACTTAGATAACTGTGGTAATTCTAGAGCTAATATATGCTAAAAA
CCCTAACTTTAGAAGG---GGTGTATTTA-TTAGATAAAAAACCAACGCCCTTTAGGGCT
TCTTAGTAATTTATAATAACTTTACGGATTGTATGGCCTTACGCTGGCGATAGTTTATTT
AAATTTCTGCCCTATTAACTTTTAATAGTAAGGTATTAGCTTACTATAGTTTTAACGGGT
AACAGGGAATTAGGGTTTAATTCTAGAGAGGGAGCCTAAGAAATGGCTACTACATCCAAG
GAAGGCAGTAGGCGCGCAAATTACCTAATCCTAATACAGGGAGGTAGTGACAATAAATAC
TAATATAGGGCTCTTTTAGGTCTTATAATTAGAATAAGTATAATTTAAACCTCTTAACAA
GGAACAATTAGAGGGCAAGTCTGGTGCTAGCAGCCACGGTAATTCTAGCTCTAATAGCGT
ATATTAAAGTTGTTGCAGTTAAA---AAGCTTGTAGTTAAAACTTAGGTCTAGCTAG--C
A-GGTCCGCCTTACCGCGTGTACTTGTCTAGCCGGGCCTT-CCTTCTAGAGAACCTTATG
CCCTTTACTAGGCGTGTTAGGGA-CTAGGACTTTTACTTTAAAAAAATTAGAGTGTTTAA
AGTAGGCCTTTGCTTAAATACGTTAGC-ATAGAATAATAGAATAGGACGTGCAGTCCTAT
TTTATTAGTTT-CTAGGACTGCTATAA-TAAT-TAATAGGG-ACAGTTAGGGGCATTAGT
ATTTAATTATTAGA-GGTGAAATTCTTGGATTTATTAAAGACTAACTACTGCGAAAGCAT
TTGCTAAGGATGTTTTTATTAATTAGTAAACAAAAGTTAGGGGATCAAAGACAATTAGAT
ACCGTTGTAGTCTTAACTGTAAACTATACTAACTAGGGATTAGGCGATGTTCTTTTTCTA
ACTCGCTTAGCACCTTACAAGAAATCAAAGTTTTTGGGTTCTAGGGGGAGTATGGTCGCA
AGGCTGAAACTTAAAGAAATTAACAG-AAGGGCACTACTAGGCGTAGAGCCTGCGGCTTA
ATTTAACTTAACATAGGGAAACTTACTAGGTCTAGATAAAATAAGGATTGACAGATTAAG
AGCTCTTTCTT--GATTTTTTAGGTGGTGGTGCATGGCCGTTCTTAGTTAGTAGAGTGAT
TTGTCTACTTAATTGCGATAACAAACAAGACCTTAACCTGCTAAATAGCTAGGCTAGCTT
TAGCTAGTTGCTAGCTTCTTAGAGGGACTATTAGCTTAAGCTAATAGAAGTTTAAGGTAA
TAACAGGTCTATAATGCCCTTAGATATTCTAGGCCGCACGCGCGCTACACTAACAGAGCT
AACAAGTTCTTTACCTTAACTAAAAGGTCTAGGTAATCTTGTTAAACTCTGTTGTGCTAG
GGATAGAGCATTGTAATTATTG-CT-CTTTAATAAGGAATGCCTAGTAAGCGCGTGTTAT
TAGCATGCGTTAATTA-CGTCCCTGCCCTTTATACACACTACCTGTCGCTACTACTAATT
AAATAGCTTAGTAAGGCCTTTAGACTAGCTTAGGGAGGTTAGCAACAACTACCCTAAGCT
AGAAAGTTCGTTAAACTTGGTTATTTAGAGGAAGTAAAAGTTGTAACAAGGTTTCTATAG
GTG-------AACCTGTG--GAAGGATTATTA
>LM_SuperContig_35_2_p
TACCTAGTTAATTCTGCTAGTAGTTATATACTTGTCTTAAAGATTAAGCTATGCATGTCT
AAGTATAAGCAATTATACCGT-GAAACTACAAATAGCTTATTAAATTAGTTATTGTTTAT
TTAATAATACCTTACTACTTAGATAACTATAGTAATTCTAGAGCTAATACATGCTAAAAA
CCCTAACTTTAGAAGG---GGTGTATTTA-TTAGATAAAAAACCAACGCCCTTTAGGGCT
TCTTAGTAATTTATAATAACTTTACAGATTGCATGGCCTTATGCTAGCGACGGTTTATTT
AAATTTCTGCCCTATTAACTTTTAATAGTAAGGTATTAGCTTACTATGGTTTTAACAGGT
AACAGGGAATTAGGGTTTAATTCTAGAGAGGGAGCCTAAGAAATAGCTACTACATCTAAG
GAAGGTAGCAGGCGCGCAAATTACCTAATCCTAATATAGGGAGGTAGTAACAATAAATAC
TAATATAGGGCTCTTTTAGGTCTTGTAATTAGAATAAGTACAATTTAAACCTCTTAACGA
GGAATAATTAGAGGGCAAGTCTAGTGCTAGCAGCTGTAGTAATTCTAGCTCTAATAGCGT
ATATTAAAGTTATTGCAGTTAAA---AAGCTTGTAGTTAAAACTTAGGTCTAGCTAG--C
A-GGTCTGCCTTACTGCGTGTACTTGTCTAGCTAGGCCTT-CCTTCTAGAGAACCTTATG
CCCTTTACTAGGCGTGTTAGGGA-CTAGGACTTTTACTTTAAAAAAATTAGAGTGTTTAA
AGTAGGCCTTTGCTTAAATACGTTAGC-ATAGAATAATAGAATAGGACGTGCGGTCCTAT
TTTATTAGTTT-CTAGGACTGCTGTAA-TAAT-TAATAGGG-ACAGTTAGGGGTATTAGT
ATTTAATTGTTAGA-GGTAAAATTCTTAGATTTATTAAAGACTAACTACTACAAAAGCAT
TTACTAAGGATGTTTTTATTAATTAGTAAATAAAAGTTAGGGGATTAAAGATAATTAGAT
ACTGTTGTAGTCTTAACTGTAAACTATACTAACTAGGGATTAGGCAATGTTCTTTTTCTA
ACTTGCTTAGCACCTTACAAGAAATTAAAGTTTTTAGGTTCTAGGGGGAGTATGGTTGCA
AGGCTAAAACTTAAAGAAATTAATAG-AAGGGCACCACTAGGCGTGGAGCCTGCGGCTTA
ATTTAACTTAACACAGGGAAACTTACTAGGTCTAGATAAAATAAGGATTAACAGATTAAG
AGCTCTTTCTT--AATTTTTTAGGTGGTGGTGCATAGCTATTCTTAGTTAGTAGAGTGAT
TTGTCTGCTTAATTGCGATAACAAATAAGACCTTAACCTACTAAATAGCTAGGCTAGCTT
TAGCTAGTCGCTAGCTTCTTAGAGGGACTATTAGCTTAAGCTAATAGAAGTTTAAGGCAA
TAATAGGTCTATAATACCCTTAGATATTCTAGGCTGCACGCGCGCTACACTAACAGAGCT
AACAAGTTCTTTACCTTAACTAAAAGGTCTAGGTAATCTTGTTAAACTCTGTTATGCTAG
GGATAGAGTATTATAATTATTA-CT-CTTTAATAAGGAATGCCTAGTAAGCGCGTGTTAT
TAGCATGCGTTAATTA-CGTCCCTGCCCTTTGTACACACTGCCTGTCGCTACTACTAATT
AAATGGCTTAGTGAGGCCTTTGGACTAGCTTAGGGAGGTTAGTAACAACTACCCTAAGCT
AGAAAGTTTGTTAAACTTAGTTATTTAGAGGAAGTAAAAGTTGTAACAAGGTTTCTATAG
GTA-------AACCTGTG--GAAGGATTATTA
>LM_SuperContig_35_3_p
TACCTAGTTAATTCTACTAGTAGTTATATACTTATCTTAAAGATTAAGCTATATATATCT
AAGTATAAGCAATTATACTGT-GAAACTGCGAATAGCTTATTAAATCAGTTATTATTTAT
TTAATAGTACCTTACTACTTAGATAACTATAGTAATTCTAGAGCTAATACATGCTAAAAA
CCCTAACTTTAGAAGG---GGTGTATTTA-TTAGATAAAAAACCAACGCCCTTTAGGGCT
TCTTAGTAATTCATAATAACTTTACAGATCGTATAGCCTTGCGCTAGCGATAGTTTATTC
AAATTTCTGCCCTATTAACTTTCAATAGTAAGGTATTAGCTTACCATAGTTTTAACGGGT
AATAGGGAATTAGGGTTTAATTCTAGAGAGGGAGCCTAAGAAACAGCTACTACATCCAAG
GAAGGCAGCAGGCGCGTAAATTACCTAATCCTAACATAGGGAGGTAGTAACAATAAATAC
TAATATAGGGCTCTTTTAGGTCTTATAATTAGAATAAGTACAATTTAAACCTCTTAATAA
GGAACAATTAGAGGGCAAGTCTAGTGCTAGCAGCCGCGGTAATTCTAGCTCTAATAGCGT
ATATTAAAGTTATTGCAGTTAAA---AAGCTTGTAGTTAAAACTTAGGTCTAGCTAG--C
A-GGTCCGCCTCACTACGTGTACTTGTCCGGCCGGGCCTT-CCTTCTAGAGAACCTTATG
CCCTTTACTAGGCGTGTTAGGGA-CTAGGACTTTTACTTTAAAAAAATTAGAGTATTTAA
AGCAGGCCTTTGCTTAAATACGTTAGC-ATAGAATAATAGAATAGGACGTACAGTCCTAT
TTTGTTAGTTT-CTAGGACTACTATAA-TAAT-TAATAGGG-ATAGTTAGGGGTATTAGT
ATTTAATTATTAGA-GGTGAAATTCTTAGATTTATTAAAGACTAACTACTACAAAAGTAT
TTGCTAAGGATATTTTTATTAATTAGTAAACAAAAGTTAGGGGATTAAAGACAATTAGAT
ACTATTGTAGTCTTAACTGTAAACTATGCTAACTAGGGATTAAGTAATGTTCTTTTTCTA
ACTCGCTTAGCACCTTACAAGAAATTAAAGTTTTTAGGTTCTAGGGGGAGTATAGTCGCA
AGGCTAAAACTTAAAGAAATTAATAG-AAGGGCACTACTAGGCGTAGAGCCTGCGGCTTA
ATTTAACTTAACATAGGGAAACTTACTAGGTCTAGATAAAATAAGGATTAATAGATTAAG
AGCTCTTTCTT--AATTTTTTAGGTAGTAGTGCATAGCTATTCTTAGTTAGTAGAGTAAT
TTGTCTGCTTAATTGCGATAACAAATAAGACCTTAACCTGCTAAATAGCTAGGCTAGCTT
TAGCTAGTCGCTAGCTTCTTAGAGGGACTATTAGCTTAAGCTAATAGAAGTTTAAGGCAA
TAACAGGTCTGTAATGCCCTTAGATGTTCTAGGCTGCACGCGCGCTACACTAACAGAGCC
AACAAGTTCTTTACCTTAACTAAAAGGTCTAGGTAATCTTATTAAACTCTGTTGTGCTAG
GGATAGAGCATTGCAATTATTG-CT-CTTTAACAAGGAATACCTAGTAAGCGCGTGTTAT
TAGCATGCGTTAATTA-CGTCCCTGCCCTTTGTACACACCGCCCGTCGCTACTACCAATT
AAATAGCTTAGTAAGGCCTTTGGACTAGCTTAGGGAGGTTAGCAACAACCACCCTAAGCT
AGAAAGTTTGTTAAACTTAGTTATTTAGAGGAAGTAAAAGTTGTAACAAGGTTTCTATAG
GTA-------AACCTGCA--GAAGGATTATTA
>LM_SuperContig_35_4_p
TACCTAGTTAATTCTGCTAGTAGTTATATACTTGTCTTAAAGATTAAGCTATATATGTCT
AAGTATAAGTAATTATACTGT-AAAACTACGAATGGCTTATTAAATTAGTTATTGTTTAT
TTAATAGTACCTTACTACTTAGATAACTATAGTAATTCTAGAGCTAATACATGCTAAAAA
CCCTAACTTTAGAAGG---GGTGTATTTA-TTAGATAAAAAACCAACGCCCTTTAGGGCT
TCTTAGTAATTTATAATAACTTTACAAATTATATAGCCTTGCGCTAGCAACAGTTTATTT
AAATTTCTGCCCTATTAACTTTTAATAGTAAGGTATTAGCTTACCATAGTTTTAACAGGT
AACAGGGAATTAGGGTTTAATTCTAGAGAGGGAGCCTAAGAAATAGCTACCATATCTAAG
GAAGGCAGCAGGCGCGCAAATTACCTAATCCTAACATAGGGAGGTAGTAACAATAAATAC
TAATATAGGGCTCTTTTAGGTCTTATAATTAGAATAAGTATAATTTAAACCTCTTAACAA
GGAACAATTAGAGGGCAAGTCTAGTGCTAGTAGCTGTGGTAATTCTAGCTCTAATAGCGT
ATATTAAAGTTGTTGCAGTTAAA---AAGCTTGTAGTTAAAACTTAGGTCTAGCTAG--C
A-GGTCTGCCTTACCGCGTGTACTTGTCTAGCTGGGCCTT-CCTTCTAGAGAACCTTATG
CCCTTTACTAGGCGTGTTAGGGA-CTAGGACTTTTACTTTAAAAAAATTAGAGTGTTTAA
AGTAGGCCTTTGCTTAAATACGTTAGC-ATAGAATAATAGAATAGGACGTGCGGTCCTAT
TTTGTTAGTTT-CTAGGACTACCGTAA-TAAT-TAATAGGG-ACAGTTAGGGGTATTAGT
ATTTAATTGTTAGA-GGTAAAATTCTTGGATTTATTAAAGACTAACTACTACAAAAGCAT
TTGCTAAGGATATTTTTATTAATTAGTAAACAAAAGTTAGGGGATTAAAGACAATTAGAT
ACTGTTGTAGTCTTAACTGTAAACTATGCTAACTAGGGATTAGGCGATGTTCTTTTTCTG
ACTTGCTTGGCACCTTACAAGAAATTAAAGTTTTTAGGTTCTAGGGGGAGTATGGTCGCA
AGGCTAAAACTTAAAGAAATTGACAG-AAGGGCACTACTAGGCGTAGAGCCTGCGGCTTA
ATTTGACTTAACACAGGGAAACTTACTAGGTCTAGATAAAATAAGGATTAATAGATTAAG
AGCTCTTTCTT--AATTTTTTAGGTAGTGGTGCATGGCTATTCTTAGTTAGTAGAGTGAT
TTGTCTGCTTAATTGCGATAACAAACGAGACCTTAACCTGCTAAATAGCTAGGCTAGCTT
TAGCTAGTTGCTAGCTTCTTAGAGGGACTATTAGCTTAAGCTAATAGAAGTTTAAGGTAA
TAACAGGTCTATAATGCCCTTAGATGTTCTAGGCTGCACGCGCGCTACACTAATAGAGCT
AATAAGTTCTTTACCTTAACTAAAAGGTCTAGGTAATCTTGTTAAACTCTGTTGTGCTAG
GGATAGAGCATTGCAATTATTG-CT-CTTTAACAAGGAATGCCTAGTAAGCGTGTGTTAT
TAGCATGCGTTAATTA-CGTCCCTGCCCTTTGTACACACTGCCTGTCGCTACTACTAATT
AAATGGCTTAGTAAGGCCTTTAGACTAGCTTAGGGAGGTTAGTAATAACTACCCTAAGCT
AGAAAGTTTGTTAAACTTAGTTATTTAGAGGAAGTAAAAGTCGTAACAAGGTTTCTATAG
GTG-------AACCTGCA--GAAGGATTATTA
>LM_SuperContig_37_1_p
TACCTAGTTAATTCTACTAGTAGTTATATGCTTGTCTTAAAGATTAAGCTATGCATATCT
AAGTATAAGCAATTATACTAT-AAAACTACAAATAGCTTATTAAATTAGTTATTATTTAT
TTAATAGTACCTTACTACTTAGATAACTATAGTAATTCTAGAGCTAATACATGCTAAAAA
CCCTAACTTTAGAAGG---GGTGTATTTA-TTAGATAAAAAACTAACGCCCTTTAGGGCT
TCTTAGTGATTTATAATAACTTTACAGATCGCATAGCCTTGCGCTAGTAATAGTTTATTT
AAATTTCTGCCCTATTAACTTTTAATAGTAAGGTATTGGCTTACTATAGTTTTAACAGGT
AACGGGGAATTAGGGTTTAATTCTAGAGAGGGAGCCTAAGAAATAGCTACTACATCCAAG
GAAGGCAGCAGGCGCGCAAATTACCTAATCCTAACATAGGGAGGTAGTAATAATAAATAC
TAATATAGGGCTCTTTTAGGTCTTGTAATTAGAATAAGTATAATTTAAACCTCTTAACGA
GGAACAATTAGAGGGCAAGTCTAGTGCTAGTAGCTGCAGTAATTCTAGCTCTAATAGCGT
ATATTAAAGTTGTTGCAGTTAAA---AAGCTTGTAGTTAAAACTTAGGTCTAGCTAG--C
A-GGTCCGCCTTACCGCGTGTACTTGTCTGGCCAGGCCTT-CCTTCTAGAGAACCTTATA
CCCTTTACTAGGCGTGTTAGGGA-CTAGGACTTTTACTTTAAAAAAATTAGAGTGTTTAA
AGCAGGCCTTTGCTTAAATACGTTAGC-ATAGAATAATAGAATAGGACGTGCAGTCCTAT
TTTGTTAGTTT-CTAGGACTACTGTAA-TAAT-TAATAGGG-ATAGTTAGGGGCATTAGT
ATTTAATTGTTAGA-GGTAAAATTCTTAGATTTATTAAAGACTAACTACTGCGAAAGCAT
TTGCTAAGGATGTTTTTATTAATTAGTAAACAAAAGTTAGGGGATTAAAGATAATTAGAT
ACTGTTGTAGTCTTAACTATAAACTATGCTAACTAGGGATTAGGCAATGTTCTTTTTCTA
ACTCGCTTGGCACCTTATAAGAAATTAAAGTTTTTAGGTTCTAGGGGGAGTATGGTTGTA
AGGCTAAAACTTAAAGAAATTAATAG-AAGGGCACTACTAGGCGTGGAGCCTGCGGCTTA
ATTTGACTTAACATAGGGAAACTTACTAGGTCTAGATAAAATAAGGATTAATAGATTAAG
AGCTCTTTCTT--GATTTTTTAGGTGGTGGTGCATAGCCGTTCTTAGTTAGTAGAGTGAT
TTGTCTGCTTAATTGCGATAATAAACAAGACCTTAACCTGCTAAATAGCTAGGCTAGCTT
TAGCTAGTTGCTAGCTTCTTAGAGGGACTATTAGCTTAAGCTAATAGAAGTTTAAGGTAA
TAACAGGTCTGTGATGCCCTTAGATATTCTAGGCCACACGCGCGCTACACTAACAGAGCT
AACGAGTTCTTTACCTTAACTAAAAGGTCTAGGTAATCTTATTAAACTCTGTCGTGCTAG
GGATAGAGCATTGTAATTATTG-CT-CTTTAATAAGGAATACCTAGTAAGCGCGTGTTAT
TAGCATGCGTTAATTA-CGTCCCTGCCCTTTATACACACTGCCTGTCGCTACTACTAATT
AAATAGCTTAGTAAGGCCTTTAGACTAGCTTAGGGAGGTTAGCAATAACTACCCTAAGCT
AGAAAGTTTGTTAAACTTGGTTATTTAGAGGAAGTAAAAGTTGTAACAAGGTTTCTGTAG
GTG-------AACCTGCA--GAAGGATTATTA
>LM_SuperContig_37_2_p
TACCTAGTTAATTCTACTAGTAGTTATATACTTATCTTAAAGATTAAGCTATACATATCT
AAGTATAAGCAATTATACTGT-GAAACTGCGAATAGCTTATTAAATCAGTTATTATTTAT
TTAATAGTACCTTACTACTTAGATAACTATAGTAATTCTAGAGCTAATACATGCTAAAAA
CCCTAACTTTAGAAGG---GGTGTATTTA-TTAGATAAAAAACCAACGCCCTTTAGGGCT
TCTTAGTAATTCATAATAACTTTACAGATCGTATAGCCTTGCGCTAGCGATAGTTTATTC
AAATTTCTGCCCTATTAACTTTCAATAGTAAGGTATTAGCTTACCATAGTTTTAACGGGT
AATAGGGAATTAGGGTTTAATTCTAGAGAGGGAGCCTAAGAAACAGCTACTACATCCAAG
GAAGGCAGCAGGCGCGTAAATTACCTAATCCTAACATAGGGAGGTAGTAACAATAAATAC
TAATATAGGGCTCTTTTAGGTCTTATAATTAGAATAAGTACAATTTAAACCTCTTAATAA
GGAACAATTAGAGGGCAAGTCTAGTGCTAGCAGCCGCGGTAATTCTAGCTCTAATAGCGT
ATATTAAAGTTGTTGCAGTTAAA---AAGCTCGTAGTTAAAACTTAGGTCTAGCTAG--C
A-GGTCCGCCTTACCACGTGTACTTGTCTAGCTAGGCCTT-CCTTCTAGAGAACCTTATA
CCCTTTACTAGGCGTGTTAGGGA-CTAGGACTTTTACTTTAAAAAAATTAGAGTATTTAA
AGCAGGCCTTTGCTTAAATACGTTAGC-ATAGAATAATAGAATAGGACGTGCGGTCCTAT
TTTGTTAGTTT-CTAGGACTACTGTAA-TAAT-TAATAGGG-ACAGTTAGGGGCATTAGT
ATTTAATTATTAGA-GGTGAAATTCTTAGATTTATTAAAGACTAACTACCATAAAAGCAT
TTACTAAGGATGTTTTTATTAATTAGTAAACAAAAGTTAGGGGATTAAAGATAATTAGAT
ACCGTCGTAGTCTTAACTGTAAACTATGCTAACTAGGGATTAGGTAATGTTCTTTTTCTA
ACTCGCTCAGCACCTTACAAGAAATCAAAGTTTTTAGGTTCTAGGGGGAGTATAGTCGCA
AGGCTAAAACTTAAAGAAATTAATAG-AAGGGCACTACTAGGCGTGGAGCCTGCGGCTTA
ATTTAACTTAACACAGGGAAACTTACTAGGTCTAGATAAAATAAGGATTAATAGATTAAG
AGCTCTTTCTT--GATTTTTTAGGTGGTGGTGCATAGCTATTCTTAGTTAGTGGAGTGAT
TTGTCTGCTTAATTGCGATAATAAACAAGACCTTAACCTGCTAAATAGCCAGGCTAGCTT
TAGCTAGTTACTAGCTTCTTAGAGGGACTATTAGCTTAAGCTAATAGAAGTTTAAGGCAA
TAACAGGTCTGTGATGCCCTTAGATATTCTAGGCTGCACGCGCGCTACACTAATAGAGCT
AATAAGTTCTTTACCTTAACTAAAAGGTCTAGGTAATCTTGTTAAACTCTGTCGTGCTAG
GGATAGAGCATTGCAATTATTATCTGCTTTAACAAGGAATGCCTAGTAAGCGCGTGTTAT
TAGTATGCGTTAATTA-CGTCCCTGCCCTTTATACACACTGCCCGTCACTACTACTAATT
AAATAGCTTAGTAAGGCCTTTAGACTAGCTTAGGGAGGTTAGCAATAACTACCCTAAGCT
AGAAAGTTCGTTAAACTTAGTGATTTAGAGGAAGTAAAAGTCGTAACAAGGTTTCTATAA
GTA-------AACCTGCG--GAAGGATTATTA
>LM_SuperContig_37_4_p
TACCTAGTTAATTCTGCTAGTAGTTATATGCTTATCTTAAAGATTAAGCTATGCATATCT
AAGTATAAGCAATTATACCGT-AAAACTGCAAATGGCTTATTAAATTAGTTATCGTTTAT
TTAATAGTACCTTACTACTTAGATAACTATAGTAATTCTAGAGCTAATATATGCTAAAAA
CCCTAACTTTAGAAGG---GGTGTATTTA-TTAGATAAAAAACTAACGCCCTTTAGGGCT
TCTTAGTAATTTATGATAACTTTATAGATCGCATGGCCTTGCGCCAGCGACGGTTTATTT
AAATTTCTGCCCTATTAACTTTTAATAGTAAGGTATTGGCTTACTATAGTTTTAACGGGT
AATAGGGAATTAGGGTTTAATTCTAGAGAGGGAGCCTAAGAAATGGCTACTATATCCAAG
AAAGGCAGTAGGCGCGCAAATTACCTAATCCTAACACAGGGAGGTAGTGACAATAAATAC
TAATATAGGGCTCTTTTAGGTCTTATAATTAGAATAAGTATAATTTAAACCTCTTAATAA
GGAACAATTAGAGGGCAAGTCTAGTGCTAGCAGCTACAGTAATTCTAGCTCTAATAGCGT
ATATTAAAGTTATTGCAGTTAAA---AAGCTTGTAGTTAAAACTTAGGTCTAGCTAG--C
A-GGTCTGCCTCACCGCGTGTACTTGTCTAGCTAGGCCTT-CCTTCTAGAGAACCTTATG
CCCTTTACTAGGCGTGTTAGGGA-CTAGGACTTTTACTTTAAAAAAATTAGAGTGTTTAA
AGCAGGCCTTTGCTTAAATACGTTAGT-ATAGAATAATAGAATAGGACGTGCGGTCCTAT
TTTGTTAGTTT-CTAGGACTGCTATAA-TGAT-TAATAGGG-ACAGTTAGGGGCATTAGT
ATTTAATTATTAGA-GGTAAAATTCTTGGATTTATTAAAGACTAACTACTATAAAAGTAT
TTGCTAAGGATGTTTTTATTAATTAGTAAATAAAAGTTAGGGGATTAAAGATAATTAGAT
ACTGTTGTAGTCTTAACTGTAAACTATGCTAACTAGGGATTAGGCGATGTTCTTTTTCTA
ACTCGCTTGGCACCTTACAAGAAATTAAAGTTTTTAGGTTCTAGGGGGAGTATAGTCGCA
AGGCTAAAACTTAAAGAAATTGATAG-AAGGGCACTACTAGGCGTAGAGCCTGCGGCTTA
ATTTAACTTAACACGGGGAAACTTACTAGGTCTAGATAAAATAAGGATTAACAGATTAAG
AGCTCTTTCTT--GATTTTTTAGGTGGTGGTGCATAGCTATTCTTAGTTAGTAGAGTGAT
TTGTCTGCTTAATTGCGATAACAAACGAGACCTTAACCTGCTAAATAGCTAGGCTAGCTT
TAGCTAGTTGCTAGCTTCTTAGAGGGACTATTAGCTTAAGCTAATAGAAGTTTAAGGCAA
TAACAGGTCTGTAATGCCCTTAGATGTTCTAGGCTGCACGCGCGTTACACTAACAGAGCT
AACAAGTTCTTTACCTTAACTAAAAGGTCTAGGTAATCTTGTTAAACTCTATTATACTAG
GGATAGAGTATTACAATTATTG-CT-CTTTAACAAGGAATGCCTAGTAAGCGCGTGTTAT
TAGCATGCGTTAATTA-CGTCCCTGCCCTTTATACACACCGCCTATCGCTACTACTAATT
AAATGGCTTAGTAAGGCCTTTAGACTAGCTTAGGGAGGTTAGTAATAACTACCCTAAGCT
AGAAAGTTCGTTAAACTTAGTTATTTAGAGGAAGTAAAAGTCGTAACAAGGTTTCTATAG
GTG-------AACCTGTA--GAAGGATTATTA
>LM_SuperContig_37_5_p
TACCTAGTTAATTCTACTAGTAGTTATATGCTTATCTCAAAGATTAAGCTATGCATATCT
AAGTATAAGCAATTATACTGT-GAAACTGCGAATAGCTTATTAAATCAGTTATCGTTTAT
TTAATAGTACCTTACTACTTAGATAACTATAGTAATTCTAGAGCTAATACATGCTAAAAA
CCCTAACTTTAGAAGG---GGTGTATTTA-TTAGATAAAAAACTAACGCCCTTTAGGGCT
TCTTGGTAATTCATAATAACTTTACGGATCGCATGGCCTTGCGCCAGCAACAGTTCATTC
AAATTTCTACCCTATTAACTTTCAATAGTAAGGTATTAGCTTACCATAGTTTCAACGGGT
AATAGGGAATTAGGGTTCAATTCTAGAGAGGGAGCCTAAGAAACAGCTACCACATCTAAG
GAAGGCAGCAGGCGCGCAAATTACCTAATCCTAACACAGGGAGGTAGTGACAATAAATAC
TAATATAGGGCTCTTTTAGGTCTTGTAATTAGAATAAGTACAATTTAAACCTCTTAATAA
GGAACAATTAGAGGGCAAGTCTAGTGCTAGCAGCCGCAGTAATTCTAGCTCTAATAGCGT
ATATTAAAGTTGTTGCAGTTAAA---AAGCTTGTAGTTAAAACTTAGGTCTAGCTAG--C
A-GGTCCGCCTCACCGCGTGTACTTGTCCAGCCAGGCCTT-CCTTCTAGAGAACCTTATG
CCCTTTACTAGGCGTGTTAGGGA-CCAGGACTTTTACTTTAAAAAAATTAGAGTGTTTAA
AGCAGGCCTTTGCTTAAATACGTTAGC-ATAAAATAATAGAATAGGACGTGCGGTCCTAT
TTTGTTAGTTT-CTAGGACCGCCATAA-TAAT-TAATAGGG-ACAGTTAGGGGCATCAGT
ATTTAATTATTAGA-GGTGAAATTCTTAGATTTATTAAAGACTAACTACTACAAAAGTAT
TTGCTAAGGATGTTTTTATTAATTAGTAAATAAAAGTTAGGGGATTAAAGATAATTAGAT
ACTGTCGTAGTCTTAACCGTAAACTATGCTAACTAGGGATTAGGCAATGTTCTTTTTCTA
ACTCGCTTAGCACCTTACAAGAAATCAAAGTTTTTAGGTTCTAGGGGGAGTATAGTCGCA
AGGCTAAAACTTAAAGAAATTAACAG-AAGGGCACTACTAGGCGTAGAGCCTGCGGCTTA
ATTTAACTTAACATAGGGAAACTTACTAGGTCTAGATAAAATAAGGATTAATAGATTAAG
AGCTCTTTCTT--AATTTTTTAGGTAGTAGTGCATAGCTGTTCTTAGTTAGTAGAGTGAT
TTGTCTACTTAATTGCGATAACAAATAAGACCTTAACCTGCTAAATAGCTAGGCTAGCTT
TAGCTAGTTGCTGGCTTCTTAGAGGGACTATCAGCTTAAGCTAATAGAAGTTTAAGGCAA
TAACAGGTCTATAATACCCTTAGATATTCTAGGCCGCACGTGCGCTACACTAACAGAGCT
AACAAGTTCTTTACCTTAACCAAAAGGTCTAGGTAATCTTGTTAAACTCTGTCGTGCTAG
GGATAGAGCATTGCAATTATTG-CT-CTTTAACAAGGAATGCCTAGTAAGCGCGTGTTAT
TAGCATGCGTTAATTA-CGTCCCTACCCTTTGTACACACCGCCTGTTGCTACTACTAATT
AAATAGCTTAGTAAGGCCTTTAGACTAGCTTAGGGAGGTTAGCAACAACTACCCTAAGCT
AGAAAGTTCGTTAAACTTGGTTATTTAGAGGAAGTAAAAGTCGTAATAAGGTTTCTATAG
GTA-------AACCTATA--GAAGGATTATTA
