# Supplementary material for: rRNA Pseudogenes in Filamentous Ascomycetes as Revealed by Genome Data
Source: G3 (Bethesda). 2017 Jun 21;7(8):2695–703. doi: 10.1534/g3.117.044016 (PMC5555474; doi:10.1534/g3.117.044016)
Supplement: Supplementary file 4 [file 2695FileS3.zip › Dataset S2/28S.fas]

>CM_HM135162
-----------------------ACCCGCTGAACTTAAGCATAT-CAATAAGCGGAGGAA
AAGAAACCAACAGGGATTGCCCCAGTAACGGCGAGTGAAGCGGCAA-CAGCTCAAATTTG
AAATCTGGCCCCC--GGG-TCCGAGTTGTAATTTGTAGAGGATGCTTTT-GGC-GA-GGT
-G-CC-TTCCGAGTTCCCTGGAACGGGACGCCATAGAGGGTGAGAGCCCCGTC--TGGTC
GGACACCGAGCCTCTGTAAAGCTCCTTTCGACGA--GTC--GAGTAGTTTGGGAATGCTG
CTCAAA-ATG---GGAGGTATATGTCTTCTAAAGCTAAATATTGGCCAGAGACCGATAGC
GCACAAGTAGAGTGATCGAAAGATGAAAAGCACTTTGAAAAGA-GGGTTAAAAAGTACGT
GAAATTGTTGAAAGGGAAGCGCCTATGACCAGACTTGGGCCCGGTGAATCACCCAGCGTT
CTC-GCTGGTG---CACTTCGCCGGGCACAGGCCAGCATCA-GTTTGGCGCGGG-GGAGA
AAGGCTTCGGGAATGTGGCTCCCCT--GGGAGTG-TTATAGCCCGTTG---CGCAATACC
CTGCGCTGGACTGAGGTACGCGCATTCGCAAGGATGCTGGCGTAATGGTCATCAGCGACC
CGTCTTG-AAACACGGACCAAGGAGTCGTCTTCGTATGCGAGTGTTCGGGTGTCAAACCC
CTACGCGTAATGAAAGTGAACGCAGGTGAGAGCTTC---G-G-C--GCA-TCATCG-ACC
GATCCTGATGTTCTCGGATGGATTTGAGTAAGAGCATACGGGGCCGGACCCGAAAGAAGG
TGAACTATGCCTGTATAGGGTGAAGCCAGAGGAAACTCTGGTGGAGGCTCGCAGCGGT-T
CTGAC--GTGCGAATCGATCGTCAAATATGGGCATGGGGGCGAAAGACTAATCGAACCTT
CTAGT-AGCT-GGTTTCC-GCCG-AAGTTTCC--CTCAGGATAGCAGTGTTGAACTC-AG
TTTTATGAGGTAAAGCGAATGATTAGGGACTCGGGGGCGCTATATTGCCTTCATCCATTC
TCAAACTTTAAATATGTAAGAAGCCCTTGTTACTTGATTGAACGTGGGCATTCGAATGTA
TCAACACTAGTGGGCCATTTTTGGTAAGCAGAACTGGCGATGCGGGATGAACCGAACGCG
AGGTTAAGGTGCCGGAGTGGACGCTCATCAGACACCACAAAAGGTGTTAGTACATCTTGA
CAGCAGGACGGTGGCCATGGAAGTCGGAATCC--GCTAAGGACTGTGTAACAACTCACCT
GCCGAATGTACTAGCCCTGAAAATGGATGGCGCTCAAGCGTCCCACCCATACCTCGCCCT
CAGGG-TAGAA-ACGAAGCCC-TGAGGAG-TAGGCGGACGTGGAGGTCAGTGACGAAGCC
TAGGGCGCGAGCCCGGGTCGAACGGCCTCTAGTGCAGATCTTGGTGGTAGTAGCAAATAC
TTCAATGAGAACTTGAAGG-ACCGAAGTGGAG-AAA-GGTTCCATGTGAACAG-CA-GTT
GGACATGGG-TTAGTCGATCC-TAAGTCATAGGGAAGTTCCGTTTC-AAAGGCGCACTC-
TGCGCCGTGTGGCGAAAGGGAAGC-CGGTTAACATTCCGGCACCTGAATGTGGGTTTTGC
GCGGCAACGCAACTGAACGCGGAGACGACGGCGGG-AGCCCCGAGCA-GAGTTCTCTTTT
CTTCTTAACGGTCTATCACCCTGAAATCGGTTTATCCGGAGCTAGGGTTTAATGGCCGGA
AGAGCCCAGCACCTCTGCTGGGTTCGGTGCGCTCTCGACGTCCCTTGAAAATCCGCGGGA
AGGAATAATTCTCACGTCAGGTCGTACTCATAACCGCAGCAGGTCTCCAAGGTG-A-ACA
GCCTC-T-GGTTGATAGAACAATGTAGATAAGGGAAGTCGGCAAAATAGATCCGTAACTT
--CGGGATAAGGATTG--GCTCTAAGGGTTGGG-CACGTTGGGCTTTGGAAGGACGCCTC
GGGAGCAGGCCGCCACTAGCCGGGCAACCGGCCGGCGGCAGCCAGCAT-CTGGG-CGCTG
ATGTCCTTAGCAG-GCTTCGGCCGTC-CGGCGTGCGGTTAACAACCAACTTAGAACTGGT
ACG-GACAAGGGGAATCTGACTGTCTAATTAAAACATAGCATTGCGATGGCCAGAAAGTG
GTGTTGACGCAATGTGATTTCTGCCCAGTGCTCT--------------------------
------------------------------------------------------------
------------------------------------------------------------
------------------------------------------------------------
------------------------------------------------------------
------------------------------------------------------------
------------------------------------------------------------
------------------------------------------------------------
------------------------------------------------------------
------------------------------------------------------------
------------------------------------------------------------
------------------------------------------------------------
------------------------------------------------------------
------------------------------------------------------------
------------------------------------------------------------
------------------------------------------------------------
------------------------------------------------------------
------------------------------------------------------------
------------------------------------------------------------
------------------------------------------------------------
------------------------
>CM_scaffold CCM_S00004_1_p
TTAACCTTAAATTAGGTAGGAATACCTACTAAACTTAAGCATAT-TAATAAGTAGAGGAA
AAGAAACTAATAAGGATTGCCCTAGTAATAGCAAGTAAAATAGTAA-TAGCTTAAATTTA
AAATCTAGCCCCT--AGG-TCTAAGTTATAATTTATAGAGAATACTTTT-AGC-AA-GGT
-G-CC-TTCTAAGTTCCTTAGAATAGGACGCTATAAAGGGTAAGAGCCCTATC--TAGTT
AGATACTAAGCCTTTATAAAGCTCCTT-TAATAA--GTT--AAGTAGTTTAGGAATGCTG
CTTAAA-ATA---GAAGGTATATATCTTCTAAAGCTAAATATTAGCTAGAGACTAATAGC
GTATAAGTAGAGTAATTAAAAAATAAAAAGCACTTTAAAAAGA-GGGTTAAAAAGTATAT
AAAATTGTTAAAAGGGAAGCGCTTATAACTAGACTTAGGCCTAGTAAATTACCTAGTATT
CTT-ATTAGTA---TACTTTACTAGGCATAGGCTAGCATTA-GTTTAGTATAGG-GGAGA
AAGGCTTTAGGAATATAGCTCCCCT--AGGAGTA-TTATAGCCTATTG---CGCAATACC
CTATACTAGACTAAGGTATGCATATTCGTAAGGATACTAGCGTAATAGTTATTAGCAACC
CGTCTTA-AAATACGGACTAAGGAGTTATCTTTATATATAAGTGTTTAGGTATTAAATCC
CTACGCGTAATAAAAGTAAATATAGGTAAGAGCTTT---A-G-C--GCA-TTATTA-ACC
AATCCTAATGTTCTTAAATAGATTTAAGTAAGAGCATATAAGGCTAGACCTAAAAGAAGG
TAAACTATACCTATATAGGGTAAAGCTAGAGGAAACTCTAGTAAAGGCTTATAGCAGT-T
CTAAC--ATACAAATTAATTATTAAATATAGGCATAGGGGTAAAAGACTAATTAAACCTT
CTAGT-AGCT-AGTTTCT-ACTA-AAGTTTCC--CTTAGGATAGTAGTATTAAACTT-AG
TTTTATAAGGTAAAGCGAATAATTAGGGACTTAGGGGCGCTATATTGCCTTTATCTATTC
TTAAACTTTAAATATGTAAGAAGCCCTTATTACTTAATTAAACGTAGGTATTTAAATATA
TTAACACTAGTAGGCCATTTTTAGTAAGTAGAACTAGCAATACAGGATAAACTAAACGCA
AGGTTAAGGTGCTAGAGTAGACACTTATTAGACACTATAAAAGGTATTAGTATATCTTAA
TAGCAAGATAGTGGCTATAAAAGTTAGAATCT--ACTAAGGACTATATAACAACTTACCT
ACTAAATATACTAGCCCTAAAAATAGATAGCGCTTAAGCGTCCTACCTATACCTCGCCCT
TAGGG-TAGAA-ATAAAGCCT-TAAGGAG-TAGGCAGACATAGAGGTTAGTAACGAAGCC
TAGGGCGCAAGCCCAGGTTAAACAGCCTCTAGTACAGATCTTAGTAGTAGTAGCAAATAC
TTTAATAAGAACTTAAAGG-ACTAAAGTAGAG-AAA-GGTTCTATATAAATAG-TA-GTT
AGATATAGG-TTAGTTAATCC-TAAGTTATAAGGAAGTTCTGTTTT-AAAGGCGCACTC-
TACGCTATATAGTGAAAGGGAAGC-TAGTTAATATTCTAGCACCTAAATATAGGTTTTAT
ATAGTAACGCAACTAAACATAGAGATAATAGTAGG-AGCCCTAAGTA-GAGTTCTCTTTT
CTTCTTAATAGTCTATTACCCTAAAATCGGTTTATCTAGAGCTAGGGTTTAATAGCTAGA
AGAGCCTAGCACCTCTACTAGGTTTAGTACACTCTTAACGTCCCTTAAAAATCCGCAGGA
AGGAATAATTCTTACATTAGGTTGTACTTATAACTATAGTAGGTCTCTAAGGTA-A-ATA
GCCTC-T-AGTTAATAGAACAATATAGATAAGGGAAGTTAGCAAAATAGATCCATAACTT
--TAAAATAAGGATTA--GCTCTAAGGGTTAGG-CACGTTAGGCTTTAGAAGGATGCCTT
AAGAGTAGGCCACTACTAGCTAGGTAACCAGCCAGCAGTAGCCAGCAT-CTAGG-CACTA
ATATCCTTAGTAG-GCTTTAGCTATC-CAGCATGCAGTTAATAACCAACTTAGAACTAGT
ATA-GATAAGGGGAATCTAACTATCTAATTAAAACATAGTATTATAATAGCTAGAAAGTA
GTATTAACATAATATAATTTCTACCTAGTACTTTAAATATTAAAGTAAAGTAATTTAACT
AA-G-CAC-AGGTAA-ATAGTAAGAGTAACTATAACTCTCTTAAGGTAGCTAAATGCCTT
ATTATCTAATTAGTAATATATATAAATAGATTAATAAGATTCCCACTATCCCTATTTACT
ATCTAGCAAAACTA-TAGTTAAGGGAATAGGCTTAGCAGAATTAGTAAGGAAAGAAGACC
CTATTAAGCTTAACTCTAGTTTAATATTATAAAAAGATATAGGAGGTATAGAATAGGTAG
GAGCTTTAGTACTAGTAAAATACTACTACTCTTATTATTTTTTTACTTATTTAATAAAGT
AGGGCTAGA-TTTTT-ATCTAACTTCTAG-TTTTAAGGTCCTTTATAGGCTAACCTAGGT
TAAAGATATTGTTAGGTAGGGAGTTTAGCTAGGGC-AGTATATCTATTAAACCATAACGT
AGGTATCCTAAGGGGGGCTTATAGAGAATAGAAATCTCTAGTAGAATAAAAGGGTAAAAG
-TCCCCTTAATTTTAATTTTTAGTGTAAATATAAACTATAAAAGTATAGCCTATTAATCC
TTTAGTCTCTTAATATTTAAGGCTAGAGGTGCTAGAAAAGTTACTATAAGGATAACTAGC
TTATAGCGGCTAAGTATTTATAGCAATGTCGCTTTTTAATCCTTTAATATTAGCTCTTCC
TATTATACTAAAGTAGAATTTAGTAAGTATTAGATTATTTACTT-ACTAATAGGGAATGT
AAGCTAGGTTTAGACCGTTATAAGATAGGTTAG-TTTTACCCTACTAATAACCTTACTGC
AATAGTAATTTAGCTTAGTATAAGAGGAACTGCTAATTTAGATAATTAGTTTTTATAGCT
ATCTAACTAGGCAGTGCTGTAACGCTACTATTTACTAGATAATAGCTAAACACCTCTAAG
TTAGAATCCATGCTAGAACGCAGTAATA-CCACCCGTACG-TACAGATAGATAAGAATAG
GC-TTTAGCTTTATATCTTAGTAGGCAATT--CCTTTAT-AGCTATAG--AAGAGTAGTC
TTAGTATTTCGCGTATTATAATTTCAATATAAGT-AGGGTTAAATCCTTTATAGACGACT
TAGCTATGCAAAACAGTCCTATAAGTAGTAGAGTAGCCTTATTATTATAATCTACTAAGG
GTAAGCCATCCTTTGCCTTGATTT
>CM_scaffold CCM_S00004_2_p
TTAACCTCAGATTAGGTAGGAATACCTACTAAACTTAAGCATAT-TAATAAGTAGAGGAA
AAGAAACTAATAGGGATTACCCTAGTAATAGCAAGTAAAGTAGCAA-TAGCTTAAATTTA
AAATCTAGCCCCT--AGG-TCTAAGTTATAATTTATAGAGAATGCTTTT-AGT-AA-GGT
-A-CC-TTCTAAGTTCCCTAGAATAGGACGCTATAGAGGGTAAGAGCCCTGTC--TAGTT
AAATACTAAGCCTCTATAAAGCTCCTT-TAACAA--GTC--GAGTAGTTTAGGAATACTG
CTTAAA-ATA---GGAGGTATATATCTTCTAAAGCTAAATATTAGCTAGAGACCAATAGC
ACATAAGTAGAGTAATTAAAAGATAAAAAGCACTTTAAAAAGA-GGGTTAAAAAGTATAT
AAAATTATTAAAAGGGAAGCGCCTATAACTAGACTTAGGCCTAGTAAATCACCTAGCGTT
CTT-GCTAGTG---CACTTCGCTAGGCATAGGCTAGTATTA-GTTTAGCGTAGG-GAAGA
AAGGCTTTAGGAATATAGCTCCCCT--AGGAGTA-TTATAGCCTATTA---CGCAATACC
CTACGCTAGACTAAGGTACGCGCATTTGTAAGGATACTAGTATAATAGTTATTAGTAACC
TATCTTA-AAATATAGACTAAGGAGTTATCTTTATATATAAGTGTTTAGGTGTTAAATCC
CTATGCATAATAAAAGTAAACATAGGTAAGAGCTTT---A-G-C--GCA-TTATTA-ACT
AATCCTAATATTCTTAGATAGATTTAAGTAAGAGTATATAAGGCTAGACCTAAAAGAAGG
TAAACTATGCCTATATAGAGTAAAGCTAAAGGAAACTTTAGTAAAGGCTTATAGCAAT-T
CTAAC--ATACGAATTAATTATTAAATATAGGTATAGGGGTAAAAGACTAATTAAACCTT
CTAGT-AGCT-AGTTTCT-ACTA-AAGTTTCC--CTTAGGATAGCAGTATTAAACTT-AG
TTTTATAAGGTAAAGTAAATAATTAGGGACTTAGGGGCGCTATATTGCCTTTATCTATTC
TTAAACTTTAAATATATAAGAAGCCTTTATTACTTAATTGAACATAGGTATTTAAATATA
TTAACACTAGTAGGCTATTTTTAGTAAGCAGAACTAGCAATACAGGATGAACCGAATGCA
AGGTTAAGGTACTAGAGTAAATACTTATTAGACACTATAAAAGGTATTAGTATATCTTAA
TAGTAGGATAATAGCTATAAAAGTTAGAATCT--ACTAAGGACTATATAATAACTTACCT
GCTAAATATACTAGCCTTAAAAATGGATAGTGCTTAAGCGTCCTACCTATACCTTGCCCT
TAGGG-TAGAA-ATGAAGCCC-TAAGGAG-TAGGCAGACATAGAGGTTAGTAACAAAGCC
TAGGGCGCAAGCCTAGGTTAAATAGCCTCTAGTACAGATCTTAGTAGTAGTAGTAAATAC
TTTAATAAGAACTTAAAGG-ACCGAAGTAAAA-AAA-GGTTCTATATAAATAG-TA-GTT
AGATATAGG-TTAGTTAATCC-TAAGTTATAAGGAAGTTCTGTTTT-AAAGGCATACTC-
TATGCTATGTAGTAAAAGGGAAGC-TAGTTAACATTCTAGTACCTAAATATAGGTTTTGC
ATAGCAACGCAACTAAACGTAGAGATAATAGCAAG-AGCCCTAAGTA-GAGTTCTCTTTT
CTTCTTAATAGTCTATTACCCTAAAATTGGTTTATCTAGAGCTAGGGTTTAATAGCTAGA
AGAGCCTAGCACCTCTACTAGGTTTAGTACGCTTTTAACATCCCTTAAAAATCCGTAAAA
AGGAATAATTCTTATATTAGGTTATACTTATAACTATAGCAAGTCTCTAAGGTA-A-ATA
GCCTC-T-AGTTAATAGAACAATATAGATAAGGGAAGTTAGTAAAATAGATCTATAACTT
--TAGGATAAGGATTA--GCTCTAAGGGTTAGG-TACGTTAGGCTTTAAAAGGACGCCTT
AAGAGTAGGCTACTACTAGCTAGGCAACTAGCTAGCAGCAGCTAGCAT-CTAGG-CGCTA
ATATCCTTAGTAG-GCTTTAGCCATC-TAGTATATAGTTAATAACTAACTTAGAACTAGT
ATA-AATAAAGGGAATCTAACTATCTAATTAAAATATAGTATTATAATAGCTAGAAAGTG
GTATTAATGTAATATAATTTCTACCTAGTGCTCTAAATATTAAAGTAAAGTAATTTAACT
AA-G-CGT-AGGTAA-ATAGTGAGAGTAACTATAACTCTCTTAAGGTAGCTAAATACCTT
GTTATCTAATTAGTAATATATATAAATAGATTAATAAGATTCCCACTATCCCTATCTACT
ATCTAGTAAAACTA-TAGCTAAGGGAATAGGCTTAGTAGAATTAGTAGGGAAAGAAGACC
CTATTAAGCTTAACTCTAGTTTAATATTATAAAAAGATATAGGAGGTATAGAATAGGTAG
GAGCTTTAGCGCTAGTAAAATACTACTACTCCTATTGTTTTTTTACTTATTTAATAAAGC
AGGGCTAGA-TTTTT-ATCCAACTTCTAG-TTTTAAGGTCCTTTATAAGCTAACCTAGGT
TAAAGATATTATTAGGTAGGGAGTTTAGCTAGGGT-AGCACATCTATTAAACTATAACAT
AGGTATCCTAAGGGGGGCTTATAGAGAATAGAAATCTCTAGTAGAATAAAAGGGTAAAAG
-TCCTCTTAATTTTAATTTTTAGTATAAATATAAACTATAAAAGTGTGGCCTATTAATTC
TTTAGTCCCTTAATATTTAAGGCTAGAGGTGCTAGAAAAGTTACTATAGGGATAACTAGC
TTATAGCGGCTAAGCGTTTATAGCAATATTGCTTTTTAATCCTTTAATATTGGCTCTTCC
TATTATACTAAAGCAGAATTTAGTAAGTATTAGATTATTTACCT-ACTAATAGGGAACGT
AAGCTAGGTTTAGACTATTATAAGATAGGTTAG-TTTTACCCTACTAATAACCTCACTAC
AATAATAATTTAGCTTAGTATAAGAGGAACTGCTAATTTAGATAATTAGTTTTTACAGCT
ATTTAACTAGGCAGTGCTACAACACTACCATCTACTAGATAATAGCTAAACGCCTCTAAG
TTAGAATCTATGCTAGAACGTAGTAATA-CTACCCGTATG-TATAGATAGATAAGAATAG
GC-TTTAGCTTTGTATCTTAGTAGGCAATT--CCTTTAC-GGCTATAG--AAGAGTGGTC
TTGGTATTTTGCATATTATAATTTCAATATAAGC-AGGGTTAAATCCTTTATAGACAACT
TAGCTATACAAAACGGTCCTATAAGTAGTAGAGTAGCCTTATTATTATAATCTGCTAAGG
GTAAGCCATCCTTTACCTCAATTT
>EA_contig01353+01156_f
TTGACCTCGAATCAGGTAGGACTACCCGCTGAACTTAAGCATAT-CAATAAGCGGAGGAA
AAGAAACCAACAGGGATTGCCCCAGTAACGGCGAGTGAAGCGGCAA-CAGCTCAAATTTG
AAATCTGGCCCCC-CGGGGCCCGAGTTGTAATTTGCAGAGGATGCTTTT-GGC-GA-GGC
-G-CC-TTCCGAGTTCCCTGGAACGGGACGCCACAGAGGGTGAGAGCCCCGTC--TGGTC
GGATGCCGAGCCTCTGTAAAGCTCCTT-CGACGA--GTC--GAGTAGTTTGGGAATGCTG
CTCTAA-ATG---GGAGGTATATGTCTTCTAAAGCTAAATATTGGCCAGAGACCGATAGC
GCACAAGTAGAGTGATCGAAAGATGAAAAGCACTTTGAAAAGA-GGGTTAAATAGTACGT
GAAATTGTTGAAAGGGAAGCGCTCATGACCAGACTTGGGCCCGGTGAATCATCCAGCGTT
CTC-GCTGGTG---CACTTTGCCGGGCTCGGGCCAGCATCA-GTTTGCCCCGGG-GGATA
AAGGCTCTGGGAATGTGGCTCCTCC--GGGAGTG-TTATAGCCCTCTG---CGCAATGCC
CTGGGGCGGACTGAGGTTCGCGCATCTGCAAGGATGCTGGCGTAATGGTCATCAGCGACC
CGTCTTG-AAACACGGACCAAGGAGTCGTCCTCGTATGCGAGTGTTCGGGTGTGAAACCC
CTACGCGTAATGAAAGTGAACGCAGGTGAGAGCTTC---G-G-C--GCA-TCATCG-ACC
GATCCTGATGTTCTCGGATGGATTTGAGTAGGAGCATACGGGGCCGGACCCGAAAGAAGG
TGAACTATGCCTGTATAGGGTGAAGCCAGAGGAAACTCTGGTGGAGGCTCGCAGCGGT-T
CTGAC--GTGCAAATCGATCGTCAAATATGGGCATGGGGGCGAAAGACTAATCGAACCTT
CTAGT-AGCT-GGTTTCC-GCCG-AAGTTTCC--CTCAGGATAGCAGTGTTGATCTC-AG
TTTTATGAGGTAAAGCGAATGATTAGGGACTCGGGGGCTATATACTGCCTTCATCCATTC
TCAAACTTTAAATATGTAAGAAGCCCTTGTTGCTTAGTTGAACGTGGGCATTCGAATGTA
TCAACACTAGTGGGCCATTTTTGGTAAGCAGAACTGGCGATGCGGGATGAACCGAACGCG
AGGTTAAGGTGCCAGAGTAGACGCTCATCAGACACCACAAAAGGTGTTAGTACATCTTGA
CAGCAGGACGGTGGCCATGGAAGTCGGAATCC--GCTAAGGACTGTGTAACAACTCACCT
GCCGAATGTACTAGCCCTGAAAATGGATGGCGCTCAAGCGTCTCACCCATACCTCGCCCT
CAGGG-TAGAA-ACGAAGCCC-TGAGGAG-TAGGCGGACGTGGGGGTCAGTGACGAAGCC
TAGGGCGTGAGCCCGGGTCGAACGGCCTCCAGTGCAGATCTTGGTGGTAGTAGCAAATAC
TTCAATGAGAACTTGAAGG-ACCGAAGTGGGG-AAA-GGTTCCATGTGAACAG-CG-GTT
GGACATGGG-TTAGTCGATCC-TAAGCCATAGGGAAGTTCCGTTTC-AAAGGCGCACTTG
TGCGCCGTCTGGCGAAAGGGGAGC-CGGTTAATATTCCGGCACCTGGATGTGGGTTTTGC
GCGGCAACGCAACTGAACGCGGAGACGACGGCGGG-GGCCCCGAGCA-GAGTTCTCTTTT
CTTCTTAACGGTCTCTCACTCTGAAATCAGTTTGTCTGGAGATAGAGTTTAATGGCCGGA
AGAGCCCAGCACCTCTGCTGGGTTCGGTGCGCTCCCGACGTCCCTTGAAAATCCGCGGGA
AGGAATAATTCTCACGCCAGGTCGTACTCATAACCGCAGCAGGTCTCCAAGGTG-A-ACA
GCCTC-T-GGTTGATAGAACAATGTAGATAAGGGAAGTCGGCAAAATAGATCCGTAACTT
--CGGGAAAAGGATTG--GCTCTAAGGGTTGGG-TGCGTTGGGCCTTGGGAGGACGCCCT
GGGAGCAGGCAGCCACTAGCCGGGCAACCGGCCGGCGGCAGCCAGCAT-CCGGG-TGCCG
ATGCCCTTGGCAG-GCCTCGGCCGTC-CGGCGCACGATTAACAACCAACTTAGAACTGGT
ACG-GACAAGGGGAATCTGACTGTCTAATTAAAACATAGCATTGCGATGGCCAGAAAGTG
GTGTTGACGCAATGTGATTTCTGCCCAGTGCTCTGAATGTCAAAGTGAAGTAATTCAACC
AA-G-CGC-GGGTAA-ACGGCGGGAGTAACTATGACTCTCTTAAGGTAGCCAAATGCCTC
GTCATCTAATTAGTGACGCGCATGAATGGATTAACGAGATTCCCACTGTCCCTATCTACT
ATCTAGCGAAACCA-CAGCCAAGGGAACGGGCTTGGCAGAATCAGCGGGGAAAGAAGACC
CTGTTGAGCTTGACTCTAGTTTGACATTGTGAAAAGACATAGGAGGTGTAGAATAGGTGG
GAGCTTCGGCGCCGGTGAAATACCACTGCTCCTATTGTTTTTTTACTTATTCAATGAAGC
GGGGCTGGA-TTTCT-GTCCAACTTCTGG-TTTTAAGGTCCTTCGCGGGCCGACCCGGGT
TGAAGACATTGTCAGGTGGGGAGTTTGGCTGGGGC-GGCACATCTGTTAAACCATAACGC
AGGTGTCCTAAGGGGGGCTCATGGAGAACAGAAATCTCCAGTGGAACAAAAGGGTAAAAG
-TCCCCTTGATTTTGATTTTCAGTGTGAATACAAACCATGAAAGTGTGGCCTATCGATCC
TTTAGTCCCTCGACATTTGAGGCTAGAGGTGCCAGAAAAGTTACCACAGGGATGACTGGC
TTGTGGCGGCCAAGCGTTCATAGCGACGTCGCTTTTTGATCCTTCGATGTCGGCTCTTCC
TATCATACCGAAGCAGAATTCGGTAAGCGTTGGATTGTTCACCC-ACTAATAGGGAACGT
GAGCTGGGTTTAGACCGTCGTGAGACAGGTTAG-TTTTACCCTACTGATGACCTCGCCGC
AATGGTAATTCAGCTTAGTACGAGAGGAACCGCTGATTCAGATAATTGGTTTTTGCGGCT
GTCCGACCGGGCAGTGCCGCGAAGCTACCATCTGCTGGATAATGGCTGAACGCCTCTAAG
TCAGAATCCATGCCAGAACGCGGTGATA-CCGCCCGCACG-TATAGATGGACAAGAATAG
GC-TCCGGCTTAGCGTCTTAGCAGGCGATC--TCTCCGC-GGCG-CAG-GAAGCGCG-TC
GTGGTATTTCGCGTATTGTAATTTCAACACGAGC-GGGGTCAAATCCTTTGCAGACGACT
TAGCTGTGCGAAACGGTCCTGTAAGCAGTAGAGTA-------------------------
------------------------
>EA_contig00449_1_p
TTAACCTTAAATTAGGTAGGACTACCTACTAAACTTAAGCATAT-TAATAAGTAAAGGAA
AAGAAACTAATAGGGATTACCCTAGTAATAGCAAGTAAAGTAGCAA-TAGCTTAAATTTA
AAATCTAGCCCCC-TAGGGCCTAAGTTATAATTTATAGAGGATGCTTTT-AGC-AA-GGC
-A-CC-TTCTAAGTTCCCTAGAATAGGACGCCACAGAGGGTAAGAGCCCTATC--TAGTT
AGATGCTAAGCCTCTATAAAGCTCCTT-TAATAA--GTT--AAGTAGTTTAGGAATGCTA
CTCTAA-ATA---GGAGGTATATATCTTCTAAAGCTAAATATTAGCTAGAGACTAATAGT
GCATAAGTAAAGTAATTAAAAGATAAAAAGCACTTTAAAAAGA-GGGTTAAATAGTATAT
AAAATTGTTAAAAGGGAAGCGCTTATAACTAGACTTAGGCCTAGTGAATTATCTAGCGTT
CTC-GCTAGTG---CACTTTGCTAGGCTTAGGCTAGCATTA-GTTTGCCCTAGG-GGATA
AAGGCTCTAGGAATATAGCTTCTCT--AGGAGTG-TTATAGCCCTCTG---CGTAATACC
CTAGGGCAGACTAAGGTTTGCGTATCTATAAGGATGCTAGCGTAATAGTTATTAGTAACC
TGTCTTA-AAACATAGACTAAGGAGTTATCCTTATATATAAGTGTTTAGGTATAAAACCC
CTACGCGTAATAAAAGTAAACATAGGTAAGAGCTTT---A-G-C--GCA-TTATTA-ACT
AATCCTAATGTTCTTAGATAGATTTAAGTAGGAGCATATAGGGCTAGACCTAAAAGAAGG
TAAACTATGCCTATATAGGGTAAAGCTAGAGGAAACTCTAGTAGAGGCTTGTAGCAGT-T
CTAAC--GTGCAAATCAATTATTAAATATAGGCATAGGGGCAAAAGACTAATCAAACCTT
CTAGT-AGCT-AGTTTTC-GCTA-AAGTTTCC--CTTAGGATAGCAGTGTTAATCTT-AG
TTTTATAAGGTAAAGCAAATAATTAGGGACTTAGGGGCTATATACTACCTTTATCTATTC
TTAAACTTTAAATATATAAGAAGCCCTTATTGCTTAGTTAAATATAGGCATTTAAATGTA
TTAACACTAGTAGGCTATTTTTAGTAAGCAAAACTAGCAATGCGGGATAAACTAAACGCA
AGGTTAAGGTGCTAGAGTAAACGCTTATTAGATACCACAAAAGGTGTTAGTATATCTTAA
TAGCAAGACAGTAGCTATAGAAGTTAGAATCC--GCTAAGGACTATGTAATAACTTACCT
GCTAAATATACTAGCCCTAAAAATAAATAGCGCTTAAGTGTCTTACCTATACCTTACCCT
TAGGG-TAGAA-ACAAAGCCC-TAAGGAG-TAGGTAAATGTAGGGGTTAGTAACAAAGCC
TAAGGCATAAGCCTAGGTTAAATAGCCTCTAGTGCAAATCTTAGTGGTAGTAGTAAATAC
TTTAATAAGAACTTAAAGA-ACTAAAGTAAGG-AAA-GGTTCTATATAAACAG-CG-GTT
AGATATAGG-TTAGTTAATCC-TAAGCTATAGGGAAGTTCCGTTTT-AAAGGCATACTTA
TGCGCTATCTAGCGAAAGGGGAGC-TAGTTAATATTCTAGCACCTAGATATAGGTTTTGC
GCGGTAACGTAACTAAACACAGAGACAATGGCAGG-GGCCCTAAGCA-AAGTTCTCTTTT
CTTCTTAACAGTCTCTTACTCTAAAATTAGTTTATCTAGAGATAGAGTTTAATAGCTAGA
AAAGCCTAGCACCTTTACTAGGTTTAGTGCGCTCCTAATGTCCCTTAAAAATCCGTAAGA
AGGAATAATTCTTACGCTAGGTTATACTTATAACCACAGCAGGTCTCTAAGGTA-A-ATA
GCCTC-T-AGTTAATAGAATAATGTAGATAAGGGAAGTTAGCAAAATAGATCCATAACTT
--TAGGAAAAGGATTA--GCTCTAAGGGTTAGG-TGCATTAGGCCTTAGGAGGACGCCCT
AGGAGCAGGCAGCCACTAGCCAGGCAACTAGCTAGCGGTAGCTAGCAT-CTAGG-TGCTA
ATGCCCTTAGCAG-GCCTTAGCTATC-TAGCGCATAATTAATAACTAACTTAGAACTAGT
ATA-GATAAGGGGAATCTAACTGTCTAATTAAAACATAGCATTGTAATAGCTAGAAAGTG
GTGTTAACACAATGTGATTTCTGCCTAGTGCTCTAAATATTAAAGTAAAGTAATTTAACT
AA-G-CGC-GGGTAA-ATAGCAGGAGTAACTATAACTCTCTTAAGGTAGCTAAATGCCTT
ATTATCTAATTAGTAACGCGTATAAATAGATTAATAAGATTCCTACTATTCCTATCTACT
ATCTAGCGAAACCA-TAGCTAAGGGAATAGGCTTAGCAGAATTAGCAAGGAAAGAAGACC
CTATTAAGCTTAACTCTAGTTTAATATTATAAAAAGACATAGGAGGTGTAGAATAGGTAG
GAGCTTTAGCGCTAGTGAAATACCACTACTCCTATTGTTTTTTTACTTATTTAATAAAGT
AAGGCTAGA-TTTCT-GTCTAACTTCTAG-TTTTAAGGTCCTTTGCGGGCTAACCTAGGT
TAAAGACATTATTAGGTAGGGAGTTTAGCTAGGGC-AGCATATCTATTAAACTATAACAT
AGGTGTCCTAAGGGGGGCTTATAGAGAACAGAAATCTCTAGTGAAATAAAAGGGTAAAAG
-TCCCCTTAATTTTGATTTTTAGTGTGAATATAAACCATAAAAGTGTGGCCTATTAATCC
TTTAGTCCCTTAACATTTAAGGCTAGAGGTGCTAGAAAAGTTACTATAGGGATAACTAGC
TTATAGCAGCTAAGCGTTTATAGTAACGTCGCTTTTTAATCCTTTAATGTTAGCTTTTCC
TATTATACTAAAGCAAAATTTAGTAAGCGTTAGATTATTTACCT-ACTAATAGGGAACGT
AAGCTAGGTTTAGACTGTCGTAAGATAGGTTAG-TTTTACCCTACTAATAACCTTGCCAT
AATAGTAATTTAGCTTAGTATAAGAGAAACCGCTAATTTAGATAATTAGTTTTTACGGCT
ATCTAACTAGGCAGTGCCGCGAAGCTACTATCTGCTAGATAATAGCTAAACGCCTCTAAG
TTAGAATCCATACTAAAACGCAGTAATA-CCGCCCGCATA-TATAGATAGATAAGAATAG
GC-TCTAGCTTAGCGTCTTAGCAAGCAATC--TCTCTAC-AGCG-TAG-GAAGCGCG-TT
ATAGTATTTCGTGTATTATAATTTTAACATAAGC-GGGGTTAAATCCTTTGCAAACAACT
TAGCTATGCGAAATAGTCCTATAAGTAATAGAGTAGCCTTATTATTATAATCTACTAAGG
GTAAGCTATCCTTTGCCTTAATTT
>EA_contig00449_2_p
TTAACCTTAAATTAGGTAGGACTACCCGCTAAACTTAAGCATAT-TAATAAGCAAAGGAA
AAGAAACTAACAGGGATTGCCCTAGTAATAGCGAGTAAAGCAGCAA-TAGCTTAAATTTA
AAATCTAGCCCCC-TAGGGCCTAAGTTATAATTTGCAAAGGATGCTTTT-AGC-AA-GGC
-G-CC-TTCTAAGTTCCCTAGAATAGGATGCCATAGAGGGTGAGAGCCTTATC--TAGTT
AGATACTAAGCCTCTGTAAAGCTCCTT-TAATAA--GTT--AAGTAGTTTAGGAATGCTA
CTCTAA-ATA---GGAGGTATATATCTTCTAAAGCTAAATATTAGCCAGAGACTAATAGC
GTATAAGTAAAGTAATTAAAAGATAAAAAGCACTTTAAAAAGA-GGGTTAAATAGTACGT
AAAATTATTAAAAGGGAAGCGCTTATAACTAGACTTAGGCCTAGTAAATTATCTAGCGTT
CTT-GCTAGTG---CACTTTGCTAGGCTTAGGCTAGTATTA-GTTTACCCTAGG-GGATA
AAGGCTCTAGGAATATAGCTCCTCT--AGGAGTG-TTATAGCCCTTTG---CATAATGCC
CTAGGGCGGACTAAGGTTTGCGTATTTGCAAGGATGCTAGCGTAATAGTTATTAGTAACC
TATCTTA-AAACACAGACTAAGGAGTTATCCTTATATACAAGTGTTTAGGTGTAAAACCC
CTATGCGTAATAAAAGTAAACGTAGGTAAGAGCTTT---A-G-C--GCA-TTATTA-ACT
AATCCTAATATTCTTAGATAGATTTAAGTAGGAGCATATAGGGCTAGACCTAAAAGAAGG
TAAACTATGCCTATATAGGGTAAAGCTAGAGGAAACTCTAGTAGAGGCTTGCAGCGGT-T
CTAAC--ATGCAAATCAATCGTTAAATATAGGCATAGGGGCGAAAGACTAATTAAACCTT
CTAGT-AGCT-AGTTTCC-GCCA-AAGTTTCC--CTTAGGATAGCAGTGTTAATCTT-AG
TTTTATAAGGTAAAGCAAATAATTAGGGACTTAGGGGCTATATACTGCCTTTATCCATTC
TTAAACTTTAAATATATAAGAAGCCCTTATTACTTAGTTAAACATAGGCATTTAAATATA
TTAACACTAGTGGGCTATTTTTAGTAAGCAAAACTAGCAATGCGGGATAAACTAAACGTA
AGGTTAAGGTGCTAGAGTAAACGCTTATTAGACACTATAAAAGGTGTTAGTATATCTTAA
TAGCAAGATAGTGGCTATAGAAGTTAGAATCC--GCTAAGGACTATATAATAACTTACCT
GCTAAATGTACTAGCCCTAAAAATAGATAGCGCTTAAGCGTCTTACCTATACCTTGCCCT
TAGGG-TAGAA-ATAAAGCCC-TAAGGAG-TAGGCGGACGTAGGGGTTAGTAACAAAGCC
TAGGGCGTAAGCCTAGGTTAAATAGCCTCTAGTGCAAATCTTAGTGATAGTAGCAAATAC
TTTAATAAGAACTTAAAGG-ACTAAAGTAAGG-AAA-GTTTCTATATAAATAG-CG-GTT
AGATATAGG-TTAGTTAATCC-TAAGCTATAGGGAAGTTCCGTTTT-AAAGGCGCACTTA
TGCGCTATCTAGCAAAAGGGGAGC-TAGTTAATATTCTAGCACCTAGATATAGGTTTTAC
ATAGCAACGCAACTAAACGCGGAGATAATAGTAGG-GGCCCTAAGCA-AAGTTCTCTTTT
TTTCTTAATAGTCTCTTACTCTAAAATTAGTTTGTCTAGAGATAGAGTTTAATAGCTAGA
AGAGCCTAGCACCTCTGCTAGGTTTAGTGCGCTCCTAATGTCCCTTAAAAATCCGCGGGA
AGGAATAATTCTTACGCTAGGTTATACTTATAACTATAGCAAGTCTCTAAGGTA-A-ATA
GCCTC-T-AGTTAATAGAATAATGTAGATAAGGGAAGTTAGCAAAATAGATCCGTAACTT
--TAGGAAAAGGATTA--GCTCTAAGGGTTAGG-TGCATTAGGCCTTAGGAGGATGCCCT
AGGAGCAGGCAGCCACTAGCTAGGTAACTAGCTAGCGGTAGCTAGCAT-CTGGG-TGCTA
ATGCCCTTAGCAG-GCCTTAGCTATC-TAGCGCATAATTAATAACTAACTTAGAACTAGT
ATA-GACAAGGGGAATCTAACTATCTAATTAAAACATAGCATTATAATAGCTAGAAAGTA
GTGTTAACGCAATATGATTTTTGCCTAGTGCTCTAAATGTTAAAGTAAAGTAATTTAACT
AA-G-CGC-GGGTAA-ATAGCAGGAGTAACTATAACTCTCTTAAGGTAGCCAAATGCCTT
ATTATCTAATTAGTGATATATATAAATGGATTAATAAGATTCCCACTATCCCTATCTACT
ATCTAGCAAAACCA-TAGCTAAGGGAATAGGCTTAGCAAAATTAGCAAGGAAAGAAGACC
CTATTAAGCTTAACTCTAGTTTAATATTATAAAAAGACATAGAAGGTGTAAAATAGGTGG
GAGCTTTAGCGCTAGTGAAATACCACTACTCCTATTGTTTTTTTACTTATTTAATAAAGC
AAGGCTAGA-TTTCT-GTCTAACTTCTAG-TTTTAAGGTCCTTTGTAAGCTAACCTAGGT
TAAAGACATTGTTAGGTGGGGAGTTTAGCTAGGGC-AGCATATCTATTAAACCATAACGC
AGGTGTCCTAAGGGGGGCTTATAGAGAATAGAAATCTCTAGTGGAACAAAAGGGTAAAAG
-TCCCCTTAATTTTGATTTTTAGTGTGAATACAAACCATAAAAGTGTGGCCTATTAATCC
TTTAGTCCCTTAACATTTAAGGCTAAAGGTGCTAGAAAAGTTACTATAGGGATAACTAGC
TTATAGCAGCTAAGTATTTATAGTAACGTCGCTTTTTAATCCTTTAATATTAGCTCTTCC
TATTATACTAAAGCAGAATTTAGTAAGCGTTAGATTATTTACCC-ACTAATAGGGAACGT
AAGCTAGGTTTAGACCGTTATAAGATAGGTTAG-TTTTACCCTACTAATAACCTCGCCGC
AATGGTAATTTAGCTTAGTACAAGAGGAACTACTAATTTAGATAATTAGTTTTTGTAGCT
ATCTAACTAGGCAGTGCTACAAAGCTACTATCTACTAGATAATAGCTAAACGCCTCTAAG
TTAGAATCCATGCTAGAACGCGGTAATA-CCGCCCGCACG-TATAGATAGATAAGAATAG
GC-TCTAGCTTAGTGTCTTAGCAGGTAATC--TCTCTGT-AACG-TAG-GAAGCGCG-TT
ATAGTATTTCGCGTATTATAATTTTAACATAAGT-AAGGTTAAATCCTTTGCAAATAACT
TAGCTATGCAAAACAGTCCTATAAGCAGTAGAGTAGCCTTATTATTACAATTTACTAAGG
GTAAGCTATCCTTTGCCTTAATTT
>EA_contig00653_p
TTAACCTTAAATTAGGTAGGACTACCCACTAAACTTAAGCATAT-TAATAAGCGAAGGAA
AAGAAACTAATAGGGATTACCCTAGTAATAGTAAGTAAAGCAGCAA-TAGCTTAAATTTA
AAATCTAGCCCCC-TAGGGCCTAAGTTATAATTTATAGAGGATGCTTTT-AGC-AA-GGC
-G-CC-TTCTAAGTTCCCTAGAATAGGACGCCATAAAGGGTAAGAGCCCTATC--TAGTT
AGATGCTAAGCCTCTGTAAAGCTTCTT-TAATAA--GTT--AAGTAGTTTAGGAATGCTA
CTCTAA-ATA---GGAGGTATATATCTTCTAAAGCTAAATATTAGCTAGAGACTAATAGC
GCATAAGTAAAGTAATTAAAAGATAAAAAGCACTTTAAAAAGA-GAGTTAAATAGTACAT
GAAATTATTAAAAGGGAAGCGCTTATAACTAGACTTAGGCCTAGTAAATTATCTAGCGTT
CTT-GCTAGTG---CACTTTGCTAGGCTTAGGCTAGCATTA-GTTTGCCCTAGG-GGATA
AAGGCTCTAGGAATATAGCTCCTCT--AGGAGTG-TTATAGCCCTTTA---CGCAATGCC
CTAGGGCAGACTAAGGTTCGCGTATCTATAAGGATGCTAGCGTAATAGTTATTAGCAACC
TGTCTTA-AAACATAGACTAAGGAGTTATCCTTATATGTAAGTGTTTAGGTATAAAACCC
CTACGCGTAATAAAAGTAAACGTAGGTAAGAGCTTT---G-G-C--GTA-TTATTA-ACT
AATCCTAATATTCTTAGATAGATTTAAGTAGGAGCATATAGGGCTAGACCTAAAAGAAGG
TAAACTATGCCTATATAGAGTAAAGCTAGAGGAAACTCTAGTAGAGGCTTGCAGCAGT-T
CTAAC--GTGCAAATCAATTGTTAAATATAGGCATAGGGGCAAAAGACTAATCAAACCTT
CTAGT-AGCT-AGTTTCC-GCTA-AAGTTTCC--CTTAGGATAGCAGTGTTAATCTT-AG
TTTTATAAGGTAAAGCGAATAATTAGGGACTTAGGGGCTATATACTGCCTTTATTTATTC
TTAAACTTTAAATATATAAAAAGCCCTTATTACTTAGTTAAACATAGGCATTTAAATATA
TTAACACTAGTGGGCTATTTTTAGTAAGCAGAACTAGCAATGTAGGATAAACTAAACGCA
AGGTTAAGGTGCTAGAGTAAACGCTTATTAGATACCACAAAAGGTGTTAGTATATCTTAA
CAGCAGGATAGTGGCCATAGAAGTTAGAATTC--GCTAAGGACTATGTAATAACTTACCT
GCTAAATATACTAGCCCTAAAAATAGATAGTGCTTAAGCATTTTACCTATACCTTGCCCT
TAGGG-TAGAA-ACAAAGCCC-TAAGGAG-TAGGCGGACGTGGGGGTTAGTAATAAAGCC
TAGGGCGTGAGCCTAAGTTAAATAGCCTCTAGTGTAAATCTTAGTGGTAGTAGCAAATAC
TTTAATAAGAACTTAAAGG-ACTAAAGTAAGG-AAA-GGTTCTATATAAACAG-CG-GTT
AGACATAGG-TTAGTTAATCC-TAAGCCATAAGGAAGTTCCGTTTT-AAAGGCACACTTA
TACGCTGTCTAGCAAAAGGGGAGC-TAGTTAATATTCTAGCACCTAGATATGGGTTTTAC
GTGGCAACGTAACTAAACGCGGAGATAACGGCAAG-GGCCCTAAGCA-AAGTTCTCTTTT
TTTCTTAATAGTCTCTTACTCTAAAATTAGTTTATCTAGAGATAGAGTTTAATAGCTAGA
AGAGCCTAGCACCTCTGCTAGGTTTAGTGCGCTCCTAATGTCCCTTAAAAATCCGCGGGA
AGGAATAATTCTCACGCTAGGTTATACTTATAACTATAGTAGGTCTCTAAGGTA-A-ATA
GCCTC-T-AGTTAATAGAATAATATAGATAAGGGAAGTTAGTAAAATAAATCCGTAACTT
--TAGGAAAAGGATTA--GCTCTAAGGGTTAGG-TGCGTTAGGCCTTAGGAGAACGCCCT
AGGAGCAGGCAGCCACTAGCTAGGCAACTAGCTAGTAGCAGCTAGCAT-CTAGG-TACTA
ATGCCCTTAGCAG-GCCTTAGCTATC-TAGCGTATAATTAATAACTAACTTAGAACTAGT
ATA-GATAAGGGGAATCTAACTGTCTAATTAAAACATAGCATTGCGATAGCTAGAAAGTG
GTGTTAACGTAATGTAATTTCTGCCTAGTGCTCTAAATGTTAAAGTAAAGTAATTTAACT
AA-G-CGT-AGGTAA-ACAGCAGGAGTAACTATAACTCTCTTAAGGTAGCTAAATGCCTT
GTTATCTAATTAGTAACGCGCATAAATAGATTAACAAGATTCCCACTATCCCTATCTACT
ATCTAGCGAAACCA-TAGCTAAGGGAATAGGCTTAGCAGAATTAGCAAGGAAAGAAAACC
CTATTAAGCTTAACTCTAGTTTAATATTATAAAAAGACATAAGAGGTGTAGAATAGGTAG
GAGCTTTAGCGCTAGTAAAATACCACTACTCCTATTGTTTTTTTACTTATTTAATAAAGT
AAGGCTAGA-TTTCT-GTCTAACTTCTGG-TTTTAAGGTCCTTTGTAGGCTAACCTAGGT
TAAAGACATTATTAGGTAAGGAGTTTAGCTAGGGT-AGCATATCTATTAAACTATAACGC
AGGTGTCCTAAGGGGGGCTTATAGAGAACAGAAATCTCTAGTGGAATAAAAGGGTAAAAG
-TCCCCTTAATTTTGATTTTTAGTGTGAATATAAACTATAAAAGTGTAGCCTATTAATCC
TTTAGTCCCTTAACATTTAAGGCTAGAGGTGCTAGAAAAGTTACTATAGGGATAACTAGC
TTATGGCGGCTAAGCGTTTATAGCAACGTTGCTTTTTAATCCTTTAATGTTAGCTCTTCC
TATTATACTAAAGCAGAATTTAGTAAGCGTTAGATTATTTACCC-ACTAATAGGGAACGT
AAGCTAGGTTTAGACCGTTGTAAGACAGGTTAG-TTTTACCTTACTAATGACCTTACCGC
AATAGTAATTTAGCTTAGTACAAGAGGAACCGCTAATTTAGATAATTGGTTTTTGTGGCT
ATCTAACTAGGCAGTGCCGCGAAGCTACTATCTGCTAGATAATGGCTAAACGCCTCTAAG
TTAGAATCTATGCTAAAACGCAGTAATA-CTGCCTACACG-TATAGATAGATAAGAATAG
GC-TTTGGCTTAGCGTCTTAGCAGGCAATC--TCTCTAT-GGCG-CAG-GAAGCGCG-TT
ATAGTATTTCGTGTATTGTAATTTTAACATAAGT-AGGGTTAAATCCTTTGCAAATAACT
TAGCTATATAAAATAGTCCTATAAGCAGTAGAGTAGCCTTATTATTATAATTTGCTAAGG
GTAAGCTATCCTTTGCCTTAATTT
>EA_contig00943_p
TTAACCTTAAATTAGGTAGGACTACCCGCTAAACTTAAGCATAT-TAATAAGTAAAGGAA
AAGAAACTAATAGGGATTGCCTTAGTAATAGTAAGTAAAGTAGCAA-TAGCTTAAATTTA
AAATCTAGCCCCC-TAGGGCCTAAGTTATAATTTATAAAGAATGCTTTT-AGC-AA-GGC
-G-CC-TTCTAAGTTCCCTAGAATAGGACGCCATAGAGGGTAAGAGCCCTATC--TAGTT
AGATGCTAAGCCTCTGTAAAGCTCCTT-TAATAA--GTT--AAGTAGTTTAGGAATGCTA
CTCTAA-ATA---GGAGGTATATATCTTCTAAAGCTAAATATTAGCTAGAGACTAATAGC
GCATAAGTAAAGTAATTAAAAGATAAAAAGCACTTTAAAAAGA-GGGTTAAATAGTATGT
GAAATTATTAAAAGGGAAGCGCTTATAACTAGACTTAGGCCTAGTGAATTATCTAGCGTT
CTT-GCTAGTG---CACTTTGCTAGGCTTAGGCTAGTATTA-GTTTGCCCTAGG-GGATA
AAGGCTCTAGGAATGTAGCTCCTCT--AGGAGTG-TTATAGCCCTTTG---CGTAATGCC
CTAGGGCAGACTAAGGTTTACGTATCTATAAGGATGCTAGCGTAATAGTTATTAGCAACC
TGTCTTA-AAACACAGACTAAGGAGTTATCCTTATATGCAAGTGTTTAGGTGTGAAACCC
CTACGTATAATAAAAGTAAACATAGGTGAGAGCTTT---A-G-C--GCA-TTATTA-ACT
AATCCTAATGTTCTTAGATAGATTTAAGTAGGAGCATATAGGGCTAGACCTAAAAGAAGG
TAAACTATGCCTATATAGGGTAAAGCTAGAGGAAACTCTAGTGAAGGCTCGTAGCGGT-T
CTAAC--GTGCAAATCAATCGTTAAATATAGGCATAGGGGCGAAAGACTAATTAAACCTT
CTAGT-AGCT-AGTTTCC-GCTA-AAGTTTCC--CTTAGGATAGTAGTATTAATCTT-AG
TTTTATAAGGTAAAGCAAATAATTAGGGACTTAGGGGCTATATACTGCCTTTATCTATTC
TTAAACTTTAAATATATAAGAAGCCCTTATTGCTTAGTTAAACATAGGCATTTAAATGTA
TTAATACTAGTGGGCTATTTTTAGTAAGCAAAACTAGCAATGCGGGATAAACCAAACGCA
AGGTTAAGGTGCTAGAGTAAACGCTTATTAGACACTACAAAAGGTATTAGTATATCTTAA
TAGTAAGACAGTGGCTATAGAAGTTAGAATTC--GCTAAGGACTATGTAATAACTTACCT
ACTAAATATACTAGCCCTAAAAATAGATAGCGCTTAAGCGTCTTACCTATACCTTGCCCT
TAGGG-TAGAA-ATAAAGCCC-TAAGGAG-TAGGCAAACGTGGGGGTTAGTAACAAAGCC
TAGGGCGTAAGCCTAGGTTAAATAGCCTCTAGTGTAGATCTTAGTAGTAGTAGCAAATAC
TTTAATAAGAACTTAAAGG-ACTAAAGTGGGG-AAA-GGTTCTATATAAATAG-CG-GTT
AGACATAGG-TTAGTTAATCC-TAAGCTATAGGGAAGTTCTATTTT-AAAGGCGCACTTA
TGCGCTATCTAGCAAAAGGGGAGC-TAGTTAATATTCTAGCACCTAGATATAGGTTTTAC
GTAGCAACGTAACTAAACGCAGAGATAATAGCGGG-GGCCCTAAGCA-AAGTTCTCTTTT
TTTCTTAACAGTCTCTCACTCTAAAATTAGTTTATCTAGAGATAGAGTTTAATAGCTAGA
AGAGCCTAGCACCTTTACTAGGTTTAGTGCGCTTCTAATGTCCCTTAAAAATCCGCGGGA
AGGAATAATTCTTACGCTAGGTTATACTTATAACTATAGCAAGTCTCTAAGGTA-A-ACA
GCCTC-T-AGTTAATAGAATAATGTAGATAAGGGAAGTTAGTAAAATAGATCCGTAACTT
--TAGGAAAAGGATTA--GCTCTAAGGGTTAGG-TGCGTTAGGCCTTAGGAGGACGCCCT
AGGAGTAGGCAGCCACTAGCTAGGTAACTAGCTAGCGGTAGCTAGTAT-CCGGG-TGCTA
ATGCCCTTAGCAG-GCCTTAGCTATC-TAGCGCATAATTAATAACTAACTTAGAACTAGT
ATA-GATAAGGGGAATCTAACTGTCTAATTAAAACATAGCATTGCGATAGCTAGAAAGTA
GTGTTAACGCAATGTGATTTCTGCCTAGTGCTCTAAATGTTAAAGTGAAGTAATTTAACT
AA-G-CGC-GGGTAA-ACAGCGGGAGTAACTATAACTCTCTTAAGGTAGCTAAATGCCTT
ATTATCTAATTAGTAACGCGCATAAATAGATTAATAAGATTCCCACTATCCCTATCTACT
ATCTAGCGAAACCA-TAGCTAAGGGAATAGGCTTAGCAAAATTAGCAGGGAAAGAAGACC
CTATTAAGCTTAACTCTAGTTTAACATTGTGAAAAGACATAGAAGGTGTAGAATAGGTAA
GAGCTTTAGCGCTAGTAAAATACCACTACTCCTATTGTTTTTTTACTTATTTAATGAAGT
AAGGCTAGA-TTTCT-GTCTAACTTCTAG-TTTTAAGGTCCTTTATAGGCTAACCTAGGT
TAAAGACATTATTAGGTAGGGAGTTTAGCTAGGGT-AGCATATCTATTAAACCATAACGC
AGGTGTCCTAAGGGGGGCTTATAGAGAACAGAAATCTCTAGTAAAACAAAAGGGTAAAAG
-TCCCCTTAATTTTGATTTTTAGTGTAAATACAAACTATAAAAGTGTAGCCTATTAATCC
TTTAGTCCCTTAACATTTAAGGCTAGAGGTGCTAGAAAAGTTACTATAGGGATAACTAGC
TTATAGCGGCTAAGCGTTTATAGTAACGTCGCTTTTTAATCCTTTAATATTAGCTCTTCC
TATTATACTAAAGCAGAATTTAGTAAGCGTTAGATTATTTACCC-ACTAATAAGGAACGT
AAGCTAGGTTTAGACTGTTGTAAGATAGGTTAG-TTTTACCCTACTAATAACCTCGCTAT
AATAGTAATTTAGCTTAGTACAAGAGGAACCACTAATTTAGATAATTGGTTTTTGCGGCT
ATCTAACTAGGCAGTGCCACAAAGCTACTATCTGCTAGATAATAGCTAAACGCCTCTAAG
TTAGAATCTATGCTAGAACGCGGTAATA-CCGCCCGCATA-TATAGATAGATAAGAATAG
GC-TCTAGCTTAGCGTCTTAGCAGGCAATC--TCTCTAT-AGCG-TAG-GAAGCGCG-TT
ATAGTATTTCGTGTATTGTAATTTTAACATAAGT-AGGGTTAAATCCTTTGTAAATAACT
TAGCTATGCGAAATAGTCCTATAAGCAGTAAAGTAGCCTTATTATTATAATCTACTAAGG
GTAAGCTATCCTTTGCCTTAATTT
>EA_contig00960_p
TTAACCTTAAATTAGGTAGGACTACCTGCTAAACTTAAGCATAT-TAATAAGCAAAGGAA
AAGAAACTAATAGGGATTGCCTTAGTAATAGTAAGTAAAGCAGCAA-TAGCTTAAATTTG
AAATCTAGCCCCC-TAGGGCCTAAGTTATAATTTATAGAGGATGCTTTT-AGC-AA-GGC
-A-CC-TTCTAAGTTCCCTAGAATAGGACGCTATAGAGGGTAAGAGCCCTGTC--TAGTT
AGATGCTAAGCCTTTGTAAAGCTCCTT-TAATAA--GTT--AAGTAGTTTAGGAATGCTA
CTCTAA-ATA---GGAGGTATATATCTTCTAAAGCTAAATATTAGCTAGAGACTAATAGC
GCATAAGTAAAGTAATTAAAAGATAAAAAGCACTTTAAAAAGA-GGGTTAAATAGTACAT
GAAATTATTAAAAGGGAAGCGCTTATAACTAGACTTAGGCCTAGTGAATTATCTAGCGTT
CTT-GCTAGTG---CACTTTGCTAGGCTTAGGCTAGCATTA-GTTTGCCCTAGG-GGATA
AAGGCTCTAGGAATATGGCTCCTCT--AGGAGTG-TTATAGCCCTCTA---CGTAATGCC
CTAGGGCGGACTAAGGTTCGCGTATTTGCAAGGATGCTAGCGTAATAGTTATTAGTAACC
TGTCTTA-AAACACAGACTAAGGAGTTATCCTTATATATAAGTGTTTAGGTGTAAAACCC
CTATGCGTAATAAAAGTAAACGCAGGTAAGAGCTTT---G-G-C--GCA-TTATTA-ACT
AATCCTAATGTTCTTAGATAGATTTGAGTAGGAGCATATAGGGCTAGACCTAAAAGAAGG
TAAACTATGCCTATATAGGGTAAAGCTAGAGGAAACTCTAGTGAAGGCTTGTAGTGGT-T
CTAAC--GTGCAAATCAATCGTTAAATATAGGCATAGGGGCGAAAGACTAATTAAACCTT
TTAGT-AGCT-AGTTTTC-GCTA-AAGTTTCC--CTTAGGATAGCAGTGTTAATCTT-AG
TTTTATAAGGTAAAGCGAATGATTAGGGACTTAGGGGCTATATACTGCCTTTATCTATTC
TTAAACTTTAAATATATAAGAAGCCCTTATTACTTAGTTAAACATAGGCATTTGAATGTA
TTAACACTAGTAGGCCATTTTTAGTAAGCAGAACTAGCGATATAGGATAAACCAAACGCA
AGGTTAAGGTGCTAGAGTAGACGCTTATTAGACACTACAAAAGGTGTTAGTATATCTTAA
TAGCAGGATAGTGGCTATAGAAGTTAGAATCC--GCTAAGGACTATGTAATAACTTACCT
GCTAAATATACTAGCCCTAAAAATAGATAGCGCTTAAGCGTCTTACCTATACCTTACCCT
TAGGG-TAGAA-ACAAAGCCC-TAAGGAG-TAGGCAAACGTAGGGGTTAGTAACAAAGCC
TAGGGCGTAAGCCTAGGTTAAACGGCCTCTAGTGTAAATCTTAGTGGTAGTAGCAAATAC
TTTAATAAGAACTTAAAGG-ACTAAAGTAAGG-AAA-GGTTTTATATAAATAG-CG-GTT
AGATATAGG-TTAGTTAATCC-TAAGCCATAGGGAAGTTTCGTTTT-AAAGGCACACTTA
TGCGCTATCTAGCAAAAGGGGAGC-TAGTTAATATTCTAGCACCTAGATATAGGTTTTGC
GTAGCAATGTAACTAAACGCGGAGATAATGGCGGG-GGCCCTAAGCA-GAGTTCTCTTTT
CTTCTTAACAGTCTCTTACTCTAAAATTAGTTTGTCTAGAGATAGAGTTTAATAGCCAAA
AGAGCCTAGCACCTTTGCTAGGTTTAGTGCGCTCCTAATATCCCTTAAAAATCCGCAGGA
AGGAATAATTCTTACGCTAGGTTATACTTATAACTATAGCAGGTCTCTAAGGTA-A-ATA
GCCTC-T-AGTTAATAGAATAATGTAAATAAGGGAAGTTAGCAAAATAGATCTATAACTT
--TAGGAAAAGGATTA--GCTCTAAGGGTTAGG-TGCGTTAGGCCTTAGGAGGACACCCT
AGGAGTAGGCAGCCACTAGCTAGGTAACTAGCTAGCGGCAGCTAGTAT-CTAGG-TGCTA
ATGCCCTTAGCAG-GCCTTAGCTATC-TAGCGCATAATTAATAACTAACTTAGAACTAGT
ATA-GACAAGGGGAATCTAACTATCTAATTAAAACATAGCATTGCGATGGCTAGAAAGTG
GTGTTAACGCAATGTGATTTCTGCCTAGTGCTCTAAATATTAAAGTAAAGTAATTTAACT
AA-G-CGT-AGGTAA-ACAGCGGGAGTAACTATAACTCTCTTAAGGTAGCTAAATGCCTT
ATTATCTAATTAGTAATGCGCATAAATGGATTAACGAGATTCCTACTATCCTTATCTACT
ATCTAGCAAAACCA-TAGCTAAGGGAATAGGCTTAGCAGAATTAGCAGGGAAAGAAGACC
TTATTAAGCTTAACTCTAGTTTAATATTATAAAAAGACATAGGAGGTGTAAAATAGGTAG
GAGCTTTAGCGCTAGTGAAATACCACTACTCCTATTGTTTTTTTACTTATTTAATAAAGC
AGGGCTAGA-TTTCT-GTCTAACTTCTAG-TTTTAAGGTCCTTCGCAGGCTAACCTAGGT
TAAAGACATTGTTAGGTGGGGAGTTTAGCTAGGGC-GGCATATCTATTAAACTATAACGC
AGGTGTCCTAAGGGGGGCTTATAAAGAATAGAAATCTCTAGTGAAATAAAAGGGTAAAAG
-TCCCCTTGATTTTGATTTTTAGTGTGAATATAAACTATAAAAGTATAGCCTATTAATCC
TTTAGTCCCTTAACATTTAAGGCTAGAGGTGCTAGAAAAGTTACCATAGGGATGACTAGC
TTGTGGCAGCTAAGCGTTTATAGTAATATTGCTTTTTAATCCTTTAATATTAGCTCTTCC
TATTATACTAAAGCAGAATTTAGTAAGCGTTAGATTATTTACCC-ACTAATAGGGAACGT
GAGCTAGGTTTAGACCGTCGTGAGACAGGTTAG-TTTTACCCTACTAATAACCTTACTGT
AATAGTAATTTAGCTTAGTATAAGAGGAACCACTAATTTAGATAATTAGTTTTTGCGGCT
ATCTAACTAGGCAGTGCCGCGAAGCTACTATCTGCTAGATAATGGCTAAACGCCTCTAAG
TCAGAATCCATGCTAGAACGCGGTAATA-CTACCCACACA-TATAGATAGATAAGAATAG
GC-TCTAGCTTAGCGTCTTAGTAAGCAATC--TCTCCGT-GGCG-TAG-GAAGCGCG-TT
ATAGTATTTCGCGTATTATAATTTTAACATAAGC-AGGGTTAAATCCTTTGCAAATAACT
TAGCTATGCGAAACAGTCCTATAAGTAGTAGAGTAGCCTTGTTATTATAATCTACTAAGG
GTAAGCTATCCTTTGCCTTAATTT
>EA_contig00976_p
TTAACCTTAAATTAGGTAAGACTACCCGCTAAACTTAAGCATAT-TAATAAGCAAAGGAA
AAGAAACTAATAGGGATTGCCCTAGTAATAGCAAGTAAAGCGGTAA-TAGCTTAAATTTA
AAATCTAGCCCCC-TAGGGCCTAAGTTATAATTTATAGAGAATGCTTTT-AGC-AA-GGC
-A-CC-TTCTAAGTTCCCTAGAATAGAACGCCACAGAGGGTAAGAGCCCTATC--TAGTT
AGATACTAAGCCTCTATAAAGCTCCTT-TAATAA--GTT--AAGTAGTTTAGGAATACTG
CTTTAA-ATA---GGAGGTATATGTCTTCTAAAGCTAAATATTAGCTAAAGACTAATAGC
GTATAAGTAAAGTAATTAAAAGATAAAAAGCACTTTAAAAAGA-GGGTTAAATAGTACAT
AAAATTATTAAAAGGGAAGCGCTTATAACTAGACTTAGGCCTAGTAAATTATCTAGCGTT
CTT-GCTAGTG---CACTTTGCTAGGCTTAGGCTAGCATTA-GTTTGCCCTAGG-GGATA
AAGGCTCTAGGAATGTGACTCCTCT--AGGAGTG-TTATAGCCCTCTG---CGCAATGCC
CTAGGGCAGACTAAGGTTTACGTATTTGCAAGAATGCTAGTGTAATAGTTATTAGCAACC
TATCTTA-AAACACAGACTAAGGAGTTATCCTTATATGCGAGTGTTTAGGTGTAAAACCC
CTATATATAATAAAAGTAAACGTAGGTAAGAGCTTT---A-G-C--GTA-TTATTA-ACT
AATCCTAATGTTCTTAGATGGATTTAAGTAGGAGCATATAAGGCTAGACCTAAAAGAAGG
TAAACTATGCCTATATAGGGTAAAGCTAGAGGAAACTCTAGTAAAGGCTTGCAGCAGT-T
CTAAC--GTGCAAATCAATTATTAAATATAGGTATAGGGGCGAAAGACTAATTAAACCTT
TTAGT-AGCT-AGTTTCC-ACTA-AAGTTTCC--CTTAGGATAGCAGTGTTAATCTT-AG
TTTTATAAGGTAAAGCAAATAATTAGGGACTTAGGGGCTATATACTACCTTTATCTATTC
TTAAACTTTAAATATATAAGAAGCCCTTGTTGCTTAGTTAAACGTAGGCATTTAAATGTA
TTAACACTAGTGGGCTATTTTTAGTAAGCAAAACTAGCAATGCGGGATAAACTAAACGCG
AGGTTAAGGTGCTAGAGTAAACGCTTATTAGACACTATAAAAGGTATTAGTATATCTTAA
TAGTAGGATAGTGGCTATAGAAGTTAGAATTC--GCTAAGGACTATGTAATAACTTACCT
GCTAAATATACTAGCCCTAAAAATAGATAGCGCTTAAGCGTCTTACCTATACCTTACCCT
TAGGG-TAGAA-ATAAAGCCC-TAAGGAG-TAAGCAGATATAGGGGTTAGTAATAAAGCC
TAGGGCGTAAGCCTAGGTTAAATAGCCTTTAGTGTAGATCTTAGTAGTAGTAGTAAATAC
TTTAATAAGAACTTAAAGG-ACTAAAGTAAGG-AAA-GGTTTTATATAAACAG-TA-GTT
AGATATAGG-TTAGTTAATCC-TAAGCTATAGGGAAGTTCTGTTTT-AAAGGCGCACTTA
TGCGCTATCTAGCAAAAGGGGAGC-TAGTTAATATTCTAGCACCTAGATATAGGTTTTGC
ATAGTAACGCAACTAAACGCAAAGACAATAGCAGG-GGCCCTAAGCA-AAGTTCTCTTTT
CTTCTTAATAGTCTCTTACTCTAAAATTAGTTTATCTAGAGATAGAGTTTAATAGCCAGA
AAAGCCTAGCACCTTTGCTAAGTTTAGTGCGCTCCTAATATCCCTTAAAAATCCATGGGA
AGGAATAATTCTTACGCTAGGTTATACTTATAACTATAGCAGGTCTCTAAGGTA-A-ATA
GCCTC-T-AGTTAATAGAATAATATAAATAAGGGAAGTTAGCAAAATAGATCTATAACTT
--TAGGAAAAGGATTA--GCTCTAAGGGTTAGG-TGCGTTAGGCCTTAGGAGAACGCCCT
AGGAGTAGGTAGCCACTAGCTAGGTAACTAGCTAGTGGCAGCTAGCAT-CTAGG-TGCTA
ATGCCCTTAGTAG-GCCTTAGCTATC-TAGCGCATAATTAATAACTAACTTAGAACTAGT
ATA-GATAAGGGGAATCTAACTATCTAATTAAAACATAGCATTGCAATAGCTAGAAAGTG
GTGTTAACACAATGTGATTTCTGCCTAGTGCTTTAAATATTAAAGTAAAGTAATTTAACT
AA-G-CGC-AGGTAA-ATAGTAGGAGTAACTATAACTCTCTTAAGGTAGCCAAATGCCTT
ATTATCTAATTAGTAACGCGTATAAATGGATTAACAAGATTCCCACTATCCCTATCTACT
ATCTAGCAAAACTA-TAGCTAAGGGAATAGGCTTAGCAAAATTAGCAAGGAAAGAAAACC
CTATTAAGCTTAACTCTAGTTTAATATTATAAAAAGACATAGGAGGTGTAGAATAAGTAG
GAGCTTTAGCGCTAGTAAAATACTACTACTCCTATTGTTTTTTTACTTATTTAATAAAGT
AAGGCTAGA-TTTCT-ATCTAACTTCTGG-TTTTAAGGTCCTTCGCAGGCTAACCTAGGT
TAAAGACATTGTTAGGTAGGGAGTTTAGCTAGGGC-AGTATATCTATTAAACTATAACGC
AGGTGTCCTAAGGGGGGCTTATAGAGAATAGAAATCTCTAGTAGAATAAAAGGGTAAAAG
-TCCCCTTAATTTTGATTTTTAGTGTGAATATAAACCATAAAAGTGTGGCCTATTAATCC
TTTAGTCCCTTAATATTTAAGGCTAAAGGTGCTAGAAAAGTTACTATAGGGATAACTAGC
TTATAGTAGCTAAGTGTTTATAGTAACATTGCTTTTTAATCCTTTAATATTAGCTCTTCC
TATTATACTAAAGCAGAATTTAGTAAGCGTTAGATTATTTACCC-ACTAATAGGGAACGT
AAGCTAGGTTTAGACTGTTGTAAGACAGGTTAG-TTTTACCCTACTAATAACCTCGCCGT
AATAGTAATTTAGCTTAGTATAAGAGGAACCACTAATTTAAATAATTAGTTTTTATAGCT
ATCTAACTAGGCAGTGCCGCAAAGCTACTATTTACTAGATAATAGCTAAACGCCTCTAAG
TTAGAATCCATGCTAAAACGCGGTAATA-CCACCCGCACG-TATAGATAGATAAGAATAG
GC-TCTAGCTTAGCGTCTTAGTAGGCGATC--TCTCCGT-GGCG-CAG-GAAGCGCG-TT
ATAGTATTTCGCGTATTGTAATTTTAACATAAGC-AAGGTTAAATCCTTTGTAAATAACT
TAGCTATGCGAAACAGTCCTATAAGCAGTAAAGTAGCCTTATTATTATAATTTACTAAGG
GTAAGCTATCCTTTGCCTTAATTT
>EB_contig03673+04212+03893+03750+03808+03584_f
TTGACCTCGAATCAGGTAGGAATACCCGCTGAACTTAAGCATAT-CAATAAGCGGAGGAA
AAGAAACCAACAGGGATTGCCCCAGTAACGGCGAGTGAAGCGGCAA-CAGCTCAAATTTG
AAATCTGGCCCC--CGGGGCCCGAGTTGTAATTTGCAGAGGATGCTTTT-GGC-GA-GGC
-G-CC-TTCCGAGTTCCCTGGAACGGGACGCCACAGAGGGTGAGAGCCCCGTC--TGGTT
GGATGCCGAGCCTCTGTAAAGCTCCTT-CGACGA--GTC--GAGTAGTTTGGGAATGCTG
CTCTAA-ATG---GGAGGTATATGTCTTCTAAAGCTAAATATTGGCCAGAGACCGATAGC
GCACAAGTAGAGTGATCGAAAGATGAAAAGCACTTTGAAAAGA-GGGTTAAATAGTACGT
GAAATTGTTGAAAGGGAAGCGCTCATGACCAGACTTGGGCCCGGTGAATCATCCAGCGTT
CTC-GCTGGTG---CACTTTGCCAGGCTCAGGCCAGCATCA-GTTTGCCCCGGG-GGACA
AAGGCTCTGGGAATGTGGCTCCTCC--GGGAGTG-TTATAGCCCTCTG---CGCAATGCC
CTGGGGCGGACTGAGGTTCGCGCATCTGCAAGGATGCTGGCGTAATGGTCGTCAGCGACC
CGTCTTG-AAACACGGACCAAGGAGTCGTCCTCGTATGCGAGTGTTCGGGTGTAAAACCC
CTACGCGGAATGAAAGTGAACGCAGGTGAGAGCTTC---G-G-C--GCA-TCATCG-ACC
GATCCTGATGTTCTCGGATGGATTTGAGTAGGAGCATACGGGGCCGGACCCGAAAGAAGG
TGAACTATGCCTGTATAGGGTGAAGCCAGAGGAAACTCTGGTGGAGGCTCGCAGCGGT-T
CTGAC--GTGCAAATCGATCGTCAAATATGGGCATGGGGGCGAAAGACTAATCGAACCTT
CTAGT-AGCT-GGTTTCC-GCCG-AAGTTTCC--CTCAGGATAGCAGTGTTGATCTC-AG
TTTTATGAGGTAAAGCGAATGATTAGGGACTCGGGGGCTATATACTGCCTTCATCCATTC
TCAAACTTTAAATATGTAAGAAGCCCTTGTTGCTTAATTGAACGTGGGCATTCGAATGTA
TCAACACTAGTGGGCCATTTTTGGTAAGCAGAACTGGCGATGCGGGATGAACCGAACGCG
AGGTTAAGGTGCCAGAGTAGACGCTCATCAGACACCACAAAAGGTGTTAGTACATCTTGA
CAGCAGGACGGTGGCCATGGAAGTCGGAATCC--GCTAAGGACTGTGTAACAACTCACCT
GCCGAATGTACTAGCCCTGAAAATGGATGGCGCTCAAGCGTCTCACCCATACCTCGCCCT
CAGGG-TAGAA-ACGAAGCCC-TGAGGAG-TAGGCGGACGTGGGGGTCAGTGACGAAGCC
TAGGGCGTGAGCCCGGGTCGAACGGCCTCTAGTGCAGATCTTGGTGGTAGTAGCAAATAC
TTCAATGAGAACTTGAAGG-ACCGAAGTGGGG-AAA-GGTTCCATGTGAACAG-CG-GTT
GGACATGGG-TTAGTCGATCC-TAAGCCATAGGGAAGTTCCGTTTC-AAAGGTGCACTTG
TGCGCCGTCTGGCGAAAGGGGAGC-CGGTTAATATTCCGGCACCTGGATGTGGGTTTTGC
GCGGCAACGCAACTGAACGCGGAGACGACGGCGGG-GGCCCCGAGCA-GAGTTCTCTTTT
CTTCTTAACGGTCTCTCACTCTGAAATCAGTTTGTCTGGAGATAGAGTTTAATGGCCGGA
AGAGCCCAGCACCTCTGCTGGGTTCGGTGCGCTCCCGACGTCCCTTGAAAATCCGCGGGA
AGGAATAATTCTCACGCCAGGTCGTACTCATAACCGCAGCAGGTCTCCAAGGTG-A-ACA
GCCTC-T-GGTTGATAGAACAATGTAGATAAGGGAAGTCGGCAAAATAGATCCGTAACTT
--CGGGAAAAGGATTG--GCTCTAAGGGTTGGG-TGCGTTGGGCCTTGGGGGGACGCCCT
GGGAGCAGGCAGCCACTAGCCGGGTAACCGGCCGGCGGCAGCCAGCAT-CCGGG-TGCCG
ATGCCCTTGGCAG-GCCTCGGCCGTC-CGGCGCACGATTAACAACCAACTTAGAACTGGT
ACG-GACAAGGGGAATCTGACTGTCTAATTAAAACATAGCATTGCGATGGCCAGAAAGTG
GTGTTGACGCAATGTGATTTCTGCCCAGTGCTCTGAATGTCAAAGTGAAGTAATTCAACC
AA-G-CGC-GGGTAA-ACGGCGGGAGTAACTATGACTCTCTTAAGGTAGCCAAATGCCTC
GTCATCTAATTAGTGACGCGCATGAATGGATTAACGAGATTCCCACTGTCCCTATCTACT
ATCTAGCGAAACCA-CAGCCAAGGGAACGGGCTTGGCAGAATCAGCGGGGAAAGAAGACC
CTGTTGAGCTTGACTCTAGTTTGACATTGTGAAAAGACATAGGAGGTGTAGAATAGGTGG
GAGCTTCGGCGCCGGTGAAATACCACTACTCCTATTGTTTTTTTACTTATTCAATGAAGC
GGGGCTGGA-TTTTT-GTCCAACTTCTGG-TTTTAAGGTCCTTCGCGGGCCGACCCGGGT
TGAAGACATTGTCAGGTGGGGAGTTTGGCTGGGGC-GGCACATCTGTTAAACCATAACGC
AGGTGTCCTAAGGGGGGCTCATGGAGAACAGAAATCTCCAGTAGAACAAAAGGGTAAAAG
-TCCCCTTGATTTTGATTTTCAGTGTGAATACAAACCATGAAAGTGTGGCCTATCGATCC
TTTAGTCCCTCGACATTTGAGGCTAGAGGTGCCAGAAAAGTTACCACAGGGATAACTGGC
TTGTGGCGGCCAAGCGTTCATAGCGACGTCGCTTTTTGATCCTTCGATGTCGGCTCTTCC
TATCATACCGAAGCAGAATTCGGTAAGCGTTGGATTGTTCACCC-ACTAATAGGGAACGT
GAGCTGGGTTTAGACCGTCGTGAGACAGGTTAG-TTTTACCCTACTGATGACCTCACCGC
AATGGTAATTCAGCTTAGTACGAGAGGAACCGCTGATTCAGATAATTGGTTTTTGCGGCT
GTCCGACCGGGCAGTGCCGCGAAGCTACCATCTGCTGGATAATGGCTGAACGCCTCTAAG
TCAGAATCCATGCCAGAACGCGGTGATA-CCGCCCGCACG-TATAGATGGACAAGAATAG
GC-TCCGGCTTAGCGTCTTAGCAGGCGATC--TCTCCAC-TGCG-CAG-GAAGCGCG-TC
GTGGTATTTCGCGTATTGTAATTTCAACACGAGC-GGGGTCAAATCCTTTGCAGACGACT
TAGCTGTGCGAAACGGTCCTGTAAGCAGTAGAGTAGCCTTGTTGTTACGATCTGCTGAGG
GTAAGCCGTCCTTCGCCTCGATTT
>EB_contig00043_p
TTAACCTTAAATTAGGTAGGAATACCCGCTAAACTTAAGTATAT-TAATAAGTAAAGGAA
AAGAAACTAATAGGGATTACCCTAGTAATAGTAAGTAAAGTAGTAA-TAGCTTAAATTTA
AAATCTAGCCCC--TAGGGCCTAAGTTATAATTTATAGAGAATGCTTTT-AGT-AA-GGC
-G-CC-TTCTAAGTTCCCTAGAATAGGACGCCACAGAGGGTAAGAGCCCTGTC--TAGTT
AGATACTAAGCCTCTATAAAGCTCCTT-TAATAA--GTT--AAGTAGTTTAGAAATGCTA
CTCTAA-ATA---AGAGGTATATGTCTTCTAAAGCTAAATATTAGCTAGAGACTAATAGC
GTATAAGTAAAGTAATTAAAAGATAAAAAGCACTTTAAAAAGA-GGGTTAAATAGTATAT
AAAATTATTAAAAGGGAAGCGCTTATAACTAGACTTAGGCCTAGTAAATTATCTAGCGTT
CTT-ACTAGTG---CACTTTACTAGGCTTAGGCTAGCATTA-GTTTACCCTAGG-GGATA
AAGGCTCTAGGAATATAGCTTCTCT--AGGAGTG-TTATAGCCCTTTA---CGTAATGCC
CTAGGGTAGACTAAGGTTTACGTATCTATAAGGATACTAGCGTAATAGTTATTAGTAACC
TATCTTA-AAACATAGACTAAGGAGTTATCCTTATATATAAGTGTTTAGGTGTAAAACCC
CTATATAAAATAAAAGTAAACGTAGGTAAGAGCTTT---A-G-C--ATA-TTATTA-ACT
AATCCTAATGTTCTTAGATAAATTTAAGTAGGAGCATATAGGGCTAGACCTAAAAGAAGG
TAAACTATACCTATATAGGGTAAAGCTAGAGGAAACTCTAGTAGAGGCTTATAGTGGT-T
CTAAT--GTATAAATTAATTATTAAATATAGGTATAGGGGCAAAAGACTAATTAAACCTT
CTAGT-AGCT-AGTTTTT-ACTA-AAGTTTCC--CTTAGGATAGTAGTGTTAATCTT-AG
TTTTATAAGGTAAAGCAAATAATTAGGAACTTAGGGGCTATATATTGCCTTTATTTATTC
TTAAACTTTAAATATATAAGAAGCCCTTATTACTTAATTAAATATAAGCATTTAAATATA
TTAACACTAGTAGGCTATTTTTAGTAAGCAAAACTAGTAATGTGGGATAAACTAAACGCG
AGGTTAAGGTACTAAAGTAAACGCTTATTAGATACCACAAAAGGTATTAGTATATCTTAA
TAGTAGGATAGTGGCTATAGAAGTTAGAATCC--GCTAAGGACTATATAATAACTTACCT
ACTAAATATACTAGCCCTAAAAATAAATAGTGCTTAAGCGTCTTACCTATACCTTACCCT
TAGGG-TAAAA-ACAAAGCCC-TAAGGAG-TAGGTAAATATAAGGGTTAGTAATAAAGCC
TAGGGCGTAAGCCTAGGTTAAATAGCCTCTAGTGTAGATCTTAGTAGTAGTAGTAAATAC
TTTAATAAGAACTTAAAGG-ACTAAAGTAAGG-AAA-GGTTCTATATAAACAG-TA-GTT
AGATATAGG-TTAGTTAATCC-TAAGCTATAGGGAAGTTCCGTTTT-AAAGGTGCACTTA
TACGCTATCTAGTAAAAGGGGAGC-TAGTTAATATTCTAGCACCTAGATATAGGTTTTAT
ATAGTAATGTAACTAAACGTAGAGATAATAGTAGG-GGCCTTAAGTA-GAGTTCTCTTTT
TTTCTTAATAGTCTCTTACTCTAAAATTAGTTTATCTAGAGATAGAGTTTAATAGCTAGA
AAAGCCTAGTACCTTTACTAGGTTTAGTACACTTCTAATATCCCTTAAAAATCCGTAGGA
AGGAATAATTCTCACGCTAGGTTATACTTATAACCACAGTAGGTCTCTAAGGTA-A-ATA
GCCTC-T-AGTTAATAGAATAATGTAAATAAGGGAAGTTAGCAAAATAGATTTATAACTT
--TAGGAAAAGGATTA--GCTCTAAGGGTTAGG-TATATTAAGCCTTAGGGAGATGCCCT
AGGAGTAGGCAGCTACTAGCTAGGTAACTAGCTAGTGGTAGCTAGCAT-CTAGG-TGCTA
ATGCCCTTAGTAG-GCCTTGGCTGTC-TAGCGCACGATTAATAACTAACTTAAAACTAGT
ATA-AATAAGGGGAATCTAACTATCTAATTAAAATATAGCATTATAATAGCTAGAAAGTG
GTATTAATATAATGTGATTTCTGCCTAGTACTCTAAATATTAAAGTAAAGTAATTTAACT
AA-G-CGT-AGGTAA-ATAGCAGGAGTAACTATAACTCTCTTAAGGTAGCTAAATGCCTT
ATTATCTAATTAGTAACGCGTATAAATAGATTAACAAGATTCCCACTATCCCTATTTACT
ATCTAGCAAAACTA-TAGCTAAGGGAATAGGCTTAGTAGAATTAGCGGGGAAAGAAAACC
CTATTAAGCTTAACTCTAGTTTAATATTATAAAAAGACATAGGAGGTATAGAATAGGTAA
GAGCTTTAGCGCTAGTAAAATACTACTACTCCTATTGTTTTTTTACTTATTTAATAAAGT
AAGGCTAGA-TTTTT-GTCTAACTTCTAG-TTTTAAGGTCCTTTATAGGCTAACCTAGGT
TAAAGATATTATTAGGTAAGGAGTTTAGCTAAGGT-AGTATATCTATTAAACTATAACGT
AGGTGTCCTAAGGGGGGCTTATAGAGAATAGAAATCTCTAGTAAAATAAAAGGGTAAAAG
-TCCCCTTAATTTTAATTTTTAGTGTAAATATAAACCATAAAAGTGTGGCCTATTAATCC
TTTAGTCCCTTAATATTTAAGGCTAGAGGTGCTAGAAAAGTTACTATAGGGATAAGTAAC
TTGTGGCGGCCAAGTGTTTATAGTGACGTCGCTTTTTAATCCTTTAATATTAGCTCTTCC
TATTATACTAAAGTAGAATTTAGTAAGCGTTAGATTATTTACCT-ACTAATAGGGAACGT
AAGCTAGGTTTAGACTGTTATAAAATAGGTTAG-TTTTACCTTACTAATAACCTCACTGT
AATAGTAATTTAGCTTAGTATAAGAGAAACCGCTAATTTAGATAATTAGTTTTTGTGGCT
ATCTAACTAGGTAGTGCCACAAAGCTACTATCTACTAGATAATAGCTAAATGCCTCTAAG
TTAGAATCTATGCTAGAACGCGGTAATA-CTGCCCGTATA-TATAGATAGATAAGAATAG
GC-TCTAGCTTAGTGTCTTAGTAAGTAATC--TCTTTAC-TACG-TAG-GAAGCGCG-TT
ATAGTATTTCGCGTATTATAATTTTAATATAAGT-AGGGTTAAATCCTTTGTAAATAACT
TAGCTATGCAAAATAGTCCTATAAGTAGTAGAGTAGCCTTATTATTATATTCTACTAAGG
GTAAGCTATCCTTCGCCTTAATTT
>EB_contig00227_p
TTAACCTTAAATTAGGTAGGAATACCCGCTAAACTTAAGTATAT-TAATAAGTAGAGGAA
AAGAAACTAACAGGGATTGCCCTAGTAACGGTGAGTGAAGCAGCAA-CAGCTTAAATTTA
AAATCTAGCCCC--TGGGGCCTAAGTTGTAATTTGCAGAGGATGCTTTT-AGC-GA-GGC
-G-CC-TTCCGAGTTCCCTAGAACAGGACGCCACAGAGGGTAAGAGCCCTGTC--TGGTT
AGATGCTAAGCCTCTGTAAAGCTCCTT-TAATAA--GTT--AAGTAGTTTAGGAATACTG
CTCTAA-ATA---GGAGGTATATGTCTTCTAAAGCTAAATATTAGCTAGAGACCAATAGC
GTATAAGTAGAGTAATTAAAAGATAAAAAGCACTTTAAAAAGA-GGGTTAAATAGTACGT
GAAATTGTTAAAAGGGAAGCGCTTATAACTAGACTTAGGCCCGGTGAATTATCTAGCGTT
CTC-GCTAGTG---CACTTTGCTAGGCTTAGGCTAGCATTA-GTTTGCCCTAGG-GGACA
AAGGCTCTAGGAATGTGGCTCCTCT--GGGAGTG-TTATAGCCCTCTG---CGCAATGCC
CTAGGGCGGACTAAGGTTCGCGTATCTGCAAGGATGCTGGCGTAATAGTTGTTAGCGACC
TATCTTG-AAACACGGACTAAGGAGTTGTCCTTGTATGCGAGTGTTTGGGTGTAAAACCC
CTACGCGGAATAAAAGTGAACGCAGGTGAGAGCTTT---A-G-C--GTA-TTATTA-ACT
AATCCTAATGTTCTTGGATGGATTTAAGTAGGAGCATACAGGGCCAGACCCAAAAGAAGG
TGAACTATGCCTATATAGAGTGAAGCTAGAGGAAACTCTAGTGGAGGCTCGCAGCGGT-T
CTGAC--GTGCAAATCGATTGTTAAATATAGGCATGGGGGCAAAAGACTAATTAAACCTT
CTAGT-AGCT-AGTTTCC-GCTA-AAGTTTCC--CTTAGGATAGCAGTGTTAATCTT-AG
TTTTATGAGGTAAAGCGAATAATTAGGGACTTAGGGGCTATATACTGCCTTTATCTATTC
TTAAACTTTAAATATGTAAGAAGCCCTTATTACTTAATTAAACGTAGGCATTCGAATGTA
TTAACACTAGTGGGCTATTTTTGGTAAGCAGAACTAGCGATGCGGGATAAACTAAACGCG
AGGTTAAGGTGCTAGAGTAGACGCTTATTAGACACCACAAAAGGTGTTAGTATATCTTAA
CAGCAGGACGGTGGCTATGGAAGTTAGAATCC--GCTAAGGACTGTGTAATAACTCACCT
GCTAAATGTACTAGCCCTAAAAATGGATAGCGCTTAAGCGTCTTACCTATACCTTGCCCT
TAGGG-TAGAA-ATAAAGCCC-TAAGGAG-TAGGCAGACGTGGGGGTTAGTGACGAAGCC
TAGGGCGTGAGCCCGGGTTGAATGGCCTCTAGTGTAGATCTTGGTGGTAGTAGCAAATAC
TTTAATAAGAACTTAAAGG-ACTAAAGTGGGG-AAA-GGTTCTATGTGAATAG-CG-GTT
AGACATAGG-TTAGTTAATCC-TAAGCTATAGGGAAGTTCTGTTTT-AAAGGTGCACTTG
TGCGCTATCTAGCGAAAGGGGAGC-TAGTTAATATTCCGGCACCTGGATGTGGGTTTTGC
GCGGCAACGCAACTAAACGCGGAGACGACGGCGGG-GGCCCTAAGTA-GAGTTCTCTTTT
CTTCTTAACGGTCTCTTACTCTGAAATTAGTTTGTCTGGAGATAGAGTTTAATGGCTAGA
AGAGCCTAGCACCTCTGCTAGGTTTAGTGCGCTCCCAATGTCCCTTGAAAATCCGCGGGA
AGGAATAATTCTCACGCTAGGTTATACTTATAACTGTAGCAGGTCTCTAAGGTA-A-ATA
GCCTC-T-AGTTAATAGAATAATGTAGATAAGGGAAGTTAGTAAAATAGATCTGTAACTT
--TAGGAAAAGGATTA--GCTCTAAGGGTTAGG-TGCGTTAGGCCTTAGGGGGACGCCCT
AGGAGCAGGCAGCCACTAGCCAGGTAACTGGCCGGCGGCAGCCAGCAT-CCGGG-TGCCG
ACGCCCTTGGCAG-GCCTCGGCCGTC-TAGCGCACGATTAACAACTAACTTAGAACTAGT
ATG-GACAAGGGGAATCTGACTGTCTAATTAAAACATAGCATTACGATAGCTAGAAAGTG
GTGTTAACGCAATGTGATTTCTGCCTAGTACTCTAAATGTCAAAGTGAAGTAATTTAACT
AA-G-CGC-AGGTAA-ACAGCGGGAGTAATTATAACTCTCTTAAGGTAGCCAAATGCCTT
ATCATCTAATTAGTGACGCGTATAAATGGATTAACGAGATTCCCACTGTCCCTATTTACT
ATCTAGCGAAACCA-CAGCTAAGGGAACAGGCTTAGTAGAATTAGCGGGGAAAGAAGACC
CTGTTAAGCTTGACTTTAGTTTGACATTGTGAAAAGACATAGGAGGTGTAGAATAGGTGG
GAGCTTTGGCGCCAGTGAAATACCACTACTCCTATTGTTTTTTTACTTATTTAATAAAGC
AGGGCTGGA-TTTTT-GTCTAACTTCTGG-TTTTAAGGTCCTTTGTGGGCCGACCTGGGT
TGAAGACATTGTTAGGTAGGGAGTTTGGCTGGGGC-GGCATATCTATTAAACCATAACGT
AGGTGTCCTAAGGGGGGCTCATGGAGAACAGAAATCTCCAGTAGAACAAAAGGGTAAAAG
-TCCCCTTGATTTTGATTTTCAGTGTGAATACAAACCATGAAAGTGTGGCCTATCGATCC
TTTAGTCCCTCTACATTTGAGGCTAGAGGTGCTAGAAAAGTTACCACAGGGATAACTGGC
TTGTGGCGGCCAAGCGTTTATAGCGACGTCGCTTTTTGATCCTTCGATGTTAGCTCTTCC
TATTATACCGAAGCAGAATTCAGTAAGCGTTAGATTGTTCACCC-ACTAATAGGGAACGT
GAGCTAGGTTTAGACTGTCGTAAGACAGGTTAG-TTTTACCCTACTAATGACCTTACCGC
AATGGTAATTTAGCTTAGTATAAGAGAAACCGCTAATTTAGATAATTGGTTTTTGCGGCT
GTCTAACCGGGCAGTGCCGCGAAGCTACTATCTGCTGGATAATGGCTAAACGCCTCTAAG
TTAGAATCCATGCTAGAACGCGGTGATA-CCGCCCGCACG-TATAGATGGACAAGAATAG
GC-TCTGGCTTAGCGTCTTAGCAGGCGATC--TCTCCAC-TACG-CAA-GAAGCGCG-TC
GTGGTATTTCGCGTATTGTAATTTTAACATAAGT-GGGGTTAAATCCTTTGCAGACGACT
TAGCTGTGCGAAACGGTCCTATAAGCAGTAGAGTAGCCTTGTTGTTACGATCTACTGAGG
GTAAGCCGTCCTTTGCCTTGATTT
>EB_contig00319_p
TTAACCTTAAATTAGGTAGAAATACTTACTAAACTTAAGTATAT-TAATAAGTAAAGGAA
AAGAAACTAATAAGGATTACCCTAGTAATAGTAAGTAAAGTAGTAA-TAGCTTAAATTTA
AAATCTAGCCCC--TAGGGCCTAAGTTATAATTTATAAAGAATGCTTTT-AGT-AA-GAT
-A-CC-TTCTAAGTTCCCTAGAATAGGACACTATAGAGGGTAAGAGCCTTATT--TAGTT
AGATACTAAGCCTTTATAAAGCTCCTT-TAATAA--GTT--AAGTAATTTAGAAATACTA
CTCTAA-ATA---GGAGGTATATATTTTCTAAAGCTAAATATTAGCTAGAGATTAATAGT
ATATAAGTAAAGTAATTAAAAGATAAAAAGCACTTTAAAAAGA-GAGTTAAATAGTATAT
AAAATTATTAAAAGGGAAGCGCTTATAACTAAACTTAGGCCTAGTAAATTATCTAGTATT
CTT-ATTAGTA---TACTTTACTAGGCTTAGGCTAGTATTA-GTTTGCCTTAGG-GGATA
AAGGCTTTAGGAATATAGCTTCTCT--AGGAGTG-TTATAGCCCTCTA---TATAATGCC
CTAGGGTAGACTAAGGTTTATGTATTTAAAAGGATACTAGTATAATAGTTATTAGTAACT
TATCTTA-AAATATAAACTAAGGAGTTATCCTTATATATAAGTATTTAAGTATAAAACCC
CTATATAAAATAAAAGTAAATATAAGTAAGAGCTTT---A-G-T--ATA-TTATTA-ACT
AATCCTAATATTCTTAGATATATTTAAGTAGGAGTATATAAGGTTAGACCTTAAAAAAGG
TAAACTATACTTATATAGAGTAAAGCTAGAGAAAACTCTAGTAAAGGCTTATAGTAGT-T
TTAAT--ATATAAATTAATTATTAAATATAGGTATAAGGGTAAAAGACTAATTAAACCTT
CTAGT-AGCT-AGTTTTT-ACTA-AAGTTTCC--CTTAGGATAGTAGTATTAATCTT-AG
TTTTATAAGGTAAAGTAAATAATTAAGGACTTAGGGGCTATATACTACTTTTATTTATTC
TTAAACTTTAAATATATAAGAAGCCCTTATTACTTAATTAAATATAAGTATTTAAATATA
TTAACACTAATAGGCTATTTTTAGTAAGTAAAACTAGTAATATAAGATAAACTAAATATA
AGGTTAAGGTACTAGAGTAAACGCTTATTAGACACCACAAAAGGTATTAGTATATCTTAA
CAGTAGGATAGTGGCTATAGAAGTTAGAATCC--GCTAAGAACTATATAATAACTTACCT
GCTAAATATACTAGCCTTAAAAATAGATAGCGCTTAAGCATCTTACCTATACCTTGCCCT
TAGGG-TAAAA-ATAAAGCCC-TAAGGAG-TAAGCGGATGTAAGGATTAGTAATAAAGCC
TAGGGCATAAGCCTAGGTTAAATAACCTCTAGTGTAAATCTTAGTAATAGTAGTAAATAC
TTTAATAAGAACTTAAAGG-ACTAAAGTAAGG-AAA-GGTTCTATATAAACAG-TA-GTT
AGACATAGG-TTAGTTAATCC-TAAGCTATAGGGAAGTTCTATTTT-AAAGGTACACTTA
TATGCTATCTAGTAAAAGGGAAGC-TAGTTAATATTCTAGTACTTAGATATAGGTTTTAT
ATAGTAATATAACTAAATATAAAGATAATAGTAAG-GGCCTTAAGTA-AAGTTCTCTTTT
TTTCTTAATAGTCTCTTACTCTAAAATTAGTTTATCTAAAGATAAAGTTTAATAGCTAGA
AAAGCCTAGCACCTTTACTAGGTTTAGTGTTCTCCTAATATCCCTTAAAAATCTATAGGA
AGGAATAATTCTTACACTAGGTTATACTTATAACTATAGTAAGTCTCTAAGGTA-A-ATA
GCCTC-T-AGTTAATAGAATAATATAGATAAGGGAAGTTAGTAAAATAAATCTATAACTT
--TAGGAAAAGAATTA--GCTCTAAGGGTTAGG-TATATTAGGCCTAAGAGGGACGCCCT
AGGAGTAAGTAGCTACTAGCTAGGTAACTAGCTAGTAGTAGCTAGTAT-CTAGG-TACTA
ATACCCTTAGTAA-GCCTTAGCTATC-TAGTGTATAATTAATAACTAACTAAGAACTAGT
ATA-AATAAGGGGAATCTAACTATCTAATTAAAATATAGTATTATAATAGCTAAAAAGTA
GTATTAATATAATATAATTTTTACCTAGTACTCTAAATATTAAAGTAAAGTAATTTAACT
AA-G-CAT-AAGTAA-ATAGTAGGAGTAACTATAACTCTCTTAAGGTAACTAAATGCCTT
ATTATCTAATTAGTAATATATATAAATAGATTAATAAGATTCCTACTATCCTTATTTACT
ATCTAGTAAAACTA-TAGCTAAGGGAATAGGCTTAGTAAAATTAGTAAGGAAAGAAAACC
CTATTAAGCTTAACTCTAGTTTAATATTATAAAAAGATATAAAAGGTGTAAAATAAGTAG
GAGCTTTAGCGCTAGTAAAATACCACTACTCCTATTATTTTTTTACTTATTTAATAAAGT
AAGGCTAGA-TTTTT-ATTTAACTTCTAG-TTTTAAGGTCCTTTATAAGCTAACCTAGGT
TAAAGATATTATTAAGTAAGGAGTTTAGCTAGGGT-AGTATATTTATTAAACTATAATAT
AGGTATCCTAAGGGGGGCTTATAGAGAATAGAAATCTCTAGTAAAATAAAAGGGTAAAAG
-TCCCCTTAATTTTAATTTTTAGTGTAAATATAAACTATAAAAGTGTAGCCTATTAATCC
TTTAGTCCCTTAATATTTAAGGCTAGAGGTACTAGAAAAGTTACTATAGGGATAAGTAGC
TTATAGTAGCTAAGTATTTATAGTAATATTACTTTTTAATCCTTTAATATTAGCTCTTCC
TATTATACTAAAGCAAAATTTAGTAAGCGTTAGATTATTTACTT-ACTAATAGGGAATGT
AAGCTAGGTTTAGACTATTATAAGATAGGTTAG-TTTTACCTTACTAATAACCTTACTAT
AATAGTAATTTAGCTTAGTATAAGAGAAACTACTAATTTAGATAATTAGTTTTTATAGCT
ATCTAACTAGGCAGTGCTATAAAGCTACTATTTACTAGATAATAGCTAAATACCTTTAAG
TTAGAATCTATACTAGAATGCAGTAATA-CCACTTATATA-TATAGATAGATAAGAATAA
GC-TCTAGCTTAGTATCTTAGTAAGCGATC--TCTTTAT-TATA-TAG-GAAGCGTG-TT
ATAGTATTTTACGTATTATAATTTTAATATAAGT-AAGGTTAAATCCTTTATAAATAACT
TAGCTATATAAAATAGTCCTATAAGTAGTAAAGTAGCCTTATTATTATAATTTACTAAGG
GTAAGCTATCCTTTACCTTAATTT
>EB_contig00366_p
TTAACCTTAAATTAAGTAGGAATACTTACTAAACTTAAGTATAT-TAATAAGTAAAGGAA
AAGAAACTAATAAGGATTACCCTAGTAATAGTAAGTAAAGTAGTAA-TAGCTTAAATTTA
AAATCTAGCCCC--TAGGGCTTAAGTTATAATTTATAAAGAATACTTTT-AGT-AA-GGC
-A-CT-TTCTAAGTTCCCTAGAATAGGATACTATAGAGGGTAAGAGCCCTATT--TAGTT
AGATACTAAGCCTCTATAAAGCTTCTT-TAATAA--GTT--AAGTAATTTAGGAATACTA
CTTTAA-ATA---GGAGGTATATATTTTTTAAAGCTAAATATTAGCTAGAGACTAATAGT
ATATAAGTAAAGTAATTAAAAGATAAAAAGCACTTTAAAAAAA-GGGTTAAATAGTATAT
AAAATTATTAAAAAAAAAGCGCTTATAACTAGACTTAGGCCTAGTAAATTATCTAGTATT
CTT-ACTAGTG---CACTTTACTAGGCTTAGGCTAGTATTA-GTTTGCCCTAGG-GGATA
AAGGCTCTAGGAATATAGCCCCTCT--AGGAGTG-TTATAGCCCTTTA---TATAATGCC
CTAGGGTAAACTAAGGTTTACGTATTTATAAGGATACTAGTGAAATAATTATTAGTAACC
TATCTTA-AAATATAAACTAAGGAGTTATCCTTATATATAAGTATTTAGGTATAAAACCC
TTATATAAAATAAAAGTAAATATAGGTAAGAGCTTT---A-G-T--ATA-TTATTA-ACT
AATCCTAATATTCTTAGATAGATTTAAGTAGGAGTATATAGGGCTAGACTTAAAAGAAGG
TAAACTATACCTATATAGGGTAAAGCTAGAGAAAACTCTAGTAAAGGCTTATAGTAGT-T
CTAAT--ATATAAATTAATTATTAAATATAGGTATAGGGGTAAAAGACTAATTAAACCTT
TTAGT-AACT-AGTTTTT-ACTA-AAGTTTCC--CTTAGGATAGTAGTGTTAATCTT-AG
TTTTATAAGGTAAAGTAAATAATTAGGGACTTAGGGGCTATATACTACCTTTATCTATTC
TTAAACTTTAAATATATAAGAAGCCCTTATTACTTAATTAAATATAGGTATTTAAATATA
TTAATACTAGTAGGCTATTTTTAGTAAGTAAAACTAGTAATATAAGATAAACTAAACATA
AGGTTAAGGTACTAAAATAGGCGCTTATTAAATACTATAAAAGGTATTAGTATATCTTAA
TAGTAGGATAGTAGCTATAGAAGTTAGAATTT--ACTAAGGACTATATAATAACTTACTT
ACTAAATATACTAGCCTTAAAAATAGATAGTGCTTAAGTATCTTACTTATACCTTACCCT
TAGGG-TAAAA-ATAAAGCCC-TAAGAAG-TAAGTAAATATAGGGGTTAGTAATAAAGCC
TAGGGTATAAGCCTAGGTTAAATAGCCTCTAGTGTAAATCTTAGTAATAGTAGTAAATAC
TTTAATAAGAACTTAAAGG-ACTAAAGTAAGG-AAA-GGTTCTATATAAATAG-TA-GTT
AGATATAGG-TTAGTTAATCC-TAAGCTATAGGGAAGTTCTATTTT-AAAGGTACACTTA
TACACTATCTAGTAAAAGGGAAGC-TAGTTAATATTCTAGTACCTAGATATAAGTTTTAT
ATAGTAATATAACTAAATATAGAGATAATAGTAGG-AGCCCTAAGTA-AAGTTCTCTTTT
TTTCTTAATAGTCTCTTACTCTAAAATTAGTTTATCTAGAGATAGAGTTTAATAGCTAGA
AAAGCCTAGCACTTTTACTAGGTTTAGTGCCCTCCTAATATCCCTTAAAAATCTATAGGA
AGGAATAATTCTTATACTAGGTTATACTTATAACTATAGTAAGTCTCTAAGGTA-A-ATA
GCCTC-T-AGTTAATAGAATAATATAAATAAGGGAAGTTAGTAAAATAGATCTATAACTT
--TAGAAAAAGAATTA--GCTCTAAGGGTTAGG-TGTATTAGGCCTTAGGGGAATGCCCT
AGGAGTAAGTAGCTACTAGCTAGGTAACTAGCTAGTAGTAGCTAGTAT-CTAGG-TACTA
ATGCCCTTAGTAA-GCCTTAGCTATC-TAGTGTATAATTAATAACTAACTTAGAACTAGT
ATA-GATAAGGGGAATCTAACTATCTAATTAAAATATAGTATTATAATAGCTAGAAAGTA
GTGTTAATATAATGTGATTTTTACCTAGTACTTTAAATATTAAAGTAAAGTAATTTAACT
AA-G-TAT-AAGTAA-ATAGTAGGAGTAACTATAACTCTCTTAAGGTAGCTAAATACCTT
ATTATCTAATTAGTAACGCGTATAAATAGATTAATAAGATTCCTACTATCCCTATTTACT
ATTTAGTAAAACTA-TAGCTAAGGGAATAGGCTTAGTAAAATTAGTAAGAAAAGAAAACC
CTATTAAGCTTAACTCTAGTTTAATATTATAAAAAGATATAGGAGGTGTAAAATAGGTAG
AAGCTTTAGCGCTAGTAAAATACTACTACTCCTATTATTTTTTTACTTATTTAATAAAGT
AAGGCTAGA-TTTTT-ATCTAACTTCTAG-TTTTAAGGTCCTTTATAGGCTAACCTAGGT
TAAAGATATTATTAGGTAAGGAGTTTAGCTAGGGT-AGTATATTTATTAAACTATAATAT
AAGTGTCCTAAGGGGGGCTTATAGAGAATAGAAATCTCTAGTAGAATAAAAGGGTAAAAG
-TCCTCTTAATTTTAATTTTTAGTGTGAATATAAACTATAAAAGTATAGCCTATTAATCC
TTTAGTCCCTTAATATTTAAGGCTAGAGGTACTAGAAAAGTTACTATAGGGATAACTAGC
TTATAGTAGCTAAGCGTTTATAGTAATATTACTTTTTAATCCTTTAATATTAGCTCTTCC
TATTATACTAAAGTAAAATTTAGTAAGCATTAGATTATTTACTT-ACTAATAGGGAATAT
AAGCTAGGTTTAGACTATTATAAGATAGGTTAG-TTTTACCCTACTAATAACCTTACTAT
AATAGTAATTTAGCTTAGTATAAGAGAAACCACTAATTTAGATAATTAGTTTTTATAGCT
ATCTAACTAGGTAGTGCCATAAAGCTACTATTTACTAGATAATAGCTAAACGCCTCTAAG
TTAGAATCTATACTAGAACGTAGTAATA-CTGCCCACATA-TATAAATAGATAAGAATAG
GC-TTTAGCTTAGTATCTTAGTAAGTAATC--TCTTTAC-TATA-TAA-GAAGCGTG-TT
ATAGTATTTTATATATTATAATTTTAATATAAGT-AAGGTTAAATCCTTTATAAATAACT
TAGCTATATAAAATAGTCTTATAAGTAGTAAAGTAACCTTATTATTATAATTTACTAAGG
GTAAGCTATCCTTTGCCTTAATTT
>EB_contig00405_p
TTAACCTTAAATTAGGTAGGAATACCCGCTAAACTTAAGCATAT-TAATAAGCAGAGGAA
AAGAAACTAATAGGGATTACCCTAGTAATAGTAAGTAAAGTAGTAA-TAGCTTAAATTTA
AAATCTAGCCCC--TAGGGCCTAAGTTATAATTTACAGAGAATACTTTT-AGC-AA-GGT
-A-CC-TTCTAAGTTCCCTAGAATAGGACGCTATAGAGGGTAAGAGCCCTATC--TAGTT
AGATACTAAGCCTCTATAAAGCTCCTT-TAACAA--GTT--AAGTAGTTTAGGAATACTA
CTCTAA-ATA---GGAGGTATATATCTTCTAAAGCTAAATATTAGCTAGAGACTAATAGC
GCATAAGTAAAGTAATTAAAAGATAAAAAGCACTTTAAAAAGA-GGGTTAAATAGTATAT
AAAATTATTAAAAGGGAAGCGCTTATAACTAGACTTAGGCCTAGTAAATTATCTAGCGTT
CTT-ACTAGTG---CACTTTACTAGGCTTAGGCTAGTATTA-GTTTGCCCTAGG-GGATA
AAGGCTTTAGGAATATAGCTCCTCT--AGGAGTG-TTATAGCCCTCTA---CGTAATGCC
CTAGGGCGGACTAAGGTTTATGTATTTGCAAGGATACTAGTGTAATAGTTATTAGTAACC
TATCTTA-AAACACAGACTAAGGAGTTATCCTTATATATAAGTGTTTAGGTGTAAAACCC
TTACATAAAATAAAAGTAAATATAAGTAAAAGCTTT---A-G-T--GTA-TTATTA-ACT
AATCCTAATGTTCTTAGATAGATTTAAGTAAGAGCATATAAGGCTAGACCTAAAAGAAGG
TAAACTATACCTATATAGGGTAAAGCTAGAGAAAACTCTAGTAGAGGCTTACAGTAGT-T
CTAAC--GTGTAAATTAATTATTAAATATAAGCATAAGGGCAAAAGACTAATTAAACCTT
CTAGT-AGCT-AGTTTTT-GCTA-AAGTTTCC--CTTAGGATAGTAATATTAATCTT-AG
TTTTATAAGGTAAAGCGAATAATTAGGGACTTAGGGGCTATATACTACCTTTATCTATTC
TTAAACTTTAAATATATAAGAAGCCCTTATTACTTAATTAAACGTAAGCATTTAAATGTA
TTAATACTAGTAGGCCATTTTTAGTAAGCAAAACTAGTAATGCAGGATAAACCAAATGTA
AGGTTAAGGTGCTAGAGTAAACGCTTATTAAATACCATAAAAGGTATTAGTATATCTTAA
TAGTAGGATAGTAGCTATAGAAGTTAGAATCC--ACTAAGGACTATGTAATAACTTACCT
GCTAAATATACTAGCCCTAAAAATAGATAGCGCTTAAGTATCTTACCTATACCTTACCCT
TAGGG-TAAAA-ATAAAGCCC-TAAGGAG-TAAGCGGACATAGGGGTTAGTAATAAAGCC
TAGGGCGTAAGCCTAGGTTAAATAGCCTCTAGTGTAGATCTTAGTGGTAGTAGCAAATAC
TTTAATAAGAACTTAAAGG-ACTAAAGTAAGG-AAA-GGTTTTATATAAATAG-CA-GTT
AGACATAGG-TTAGTTAATCC-TAAGCTATAGGGAAGTTCCGTTTT-AAAGGTGCACTTA
TACGCTATCTAGCAAAAGGGGAGC-TAGTTAATATTCTAGCACTTAGATATAGGTTTTGC
GTAGTAACGTAACTAAACGCGAAGATAATAGTAGG-GGCCCTAAGTA-AAGTTCTCTTTT
TTTCTTAATAGTCTCTCACTCTAAAATTAGTTTGTCTAGAGATAGAGTTTAATAGCTAGA
AAAGCCTAGCACCTTTACTAGGTTTAGTGCGCTTCTAATGTCCCTTAAAAATCCATAGGA
AGGAATAATTCTTACGCTAGGTTATACTTATAACTATAGTAGGTCTCTAAGGTA-A-ATA
GCCTC-T-AGTTAATAGAATAATATAGATAAGGGAAGTTAGTAAAATAGATTTATAACTT
--TAGGAAAAGGATTA--GCTCTAAGGGTTAGG-TGCGTTAGGCCTTAGGGGGACGCCCT
AGGAGCAAGCAGCCACTAGCTAGGTAACTAGCTAGCGGTAGCTAGTAT-CTAGG-TGCTA
ATGCCCTTAGCAA-GCCTTAGCTATC-TAGCGCATAATTAATAACTAACTTAGAACTAGT
ACA-AACAAGGGGAATCTAACTATCTAATTAAAACATAGCATTACAATAGCTAGAAAGTG
GTGTTAACGTAATGTAATTTCTACCTAGTGCTCTAAATATTAAAGTAAAGTAATTTAACT
AA-G-CGC-AAGTAA-ATAGTAAGAGTAACTATAACTCTCTTAAGGTAGCTAAATGCCTT
ATTATCTAATTAGTAACGCGTATAAATAGATTAATAAGATTCCCACTATCCCTATTTACT
ATCTAGCAAAACTA-TAGCTAAGGGAATAAGCTTAGCAAAATTAGCGGGGAAAGAAAACC
CTATTAAGCTTAACTCTAGTTTAATATTATAAAAAGACATAGAAGGTATAGAATAGGTAG
GAGCTTTAGCGCTAGTAAAATACCACTACTCCTATTATTTTTTTACTTATTTAATAAAGT
AAGGCTAGA-TTTTT-ATCTAACTTCTAG-TTTTAAGGTCCTTTATAGGCTAACCTAGGT
TAAAGACATTATTAGGTAGGGAGTTTAGCTAGGGT-AGCATATCTATTAAACTATAACGT
AGGTGTCCTAAGGGGGGCTTATAGAGAACAGAAATCTCTAGTAAAATAAAAGGGTAAAAG
-TCCCCTTAATTTTGATTTTTAGTGTGAATATAAACCATAAAAGTGTGGCCTATTAATCC
TTTAGTCCCTTAATATTTAAGGCTAGAGGTACTAGAAAAGTTACTATAGGGATAACTAGC
TTATAGTGGCTAAGCGTTTATAGTAACGTTGCTTTTTAATCCTTTAATATTAGCTTTTCC
TATTATACTAAAGCAGAATTTAGTAAGCATTAGATTATTTACCT-ACTAATAGGGAATGT
AAGCTAGGTTTAGACTGTCATAAGATAGGTTAG-TTTTACCCTACTAATAACCTTACTAT
AATAGTAATTTAGCTTAGTATAAGAGAAACTACTAATTTAGATAATTAGTTTTTATAGCT
GTCTAACTAGGCAGTGCTGCAAAGCTACTATCTACTAGATAATAGCTAAACGCCTCTAAG
TTAGAATCTATGCTAGAACGTGGTAATA-CCGCTCGCACA-TATAGATAGACAAAAATAG
GC-TTTAGCTTAGTGTCTTAGCAGGCAATC--TCTTTAC-TATA-TAG-GAAGCGTA-TT
ATAGTATTTTGCGTATTATAATTTTAATATAAGT-AAGGTTAAATTCTTTATAGATAACT
TAGCTATATAAAATAGTCCTATAAGTAGTAAAGTAGCCTTATTATTATAATTTACTAAGG
GTAAGCTATCCTTTAACTTGATTT
>EB_contig00624_p
TTAACCTTAAATTAGGTAGGAATACCCACTAAACTTAAGCATAT-TAATAAGTAAAGGAA
AAGAAACTAATAGGGATTGCCCTAGTAATAGTAAGTAAAGTGATAA-TAGCTTAAATTTA
AAATCTAGCCCC--TAGGGCCTAAGTTATAATTTATAGAGAATGCTTTT-AGT-AA-GGC
-G-CC-TTCTAAGTTCCCTAGAATAGGATACCACAGAGGGTAAGAGCCCTATC--TAGTT
AGATACTAAGCCTCTATAAAGCTCCTT-TAATAA--GTT--AAGTAGTTTAGGAATACTA
CTCTAA-ATA---GGAGGTATATGTCTTCTAAAGCTAAATATTAGCTAGAGACTAATAGC
GTATAAGTAAAGTAATTAAAAGATAAAAAGCACTTTAAAAAGA-GGGTTAAATAGTACAT
AAAATTATTAAAAGGGAAGCGCTTATAACTAGACTTAGGCCTAGTAAATTATCTAGTGTT
CTT-GCTAGTG---CACTTTACTAGGCTTAGGCTAGTATTA-GTTTGCCCTAGG-GGACA
AAGGCTCTAGGAATATAGCTCCTCT--AGGAGTG-TTATAGCCCTCTG---CGTAATACC
TTAGGGTAGACTAAGGTTTACGTATCTATAAGGATACTAGCGTAATAGTTATTAGTAACC
TATCTTA-AAACATAAACTAAGGAGTTATCCTTATATGTAAGTGTTTAGGTGTAAAACCC
CTACGCAAAATAAAAGTAAATATAGGTAAGAGCTTT---A-G-T--GTA-TTATTA-ACT
AATCCTAATGTTCTTAGATAGATTTAAGTAGGAGTATATAGGGCTAGACCTAAAAGAAGG
TAAACTATGCCTATATAAGGTAAAGCTAGAGGAAACTCTAGTGGAGGCTTATAGTGGT-T
CTAAT--ATACAAATTAATTATTAAATATAGGTATAGGGGTAAAAGACTAATTAAACCTT
CTAGT-AGCT-AGTTTTT-ACTA-AAGTTTCC--CTTAGGATAGTAGTGTTAATCTT-AG
TTTTATAAGGTAAAGTAAATAATTAGGGACTTAGGGGCTATATACTACCTTTATTTATTC
TTAAACTTTAAATATGTAAGAAGCCCTTATTACTTAATTAAATATAGGCATTTAAATGTA
TTAACACTAGTGGGCTATTTTTAGTAAGTAAAACTAGTAATATAGGATAAACTAAACGCA
AGGTTAAGGTGCTAAAGTAAACGCTTATTAGACACCATAAAAGGTGTTAGTATATCTTAA
CAGCAGGATAGTGGCTATAGAAGTTAGAATCC--GCTAAGAACTATATAATAACTTACCT
GCTAAATATACTAGCCCTAAAAATAGATAGCGCTTAAGCGTCTTACCTATACCTTGCCCT
TAGGG-TAAAA-ATAAAGCCC-TAAGGAG-TAAGCGGATGTAGGGATTAGTAATAAAGCC
TAGGGCATAAGCCTAGGTTAAATAGCCTCTAGTGTAGATCTTAGTAGTAGTAGTAAATAC
TTTAATAAGAACTTAAAGG-ACTAAAGTAAGG-AAA-GGTTCTATGTAAATAG-TA-GTT
AGACATAGG-TTAGTTAATCC-TAAGCCATAGGGAAGTTCTGTTTT-AAAGGTGCACTTA
TACGCTATCTAGCGAAAGGGGAGC-TAGTTAATATTCTAGCACCTAGATATAGGTTTTGC
GTGGTAATATAACTAAACACGGAGATAATAGCGGG-GGCCCTAAGTA-GAGTTCTCTTTT
TTTCTTAATAGTCTCTTACTTTAAAATTAGTTTGTCTAGAGATAGAGTTTAATAGCTAGA
AGAGCCTAGTACCTCTGCTAGGTTTAGTGCGCTCCTAATATCCCTTAAAAATTCATAGGA
AGGAATAATTCTTACGCTAGGTTATACTTATAATCACAGTAAGTCTCTAAGGTA-A-ATA
GCCTC-T-AGTTAATAGAATAATATAAATAAGGGAAGTTAATAAAATAGATCTATAACTT
--TAGGAAAAGGATTA--GCTCTAAGGGTTAGG-TGCGTTAGGCCTTAGGGGGATGCCCT
AGGAGCAGGCAGCTACTAGCTAGGTAACTAGCTAGTGGTAGCTAGTAT-CTAGG-TGCTA
ATGCCCTTAGTAG-GCCTTAGCTATC-TAGCGCATAATTAATAACTAACTTAGAACTAGT
ACG-GATAAGGGGAATCTAACTATCTAATTAAAATATAGCATTATAATGGCTAGAAAGTG
GTGTTAATGTAATGTGATTTCTGCCTAGTGCTCTAAATATTAAAGTAAAGTAATTTAACT
AA-G-CGT-AGGTAA-ACGGCAGGAGTAACTATAACTCTCTTAAGGTAGCTAAATGCCTT
ATTATCTAATTAGTGACGCGTATAAATAGATTAATAAGATTCCCACTATCCCTATTTACT
ATCTAGTGAAACTA-TAGCTAAGGGAATAGGCTTAGTAAAATTAGCAGGGAAAGAAAACC
CTATTAAGCTTAACTCTAGTTTAATATTATAAAAAGACATAGGAGGTGTAAAATAGGTAG
GAGCTTTAGCGCTAGTAAAATACCACTACTTCTATTGTTTTTTTACTTATTTAATAAAGT
AAGGCTAGA-TTTTT-ATCTAACTTCTAG-TTTTAAGGTCCTTTATAAGCTAACCTAGGT
TAAAGACATTATTAGGTAGGGAGTTTAGCTAGGGT-AGCATATCTATTAAACTATAATGT
AAGTGTCCTAAGGGGGGCTTATAGAGAATAGAAATCTCTAGTAAAACAAAAGGGTAAAAG
-TCCCCTTAATTTTAATTTTTAGTGTAAATATAAACCATAAAAGTGTAGCCTATTAATCC
TTTAGTCCCTTAACATTTAAGGCTAGAGGTACTAGAAAAGTTACTATAGGGATAACTAGC
TTATGGTAGCTAAGCGTTTATAGTAACGTTGCTTTTTAATCCTTTAATATTAGCTCTTCC
TATTATACTAAAGCAGAATTTAGTAAGCATTAGATTATTCACCT-ACTAATAGGGAACGT
GAGCTAGGTTTAGACCGTTGTAAGATAGGTTAG-TTTTACCCTACTAATAACCTCACCAT
AATGGTAATTTAGCTTAGTATAAGAGAAACCGCTAATTTAGATAATTAGTTTTTGCAGCT
ATCTAACTAGGCAGTGCCGCGAAGCTACCATCTACTAGATAATAGCTAAACGCCTCTAAG
TTAGAATCTATGCTAGAACGCAGTAATA-CCGCCCACACG-TATAGATAGATAAGAATAG
GC-TTTAGCTTAGTGTCTTAGTAGGCGATC--TCTCTAC-TATG-TAA-GAAGCGCG-TT
ATAGTATTTCGTGTATTATAATTTTAATATAAGC-AGGGTTAAATCCTTTGTAAATAACT
TAGCTATGTAAAACGGTCCTATAAGTAGTAAAGTAGCCTTATTATTATAATCTACTAAGG
GTAAGCTATCCTTTGCCTTAATTT
>ET_E8_contig01615+01407_f
TTGACCTCGAATCAGGTAGGAATACCCGCTGAACTTAAGCATAT-CAATAAGCGGAGGAA
AAGAAACCAACAGGGATTGCCCCAGTAACGGCGAGTGAAGCGGCAA-CAGCTCAAATTTG
AAATCTGGCCCCC-CGGGGCCCGAGTTGTAATTTGTAGAGGATGCTTTT-GGC-GA-GGC
-G-CC-TTCCGAGTTCCCTGGAACGGGACGCCACAGAGGGTGAGAGCCCCGTC--TGGTT
GGATGCCGAGCCTCTGTAAAGCTCCTT-CGACGA--GTC--GAGTAGTTTGGGAATGCTG
CTCTAA-ATG---GGAGGTATATGTCTTCTAAAGCTAAATATTGGCCAGAGACCGATAGC
GCACAAGTAGAGTGATCGAAAGATGAAAAGCACTTTGAAAAGA-GGGTTAAATAGTACGT
GAAATTGTTGAAAGGGAAGCGCTCATGACCAGACTTGGGCCCGGTGAATCATCCAGCGTT
CTC-GCTGGTG---CACTTTGCCGGGCACAGGCCAGCATCA-GTTTGCCCCGGG-GGACA
AAGGCTCTGGGAATGTGGCTCCTCC--GGGAGTG-TTATAGCCCTCTG---CGCAATGCC
CTGGGGCGGACTGAGGTTCGCGCATCTGCAAGGATGCTGGCGTAATGGTCATCAGCGACC
CGTCTTG-AAACACGGACCAAGGAGTCGTCCTCGTATGCGAGTGTTCGGGTGTGAAACCC
CTACGCGTAATGAAAGTGAACGCAGGTGAGAGCTTC---G-G-C--GCA-TCATCG-ACC
GATCCTGATGTTCTCGGATGGATTTGAGTAGGAGCATACGGGGCCGGACCCGAAAGAAGG
TGAACTATGCCTGTATAGGGTGAAGCCAGAGGAAACTCTGGTGGAGGCTCGCAGCGGT-T
CTGAC--GTGCAAATCGATCGTCAAATATGGGCATGGGGGCGAAAGACTAATCGAACCTT
CTAGT-AGCT-GGTTTCC-GCCG-AAGTTTCC--CTCAGGATAGCAGTGTTGATCTC-AG
TTTTATGAGGTAAAGCGAATGATTAGGGACTCGGGGGCTATATACTGCCTTCATCCATTC
TCAAACTTTAAATATGTAAGAAGCCCTTGTTGCTTAATTGAACGTGGGCATTCGAATGTA
TCAACACTAGTGGGCCATTTTTGGTAAGCAGAACTGGCGATGCGGGATGAACCGAACGCG
AGGTTAAGGTGCCAGAGTAGACGCTCATCAGACACCACAAAAGGTGTTAGTACATCTTGA
CAGCAGGACGGTGGCCATGGAAGTCGGAATCC--GCTAAGGACTGTGTAACAACTCACCT
GCCGAATGTACTAGCCCTGAAAATGGATGGCGCTCAAGCGTCTCACCCATACCTCGCCCT
CAGGG-TAGAA-ACGAAGCCC-TGAGGAG-TAGGCGGACGTGGGGGTTAGTGACGAAGCC
TAGGGCGTGAGCCCGGGTCGAACGGCCTCTAGTGCAGATCTTGGTGGTAGTAGCAAATAC
TTCAATGAGAACTTGAAGG-ACCGAAGTGGGG-AAA-GGTTCCATGTGAACAG-CG-GTT
GGACATGGG-TTAGTCGATCC-TAAGCCATAGGGAAGTTCCGTTTC-AAAGGTGCACTTG
TGCGCCGTCTGGCGAAAGGGGAGC-CGGTTAATATTCCGGCACCTGGATGTGGGTTTTGC
GCGGCAACGCAACTGAACGCGGAGACGACGGCGGG-GGCCCCGAGCA-GAGTTCTCTTTT
CTTCTTAACGGTCTCTCACTCTGAAATCAGTTTGTCTGGAGATAGAGTTTAATGGCCGGA
AGAGCCCAGCACCTCTGCTGGGTTCGGTGCGCTCCCGACGTCCCTTGAAAATCCGCGGGA
AGGAATAATTCTCACGCCAGGTCGTACTCATAACCGCAGCAGGTCTCCAAGGTG-A-ACA
GCCTC-T-GGTTGATAGAACAATGTAGATAAGGGAAGTCGGCAAAATAGATCCGTAACTT
--CGGGAAAAGGATTG--GCTCTAAGGGTTGGG-TGCGTTGGGCCTTGGGAGGACGCCCT
GGGAGCAGGCAGCCACTAGCCGGGAGACCGGCCGGCGGCAGCCAGCAT-CCGGG-TGCCG
ATGCCCTTGGCAG-GCCTCGGCCGTC-CGGCGCACGATTAACAACCAACTTAGAACTGGT
ACG-GACAAGGGGAATCTGACTGTCTAATTAAAACATAGCATTGCGATGGCCAGAAAGTG
GTGTTGACGCAATGTGATTTCTGCCCAGTGCTCTGAATGTCAAAGTGAAGTAATTCAACC
AA-G-CGC-GGGTAA-ACGGCGGGAGTAACTATGACTCTCTTAAGGTAGCCAAATGCCTC
GTCATCTAATTAGTGACGCGCATGAATGGATTAACGAGATTCCCACTGTCCCTATCTACT
ATCTAGCGAAACCA-CAGCCAAGGGAACGGGCTTGGCAGAATCAGCGGGGAAAGAAGACC
CTGTTGAGCTTGACTCTAGTTTGACATTGTGAAAAGACATAGGAGGTGTAGAATAGGTGG
GAGCTTCGGCGCCGGTGAAATACCACTACTCCTATTGTTTTTTTACTTATTCAATGAAGC
GGGGCTGGA-TTTTT-GTCCAACTTCTGG-TTTTAAGGTCCTTCGCGGGCCGACCCGGGT
TGAAGACATTGTCAGGTGGGGAGTTTGGCTGGGGC-GGCACATCTGTTAAACCATAACGC
AGGTGTCCTAAGGGGGGCTCATGGAGAACAGAAATCTCCAGTAGAACAAAAGGGTAAAAG
-TCCCCTTGATTTTGATTTTCAGTGTGAATACAAACCATGAAAGTGTGGCCTATCGATCC
TTTAGTCCCTCGACATTTGAGGCTAGAGGTGCCAGAAAAGTTACCACAGGGATAACTGGC
TTGTGGCGGCCAAGCGTTCATAGCGACGTCGCTTTTTGATCCTTCGATGTCGGCTCTTCC
TATCATACCGAAGCAGAATTCGGTAAGCGTTGGATTGTTCACCC-ACTAATAGGGAACGT
GAGCTGGGTTTAGACCGTCGTGAGACAGGTTAG-TTTTACCCTACTGATGACCTCACCGC
AATGGTAATTCAGCTTAGTACGAGAGGAACCGCTGATTCAGATAATTGGTTTTTGCGGCT
GTCCGACCGGGCAGTGCCGCGAAGCTACCATCTGCTGGATAATGGCTGAACGCCTCTAAG
TCAGAATCCATGCCAGAACGCGGTGATA-CCGCCCGCACG-TATAGATGGACAAGAATAG
GC-TCCGGCTTAGCGTCTTAGCAGGCGATC--TCTCCGC-GGCG-CAG-GAAGCGCG-TC
GTGGTATTTCGCGTATTGTAATTTCAACACGAGC-GGGGTCAAATCCTTTGCAGACGACT
TAGCTGTGCGAAACGGTCCTGTAAGCAGTAGAGTAGCCTTGTTGTTACGATCTGCTGAGG
GTAAGCCGTCCTTCGCCTCGATTT
>ET_E5819_contig01700+01606+01915+01482_f
TTGACCTCGAATCAGGTAGGAATACCCGCTGAACTTAAGCATAT-CAATAAGCGGAGGAA
AAGAAACCAACAGGGATTGCCCCAGTAACGGCGAGTGAAGCGGCAA-CAGCTCAAATTTG
AAATCTGGCCCCC-CGGGGCCCGAGTTGTAATTTGTAGAGGATGCTTTT-GGC-GA-GGC
-G-CC-TTCCGAGTTCCCTGGAACGGGACGCCACAGAGGGTGAGAGCCCCGTC--TGGTT
GGATGCCGAGCCTCTGTAAAGCTCCTT-CGACGA--GTC--GAGTAGTTTGGGAATGCTG
CTCTAA-ATG---GGAGGTATATGTCTTCTAAAGCTAAATATTGGCCAGAGACCGATAGC
GCACAAGTAGAGTGATCGAAAGATGAAAAGCACTTTGAAAAGA-GGGTTAAATAGTACGT
GAAATTGTTGAAAGGGAAGCGCTCATGACCAGACTTGGGCCCGGTGAATCATCCAGCGTT
CTC-GCTGGTG---CACTTTGCCGGGCCCAGGCCAGCATCA-GTTTGCCCCGGG-GGACA
AAGGCTCTGGGAATGTGGCTCCTCC--GGGAGTG-TTATAGCCCTCTG---CGCAATGCC
CTGGGGCGGACTGAGGTTCGCGCATCTGCAAGGATGCTGGCGTAATGGTCATCAGCGACC
CGTCTTG-AAACACGGACCAAGGAGTCGTCCTCGTATGCGAGTGTTCGGGTGTGAAACCC
CTACGCGTAATGAAAGTGAACGCAGGTGAGAGCTTC---G-G-C--GCA-TCATCG-ACC
GATCCTGATGTTCTCGGATGGATTTGAGTAGGAGCATACGGGGCCGGACCCGAAAGAAGG
TGAACTATGCCTGTATAGGGTGAAGCCAGAGGAAACTCTGGTGGAGGCTCGCAGCGGT-T
CTGAC--GTGCAAATCGATCGTCAAATATGGGCATGGGGGCGAAAGACTAATCGAACCTT
CTAGT-AGCT-GGTTTCC-GCCG-AAGTTTCC--CTCAGGATAGCAGTGTTGATCTC-AG
TTTTATGAGGTAAAGCGAATGATTAGGGACTCGGGGGCTATATACTGCCTTCATCCATTC
TCAAACTTTAAATATGTAAGAAGCCCTTGTTGCTTAATTGAACGTGGGCATTCGAATGTA
TCAACACTAGTGGGCCATTTTTGGTAAGCAGAACTGGCGATGCGGGATGAACCGAACGCG
AGGTTAAGGTGCCAGAGTAGACGCTCATCAGACACCACAAAAGGTGTTAGTACATCTTGA
CAGCAGGACGGTGGCCATGGAAGTCGGAATCC--GCTAAGGACTGTGTAACAACTCACCT
GCCGAATGTACTAGCCCTGAAAATGGATGGCGCTCAAGCGTCTCACCCATACCTCGCCCT
CAGGG-TAGAA-ACGAAGCCC-TGAGGAG-TAGGCGGACGTGGGGGTCAGTGACGAAGCC
TAGGGCGTGAGCCCGGGTCGAACGGCCTCTAGTGCAGATCTTGGTGGTAGTAGCAAATAC
TTCAATGAGAACTTGAAGG-ACCGAAGTGGGG-AAA-GGTTCCATGTGAACAG-CG-GTT
GGACATGGG-TTAGTCGATCC-TAAGCCATAGGGAAGTTCCGTTTC-AAAGGTGCACTTG
TGCGCCGTCTGGCGAAAGGGGAGC-CGGTTAATATTCCGGCACCTGGATGTGGGTTTTGC
GCGGCAACGCAACTGAACGCGGAGACGACGGCGGG-GGCCCCGAGCA-GAGTTCTCTTTT
CTTCTTAACGGTCTCTCACTCTGAAATCAGTTTGTCTGGAGATAGAGTTTAATGGCCGGA
AGAGCCCAGCACCTCTGCTGGGTTCGGTGCGCTCCCGACGTCCCTTGAAAATCCGCGGGA
AGGAATAATTCTCACGCCAGGTCGTACTCATAACCGCAGCAGGTCTCCAAGGTG-A-ACA
GCCTC-T-GGTTGATAGAACAATGTAGATAAGGGAAGTCGGCAAAATAGATCCGTAACTT
--CGGGAAAAGGATTG--GCTCTAAGGGTTGGG-TGCGTTGGGCCTTGGGAGGACGCCCT
GGGAGCAGGCAGCCACTAGCCGGGTGACCGGCCGGCGGCAGCCAGCAT-CCGGG-TGCCG
ATGCCCTTGGCAG-GCCTCGGCCGTC-CGGCGCACGATTAACAACCAACTTAGAACTGGT
ACG-GACAAGGGGAATCTGACTGTCTAATTAAAACATAGCATTGCGATGGCCAGAAAGTG
GTGTTGACGCAATGTGATTTCTGCCCAGTGCTCTGAATGTCAAAGTGAAGTAATTCAACC
AA-G-CGC-GGGTAA-ACGGCGGGAGTAACTATGACTCTCTTAAGGTAGCCAAATGCCTC
GTCATCTAATTAGTGACGCGCATGAATGGATTAACGAGATTCCCACTGTCCCTATCTACT
ATCTAGCGAAACCA-CAGCCAAGGGAACGGGCTTGGCAGAATCAGCGGGGAAAGAAGACC
CTGTTGAGCTTGACTCTAGTTTGACATTGTGAAAAGACATAGGAGGTGTAGAATAGGTGG
GAGCTTCGGCGCCGGTGAAATACCACTACTCCTATTGTTTTTTTACTTATTCAATGAAGC
GGGGCTGGA-TTTTT-GTCCAACTTCTGG-TTTTAAGGTCCTTCGCGGGCCGACCCGGGT
TGAAGACATTGTCAGGTGGGGAGTTTGGCTGGGGC-GGCACATCTGTTAAACCATAACGC
AGGTGTCCTAAGGGGGGCTCATGGAGAACAGAAATCTCCAGTAGAACAAAAGGGTAAAAG
-TCCCCTTGATTTTGATTTTCAGTGTGAATACAAACCATGAAAGTGTGGCCTATCGATCC
TTTAGTCCCTCGACATTTGAGGCTAGAGGTGCCAGAAAAGTTACCACAGGGATAACTGGC
TTGTGGCGGCCAAGCGTTCATAGCGACGTCGCTTTTTGATCCTTCGATGTCGGCTCTTCC
TATCATACCGAAGCAGAATTCGGTAAGCGTTGGATTGTTCACCC-ACTAATAGGGAACGT
GAGCTGGGTTTAGACCGTCGTGAGACAGGTTAG-TTTTACCCTACTGATGACCTCACCGC
AATGGTAATTCAGCTTAGTACGAGAGGAACCGCTGATTCAGATAATTGGTTTTTGCGGCT
GTCCGACCGGGCAGTGCCGCGAAGCTACCATCTGCTGGATAATGGCTGAACGCCTCTAAG
TCAGAATCCATGCCAGAACGCGGTGATA-CCGCCCGCACG-TATAGATGGACAAGAATAG
GC-TCCGGCTTAGCGTCTTAGCAGGCGATC--TCTCCGC-GGCG-CAG-GAAGCGCG-CC
GTGGTATTTCGCGTATT-------------------------------------------
------------------------------------------------------------
------------------------
>ET_E5819_contig00151 1_p
TTAACCTTAAATTAAGTAGAAATACCTACTAAACTTAAGTATAT-TAATAAGTAAAGGAA
AAGAAACTAATAAGGATTACCCTAGTAATAGTAAGTAAAGTAGTAA-TAGCTTAAATTTA
AAATCTAGCCCCC-TAAGGCTTAAGTTATAATTTATAAAAAATACTTTT-AGT-AA-GGC
-A-CC-TTCTAAGTTCCCTAAAATAGGACGCTATAGAGGGTAAGAGCCTTATC--TAGTT
AAATACTAAGCCTTTATAAAGCTTCTT-TAATAA--GTT--AAGTAGTTTAGGAATACTA
CTTTAA-ATA---GGAGGTATATATTTTCTAAAGCTAAATATTAGCTAAAGACTAATAGT
ATATAAGTAAAGTAATTAAAAGATAAAAAGCACTTTAAAAAAAAGGGTTAAATAGTATAT
AAAATTATTAAAAGGGAAGCACTTATAACTAGACTTAGGCCTAGTAAATTATCTAGTATT
TTT-ACTAGTA---CACTTTACTAAGCCTAAGCTAGTATTA-GTTTACCCTAGG-GGATA
AAGGCTTTAGGAATATAACTCCTTT--AGGAGTG-TTATAGCCCTTTA---TATAATACC
CTAGGGCAGACTAAGGTTTATGTATCTATAAGAATACTAGCGTAATAGTTATTAGTAACC
TATCTTA-AAACATAGACTAAGGAGTTATCCTTATATATAAGTATTTAGGTGTAAAACCC
TTATATATAATAAAAGTAAACATAGGTAAGAGCTTT---A-G-T--GTA-TTATTA-ACT
AATCCTAATATTCTTAAATAGATTTAAGTAGGAGTATATAAAGCTAGACTTAAAAGAAGG
TAAACTATACTTATATAAGGTAAAGCTAGAGGAAACTCTAGTAAAGGCTTATAGTAGT-T
CTAAT--ATATAAATTAATTATTAAATATAAGTATAGGGGCAAAAGACTAATTAAACCTT
CTAGT-AGCT-AGTTTTT-GCTA-AAGTTTCC--CTTAGAATAGTAGTGTTAATCTT-AG
TTTTATAAGGTAAAGTAAATAATTAAGGACTTAAGGGCTATATACTACCTTTATCTATTC
TTAAACTTTAAATATATAAGAAGCCCTTATTACTTAATTAAATATAGGTATTTAAATATA
TTAACACTAGTAGGCTATTTTTAGTAAGTAAAACTAGTAATATAGGATAAACTAAACATA
AGGTTAAGGTACTAGAGTAAATGCTTATTAAATACCACAAAAGGTATTAGTATATCTTAA
TAGTAAGATAGTAGCTATAGAAGTTAGAATTT--GCTAAAGACTATATAATAACTTACTT
ACTAAATATACTAGCCTTAAAAATAAATAGCACTTAAGTTTCTTACCTATACCTTACCCT
TAGGG-TAAAA-ATAAAGCCT-TAAGAAG-TAAGTAAATATAAGGGTTAGTAATAAAGCC
TAAGGTATAAGCCTAGGTTAAATAGCCTCTAGTGTAAATCTTAGTAATAATAGTAAATAC
TTTAATAAAAACTTAAAGG-ACTAAAGTAAGG-AAA-GGTTTTATATAAATAG-TA-GTT
AGATATAGG-TTAGTTAATTC-TAAGCTATAAGGAAGTTTTATTTT-AAAGGTATACTTA
TACGCTATCTAGTAAAAGGGAAGC-TAGTTAATATTCTAGCACTTAGATATAGGTTTTAT
ATAGTAATATAACTAAATATAAAGATAATAGCAAG-GGCCCTAAGCA-AAGTTCTCTTTT
CTTCTTAATAGTCTCTTACTCTAAAATTAGTTTGTCTAAAGATAGAGTTTAATAGCTAGA
AAAGCCTAGCACCTTTACTAGGTTTAGTGTGCTCCTAATATCCCTTAAAAATCCGTAGGA
AGGAATAATTCTTACGCTAGGTTATACTTATAACTATAGTAAGTCTCTAAGGTA-A-ATA
GCCTC-T-AGTTAATAAAATAATATAAATAAGGGAAGTTAGTAAAATAAATCCATAACTT
--TAGGAAAAGGATTA--GCTTTAAGGGTTAAG-TATATTAAGCCTTAGGAGAATGCCCT
AGGAGTAAGTAGCTACTAGCTAGATAACTAGCTAGTAGTAGCTAGTAT-CTAGG-TGCTA
ATGCCCTTAGTAA-GCCTTAGCTATC-TAGCGTATAATTAATAACTAACTTAGAACTAGT
ATA-AATAAGGGGAATCTAATTATCTAATTAAAATATAGTATTATAATGGCTAGAAAGTG
GTGTTAATATAATATAATTTTTACCTAGTGCTCTAAATGTTAAAGTAAAGTAATTTAACT
AA-G-CAT-AGGTAA-ATAGTAGGAGTAACTATAACTCTCTTAAGGTAGCTAAATGCCTT
ATTATCTAATTAGTAATATGTATAAATAAATTAATAAGATTCCTACTATCCTTATTTACT
ATCTAGTAAAACCA-TAGCTAAGGGAATAGGCTTAGTAGAATTAGTAAGGAAAGAAAACC
CTATTAAGCTTAACTCTAGTTTAATATTATAAAAAGATATAGGAGATATAGAATAAGTAG
GAGCTTTAGCACTAGTAAAATACTACTACTCCTATTATTTTTTTACTTATTTAATAAAGT
AAGGCTAGA-TTTTT-ATCTAACTTCTAG-TTTTAAGGTCCTTTATAGGCTAACCTAGGT
TAAAAACATTATTAGGTAAGGAGTTTAGCTAAGGT-AGTATATTTATTAAACTATAACGC
AGGTGTCCTAAGGGGGGCTTATAGAGAATAGAAATCTCTAGTAAAATAAAAGGGTAAAAG
-TCCCCTTAATTTTAATTTTTAGTGTAAATATAAACTATAAAAGTATAGCCTATTAATCC
TTTAGTCCCTTAATATTTAAGGCTAGAGGTACTAGAAAAGTTACTACAAGGATAACTAGC
TTATAGTAGCTAAGCGTTTATAGCAACGTTACTTTTTAATCCTTTAATATTAGCTTTTCC
TATTATACTAAAGTAAAATTTAGTAAGCATTAGATTATTTACTT-ACTAATAAGGAATAT
AAGCTAGGTTTAGACTATTATAAGATAGGTTAG-TTTTACCTTACTAATAACCTTACTAT
AATAGTAATTTAGCTTAGTATAAGAGAAACCGCTAATTTAAATAATTAGTTTTTATAGCT
ATCTAACTAGGTAGTGCTACAAAGCTACTATTTACTAGATAATAGCTAAACGCCTCTAAG
TTAGAATCTATGCTAGAACATAGTAATA-CTACTTACACA-TATAAATAGATAAGAATAG
GC-TCTAGCTTAGTGTCTTAGTAGGTAATC--TCTTTAT-AGCA-TAA-GAAGTATG-CT
ATAGTATTTCGCGTATTATAATTTTAATATAAGC-AAGGTTAAATCCTTTATAAATAACT
TAGCTATGTAAAATAGTCCTATAAGTAGTAGAGTAGCCTTATTATTATAATTTACTAAGA
GTAAGCTATCCTTTACCTTAATTT
>ET_E5819_contig00151_2_p
TTAACCTTAAATTAGGTAGGAATACCTACTAAACTTAAGTATAT-TAATAAGTAAAGGAA
AAGAAACTAATAGGGATTACCTTAGTAATAGTAAGTAAAGTAATAA-TAGCTTAAATTTA
AAATCTAGCCCTC-TAGGGCCTAAGTTATAATTTATAAAGAATGCTTTT-AGT-AA-GGC
-A-CT-TTCTAAGTTCCCTAGAATAGAATGCTATAAAGGGTAAGAGCCCTATC--TAGTT
AGATACTAAGCCTTTATAAAGCTTCTT-TAATAA--GTT--AAGTAATTTAGGAATACTA
CTTTAA-ATA---GAAGGTATATATCTTCTAAAGCTAAATATTAGCTAGAGACTAATAGC
GTATAAGTAAAGTAATTAAAAGATAAAAAGCACTTTAAAAAGA-GAGTTAAATAGTATAT
AAAATTATTAAAAGGGAAGTGCTTATAACTAGACTTAGGCCTAGTAAATTATCTAGTATT
CTT-ACTAGTG---TACTTTACTAGGCCTAGGCTAGTATTA-GTTTACCTTAAG-GGATA
AAGGCTCTAGGAATATAGCTTCTCT--AGGAGTA-TTATAGCCCTCTA---CATAATACC
CTAGGGTAAACTAAGGTTTACGTATTTATAAGGATACTAGCGTAATAGTTATTAGTAACC
TATCTTA-AAACATAGACTAAGGAGTTATCCTTATATACAAGTATTTAGGTATAAAACCC
TTATATATAATAAAAGTAAACGTAAGTAAGAGCTTT---A-G-T--ATA-TTATTA-ACT
AATCCTAATATTCTTAAATAGATTTAAGTAGGAGTATATAGGGCTAGACCTAAAAGAAGG
TAAACTATACTTATATAAGGTAAAGCTAAAGGAAACTCTAGTAAAGGCTTATAGTGGT-T
TTAAT--ATATAAATTAATTATTAAATATAGGTATAGGGGTAAAAAACTAATTAAACCTT
TTAGT-AGCT-AGTTTTT-ACTA-AAGTTTCC--CTTAGAATAGTAGTGTTAATCTT-AG
TTTTATAAGGTAAAGTAAATAATTAAGGACTTAAGGGCTATATACTACCTTTATCTATTC
TTAAACTTTAAATATATAAGAAGCCCTTATTACTTAATTAAATATAAGCATTTAAATATA
TTAACACTAGTAGGCTATTTTTAGTAAGTAAAACTAGTAATATAGGATAAACTAAACGTA
AGGTTAAGGTACTAGAGTAAATGCTTATTAAACACTATAAAAGGTATTAGTATATCTTAA
TAGTAAGACAATAGCTATAGAAGTTAAAATTC--ACTAAGGACTATATAATAACTTACTT
ACTAAATATACTAGCCCTAAAAATAAATAATGCTTAAGTATTTTACCTATACCTTACCCT
TAGGG-TAAAA-ATAAAGCCC-TAAGAAG-TAAGTAAATATAAGGGTTAGTAATAAAGCC
TAGGGCATAAGCCTAGGTTAAATAGCCTCTAGTGTAAATCTTAGTAGTAGTAATAAATAC
TTTAATAAGAACTTAAAGG-ACTAAAGTAAGG-AAA-GGTTTTATATAAATAG-TA-GTT
AGATATAGG-TTAGTTAATCC-TAAGCTATAGGGAAGTTTTATTTT-AAAGGTATACTTA
TATACTATTTAGCAAAAGGGAAGC-TAGTTAATATTCTAGCACCTAGATATAGGTTTTAC
GTAGTAATGTAACTAAACGTAGAGATAATAGTAGG-GGCCCTAAGTA-AAGTTCTCTTTT
CTTCTTAATAATATCTTACTTTAAAATTAGTTTATCTAGAGATAAAGTTTAATAGCTAGA
AAAGCCTAGCACCTTTACTAGGTTTAGTGCGCTTCTAATATCCCTTAAAAATTCGTAAGA
AGGAATAATTTTTACGCTAAGTTATACTTATAACCATAGTAAGTCTCTAAGGTA-A-ATA
GCCTC-T-AGTTAATAAAATAATATAAATAAGGGAAGTTAGTAAAATAAATCTATAACTT
--TAGGAAAAGGATTA--GCTCTAAGGGTTAGG-TGTATTAGGCCTTAGGAAAACACCCT
AAGAGCAGGTAGCTACTAGCTAGGTAACTAGCTAGTAGTAGCTAGTAT-CTAGG-TACTA
ATGCCCTTAGTAA-GCCTTAGCTATC-TAGTGTATAATTAATAACTAACTTAGAACTAGT
ATA-GATAAGGGGAATCTAACTAGTTAATTAAAATATAGTATTATAATAGCTAGAAAGTA
GTGTTAATGTAATGTGATTTTTGCCTAGTGCTTTAAATATTAAAGTAAAGTAATTTAACT
AA-G-CGT-AGGTAA-ATAGTAGGAGTAACTATAACTCTCTTAAGGTAGCTAAATACCTT
ATTATCTAATTAGTAACACATATAAATAAATTAATAAGATTCTTACTATTCTTATTTACT
ATTTAGTAAAACTA-TAGCTAAGGGAATAGGCTTAGTAGAATTAGTAAGGAAAGAAAACC
CTATTAAGCTTAACTCTAGTTTAATATTATAAAAAGACATAGAAAGTATAGAATAAGTAA
GAGCTTTAGTGCTAGTAAAATACTACTACTTTTATTGTTTTTTTACTTATTTAATAAAGT
AAGGCTAGA-TTTTT-ATTTAACTTCTAG-TTTTAAGGTCCTTTATAGGCTAACCTAGGT
TAAAGATATTATTAGGTAAGGAGTTTAGCTAAGGT-AGTATATCTATTAAACTATAACAT
AGGTGTCCTAAGGAGGGCTTATAGAGAATAGAAATCTCTAGTAAAATAAAAGGGTAAAAG
-TCCCCTTAATTTTAATTTTTAGTGTAAATATAAACTATAAAAGTATAGCTTATTAATCC
TTTAGTCCCTTAATATTTAAGGCTAGAGGTGCTAGAAAAGTTACTATAGGGATAACTAGC
TTATAATAGCTAAGTGTTTATAGTAACATTGCTTTTTAATCCTTTAATATTAGCTCTTCC
TATTATACTAAAGCAGAATTTAGTAAGCATTAGATTATTTACCT-ACTAATAAGGAATAT
AAGCTAGGTTTAGACTATTATAAGATAGGTTAG-TTTTACCTTACTAATAACCTTACTAT
AATAGTAATTTAGCTTAGTATAAGAGGAATTACTAATTTAGATAATTTGTTTTTACAGCT
ATCTAACTAGGCAGTGCTATAAAGCTACTATTTGCTAGATAATAGCTAAACGCCTTTAAG
TTAGAATCCATGCTAGAACATAGTAATA-CTACCTATACG-TATAAATAGATAAGAATAG
GC-TTTAGCTTAGTGTCTTAGCAGGCAATC--TCTCCGT-GGCA-TAG-GAAGCGTG-CT
GTGGTATTTTACATATTATAATTTTAATATAAGC-AAGGTTAAATCCTTTGTAAATAACT
TAGCTATGCAAAATAGTCTTATAAGTAGTAAAGTAGCCTTATTATTATAATTTACTAAGG
GTAAGCTATCCTTTGCCTTAATTT
>ET_E5819_contig00283_p
TTAACCTTAAATTAGGTAGGAATACTTACTAAACTTAAGTATAT-TAATAAGTAAAGGAA
AAGAAACTAATAGGAATTACCTTAGTAATAGTAAGTAAAGTAGTAA-TAGCTTAAATTTA
AAATCTAGCCTCC-TAGGGCCTAAGTTATAATTTATAGAAAATACTTTT-AGT-AA-GGC
-A-CT-TTCTAAGTTCCCTAGAATAGAATACTATAAAGGGTAAGAGCCTTATC--TAGTT
AAATACTAAGCCTTTATAAAGCTTCTT-TAATAA--GTT--AAGTAGTTTAGGAATACTA
CTTTAA-ATA---GAAGGTATATATTTTCTAAAGCTAAATATTAGCTAGAGACTAATAGT
GTATAAGTAAAGTAATTAAAAGATAAAAAGCACTTTAAAAAGA-AAGTTAAATAGTATAT
AAAATTATTAAAAAGAAAGCACTTATAACTAGACTTAGGCCTAGTAAATTATCTAGTGTT
CTT-ACTAGTG---CACTTTACTAAGCCTAGGCTAGTATTA-GTTTACCCTAAG-GGATA
AAGGCTTTAGGAATATAGCTTCTCT--AGGAGTG-TTATAGCCCTTTA---TATAATACC
CTAAGGTAGACTAAGGTTTATATATTTATAAGAATACTAGCGTAATAGTTATTAGTAACC
TATCTTA-AAATATAGACTAAGGAGTTATTTTTATATATAAGTATTTAGGTATAAAACCC
CTATATATAATAAAAGTAAATATAAGTAAGAGCTTT---A-G-T--GTA-TTATTA-ACT
AATCCTAATATTTTTAAATAAATTTAAGTAAGAGCATATAGGGCTAGACCTAAAAGAAAG
TAAACTATACTTATATAAGGTAAAGCTAGAGAAAACTCTAGTAAAGGCTTATAGTAGT-T
CTAAT--ATATAAATTAATTATTAAATATAAGTATAAGGGTAAAAGACTAATTAAACCTT
TTAGT-AGCT-AGTTTTT-GCTA-AAGTTTCC--CTTAGGATAGTAGTGTTAATCTT-AG
TTTTATAAGGTAAAGTAAATAATTAAGGACTTAAGGGCTATATACTACCTTTATCTATTC
TTAAACTTTAAATATATAAGAAGCCCTTATTACTTAATTAAATATAGGCATTTAAATATA
TTAATACTAGTAGGCTATTTTTAGTAAGCAAAACTAGTAATATAGGATAAACTAAATATA
AGGTTAAGGTGGTAGAGTAAATGCTTATTAAACATTATAAAAGGTATTAGTATATCTTAA
TAGTAAGATAGTAGCTATAGAAGTTAGAATTT--ACTAAGGACTATATAATAACTTACTT
ACTAAATATACTAGCCTTAAAAATAAATAATACTTAAGTATTTTACTTATATCTTACTCT
TAGGG-TAAAA-ATAAAGCCC-TAAGGAG-TAAGTAAATATAGGAGTTAGTAATAAAGCC
TAGGGCATAAGCCTAGGTTAAATAGCCTCTAGTGTAAATCTTAGTAGTAGTAGTAAATAC
TTTAATAAGAACTTAAAGG-ACTAAAGTAAGG-AAA-GGTTTTATATAAATAG-TA-GTT
AGATATAGG-TTAGTTAATCC-TAAGCTATAGGGAAGTTTTGTTTT-AAAGGTATACTTA
TATACTATCTAGCAAAAGGGAAGC-TAGTTAATATTCTAGTACCTAGATATAGGTTTTAT
ATAGTAATATAACTAAATGTAGAGATAATAGTAAG-GGCCTTAAGTA-AAGTTCTTTTTT
TTTCTTAATAGTCTCTTACTCTAAAATTAGTTTATCTAGAGATAAAGTTTAATAGCTAGA
AAAGCCTAGTACCTTTACTAGGTTTAGTGCGCTTCTAATATCCCTTAAAAATCTATAGGA
AGGAATAATTCTTATGCTAGGTTATACTTATAACTATAGTAAGTCTCTAAGGTA-A-ATA
GCCTT-T-AGTTAATAAAATAATATAAATAAGGGAAGTTAGTAAAATAAATCTATAACTT
--TAGGAAAAGGATTA--GCTTTAAGGGTTAGG-TATATTAGGCCTTAGGAAAACGCCCT
AGGAGTAAGCAGCTACTAGCTAGGTAACTAGCTAGTAGTAGCTAGTAT-TTAGG-TGCTA
ATACCCTTAGTAG-GCCTTAGCTATT-TAGTATATAATTAATAACTAACTTAGAACTAGT
ATA-GATAAGGGGAATTTAACTATTTAATTAAAATATAGTATTATAATAGCTAGAAAGTA
ATATTAATATAATGTAATTTCTACCTAGTGCTTTAAATATTAAAGTGAAGTAATTTAACT
AA-G-CGT-AAGTAA-ATAGTAGGAGTAACTATAACTCTCTTAAGGTAGCTAAATGCCTT
ATTATCTAATTAGTAATGTGTATAAATAAATTAATAAGATTCCTACTATCCTTATTTACT
ATCTAGTAAAACTA-TAGCTAAGGGAATAGGCTTAGTAAAATTAGTAAGGAAAGAAGACC
TTATTAAGCTTAACTCTAGTTTAATATTATAAAAAGACATAGGAGGTGTAAAATAAGTAG
GAGCTTTAGCGCTAGTAAAATACTATTACTTCTATTGTTTTTTTACTTATTTAATAAAGT
AAGGCTAGA-TTTTT-ATCTAACTTCTAG-TTTTAAGGTCCTTTATAGGCTAACCTAGGT
TAAAGATATTATTAAGTAAGGAGTTTAGCTAAGGT-AGTATATTTGTTAAACTATAATAT
AGGTGTCCTAAGGGGGGCTTATAGAGAATAGAAATCTCTAGTAAAATAAAAAGGTAAAAG
-TCCCTTTAATTTTGATTTTTAGTGTAAATATAAACTATAAAAGTGTAGCCTATTAATCC
TTTAGTCCCTTAATATTTAAGACTAGAGGTGCTAGAAAAGTTACTATAGGGATAACTAGC
TTATAGTAGCTAAGTATTTATAGTAACATTACTTTTTAATTCTTTAATATTAGCTCTTCC
TATTATACTAAAGCAGAATTTAGTAAGCATTAGATTATTTACCT-ACTAATAGGGAATAT
AAGCTAGGTTTAGACTATTATAAGATAGGTTAG-TTTTACCTTACTAATAACCTTACTAT
AATAGTAATTTAGCTTAGTATAAGAGAAACTACTAATTTAGATAATTAGTTTTTACGGCT
ATTTAACTAGGTAGTGCTATAAAGCTACTATTTGCTAGATAATAGCTAAATGCCTCTAAG
TTAGAATTTATACTAGAACGCGGTAATA-CTACTTACATG-TATAGATAGATAAGAATAG
GC-TTTAGCTTAGTATCTTAGTAAGCGATC--TCTTTAT-AGTA-TAG-GAAGTATG-CT
ATAGTATTTCGCGTATTATAATTTTAATATAAGT-AAGGTTAAATCCTTTGTAAATAACT
TAGCTATGTGAAATAGTCTTATAAGTAGTAAAGTAGCCTTATTATTATAATCTACTAAGG
GTAAGCTATCCTTTACCTTAATTT
>ET_E5819_contig00535_1_p
TTAACCTTAAATTAGGTAGGAATACCCACTAAACTTAAGCATAT-TAATAAGCGGAGGAA
AAGAAACCAATAGGGATTGCCCCAGTAATAGCAAGTGAAGCGGTAA-CAGCTTAAATTTA
AAATCTAGCCCCC-TAGGGCCTAAGTTATAATTTATAGAGGATACTTTT-AGT-AA-GGC
-G-CC-TTCTAAGTTCCCTAGAACAGGACGCTATAGAGGGTAAGAGCCCCGTC--TAGTT
AGATACTAAGCCTCTATAAAGCTCCTT-TAACAA--GTT--AAGTAGTTTAGGAATACTA
CTCTAA-ATG---GGAGGTATATATCTTCTAAAGCTAAATATTAGCTAGAGACTAATAGC
GCACAAGTAGAGTGATTAAAAGATGAAAAGCACTTTAAAAAGA-GGGTTAAATAGTATAT
AAAATTATTAAAAGGGAAGCGCTTATAACCAGACTTAGGCCCGGTAAATTATCTAGCGTT
CTT-GCTAGTG---CACTTTGCCAGGCCTAGGCTAGCATTA-GTTTGCCCCAGG-GGATA
AAGGCTCTGGGAATATGGCTCCTCT--AGGAGTG-TTATAGCCCTCTG---CGCAATGCC
CTAGGGCGGACTAAGGTTCGCGTATCTGTAAGGATACTAGCGTAATAGTTATTAGCAACC
TGTCTTA-AAACATAGACTAAGGAGTTGTCCTTATATGCGAGTGTTTAGGTGTAAAACCC
CTACATATAATAAAAGTAAACGCAGGTAAGAGCTTC---A-G-C--GTA-TTATTA-ACT
AATCCTAATGTTCTTAGATGGATTTAAGTAGGAGTATACAGGGCTAGACCCAAAAGAAGG
TGAACTATACCTATATAGGGTAAAGCTAGAGGAAACTCTAGTGGAGGCTTACAGCGGT-T
CTAAT--ATGTAAATTAATTATTAAATATAGGCATAGGGGCAAAAGACTAATTAAACCTT
CTAGT-AGCT-AGTTTCC-GCCG-AAGTTTCC--CTTAGGATAGTAGTGTTAATCTT-AG
TTTTATAAGGTAAAGCGAATAATTAGGGACTTAGGGGCTATATACTGCCTTTATCTATTC
TTAAACTTTAAATATATAAGAAGCCCTTGTTGCTTAATTAAACATGGGTATTTAAATGTA
TTAACACTAGTGGGCCATTTTTAGTAAGCAGAACTAGCGATGCGGGATGAACCGAACGCG
AGGTTAAGGTGCCAGAGTAGACGCTTATTAGACACCACAAAAGGTGTTAGTATATCTTAA
TAGCAGGATAGTGGCTATAGAAGTTAGAATCC--GCTAAGGACTATATAATAACTTACCT
ACTAAATGTACTAGCCCTGAAAATAGATAGCGCTTAAGTGTCTCACCTATACCTCGCCCT
TAGGG-TAGAA-ACAAAGCCC-TAAGGAG-TAGGTAGACGTAGGGGTTAGTAACAAAGCC
TAGGGCGTAAGCCCGGGTTAAATAGCCTCTAGTGTAGATCTTAGTAGTAGTAGCAAATAC
TTTAATAAGAACTTAAAGG-ACTAAAGTAGGG-AAA-GGTTCTATATAAATAG-CA-ATT
AGATATAGG-TTAGTTAATCC-TAAGCTATAGGGAAGTTCTATTTT-AAAGGTGTACTTA
TGCGCCGTCTAGCGAAAGGGGAGC-CGGTTAATATTCCGGCACCTAGATGTGGGTTTTAT
GCGGTAATATAACTAAACGCGGAGACAACGGCAGG-GGCCCTAAGTA-GAGTTCTCTTTT
CTTCTTAATAGTCTCTTACTCTAAAATTAGTTTATCTAGAGATAGAGTTTAATAGCCAGA
AGAGCCTAGTACCTCTGCTAGGTTTGGTGCGCTCCTGATATCCCTTAAAAATCCGCGGGA
AGGAATAATTCTCACGCCAGGTCGTACTTATAACCGCAGCAGGTCTCTAAGGTA-A-ACA
GCCTC-T-GGTTAATAGAATAATGTAGATAAGGGAAGTTAGTAAAATAGATCCATAACTT
--CAGGAAAAGGATTA--GCTCTAAGGGTTAGG-TGCATTAGGCCTTAGGAGGACGCCCT
AGGAGCAGGCAGCCACTAGCCGGGTGACCGGCTAGCGGCAGCTAGCAT-CCGGG-TGCTG
ATGCCCTTAGCAG-GCCTTAGCCGTC-CGGCGCATGATTAACAACTAACTTAGAACTAGT
ATA-GACAAGGGGAATCTAACTGTTTAATTAAAACATAGCATTACGATAGCTAGAAAGTA
GTATTAACATAATGTGATTTCTACCTAGTGCTCTAAATGTTAAAGTAAAGTAATTTAACT
AA-G-CGC-GGGTAA-ATAGCAGGAGTAACTATAACTCTCTTAAGGTAGCCAAATGCCTT
ATTATCTAATTAGTGACGCGCATAAATGGATTAACAAGATTCCCACTGTCCCTATCTACT
ATCTAGCAAAACCA-CAGCTAAGGGAATAGGCTTAGCAGAATTAGCAGGGAAAGAAGACC
CTATTAAGCTTAACTCTAGTTTAATATTATAAAAAGACATAGGAGGTGTAGAATAGGTAG
GAGCTTTAGCGCCGGTGAAATACCACTACTCCTATTGTTTTTTTACTTATTTAATAAAGT
AGGGCTGGA-TTTTT-GTCCAACTTCTGG-TTTTAAGGTCCTTCGCGGGCCAACCTAGGT
TAAAGACATTATTAGGTAGGGAGTTTAGCTAGGGC-GGCATATCTATTAAACTATAACAC
AGGTGTCCTAAGGGGGGCTTATAGAGAACAGAAATCTCTAGTAGAATAAAAGGGTAAAAG
-TCCCCTTGATTTTGATTTTTAGTGTGAATACAAACCATAAAAGTGTGGCCTATTGATCC
TTTAGTCCCTTAATATTTAAGGCTAGAGGTACTAGAAAAGTTACCATAGGGATAACTAGC
TTGTGGCGGCTAAGCGTTCATAGTGACGTTGCTTTTTAATCCTTTAATGTTAGCTCTTCC
TATTATACTAAAGCAGAATTCAGTAAGCATTAGATTGTTCACCC-ACTAATAGGGAACGT
AAGCTAGGTTTAGACTGTTATAAGATAGGTTAG-TTTTACCCTACTAATAACCTTACCAT
AATAGTAATTTAGCTTAGTATAAGAGGAACCGCTAATTTAGATAATTGGTTTTTGCGGCT
ATCTAACCAGGCAGTGCCGCGAAGCTACTATCTGCTAGATAATAGCTAAATGCCTCTAAG
TTAGAATCTATGCTAGAACGCGGTAATA-CCGCCCGTATA-TATAGATAGATAAGAATAG
GC-TCTGGCTTAGCGTCTTAGCAGGCGATC--TCTCCGC-GGCG-TAG-GAAGCGTG-CT
GTGGTATTTCGCGTATTGTAATTTTAACATGAGC-GGGGTTAAATCCTTTGTAGATAACT
TAGCTATGTAAAACGGTCCTGTAAGTAGTAGAGTAGCCTTATTATTACGATCTACTAAGG
GTAAGCTATCCTTTGCCTTAATTT
>ET_E5819_contig00911_p
TTAACCTTAAATTAGGTAGGAATACTTGCTAAACTTAAGTATAT-TAATAAGCAGAGGAA
AAGAAACTAATAGGGATTACCCTAGTAATAGCAAGTAAAGTAGTAA-TAGCTTAAATTTA
AAATCTAGCCCCC-TAGGGCCTAAGTTATAATTTATAGAGAATGCTTTT-AGT-AA-GGC
-G-CC-TTCTAAGTTCCCTAGAATAAAACACTATAAAGGGTAAAAGCCCTATT--TAGTT
AGATACTAAGCCTCTATAAAGCTCCTT-TAATAA--GTT--AAGTAGTTTAGGAATACTA
CTTTAA-ATA---AGAGGTATATATTTTCTAAAGCTAAATATTAGCTAAAGACTAATAGC
ATATAAGTAAAGTAATTAAAAGATAAAAAGCACTTTAAAAAGA-GGGTTAAATAGTATAT
AAAATTATTAAAAGGGAAGCGCTTATAACTAGACTTAGGCCTAGTAAATTATCTAGTATT
CTT-ACTAGTG---CACTTTACTAGGCCTAGGCTAGCATTA-GTTTGCCCTAGA-GGATA
AAAGCTCTAGGAATATAGCTTCTCT--AGGAGTA-TTATAGCCCTCTA---TGTAATGCC
CTAAGGTAAACTAAGGTTTACGTATTTATAAGGATACTAGTGTAATAGTTATTAGTAACC
TATCTTA-AAATATAGACTAAGGAGTTATCCTTATATGTAAGTGTTTAGGTGTGAAACCC
CTATATATAATAAAAGTAAACGTAAGTAAGAGCTTT---A-G-C--GTA-TTATTA-ACT
AATCCTAATATTCTTAGATAGATTTAAGTAAGAGTATATAGAGCTAGACCTAAAAGAAGG
TAAACTATACTTATATAGGGTAAAGCTAGAGAAAACTCTAGTAAAGGCTTATAGTAGT-T
CTAAT--ATGTAAATTAATTATTAAATATAGGCATAAGGGTAAAAGACTAATTAAACCTT
CTAGT-AGCT-AGTTTTA-GCTA-AAGTTTCC--CTTAGGATAGTAGTGTTAATCTT-AG
TTTTATAAGGTAAAGCAAATAATTAGGGACTTAGGGGCTATATACTACTTTTATCTATTC
TTAAACTTTAAATATATAAGAAGCCCTTATTACTTAATTAAACATAAGCATTTAAATATA
TTAATACTAGTAGGCTATTTTTAGTAAGTAAAACTAGTAATATAGGATAAACTAAACGTA
AGGTTAAGGTACTAGAGTAAACACTTATTAAACACTATAAAAGGTATTAGTATATCTTAA
TAGTAGGATAGTAGCTATAGAAGTTAGAATTT--GCTAAGGACTATATAATAACTTACTT
GCTAAATATACTAGCCTTAAAAATAAATAGCGCTTAAGTATCTTACTTATACCTTACCCT
TAGGG-TAAAA-ATAAAGCCC-TAAGGAG-TAAGTAAACATAGGGGTTAGTAATAAAGCC
TAGGGCATAAGCCTAGGTTAAATAGCCTCTAGTATAAATCTTAGTAGTAGTAGCAAATAC
TTTAATAAGAACTTAAAGG-ACTAAAGTAAGG-AAA-GGTTTTATATAAATAG-TG-GTT
AGATATAGG-TTAGTTAATCC-TAAGCTATAGGGAAGTTTTATTTT-AAAGGTATACTTA
TATACTATTTAGTAAAAGGGAAGC-TAGTTAATATTCTAGCACCTAGATATAGGTTTTAC
ATAGTAATGTAACTAAACACAGAGATAATAGCAAG-GGCCCTAAGTA-AAGTTCTCTTTT
CTTTTTAATAGTCTTTTACTCTAAAATTAGTTTGTCTAGAGATAGAGTTTAATAGCTAGA
AGAGCCTAGCACCTCTGCTAGGTTTAGTGCACTTCTAATGTCCCTTAAAAATCTATAGGA
AGGAATAATTCTTATGCTAGGTTATACTTATAACTATAGTAAGTCTCTAAGGTA-A-ATA
GCCTC-T-AGTTAATAAAATAATATAAATAAGGGAAGTTAGTAAAATAAATCTATAACTT
--TAGGAAAAGGATTA--GCTCTAAGGGTTAGG-TATATTAGGCCTTAGGAGAACGCCCT
AGAAGCAGGTAGCTACTAGCTAGGTAACTAGCTAGCAGTAGCTAGCAT-CTAGG-TGCTA
ATGCCCTTAGCAG-GCCTTAGCTATC-TAGCGCATAATTAATAACTAACTTAAAACTAGT
ACA-GATAAGGGGAATCTAACTATCTAATTAAAACATAGCATTATAATAGCTAGAAAGTA
GTGTTAACATAATATGATTTTTACCTAGTGCTTTAAATATTAAAGTAAAGTAATTTAACT
AA-G-CGT-AGGTAA-ATAGTAGGAGTAACTATAACTCTCTTAAGGTAGCTAAATACCTT
ATTATTTAATTAGTAACACACATAAATAAATTAATAAGATTCCTACTATCCCTATTTACT
ATCTAGTAAAACCA-TAGCTAAGGGAATAGGCTTAGCAAAATTAGCAGGGAAAGAAGACC
TTATTAAGCTTAACTCTAGTTTAATATTATAAAAAGATATAGGAGGTATAGAATAAGTAG
GAGCTTTAGCGCTAGTAAAATACTACTACTCCTATTGTTTTTTTACTTATTTAATAAAGC
AAGGCTAGA-TTTTT-ATCTAACTTCTAG-TTTTAAGGTCCTTCGTAAGCTAACCTAGGT
TAAAGATATTATTAGGTAGGGAGTTTAGCTAGGGT-GGCATATTTATTAAACTATAACGC
AAGTGTCCTAAGGGGGGCTTATAAAGAATAGAAATCTCTAGTAGAATAAAAGGGTAAAAG
-TCCCCTTAATTTTGATTTTTAATGTAAATATAAACCATAAAAGTGTGGCCTATTAATCC
TTTAGTCCCTTAATATTTAAGGCTAGAGGTGCTAGAAAAGTTACTATAGGGATAACTAGC
TTGTGGTGGCTAAGCGTTTATAGTGATATTGCTTTTTAATCCTTTAATATTAGCTCTTCC
TATTATACTAAAGTAGAATTCAGTAAGCATTAGATTATTTACTT-ACTAATAGGGAACGT
AAGCTAGGTTTAGACTATTATAAGATAGGTTAG-TTTTACCCTACTAATAACCTTACTAT
AATAGTAATTTAGCTTAGTATAAGAGAAACCGCTAATTTAGATAATTAGTTTTTATGGCT
ATCTAACTAGGCAGTGCCATAAAGCTACTATTTACTAGATAATAGCTAAACGCCTCTAAG
TTAGAATCCATGCTAGAACGTGGTAATA-TCACCTATACA-TATAGATAGACAAGAATAG
GC-TCTGGCTTAGTGTCTTAGCAAGCAATC--TCTCTGT-GGCG-TAG-GAAGTGCG-CT
ATAGTATTTCGCGTATTATAATTTTAACATAAGT-AAGGTTAAATCCTTTGCAAATAACT
TAGCTATATAAAATAGTCCTATAAGTAGTAAAGTAGCCTTATTATTATAATTTACTAAGG
GTAAGCTATCCTTTGCCTTAATTT
>ET_E5819_contig00966_p
TTAACCTTAAATTAGGTAGGAATACCTACTAAACTTAAGTATAT-TAATAAGTAAAGGAA
AAGAAACTAATAGGGATTACCCTAGTAATAGTAAGTAAAGTAATAA-TAGCTTAAATTTA
AAATCTAGCCCCC-TAGGGCCTAAGTTATAATTTATAGAGAATGCTTTT-AGT-AA-GGC
-A-CC-TTCTAAGTTCCCTAGAATAAGATACTATAAAGGGTAAGAGCCTTATC--TAGTT
AGATACTAAGCCTTTATAAAGCTTCTT-TAATAA--GTT--AAGTAGTTTAGGAATACTA
CTCTAA-ATA---GGAGGTATATATCTTCTAAAGCTAAATATTAGCTAGAGACTAATAGT
ATATAAGTAAAGTAATTAAAAAATAAAAAGCACTTTAAAAAAA-GGGTTAAATAATATAT
AAAATTATTAAAAGGGAAGCGCTTATAACTAGACTTAGGCCTAGTAAATTATCTAGTATT
CTT-ACTAGTG---CACTTTACTAGGCCTAGGCTAGTATTA-GTTTACCCTAGA-GGATA
AAGGCTTTAGGAATATAGCTTCTCT--AGGAGTG-TTATAGCTCTTTA---CGTAATACC
CTAGGGTAGACTAAGGTTTATATATCTATAAGAATACTAGCGTAATAGTTATTAGTAACC
TATCTTA-AAATATAGACTAAGGAGTTATCCTTATATATAAGTATTTAGGTATAAAACCC
CTATATATAATAAAAGTAAATATAAGTAAGAGCTTT---A-G-C--GTA-TTATTA-ACT
AATCCTAATATTCTTAGATAGATTTAAGTAAGAGTATATAAGGCTAGACCTAAAAGAAAG
TAAACTATACCTATATAGGGTAAAGCTAGAGAAAACTCTAGTAAAGGCTTATAGCGGT-T
CTAAT--ATATAAATTAATTATTAAATATAGGTATAGGGGTAAAAGACTAATTAAACCTT
CTAGT-AGCT-AGTTTCC-GCTA-AAGTTTTC--CTTAGGATAGTAGTGTTAATCTT-AG
TTTTATAAGGTAAAGCAAATAATTAGGGACTTAAGGGCTATATACTACCTTTATCTATTC
TTAAACTTTAAATATATAAGAAGCCCTTATTATTTAATTAAATATAAGCATTTAAATATA
TTAACACTAGTAGGCTATTTTTAGTAAGTAAAACTAGTAATGTAGGATAAACTAAACGCA
AGGTTAAGGTGCTAGAGTAAACGCTTATTAGATACTATAAAAGGTATTAGTATATCTTAA
TAGTAGGATAGTAGCTATAGAAGTTAGAATTC--GCTAAGGACTATATAATAACTTACCT
GCTAAATATACTAGCCTTAAAAATAAATAGTACTTAAGTATTTTACCTATACCTTACCCT
TAGGG-TAAAA-ATAAAGCCC-TAAGGAG-TAGGTAAATATAGGGATTAGTAATAAAGCC
TAGGGCATAAGCCTAGGTTAAATAGCCTTTAGTGTAAATCTTAGTAGTAGTAGTAAATAC
TTTAATAAGAACTTAAAGG-ACTAAAGTAAGG-AAA-GGTTTTATATAAATAG-TA-GTT
AAATATAGG-TTAGTTAATCC-TAAGCTATAGGGAAGTTTTGTTTT-AAAGGTATACTTA
TATGCTATCTAGTAAAAGGGAAGC-TAGTTAATATTCTAGTACCTAGATATAGGTTTTAT
GTAGTAATATAACTAAACGTGGAGATAATAGTAAG-GGCCTTAAGTA-AAGTTCTCTTTT
TTTCTTAATAGTCTCTTACTCTAAAATTAGTTTATCTAGAGATAGAGTTTAATAGCTAGA
AAAGCCTAGCACTTTTGCTAGGTTTAGTGTGCTCCTAATATCCCTTAAAAATCTATAGGA
AGGAATAATTCTTATGCTAAGTTATACTTATAACTATAGTAAGTCTCTAAGGTA-A-ATA
GCCTC-T-AGTTAATAGAATAATATAGATAAGGGAAGTTAGTAAAATAAATCTATAACTT
--TAGGAAAAGAATTA--GCTCTAAGGGTTAGG-TATATTAGGCCTTAGGAGGATGCCCT
AGGAGTAGGCAGCTACTAGCTAGGTAACTAGCTAGTAGTAGCTAGTAT-TTAGG-TACTA
ATGCCCTTAGTAG-GCCTTAGCTATC-TGGCGTATAATTAATAACTAACTTAGAACTAGT
ATA-AATAAGGGGAATCTAACTGTCTAATTAAAATATAGTATTATAATAGCTAGAAAGTG
GTGTTAATATAATGTAATTTCTGCCTAGTACTCTAAATATTAAAGTGAAGTAATTTAACT
AA-G-CAT-AGGTAA-ATAGTAGGAGTAACTATAACTCTCTTAAGGTAGCTAAATGCCTT
ATTATCTAATTAGTAATACATATAAATAGATTAATAAGATTCCTACTATCCTTATTTACT
ATTTAGTAAAACTA-TAGCTAAGGGAATAGGCTTAGTAGAATTAGCGGGGAAAGAAAACC
TTATTAAGCTTAACTCTAGTTTAATATTATAAAAAGATATAGGAGGTGTAGAATAGGTAG
GAGCTTTAGTGCTAGTAAAATACTACTACTCCTATTATTTTTTTACTTATTTAATAAAGT
AAGGCTAGA-TTTTT-ATCTAACTTCTAG-TTTTAAAGTCCTTTATAGGCTAACCTAGGT
TAAAGATATTATTAGGTAGGGAGTTTAGCTAGGGT-AGTATATTTATTAAACTATAATAT
AGGTGTCCTAAGGGGGGCTTATAGAGAATAGAAATCTCTAGTAAAATAAAAGGGTAAAAG
-TCCCCTTAATTTTGATTTTTAGTGTAAATATAAACCATAAAAGTGTAGCCTATTAATCC
TTTAGTCCCTTAATATTTAAGGCTAGAGGTGCTAGAAAAGTTACTATAGGGATAACTAGC
TTATAGTAGCTAAGCGTTTATAGTAACATTGCTTTTTAATCCTTTAATATTAGCTTTTCC
TATTATACTAAAGTAGAATTTAGTAAGCATTAGATTATTTACTT-ACTAATAGGGAATAT
AAGCTAGGTTTAGACTATTATAAGATAGGTTAG-TTTTACCTTACTAATAACCTTACTAT
AATAGTAATTTAGCTTAGTATAAGAGGAACTACTAATTTAGATAATTAGTTTTTATAGCT
ATTTAACTAGGTAGTGCTATAAAGCTACTATCTACTAGATAATAGCTAAATGCCTCTAAG
TTAGAATCTATACTAGAATATAGTAATA-CTACCCGCATA-TATAGATAGATAAGAATAG
GC-TCTAGCTTAGTATCTTAGTAGGTAATC--TCTTTAT-AGCG-TAG-GAAGCACG-CT
GTGGTATTTTATGTATTATAATTTTAATATAAGT-AGGGTTAAATCCTTTATAAATAACT
TAGCTATGTAAAATAGTCCTATAAGTAGTAGAGTAGCCTTATTATTATAATCTACTAAGG
GTAAGCTATCCTTTGCCTTAATTT
>ET_E5819_contig00995_p
TTAACCTTAAATTAGGTAGGAATACCTACTAAACTTAAGTATAT-TAATAAGTAGAGGAA
AAGAAACTAATAGGGATTACCCTAGTAATAGCAAGTAAAGTAGCAA-TAGCTTAAATTTA
AAATCTAGCCCCT-TAGGGCCTAAGTTATAATTTATAGAGAATACTTTT-AGC-AA-GGC
-G-CT-TTCTAAGTTCCCTAGAATAGGACACTATAGAGGGTAAGAGCCCTATT--TAGTT
AGATACTAAGCCTTTATAAAGCTTCTT-TAATAA--GTT--AAGTAGTTTAGGAATACTA
CTCTAA-ATA---GGAGGTATATATCTTCTAAAGCTAAATATTAGCTAGAGACTAATAGC
ATATAAGTAAAGTAATTAAAAGATAAAAAGTACTTTAAAAAGA-GGGTTAAATAGTACAT
AAAATTATTAAAAGGGAAGCGCTTATAACTAAACTTAGGCCTAGTAAATTATCTAGTGTT
CTT-ACTAGTG---TACTTTACTAGGCCTAGGCTAGCATTA-GTTTGCCCTAGG-GGATA
AAGGCTTTAGGAATATAGCTCCTCT--AGGAGTG-TTATAGCCCTTTA---TATAATACC
CTAGGGCGGACTAAGGTTTATGTATCTATAAGAATACTAGCATAATAGTTATTAGTAACC
TATCTTA-AAATATAGACTAAGGAGTTGTCCTTATATATAAGTATTTAGGTGTGAAACCC
TTATATATAATAAAAGTAAACGTAGGTAAGAGCTTT---A-G-T--GTA-TTATTA-ACT
AATCCTAATGTTCTTAGATAGATTTAAGTAGGAGTATATAGGGCTAGACCTAAAAGAAGG
TAAACTATGCCTATATAGGGTAAAGCTAGAGGAAACTCTAGTGGAGGCTTATAGTAGT-T
CTAAT--ATGTAAATTAATTATTAAATATAGGCATAGGGGTGAAAGACTAATTAAACCTT
TTAGT-AGCT-AGTTTCT-ACTA-AAGTTTCC--CTTAGGATAGTAGTATTAATCTT-AG
TTTTATAAGGTAAAGTGAATAATTAGGGACTTAGGGGCTATATACTACCTTTATCTATTC
TTAAACTTTAAATATATAAGAAGCCCTTGTTACTTAATTAAACATAGGCATTTAAATATA
TTAATACTAGTAGGCTATTTTTGGTAAGTAGAACTAGTAATATAGGATAAACTAAACATA
AGGTTAAGGTGCTAGAGTAGACGCTTATTAGACACTATAAAAGGTATTAGTATATCTTAA
TAGTAGGATAGTAGCTATAGAAGTTAGAATCC--GCTAAGGACTATATAATAACTTACTT
GCTAAATATACTAGCCTTAAAAATAAATAGTGCTTAAGTATCTTACCTATACCTTACCCT
TAGGG-TAGAA-ATAAAGCCC-TAAGGAG-TAGGCAGATATAGGGGTTAGTAATAAAGCC
TAGGGCGTAAGCCTAGGTTAAATAGCCTTTAGTATAAATCTTAGTAGTAGTAGTAAATAC
TTTAATAAGAACTTAAAGG-ACTAAAGTAAGG-AAA-GGTTCTATATAAATAG-TG-GTT
AGATATAGG-TTAGTTAATCC-TAAGCTATAGGGAAGTTTTATTTT-AAAGGTATACTTA
TACGCTATTTAGCAAAAGAGGAGC-TAGTTAATATTCTAGTACCTAGATATAGGTTTTAT
ATAGTAATATAACTAAATACAGAGATAATAGTAAG-GGCCCTAAGTA-AAGTTCTCTTTT
TTTCTTAATAGTCTCTTACTCTGAAATTAGTTTATCTAGAGATAGAGTTTAATAGCTAGA
AAAGCCTAGCACCTTTACTAGGTTTAGTGTGCTTCTAATATCCCTTAAAAATCTATAGGA
AGGAATAATTCTTACGCTAGGTTATACTTATAACTATAGTAAGTCTCTAAGGTA-A-ATA
GCCTC-T-AGTTAATAGAATAATATAGATAAGGGAAGTTAGTAAAATAGATCTATAACTT
--TAGGAAAAGGATTA--GCTCTAAGGGTTAGG-TATATTAGGCCTTAGGAGGACGCCCT
AGGAGCAGGTAGCTACTAGCTAGGTAACTAGCTAGTGGTAGCTAGTAT-CTAGG-TGCTA
ATGCCCTTAGTAG-GCCTTAGCTATT-TAGCGCATAATTAATAACTAACTTAGAACTAGT
ATA-GATAAGGGGAATCTAACTATTTAATTAAAATATAGCATTATAATAGCTAGAAAGTG
GTGTTAATATAATGTGATTTCTACTTAGTGCTTTAAATATTAAAGTAAAGTAATTTAACT
AA-G-CGT-AGGTAA-ATAGCGGGAGTAACTATAACTCTCTTAAGGTAGCTAAATGCCTT
ATTATCTAATTAGTAATGTGTATAAATAGATTAATAAGATTCCTACTATCCCTATTTACT
ATCTAGTAAAACTA-TAGCTAAGGGAATAGGCTTAGTAGAATTAGCAGGGAAAGAAGACC
CTATTAAGCTTAACTCTAGTTTAATATTATAAAAAGACATAGGAGATATAGAATAGGTAG
GAGCTTTAGTGCTAGTAAAATACTACTACTCCTATTATTTTTTTACTTATTTAATAAAGT
AAGGCTAGA-TTTTT-ATCTAACTTCTGG-TTTTAAGGTCCTTTATAGGCTAACCTAGGT
TAAAGATATTATTAGGTAGGGAGTTTAGCTAGGGT-AGTATATTTATTAAACTATAATAT
AGGTGTCCTAAGGGGGGCTTATAAAGAATAGAAATCTCTAGTAGAATAAAAGGGTAAAAG
-TCCCCTTAATTTTAATTTTTAGTGTAAATATAAACCATGAAAGTATAGCTTATTAATCC
TTTAGTCCCTTAATATTTAAGGCTAGAGGTGCTAGAAAAGTTACTATAGGGATAACTAGC
TTATAGTGGCTAAGCGTTTATAGTAATATTGCTTTTTAATTCTTTAATATTAGCTCTTCC
TATTATACTAAAGTAGAATTTAGTAAGCATTAGATTATTTACCT-ACTAATAAGGAACGT
AAGCTAGGTTTAGACTATTATAAGATAGGTTAG-TTTTACCCTACTAATAACCTTACTAT
AATAGTAATTTAGCTTAGTATAAGAGGAACCGCTAATTTAGATAATTAGTTTTTGCAGCT
ATCTAACTAGGTAGTGCCGCGAAGCTACTATCTACTAGATAATAGCTAAATACCTTTAAG
TTAGAATCTATGCTAGAATATAGTAATA-CCACCCACACG-TATAGATAGATAAGAATAG
GC-TCTAGCTTAGTGTCTTAGTAGGCAATC--TCTCTGT-AGCA-TAG-GAAGCGTG-CT
ATAGTATTTTATGTATTATAATTTTAATATAAGC-AAGGTTAAATCCTTTATAAATAACT
TAGCTATATAAAATAGTCCTATAAGTAGTAGAGTAGCCTTATTATTATAATCTACTAAGG
GTAAGCTATCCTTTACCTTAATTT
>NC_FJ360521
TTGACCTCGGATCAGGTAGGAATACCCGCTGAACTTAAGCATAT-CAATAAGCGGAGGAA
AAGAAACCAACAGGGATTGCCCTAGTAACGGCGAGTGAAGCGGCAA-CAGCTCAAATTTG
AAATCTGGCTTC----GG-CCCGAGTTGTAATTTGTAGAGGAAGCTTTT-GGT-GA-GGC
-A-CC-TTCTGAGTCCCCTGGAACGGGGCGCCATAGAGGGTGAGAGCCCCGTA--TAGTC
GGATGCCGATCCAATGTAAAGCTCCTT-CGACGA--GTC--GAGTAGTTTGGGAATGCTG
CTCAAA-ATG---GGAGGTAAATTTCTTCTAAAGCTAAATACCGGCCAGAGACCGATAGC
GCACAAGTAGAGTGATCGAAAGATGAAAAGCACTTTGAAAAGA-GGGTTAAATAGCACGT
GAAATTGTTGAAAGGGAAGCGTTTGTGACCAGACTTGCGCCGTTCCGATCATCCGGTGTT
CTC-ACCGGTG---CACTCGGGACGGCTCAGGCCAGCATCG-GTTTTGGCGGGG-GGATA
AAGGTCCGGGGAACGTAGCTCCTCC--GGGAGTG-TTATAGCCCCGGG---CGTAATGCC
CTCGCCGGGACCGAGGTTCGCGCATCTGCAAGGATGCTGGCGTAATGGTCATCAACGACC
CGTCTTG-AAACACGGACCAAGGAGTCAAGGTTTTGCGCGAGTGTTTGGGTGTAAAACCC
GCACGCGTAATGAAAGTGAACGTAGGTGAGAGCTTC---G-G-C--GCA-TCATCG-ACC
GATCCTGATGTATTCGGATGGATTTGAGTAAGAGCGTTAAGCCTTGGACCCGAAAGATGG
TGAACTATGCTTGGATAGGGTGAAGCCAGAGGAAACTCTGGTGGAGGCTCGCAGCGGT-T
CTGAC--GTGCAAATCGATCGTCAAATCTGAGCATGGGGGCGAAAGACTAATCGAACCAT
CTAGT-AGCT-GGTTACC-GCCG-AAGTTTCC--CTCAGGATAGCAGTGTTGTTCTTCAG
TTTTATGAGGTAAAGCGAATGATTAGGGACTCGGGGGCGCTTTTTAGCCTTCATCCATTC
TCAAACTTTAAATATGTAAGAAGCCCTTGTTACTTAATTGAACGTGGGCATTCGAATGTA
CCAACACTAGTGGGCCATTTTTGGTAAGCAGAACTGGCGATGCGGGATGAACCGAACGCG
GGGTTAAGGTGCCGGAGTGGACGCTCATCAGACACCACAAAAGGCGTTAGTACATCTTGA
CAGCAGGACGGTGGCCATGGAAGTCGGAATCC--GCTAAGGACTGTGTAACAACTCACCT
GCCGAATGTACTAGCCCTGAAAATGGATGGCGCTCAAGCGTCCCACCCATACCCCGCCCT
CAGGG-TAGAA-ACGATGCCC-TGAGGAG-TAGGCGGCCGTGGAGGTCAGTGACGAAGCC
TAGGGCGTGAGCCCGGGTCGAACGGCCTCTAGTGCAGATCTTGGTGGTAGTAGCAAATAC
TTCAATGAGAACTTGAAGG-ACCGAAGTGGGG-AAA-GGTTCCATGTGAACAG-CG-GTT
GGACATGGG-TTAGTCGATCC-TAAGCCATAGGGAAGTTCCGTTTC-AAAGGGGCACTTG
TGCCCCGTGTGGCGAAAGGGAAGC-CGGTTAACATTCCGGCACCTGGATGTGGGTTTTGC
GCGGCAACGCAACTGAACGCGGAGACGACGGCGGG-GGCCCCGGGCA-GAGTTCTCTTTT
CTTCTTAACGGTCTATCACCCTGAAAACAGTTTGTCTGGAGATAGGGTTTAATGGCCGGA
AGAGCCCGACACTTCTGTCGGGTCCGGTGCGCTCTCGACGTCCCTTGAAAATCCGCGGGA
GGGAATAATTCTCACGCCAGGTCGTACTCATAACCGCAGCAGGTCTCCAAGGTG-A-ACA
GCCTC-T-GGTTGATAGAACAATGTAGATAAGGGAAGTCGGCAAAATAGATCCGTAACTT
--CGGGAAAAGGATTG--GCTCTAAGGGTTGGG-TACGTCGGGCTTTGGGCAGACGCCCT
GGGAGCAGATCGCCACTAGCCGGGCAACCGGCCGGCGGCTTTCAGCAT-CCGGG-TGCAG
AAGCCCTTAGCAG-ACTTCGGTCGTC-CGGCGTACGTTTAACAACCAACTTAGAACTGGT
ACG-GACAGGGGGAATCTGACTGTCTAATTAAAACATAGCATTGCGATGGCCAGAAAGTG
GTGTTGACGCAATGTGATTTCTGCCCAGTGCTCTGAATGTCAAAGTGAAGAAATTCAACC
AA-G-CGC-GGGTAA-ACGGCGGGAGTAACTATGACTCTCTTAAGGTAGCCAAATGCCTC
GTCATCTAATTAGTGACGCGCATGAATGGATTAACGAGATTCCCACTGTCCCTATCTACT
ATCTAGCGAAACCA-CAGCCAAGGGAACGGGCTTGGCAGAATCAGCGGGGAAAGAAGACC
CTGTTGAGCTTGACTCTAGTTTGACATTGTGAAAAGACATAGGAGGTGTAGAATAGGTGG
GAGCTTCGGCGCCGGTGAAATACCACTACTCCTATTGTTTTTTTACTTATTCAATTAAGC
GGGGCTGGA-TTTTC-GTCCAACTTCTGG-TTTTAAGGTCCTTCGCGGGCCGACCCGGGT
TGAAGACATTGTCAGGTGGGGAGTTTGGCTGGGGC-GGCACATCTGTTAAACCATAACGC
AGGTGTCCTAAGGGGGGCTCATGGAGAACAGAAATCTCCAGTAGAACAAAAGGGTAAAAG
-TCCCCTTGATTTTGATTTTCAGTGTGAATACAAACCATGAAAGTGTGGCCTATCGATCC
TTTAGTCCCTCGAAATTTGAGGCTAGAGGTGCCAGAAAAGTTACCACAGGGATAACTGGC
TTGTGGCGGCCAAGCGTTCATAGCGACGTCGCTTTTTGATCCTTCGATGTCGGCTCTTCC
TATCATACCGAAGCAGAATTCGGTAAGCGTTGGATTGTTCACCC-ACTAATAGGGAACGT
GAGCTGGGTTTAGACCGTCGTGAGACAGGTTAG-TTTTACCCTACTGATGACCTCATCGC
AATGGTAATTGAGCTTAGTACGAGAGGAACCGCTCATTCAGATAATTGGTTTTTGCGGTT
GTCCGACCGGGCAGTGCCGCGACGCTACCATCTGCTGGATAATGGCTGAACGCCTCTAAG
TCAGAATCCATGCCAGAACGCGATGATA-CCTCCAGCACGTTGTAGACGTATAAGAATAG
GC-TCCGGCCTCGTATCTTAGCAGGCGATT--CCTCCGTTGGCC---TTGAAGT-GGCCA
GCGGTAATTCGCGTATTGTAATTTTAACACGCGCT-GGATCAAATCCTTTGCAGACGACT
TAGATGTGCGAAAGGGTCCTGTAAGCAGTAGAGTAGCCTTGTTGTTACGATCTGCTGAGG
GTAAGCCCTCCTTCGCCTAGATTT
>NC_251_CONTIG7.116_2_p
TTAACCTTGGATTAGGTAGGAATACCCACTAAATTTAAATATAT-TAATAAGCGGAGGAA
AAGAAATTAATAGGGATTACCCTAGTAATAGCGAATAAAGTAGCAA-TAATTTAAATTTA
AAATCTAACTTC----AA-TCTAAATTGTAATTTATAAAAGAAGTTTTT-AAT-AA-GGT
-A-CC-TTTTAAATCCCCTAGAACGGAGCGCTATAGAGGGTAAGAACCCCGTA--TAGTC
GGATGCCGATCTAATATAAAGCTCCTT-TAATAA--ATT--AAATAGTTTAAGAATATTA
TTTAAA-ATA---GGAGGTAAATTTCTTCTAAAGCTAAATATTAGCTAGAGACTAATAGT
ATATAAGTAGAATAATTGAAAAATAAAAAGTACTTTAAAAAGA-GGGTTAAATAGTACGT
AAAATTATTAAAAGGGAAGCGTTTATAATTAAACTTACGCCGTTCTAATTATTTAATATT
TTT-ATTAGTA---TATTTGGGATAGTTTAAACTAATATTA-GTTTTAGTAGGG-GGATA
AAGGTCCGGGGAATATAGCTCCTCT--AAGAGTA-TTATAGCCCCGGG---CGTAATGCC
CTCGCTAGGACCGAGGTTCGTGCATTTGTAAGGATACTAGTATAATAGTTATTAATAACT
CGTTTTA-AAATACGGACTAAGGAATTAAGGTTTTACGCGAGTATTTAAGTATAAAACCT
GTATATATAATAAAAGTAAACGTAGGTAAGAACTTC---G-G-C--GTA-TTATCG-ACC
GATTCTAATATATTTAAATAGATTTAAGTAAGAGCGTTAAGTTTTAGACTTGAAAGATAG
TAAATTATATTTAGATAGGGTAAAGCTAAAGGAAATTCTAGTAGAGGCTTATAGCGGT-T
CTAAT--ATGTAAATCGATTATTAAATTTAAATATAGGGGTGAAAGATTAATCGAACTAT
TTAGT-AGTT-AATTACC-GCCG-AAGTTTCC--TTTAGGATAATAGTATTATTCTTTAG
TTTTATAAAGTAAAGTGAATAATTAGGGACTCGGGGGCGCTTTTTAGCCTTTATCTATTT
TCAAATTTTAAATATATAAGAAGCCTTTATTATTTAATTGAACGTAGGTATTTAAATATA
TTAATACTAGTAGGCTATTTTTAGTAAGTAAAACTAGTGATATGAGATAAATCGAATATA
GGGTTAAAGTGCTAGAGTAGACGTTCATTAGATACTATAAAAAGTATTAATATATTTTAA
TAGTAGGATAGTAGCTATAGAAGTTGGAATCT--GTTAAGGACTATATAATAATTTATTT
ACTAAATATATTAACCCTAAAAATAAATAGCGTTTAAACGTTCTACTTATACTCCGCCCT
TAGGA-TAGAA-ATAATGCCC-TAAGGAG-TAGGCGGCTATAGAGGTTAATAACGAAGCT
TAGGGTGTAAACCTAGGTCGAACGGCCTTTAATATAGATTTTAGTAGTAGTAATAAATAT
TTTAATAAGAATTTGAAGG-ACTAAAGTAGGG-AAA-GGTTCTATATAAATAA-TA-GTT
GGATATAGG-TTAATCGATCC-TAAATTATAGGGAAGTTCCGTTTT-AAAGGGGTATTTA
TACCCCGTATAGCAAAAGGGAAGC-TAGTTAATATTTTAGTACCTAAATATAAGTTTTAT
ATAGTAACGTAATTAAATATAGAAACAATAGCGGG-AGCCCTAAATA-GAATTCTCTTTT
CTTCTTAATAATTTATTACTTTAAAAATAATTTGTTTGGAGATAGGGTTTAATAGTTGGA
AGAGCCCGATATTTCTATTAGGTCCGGTACGTTTTTAATATCCCTTAAAAATCCGTAGGA
GGGAATAATTCTTATATTAAATTATACTTATAACTATAGTAAGTTTCTAAAGTG-A-ATA
GTTTT-T-AGTTGATAGAATAATATAAATAAGGGAAGTTAGTAAAATAGATCTATAACTT
--CGGGAAAAGGATTA--ACTTTAAGGGTTAGG-TACGTTAGGCTTTAAGTAAACGCCTT
AGGAGTAGATCGCTACTAGCCGGGCAACCGGCTAATAGTTTTTAATAT-CCGGG-TGTAA
AAGCCCTTAATAG-ATTTTAATTATC-TAACGTATATTTAATAATTAATTTAGAATTAGT
ATA-AATAAAAGGAATTTAATTATTTAATTAAAATATAGTATTACAATAGCTAGAAAGTA
GTATTAACGCAATATAATTTCTATTTAGTATTTTAAATATTAAAGTAAAGAAATTCAACT
AA-G-TGC-GGGTAA-ATAGCGGGAATAATTATAATTCTCTTAAAATAATTAAATACCTT
ATTATTTAATTAGTAATATATATAAATAGATTAATAAGATTCCTACTATCCTTATCTACT
ATCTAACGAAACTA-TAGCTAAGGGAACGGACTTAGTAGAATTAGCGGGGAAAGAAGACC
CTATTAAATTTAATTCTAATTTAATATTATAAAAAAATATAGGAGGTATAGAATAAGTAG
GAGCTTCGGCGCCGGTAAAATACTACTACTCCTATTGTTTTTTTACTTATTTAATTAAGT
AGGGCTAGA-TTTTC-GTCCAACTTCTAG-TTTTAAGGTCCTTCGTAGGCCGACCCGGGT
TAAAGATATTATTAAGTAGAGAATTTAATTAGGGC-GGTATATTTATTAAACTATAATGT
AAGTATTTTAAGGGGGGCTTATAAAGAATAGAAATTTTTAATAGAATAAAAAGGTAAAAG
-TCCCCTTAATTTTAATTTTTAATATAAATACAAACTATAAAAGTATAGCCTATCAATCC
TTTAATCCCTCGAAATTTAAAGCTAGAGGTACTAAAAAAGTTATTATAAGGATAATTAGT
TTGTAGCGGCTAAGCGTTTATAGCGATGTTGCTTTTTAATTTTTTAATATTAGTTCTTCC
TATTATACCGAAGTAGAATTTAGTAAACGTTAAATTATTTACTT-ACTAATAGGGAATGT
AAGCTAGGTTTAGACCGTTGTAAAACAGGTTAG-TTTTACCCTACTAATAACCTTATTAT
AATAATAATTAAATTTAGTATAAAAAGAACTATTTATTTAAATAATTAGTTTTTATAATT
ATTCGACTGGGTAGTACCGTAATACTACTATTTATTAAATAATAATTAAATACTTTTAAG
TTAAAATTTATATTAGAATGTAATAATA-CTTCTAGTATGTTATAAATGTATAAAAATAG
GC-TCCGGCCTCGTATTTTAATAGGCGATT--TCTTTATTAGCC---TTAAAGT-AGCTA
GTGGTAATTCGTGTATTGTAATTTTAATACGTACT-GGATCAAATTCTTTATAGACGATT
TAGATATGTGAAAGGGTCCTATAAATAATAGAATAGCCTTATTATTATAATTTACTAAGA
GTAAGCCCTCCTTCGTTTAAATTT
>NC_251_CONTIG7.137_p
TTGACCTCGGATTAAATAGGAATACCCGTTGAATTTAAATATAT-TAATAAGCAGAGGAA
AAGAAACTAATAGGGATTACCCTAATAACAGTAAGTAAAGTAGTAA-TAACTCAAATTTA
AAATTTAGCTTC----AA-CCCGAATTATAATTTATAAAGGAAGCTTTT-AGT-AA-AGC
-A-CC-TTCTAAATCCCTTAGAACAAAGCACTATAGAGGGTAAGAGCCCTATA--TAGTC
GGATGCCAATCTAATATAAAGCTCCTT-CAATAA--ATT--AAATAATTTAGGAATACTA
TTCAAA-ATA---GGAGGTAAATTTCTTCTAAAATTAAATACCAGCTAGAAATTAATAGT
ATACAAGTAGAATAATTAAAAGATGAAAAGCACTTTAAAAAGA-GGGTTAAATAGTATGT
AAAATTATTAAAAGGGAAATATTTATAATTAAATTTATATTGTTCCAATTATTTAATATT
CTT-ACTAGTA---TATTTAGGATAGTTCAAACTAGTATCG-ATTTTAGCGGAG-GGATA
AAGGTCCGGGGAATATAACTCCTCT--AGGAATA-TTATAACCCCGGG---CGTAATACC
TTCGCCGGGATTAAAATTCGTATATTTATAAGGATACTAGTATAATAGTTATTAATGACC
CGTCTTA-AAATACGGACTAAAGAATTAAAGTTTTACGCAAATATTTGGGTATAAAACCC
GTATATATAATAAAAGTAAATGTAAGTAAGAGCTTC---G-G-C--GTA-TTATTA-ACC
GATTCTAATATATTTAGATAGATTTAAATAAAAGCGTTAAACTTTAAACCCGAAAGATAG
TAAATTATATTTAAATAGGGTGAAGCTAGAGGAAATTCTAATAGAGGTTCGTAGTAGT-T
CTAAT--GTACAAATTAATTGTTAAATTTAAGTATAGGGGCGAAAAATTAATTAAATTAT
TTAGT-AGCT-AGTTACT-GCCG-AAGTTTCC--CTTAAGATAGTAATATTGTTCTTTAA
TTTTATAAGGTAAAGCGAATAATTAAAGATTCGGGGGCGCTTTTTAGCCTTTATTTATTT
TTAAACTTTAAATATATAAGAAGCCTTTATTACTTAATTGAATATAAGTATTCGAATATA
CTAATATTAGTAGGCTATTTTTAATAAATAGAATTAATAATATAGAATAAATTAAATGTA
GGGTTAAAATACTGGAGTAAACGCTTATTAAATACTATAAAAAGCGTTAATATATTTTAA
TAGTAGGACGGTAGCTATAGAAATCGAAATCC--GCTAAGGATTATATAATAATTTACTT
ACCGAATATACTAACCCTAAAAATAAATAGCGCTCAAATGTCCCACCTATACTCCGCCCT
TAGGG-TAGAA-ATAATACTT-TAAAAAA-TAAATAGCCGTAGAAATTAGTAATAAAACC
TAAAGCGTAAACCCGAATTGAACGGCCTTTAATATAAATCTTAGTAGTAGTAGTAAATAT
TTTAATAAGAATTTAAAAG-ACCGAAGTAGGG-AAA-GGTTCTATATAAATAG-CG-GTT
GGATATAGG-TTAATCGATCT-TAAGCTATAGGGAAATTCTATTTT-AAAGGGGCATTTA
TACTTTATATAGCGAAAAGGAAGC-CGGTTAATATTCTAGTACCTAAATATAGGTTTTGT
GTAGTAACGCAATTAAACGTAGAAACAATAGCGGA-AGCCCCGGGCA-GAGTTTTCTTTT
CTTTTTAATAGTTTATTACCTTAAAAACAATTTATTTAAAAATAGGGTTTAATAATTAGA
AGAGTTTAATACTTCTATTAAGTCCGGTACACTCTTAACGTCCTTTAAAAATCCGTAGGA
AGGAATAATTCTTATACTAAGTCGTACTTATAATTATAATAGGTCTTTAAAGTA-A-ATA
GCCTC-T-AATTAATAGAACAATATAAATAAAGGAAGTCGGTAAAATAGATCCGTAACTT
--TAGGAAAAAAATTA--ATTCTAAAGGTTAAA-TATATTAGGCTTTAAATAAACGCCCT
AAAAATAGATCGCTACTAGCTAGGCAACCGGCTAATAATTTTTAATAT-CCGGC-TATAA
AAGCCCTTAATAA-ACTTCGGTCGTC-CGGCGTATATTTAATAACTAACTTAGAATTAAT
ATA-AATAGGAGGAATTTAACTATTTAATTAAAATATAGTATTACAATAGTTAGAAAATA
ATATTAATACAATATAATTTCTATTTAATACTCTAAATATCAAAGTAAAGAAATTCAACT
AA-G-CGC-GGGTAA-ACAGTAGGAATAACTATAATTCTCTTAAAATAACTAAATACTTC
GTTATCTAATTAATAACATATATAAATAAATTAATAAAATTCCTACTATCCCTATCTACT
ATCTAGCGAAACTA-TAATTAAAGGAACGGGCTTAATAAAATTAACGGAGAAAAAAGACC
CTATTAAACTTAACTCTAATTTAATATTATAAAAAGATATAGGAAGTATAAAATAGGTAG
GAGCTTCGGCGCTAGTAAAATACTACTACTCCTATTATTTTTTTATTTATTTAATTAAGC
GGGGCTAGA-TTTTC-GTCCAACTTCTAA-TTTTAAGGTCCTTTGCAGGCCAACCCGGAT
TAAAAATATTATTAAATAGGGAATTTGGCTAGGGT-AGTACATTTATTAAACTATAATGC
AAATATTTTAAAGGGGGCTTATAGAGAATAGAAATTTCTAGTAGAATAAAAGGGTAAAAA
-TCCCTTTAATTTTAATTTTCAATATAAATATAAATTATAAAAGTATAGCCTATCGATCC
TTTAATCCCTTAAAATTTAAAACTAGAAGTACTAAAAAAGTTACTATAGGAATAACTAAC
TTATAGTAGCCAAACGTTTATAGTAATATTGCTTTTTAATCTTTTAATATTGGCTCTTCC
TATTATACTAAAATAGAATTCGGTAAATATTAAATTATTCACCT-ACTAATAAGGAACGT
AAATTAAATTTAAACTATTATAAAATAGATTAA-TTTTACCCTATTAATAACCTTATTAC
AATAGTAATTAAATTTAATATAAGAGGAACTATTTATTTAAATAATTAGTTTTTACAATT
GTCCAACTAAATAATACTACAATACTACTATTTATTAAATAATAATTAAATACCTCTAAA
TTAAAATCTATACTAAAATATAATAATA-CTTTTAGTATATTATAAACGTATAAAAATAG
GC-TCCAGCCTTGTATTTTAATAAGTAATT--CCTCTATTAGCT---TTAAAAT-AGCTA
GTAGTAATTTATATATTATAATTTTAATACGTACT-AAATTAAATTCTTTATAAACGATT
TAAATATACGAAAGAATCTTATAAGTAGTAGAATAGCCTTATTATTATAATTTATTAAGG
GTAAGCCCTCCTTCGCCTAAATTT
>NC_251_CONTIG7.142_1_p
TTGACCTCGGATTAAGTAGGAATATTTACTAAACTTAAATATAT-TAATAAACGGAGGAA
AAGAAACTAATAAGGATTGCCCTAATAATAGTAAATAAAGCAGTAA-TAATTTAAATTTA
AAATTTAACTTC----GG-CCTAAATTATAATTTATAAAGGAAACTTTT-AGT-AA-AGT
-A-CC-TTCTAAATCCCTTAGAACGGAGCGCTATAGAGGGTAAGAGCCCTATA--TAGTC
GGATATTAATTTAATATAAAGCTCCTT-TAATAA--ATC--GAATAATTTAGGAATACTA
TTTAAA-ATA---GGAGGTAAATTTCTTCTAAAGCTAAATACTAGCTAAAGATTAATAGT
ATATAAATAGAGTAATTAAAAAATAAAAAGTATTTTAAAAAGA-GGGTTAAATAGTATAT
AAAATTATTAAAAGGGAAGTATTTATAATTAGACTTGCGCTATTCCAATTATCCGGTATT
CTT-ATTAGTA---TATTCGGGACGGTTTAAACTAATATTA-ATTTTAGTAGGG-GGATA
AAGGTCCGGGGAATATAGCTCCTCT--AAGAGTA-TTATAGCCCCGGG---CGTAATATT
TTTACCGGGATTAAGGTTCGTACATTTATAAGAATACTAGTATAATAGTTATTAATAACC
TATTTTG-AAATACGGATTAAGGAGTTAAGGTTTTATATAAGTATTTGGGTGTAAAATCT
GTATATATAATGAAAGTAAATGTAGGTAAGAGTTTC---G-G-C--GTA-TTATTG-ACC
GATTTTAATATATTCGGATAGATTTGAGTAAGAGCGTTAAATTTTAAACCCGAAAGATAG
TAAACTATATTTAAATAGGGTAAAATTAGAGGAAACTCTAATAGAGGTTTGTAGCGGT-T
TTAAC--GTATAAATCGATTATTAAATTTGAATATAGGGGCGAAAGATTAATTGAACTAT
CTAAT-AGCT-AATTACC-GCCG-AAGTTTCC--CTTAGGATAGTAGTATTATTCTTTAG
TTTTATAAAGTAAAGCGAATAATTAGGGATTCGGGGGCGCTTTTTAACCTTTATTTATTC
TTAAACTTTAAATATATAAGAAACTCTTATTATTTAATTGAATATAGGTATTCGAATGTA
TTAATATTAGTAGGCTATTTTTAGTAAGTAAAATTAGTAATGTGGAATAAACCGAACGCG
GGGTTAAAGTGCTAGAGTAGACGTTTATTAAATATTATAAAAAGTATTAGTATATTTTAA
TAGTAGGACGGTGGCTATAAAAGTTGGAATTT--ATTAAGGATTATATAATAATTTATTT
ATTAAATATATTAGCCTTAAAAATAAATAGCGTTTAAGCGTCCTACCTATACCCCGCCCT
TAGGG-TAAAA-ATAATATCC-TAAGGAA-TAGGCGGCCGTAGAGGTTAGTAATGAAGTT
TAGGGCGTGAGTCCGGGTCGAACGGCCTTTAGTATAGATTTTAATAATAGTAGTAAATAT
TTTAATAAGAATTTGAAGG-ACCGAAGTAGGG-AAA-GGTTCTATATAAATAG-CG-GTT
GGATATAGG-TTAGTCGATTT-TAAACTATAGGGAAATTCTATTTT-AAAGGGGTATTTA
TACCCTATATAGCGAAAGGGAAGC-CGGTTAATATTCTAGTACTTAAATGTAAGTTTTGT
ATAGTAACGTAATTGAATATAGAAATAATAGTGGG-GGCCCCGGGTA-GAATTCTCTTTT
TTTTTTAATAATTTATTACTTTAAAAATAATTTATTTAGAGATAGGGTTTAATAGCCGGA
AGAGCCCAATACTTTTATTAAGTCCGGTACGCTCTTAACGTTCTTTAAAAATCTACGGAA
GGGAATAATTCTTATATTAGATTATATTTATAATTATAGTAAGTCTCTAAGGTA-A-ATA
GCTTT-T-AGTTAATAGAATAATATAAATAAAGGAAGTCGGTAAAATAGATCTATAATTT
--CGGGAAAAGGATTA--GCTTTAAGGGTTAGG-TACGTCGGGTTTTAAGTAAACGCTCT
AGGAGTAGATTGCTATTAGCCGGGTAATTAGTTAGCGGTTTTTAGTAT-TCGGG-TATAA
AAGCTCTTAATAG-ACTTTAATTATC-CGGCGTACGTTTAATAACTAATTTAGAACTAGT
ACG-GATAGAGGGAATTTAATTATTTAATTAAAATATAGTATTACAATAGTTAAAAAGTA
ATATTAATATAATATAATTTCTACTTAGTATTTTAAATATTAAAATAAAGAAATTTAATT
AA-G-TGT-AAGTAA-ACGGTAAGAGTAACTATAATTCTCTTAAAATAACCAAATACTTT
ATTATTTAATTAGTAACGCATATAAATAAATTAACGAAATTCCTATTATCCCTATTTACT
ATTTAACGAAACTA-TAATTAAGGGAACGGATTTAGTAGAATTAGTAGGGAAAGAAGATC
CTATTAAATTTAACTTTAATTTAATATTGTAAAAAGATATAGGAGGTATAGAATAGGTAG
GAGCTTCGGCGCTAATAAAATACTACTACTCCTATTATTTTTTTACTTATTTAATTAAGC
GGGGTTGGA-TTTTC-GTCCAATTTCTAA-TTTTAAGGTCCTTCGCGGGCCGACCCGGGT
TAAAGATATTATTAAGTGGGGAGTTTAATTAGGGC-GGTATATTTATTAAATTATAATGT
AGGTATCTTAAGGGGGGCTTATAGAGAATAGAAATCTCTAGTAGAATAAAAGGGTAAAAG
-TCCCTTTAATTTTAATTTTTAGTATAAATATAAATTATAAAAATATAGCCTATTAATTC
TTTAGTCCTTTAAAATTTGAGGTTAGAGGTGCTAGAAAAGTTACTATAGGAATAATTAAC
TTATAGCAGCTAAGCGTTTATAGCGACATTGCTTTTTAATCCTTTAATATCGGTTCTTCC
TATTATATTAAAATAGAATTTAGTAAATATTAAATTATTTACTT-ATTAATAGAGAATAT
AAATTAAGTTTAGATTATTGTAAAATAGGTTAG-TTTTACCCTATTAATAATTTTATTAT
AATAGTAATTAAGTTTAGTATAAAAGGAACTATTTATTTAAATAATTAGTTTTTACAATT
GTCCAACCGGGTAGTACTATAACGCTACTATTTATTAGATAATAGTTGAACGCCTCTAAA
TTAGAATCTATATTAGAATATAATAATA-CCTCTAGTATATTATAGATATATAAGAATAG
GT-TCCGGCTTTATATTTTAGTAGGCAATT--CCTTTATTAGCT---TTAAAGT-AGCTA
GTAGTAATTTGTATATTATAATTTTAATACGCATT-AGATTAAATCCTTTATAAATAATT
TAAATATATAAAAGGGTCTTATAAATAGTAGAGTAATTTTATTATTACAATCTACTAAGG
GTAAGCCCTCCTTCGCTTAAATTT
>NC_251_CONTIG7.144_2_p
TTGACCTCGGATTAAATAGAAATACCCATTGAATTTAAATATAT-TAATAAGCGGAAGAA
AAAAAACTAATAGGGATTGCCTTAATAATAGCGAATAAAGCAGTAA-TAATTTAAATTTA
AAATTTAACTTC----GG-CCCGAATTATAATTTATAAAGGAAGCTTTT-AGT-AA-GGT
-A-CC-TTCTAAATCCTTTAAAACGGGGCATTATAAAGGGTAAGAGCCCTATA--TAGTT
GGATACCGATTTAATATAAAGCTCCTT-CAACGA--ATT--AAATAATTTAGGAATATTA
TTTAAA-ATA---GGAGGTAAATTTCTTCTAAAATTAAATATTAGCTAAAGATTAATAAT
ATATAAGTAGAGTAATTAAAAAATAAAAAGCACTTTAAAAAAA-GGATTAAATAGTACGT
AAAATTATTGAAAGGGAAGTATTTATAATTAGATTTACATTATTCCGATTATCCAGTATT
CTT-ATTAATA---TATTTAGGATAATTTAAACTAATATTA-ATTTTAGTAGAG-GGATA
AAGGTCCGGGGAATATAGTTCCTCC--AGGAATA-TTATAGTCTTAGG---CGTAATACC
TTCGTTGGGACCGAAGTTCGTATATTTATAAGGATATTAGTATAATAGTTATTAACGACC
CGTTTTA-AAATATAGATTAAGGAATTAAAGTTTTATACAAGTATTTAGGTATAAAACCC
GTATATATAATAAAAGTGAATATAAGTGAGAGCTTC---G-G-T--ATA-TTATTA-ACC
GATTTTAATATATTTGGATAGATTTGAGTAAGAGCGTTAAACCTTAAACTTAAAAGATAA
TAAATTATATTTAGATAGGGTGAAGCTAGAGGAAATTCTAGTAGAGGTTCGTAGTGGT-T
TTGAT--ATATAAATTGATTATTAAATTTAAATATAGGAGCGAAAAATTAATTGAATTAT
TTAGT-AGTT-AATTACT-ACCG-AAATTTCC--CTTAGGATAATAGTATTATTCTTTAA
TTTTATAAGGTAAAGCGAATAATTAAGGACTCGGGGGCGCTTTTTAACCTTTATTTATTT
TTAAACTTTAAATATATAAGAAACCCTTATTATTTAATTGAATATAAGTATTCGAATATA
TTAATATTAGTAGGCTATTTTTAATAAATAGAATTAGTAATACGGAATAAACCGAACGCA
AAGTTAAAGTATTGGAGTAGATATTTATTAAATACTATAAAAAACATTAATATATTTTAA
TAGTAGGATAATAATTATAAAAGTTAAAATTT--GCTAAGGATTATATAATAATTTACTT
ACCGAATGTACTAGCCCTAAAAATAGATAGCGCTTAAGCGTCCTACTTATATTCCGCCTT
TAAGG-TAGAA-ATAATATTT-TAAGGAA-TAGGCGGCCGTAGAAGTTAATAACGAAGTT
TAGGGCGTAAGCCCGGGTCGAACAACTTCTAATATAAATTTTAGTAATAGTAATAAATAT
TTTAATAAGAATTTGAAGG-ACCGAAGTAGGG-AAA-GGTTCTATATAAATAG-CG-GTT
GGATATAGG-TTAGTCGATCC-TAAACTATAGGGAAGTTCCGTTTT-AAAGGGGTACTTG
TACTTCGTATAGTAAAAAGGAAGC-CGGTTAATATTCTAGTACTTAAATATAAGTTTTGT
ACAGCAATATAATTGAATGCGGAGACGACGGCGGG-GGCCTTAGGTA-GAGTTCTTTTTT
CTTTTTAATAATTTATTACTTTAAAAATAATTTATTTGGAGATAGGGTTTAATAGCCGGA
AGAGCCCAATACTTTTATTAGGTCCAATATATTCTTAATATCCCTTAAAAATCTATAGGA
GGGAATAATTCTTACACTAAATTATACTTATAATTATAATAAGTTTTTAAGGTG-A-ATA
GCCTT-T-AATTAATAGAATAATATAGATAAAGGAAGTTAGTAAAATAGATCCGTAATTT
--CGGGAAAAGGATTA--ACTTTAAGGGTTAGG-TATATTGGGTTTTGGGTAGACGTCTT
AGGAGTAGATTACTATTAGCCGGGCAATTAGTTAACGGTTTTTAATAT-CCGGG-TATAG
AAGTCTTTAATAG-ACTTCGGTCGTC-TAATATATATTTAATAATTAATTTAAAATTAGT
ACG-GATAGGGGGAATTTGATTATTTAATTAAAATATAGTATTACAATAGTTAAAAAATA
GTATTAACGTAATATAATTTTTGTTTAGTATTTTGAATATTAAAGTGAAGAAATTTAATT
AA-G-CGC-GGGTAA-ATAGTGGGAGTAATTATAATTTTCTTAAGGTAGCTAAATACTTT
ATTATTTAATTAGTAATATATATAAATAGATTAACGAGATTCCTATTATCCTTATCTATT
ATTTAGCGAAATTA-TAGTTAAGGGAATAGGTTTAGTAGAATTAGTAGGGAAAGAAGACC
CTATTGAATTTAATTTTAATTTAATATTATAAAAAAATATAAGAAGTATAGAATAAGTAG
GAACTTTGGCGCTAGTAAAATATTATTATTCCTATTATTTTTTTACTTATTTAATTAAGC
GGAGCTAGA-TTTTC-GTTTAATTTTTAG-TTTTAAAGTCCTTCGCGGGCCGACTTGGGT
TAAAAATATTATTAAGTAGGGAGTTTAGTTAGGGC-GGTATATTTATTAAATTATAATAT
AAGTGTTCTAAGGGGGGCTTATAGAGAATAGAAATTTTTAGTAGAATAAAAGGGTAAAAG
-TCCTTTTGATTTTGATTTTTAGTATAAATATAAATTATGAAAGTATAACCTATCGATCC
TTTAGTCCTTCGAAATTTAAGGCTAGAGGTACTAAAAAAATTACTATAGGGATAATTGGT
TTGTAGCGGTTAAATGTTTATAGTAATATTATTTTTTAATCTTTTAATATTAGTTCTTCT
TATTATATTGAAGTAGAATTCGGTAAGTGTTAGATTGTTTATTT-ATTAATAGGGAATAT
GAGCTGGGTTTAGATTATTGTAAGATAGGTTAG-TTTTACTTTATTAATAACTTTATTAT
AATAGTAATTAAATTTAGTACGAAAAGAACCGTTTATTTAAATAATTGGTTTTTATAGTT
ATCTAACTAGGTAGTACTATAATACTACTATCTATTAGATAATAATTAAACGCTTTTAAA
TTAGAATTTATACTAGAATATAATAATA-CTTCTAATACATTATAAATATATAAGAATAG
GT-TCTAGCCTTATATTTTAATAAGCGATT--CCTCTATTGGTT---TTAAAGT-AGCTA
GTAGTAATTTACGTATTATAATTTTAATATATATT-GGATTAAATCTTTTATAGACGATT
TAAATATATAAAAGGGTCTTATAAGTAGTAAAGTAGCTTTATTATTACAATTTACTAAAA
GTAAGCCCTCCTTCGTTTAAATTT
>NC_251_CONTIG7.146_p
TTGACTTTGGATTAGGTAGGAATACTTATTAAATTTAAGTATAT-TAATAAGCAGAGGAA
AAGAAATTAATAGGGATTGCCCTAGTAATGGCGAGTGAAGTGGTAA-TAGTTCAAATTTG
AAATTTAACTTC----GG-CCCGAATTATAATTTATAGAAGAAGCTTTT-AGT-AA-AGT
-A-CT-TTTTAAATCCCTTAGAACGGGGCGCTATAGAGGGTAAAAACCTTATA--TAGTT
GGATGCCAATTTAATATAAAGTTCCTT-CGACGA--ATT--GAATAGTTTAGGAATATTA
TTTAAA-ATA---GGAGGTAAATTTCTTCTAAAGTTAAATATTAGTTAGAAACTAATAGT
ATATAAGTAGAGTAATTGAAAGATAAAAAGTATTTTAAAAAGA-GGGTTAAATAGTACGT
AAAATTATTAAAAGGGAAGTATTTATAATTAGATTTGCGTTATTCCAATTATTTAGTATT
TTT-ATTAGTA---TATTTGGGATAGTTTAGGCTAATATTA-ATTTTAGTAGGG-GGATA
AAGGTCCGGGGAATGTAGCTCCTCT--AGGAGTA-TTATAACCCTAAG---CGTAATACC
CTTACCGGGATTAAAATTCGTATATTTATAAAGATACTAATATAATAATTATTAATAATT
TGTTTTA-AAATATAGATTAAGGAATTAAGGTTTTACGTAAGTATTTGGGTATAAAATCC
GTATACGTAATGAAAGTAAATATAAGTAAGAGCTTC---G-G-C--GTA-TTATTA-ACC
GATTTTAATATATTTAAATAAATTTAAGTAAGAGTATTAAGCTTTAGACCTAAAAGATAG
TAAACTATACTTAGATAGGGTGAAGTTAGAAGAAATTCTAATAGAAGTTCGTAGTAGT-T
TTGAT--ATATAAATTAATTATTAAATTTAAGTATAGGGGCAAAAGATTAATTGAATTAT
TTAGT-AGCT-AGTTACC-GCCG-AAGTTTCC--CTTAAGATAGTAGTATTATTCTTTAG
TTTTATAAAATAAAGCGAATAATTAGGGATTCGGGGGCGCTTTTTAACCTTTATTTATTT
TTAAACTTTAAATATATAAAAAACCCTTATTATTTAATTAAATATAAGTATTCAAATATA
TTAATATTAGTAGGCTATTTTTAGTAAATAGAATTAATAATATAGAATAAACCGAATACA
GGATTAAGGTATTAGAGTGGACGTTTATTAAATACTATAAAAGGCGTTAGTATATTTTAA
TAGTAGGACGGTAGCTATAGAAGTTAGAATCC--GTTAAAGATTATATAATAATTTATTT
ACCGAATATATTAACTTTAAAAATAAATAGTACTTAAGCATTCTACTTATACCCCGCCTT
TAGAA-TAGAA-ATAATACCT-TAAGAAG-TAGGCGGTTATAGAAGTTAGTAATAAAGCT
TAAGGTATAAGCCTAGGTTGAACGGCCTTTAGTGTAAATTTTAATAGTAGTAGTAAATAC
TTTAATAAGAATTTAAAGG-ATTGAAGTAGGG-AAA-AGTTTTATATAAATAG-TA-GTT
GGATATAGG-TTAATCGATTC-TAAGCTATAGGGAAGTTTTGTTTT-AAAGGGGTATTTA
TACTCTATATAGCGAAAGGGAAGC-TGGTTAATATTTTGGTATTTGAATGTGGGTTTTGC
GTAATAATATAATTAAATGCGGAGACGACGGCGGG-GGCCCCGGGTA-AAATTCTTTTTT
CTTTTTAATAGTTTATTATTTTAAAAATAGTTTGTTTGGAGATAGGGTTTAATAGCCGGA
AGAATTTAATATTTTTATTAGGTCCGGTGCGTTTTTAATATCCTTTAAAAATCTATAGGA
GGGAATAATTTTTATATTAGGTTATATTTATAATTGTAGTAGGTCTTTAAAGTA-A-ATA
GTCTT-T-GGTTGATAGAATAATATAGATAAGGGAAATTAGTAAAATAGATTTGTAATTT
--CGGGAAAAAGATTA--GCTTTAAGGGTTAGG-TATATTGGGTTTTAGGTAAATGCCTT
AGGAGTAGATTGCTACTAGTTAGGTAATTGGTTAGTAGCTTTTAGTAT-TTGGG-TATAG
AAGTTTTTAGTAG-ATTTCGGTTGTT-CGGTATATATTTAATAATTAATTTAAAATTAGT
ATA-GATAGGGGGAATTTAATTATTTAATTAAAATATAGTATTGCAATAGTTAGAAAGTA
GTATTAATATAATATAATTTTTATTTAGTATTCTAAATATTAAAGTGAAGAAATTTAATT
AA-G-TGT-AGGTAA-ATGGCGGGAGTAACTATAATTTTTTTAAAGTAGTTAAATATTTT
ATTATTTAATTAGTAATGCGTATAAATGGATTAATAAAATTCCTACTATTTTTATTTATT
ATTTAGTGAAACTA-TAGTTAAGGGAACGGATTTAGTAGAATTAGTGGAGAAAGAAGACC
CTATTAAATTTAACTTTAATTTAATATTGTAAAAAGATATAGGAGGTATAGAATAGGTGG
GAGCTTTGGTATTAGTAAAATACTATTATTCTTATTATTTTTTTATTTATTTAATTAAGT
AGGGCTGGA-TTTTT-GTTTAATTTCTAG-TTTTAAGGTCCTTTACGGGCTAATCCGGAT
TGAAAATATTATTAGGTAGGGAGTTTGGTTGGGGC-GGTATATTTATTAAATTATAATGT
AGGTGTCCTAAGGGGGGCTTATAGAGAATAGAAATCTCTAGTAGAATAAAAGGGTAAAAG
-TCCCTTTAATTTTAATTTTTAGTATAAATACAAACTATAAAAGTGTAGTCTATTAATCC
TTTAGTCCTTTGAAATTTAAGGTTAGAGGTGTTAGAAAAGTTACTATAGGGATAATTGGT
TTGTGGCGGTTAAGTATTTATAGTAATATTGCTTTTTGATCCTTTGATATTAGTTTTTCT
TATTATATTGAAGTAGAATTTAGTAAGCGTTAGATTGTTTATTT-ACTAATAGGGAATAT
AAGTTGGGTTTAGATTATTATAAAATAGGTTAG-TTTTATTTTATTAATAATTTTATTAT
AATAGTAATTAAATTTAGTATAAAAGGAATTGCTTATTTAAATAATTAGTTTTTATAGTT
ATTTGACTGGGTAGTATTGTAATACTACTATTTATTAGATAATGGTTAAATATTTTTAAA
TTAGAATTTATATTAGAATACGATGATA-TTTTTAATATATTGTAGATATATAAGAATAG
GC-TCTAACTTTGTATTTTAGTAGGCGATT--CCTTTGTTAATT---TTAAAGT-AGCTA
GCGGTAATTTACGTATTGTAATTTTAATACATATT-AGATTAAATCCTTTATAGATAATT
TAAATATACGAAAGGGTCCTATAAGTAGTAGAATAGCTTTATTATTATAATTTACTAAGG
GTAAGCCTTCCTTCGTTTAGATTT
>NC_251_CONTIG7.149_p
TTAACCTCGGATTAGGTAGGAATACCTATTAAATTTAAATATAT-TAATAAATGGAGGAA
AAGAAATTAATAGGGATTGCCTTAATAACGGTGAATAAAATGGTAA-TAATTTAAATTTG
AAATTTAGCTTT----AA-TCCGAATTGTAATTTATAGAGGAAGCTTTT-AGT-AA-AGT
-A-CC-TTCTGAGTCCCTTAGAACGGGGCGCTATAGAGGGTAAGAACTTTATA--TAGTT
AGATACTAATTTAATATAAAGTTCCTT-TGATGA--ATT--AAGTAGTTTAGGAATATTA
TTTAAA-ATA---GGAGGTAAATTTCTTTTAAAACTAAATACTAACTAGAGATTAATAGT
ATATAAGTAGAGTAATTAAAAAATGAAAAGTATTTTAAAAAGA-GGGTTAAATAGTATAT
AAAATTATTAAAAGGGAAGCGTTTATAATTAGATTTACGCCATTCCGATTATTCGGTATT
CTT-ATTAGTA---TATTTAGGATAATTTAAGTTAGTATCG-GTTTTGGTAGGG-GGATA
AAGGTCTGGGGAATATAGTTCCTCT--AGGAATA-TTATAGTCCTAGG---TATAATACC
CTCGCCGGGATTAAAGTTCGTATATTTGTAAGGATATTAGTATAATAATTATTAATAATT
TGTTTTG-AAATACGGATTAAGGAATTAAGGTTTTGTACGAGTATTTAGGTGTAAAACCT
ATATACGTAATGAAAGTGAATATAAGTGAGAGTTTC---G-G-C--GTA-TTATTA-ACC
GATTTTGATATATTTGGATAGATTTAAATAAGAGTATTAAACTTTGGACCCGAAAGATAG
TGAATTATATTTAAATAGGGTGAAATTAGAGGAAATTTTGGTAGAGGTTCGTAACGGT-T
TTAAT--ATATAAATTGATTATTAAATTTAAGTATAAGGGCGAAAGATTAATTGAATTAT
TTAGT-AGTT-GGTTATT-GCTG-AAGTTTCC--TTTAGAATAGTAGTATTATTCTTTAA
TTTTATAAGGTAAAGCGAATAATTAGGGACTTGGGGGCGCTTTTTAGCCTTTATTTATTT
TTAAACTTTAAATATATAAGAAGCCTTTATTATTTAATTGAATGTGGGTATTCGAATATA
CTAATATTAGTAGGCTATTTTTAGTAAGTAGAATTAGCGATATAGAATAAACCGAATGTA
AGGTTAAGGTGTTAGAGTGGACGTTTATTAGATATTATAAAAAGCGTTAGTATATTTTAA
TAATAGGACGGTAGTTATAGAAGTTGGAATTT--ACTAAGGATTGTATAATAATTTACTT
ACCGAATATATTAGCCCTAAAAATAGATAGCGTTTAAGCGTCCTACCTATACCCCGCTCT
TAGGG-TAGAA-ATAATACTT-TAAGGAG-TAGGCGGTTATAGAGGTTAGTAATGAAATT
TAGGGCGTAAATTTAGGTTGAACGGCCTTTAGTATAGATTTTAGTAGTAGTAGTAAATAC
TTTAATAAGAATTTGAAGG-ACCGAAGTAGGG-AAA-GGTTTTATATAAATAG-TA-GTT
GGATATAGG-TTAATTAATTT-TAAATTATAGGGAAGTTCTATTTT-AAAGGGGTATTTG
TATTTTATATAGCGAAAGGGAAGC-CGGTTAATATTCCGGCACTTGGATATAGGTTTTGC
GTAGTAACGTAATTGAATGTGGAGATAATAGTAGG-GGCCCCGGGTA-GAATTCTCTTTT
TTTTTTAATAATTTATTACTTTAAAAATAGTTTGTTTAGAGATAGGGTTTAATAGCTGGA
AGAGTCTAATACTTCTATTGGGTCCGGTATATTCTCGACGTCCCTTAAAAATCCGTGGGA
GGGAATAATTCTTACGCTAAGTCGTACTTATAATTGTAGTAGGTCTTTAAGGTA-A-ATA
GCTTC-T-AGTTAATAGAATAATATAAATAAGGGAAATTAGTAAAATAGATTTATAATTT
--TAGGAAAAGGATTA--GCTCTAAGGGTTAGG-TACGTTGGGCTTTAGGTAGATGCCCT
AAGAGTAGATCGCTACTAATTGGGTAATTAGCTGGCGGCTTTTAATAT-CCGGG-TATAG
AAGCCTTTAATAG-ACTTCGGTCGTC-CGGCGTACGTTTAATAATTAATTTAGAATTAAT
ACG-GATAAGGGGAATTTAATTATTTAATTAAAATATAGTATTATAATAGTTAGAAAGTA
GTATTAATATAATATGATTTTTATTTAGTATTCTGAATATTAAAATAAAGAAATTTAATT
AA-A-TGC-GGGTAA-ATAGCGGGAGTAACTATAATTCTCTTAAGGTAACTAAATACTTT
ATTATTTAATTAGTAACGTATATAAATAAATTAATAAGATTCCTATTATTCCTATTTACT
ATTTAGTGAAATTA-TAATTAAGGGAATAGGTTTGGTAGAATTAGTAGGGAAAGAAGACC
CTATTGAACTTAACTTTAGTTTAATATTATAAAAAAATATAGGAGGTGTAGAATAGGTAG
GAACTTTAGCGCTAGTGAAATACTACTATTCCTATTATTTTTTTATTTATTTAATTAAGC
GGGGCTAGA-TTTTC-GTCTAACTTCTAA-TTTTAAGGTCCTTCGCAGGCCAATCTAAAT
TAAAGATATTATTAGGTAGGGAGTTTAGTTAGGGT-AATATATTTATTAAATTATAATAT
AAGTATCCTAAGGGGGGCTTATAGAGAATAGAAATCTCTAATAGAATAAAAGGGTAAAAA
-TCCCTTTGATTTTAATTTTTAGTATAAATATAAATTATAAAAGTGTAGCTTATCGATCC
TTTAGTCCCTCGAAATTTAAGGCTAAAGGTATTAAAAAAGTTACTATAGGGATAATTAAC
TTGTAGTAGTTAAGTATTTATAGCGATATTACTTTTTAATCCTTTAATATCGGTTCTTCC
TATTATATTAAAATAGAATTCAGTAAGTGTTAAATTATTTACCT-ATTAATAGGGAATGT
AAATTAGGTTTAGATTATTGTAAGATAGGTTAG-TTTTATTCTATTAATAACCTTATTAT
AATAGTAATTAAATTTAATATAAGAGGAACCGTTTATTTAGATAATTGGTTTTTGCGGTT
GTCCGACCGGATAGTATTGTAATACTACTATTTATTAGATAATAGTTAAACGCTTCTAAG
TTAGAATTTATATTAGAATACGATAATA-CTTTTAGTATATTATAAATATATAAGAATAA
GT-TCCGGCCTTGTATTTTAATAAGTAATT--CCTCTATTGGCT---TTAAAGT-AGTTA
ACGGTAATTCGCGTATTATAATTTTAATATACGTT-AGATTAAATTCTTTATAAACGATT
TAAATATACGAAAGGGTCCTATAAATAGTAGAATAGTCTTATTATTACAATTTATTAAGG
GTAAGCCCTCCTTCGCTTAAATTT
>NC_251_CONTIG7.155_2_p
TTAACTTCGGATTAGGTAGGAATACTTACTAAATTTAAATATAT-TAATAAGTAGAGGAA
AAAAAACTAATAGGGATTGCCCTAGTAATAGCGAGTGAAGTAGTAA-TAATTTAAATTTA
AAATCTAGTTTC----GG-CCCGAATTATAATTTATAGAAGAAGCTTTT-AGT-AA-AGT
-A-CC-TTCTAAATCCCTTAGAATGGAGCGCTATAGAGGGTGAGAGCCCTATA--TAGTT
GGATATTAATTTAATATAAAGCTCCTT-CGACGA--ATT--AAGTAATTTAGGAATACTA
TTTAAA-ATA---GGAAGTAAATTTCTTCTAAAATTAAATATTGGTTAAAGACCGATAGT
GTATAAGTAAAGTAATCGAAAGATAAAAAGTACTTTGAAAAGA-GGGTTAAATAATATAT
AAAATTATTAAAAGGGAAACGTTTATAATTAGACTTACGCTATTCTAATTATTTAGTATT
TTT-ATTAGTA---TATTTAGGATAGTTCAAATTAATATTG-GTTTTAGTAGAG-GGATA
AAGGTCCGGGGAATATAGCTCCTCT--AAGAGTA-TTATAGCCCCGGG---TGTAATACC
CTCGCTAAGATTGAAGTTTGTATATTTATAAGGATACTAATATAATAGTTATTAATAACC
TGTTTTA-AAATATAAATTAAGGAGTTAAGGTTTTATATAAATATTTAGGTATAAAACCT
GTATATATAATAAAAGTAAATATAAGTAAAAGTTTT---A-A-T--ATA-TTATCG-ACT
AATTTTAATATATTCGGATAAATTTAAATAAAAATATTAAACTTTAAACCTGAAAGATAG
TGAATTATATTTAAATAGGGTAAAGCTAAAGGAAATTCTAGTAGAGGCTCGTAGCGGT-T
TTAAT--ATATAAATTGATCGTTAAATTTAAATATAGGGGCGAAAAATTAATTAAATTAT
TTAAT-AGCT-AATTACC-GCCG-AAATTTCC--CTTAGGATAGTAATATTATTTTTCAA
TTTTATAAAATAAAGTAAATAATTAAGGATTCGGGGGCGTTTTTTAACTTTTATCTATTT
TCAAACTTTAAATATATAAAAAGCTCTTATTATTTAATTGAATATAGGTATTCGAATATA
TTAATATTAGTAGGCTATTTTTAATAAATAGAATTAGCGATGTAAGATAAACCGAATGTA
GGGTTAAGGTATTGGAATAGACGCTTATTAAATACTATAAAAGGCGTTAGTATATTTTAA
TAGTAAGATAATAGCTATAGAAGTTGGAATTT--ACTAAGGACTATATAATAATTTACTT
GCCGAATATATTAGCCCTAAAAATAGATAGCGTTTAAACGTCCTACTTATACCCCGCTTT
TAGGG-TAAAA-ATAATACTT-TAAAGAG-TAAGCGGCTATAAAGGTTAGTAACGAAGTT
TAGGGTATAAATCCGGGTTAAACGGCCTCTAATACAAATTTTAGTAGTAATAGTAAATAC
TTTAATAAGAATTTGAAGG-ACCGAAGTAGGG-AAA-AGTTCTATATAAATAA-TA-ATT
GGATATAGG-TTAATTGATTT-TAAACTATAGGGAAATTCTATTTT-AAAGGGGTATTTA
TACTCTGTATAGCGAAAGGGAAGC-CGGTTAATATTCTAGTACTTAAATATAGGTTTTAT
ATAATAATGCAACTAAATATAAAAACGATAGCGGG-GACCCCGGGTA-GAGTTTTCTTTT
TTTTTTAATAGTTTATTACCCTAAAAATAATTTATTTGGAGATAGGGTTTAATAGTTGGA
AGAGCCTAATACTTCTATTGGATTTAGTATACTTTCAACGTCCCTTAAAAATCCGTAAGA
GGGAATAATTCTTACGCTAAGTTATACTTATAACTATAGTAAATCTCCAAAATA-A-ATA
GCCTC-T-AATTAATAGAATAATATAAATAAGGGAAATCGGTAAAATAGATCTATAATTT
--TAGGAAAAGGATTA--ATTCTAAGGGTTAAA-TACGTCGGATTTTAAGTAAACGCCCT
AGGAGTAGATTGCTATTAACTAAATAACCGGCCGGCGGCTTTTAATAT-CCGGG-TACAA
AAGCCCTTAGCAA-ACTTCGGTCGTC-CGGCGTATATTTAATAACTAATTTAGAACTAGT
ATA-AATAAAGAGAATTTAATTATTTAATTAAAATATAGTATTATAATAGCCAAAAAGTA
GTATTAACGCAATATAATTTCTATTTAATATTCTAAATATTAAAATAAAGAAATTTAATT
AA-G-TGC-GGGTAA-ATGGCGGGAGTAACTATAACTCTCTTAAAGTAACTAAATACTTT
ATTATTTAATTAGTAATATATATAAATAAATTAATAAAATTCCTACTATCCCTATTTATT
ATCTAGCGAAACTA-TAGCCAAAGGAACGGGCTTAGTAAAATTAGTAGGGAAAAAAGACC
CTATTAAATTTAATTCTAATTTAATATTATAAAAAGATATAGGAGGTATAGAATAAGTAG
GAACTTCGGCGCTAGTAAAATACTACTACTCCTATTATTTTTTTATTTATTTAATTAAGC
GGGGTTAGA-TTTTT-ATTTAATTTTTAA-TTTTAAAGTCCTTTGTAGGCCAACCCGGAT
TAAAGATATTATTAAATAGAGAATTTAGTTAGGAC-GGTATATTTATTAAACTATAATGT
AAGTATTTTAAGGGGGGCTTATAGAGAATAAAAATCTTTAATAGAATAAAAAGGTAAAAA
-TCCCTTTAATTTTAATTTTTAATATAAATACAAACTATAAAAGTATAGCTTATCGATCC
TTTAGTCCCTCGAAATTTAAAATTAAAAGTACTAAAAAAGTTACTATAGGAATAATTAAT
TTATAGCGGCCAAATATTTATAGCGATATCGCTTTTTAATCCTTCGATATCGGCTCTTCC
TATTATACCGAAGTAGAATTCGGTAAGTATTAGATTGTTTACCT-ATTAATAGGGAATGT
AAATTGGGTTTAAATTATTATAAAATAAATTAG-TTTTACCCTACTAATAACTTTATTAT
AATAATAATTAAATTTAATATAAAAGGAACTACTTATTTAAATAATTAGTTTTTATAGTT
ATCCGACCGGGTAATACTGCAACGCTACTATCTACTAAATAATAGTTAAATGCTTCTAAA
TCAAAATCTATACTAAAATGCAATAATA-CTTCTAATATATTATAAATATATAAAAATAG
GT-TCCGGCCTTGTATTTTAGTAGGCGATT--CCTCTATTAGCT---TTAAAGT-AGCTA
GTAGTAATTCGCGTATTATAATTTTAATACGCGCT-AGATTAAATTTTTTATAAATAATT
TAAATATATAAAAGGGTCCTATAAGTAATAGAATAACCTTATTATTACAATCTACTAAGG
GTAAACTTTCCTTCACTTAAATTT
>NC_251_CONTIG7.162_1_p
TTGACCTCGGATCAGGTAGGAATACCCGCTGAACTTAAGCATAT-TAATAAGCGGAGGAA
AAGAAATTAATAGGGATTGCTCTAGTAATGGCGAGTGAAGTAGTAA-TAATTTAAATTTA
AAATTTAGCTTT----AG-CCCGAATTATAATTTGTAGAAGAAGCTTTT-AGT-AA-AGT
-A-CC-TTCTAAATCCCTTAGAACGGAGTATTATAGAGAGTAAGAGTCTTATA--TAATT
AGATATTAATTTAATATAAAGCTCCTT-CGACGA--ATT--AAATAGTTTAAGAATACTA
TTTAAA-ATA---GGAAGTAAATTTCTTTTAAAGTTAAATATTAGTTAGAAATTAATAGT
ATATAAGTAGAATAATCGAAAGATGAAAAGTACTTTAAAAAGA-GGGTTAAATAGTACGT
AAAATTATTAAAAGGGAAGCGTTTGTAATTAAATTTGTACTATTCCAATTATTTAGTATT
TTT-ACTAATA---TATTTAGGATAATTTAAATTAATATCG-GTTTTAGCGGAG-GGATA
AAGGTTCGAAGAATATAATTCCTCC--GGGAGTA-TTATAGCCCTAGG---CGTAATACC
CTCGTTAGGATTAAGGTTTATATATTTATAAGGATACTAATATAATAGTTATTAATAACC
CGTCTTG-AAATACAGATTAAGGAATTAAAGTTTTACGCAAGTATTTAGGTATAAAATCC
GTATATATAATAAAAGTAAATATAAGTAAGAGCTTC---G-G-C--GTA-TTATCG-ATT
AATTTTAATATATTTAGATAGATTTAAATAAGAGTATTAAATTTTAAACCCGAAAGATAG
TAAACTATATTTAAATAGAGTGAAGCTAGAAGAAACTTTAATAGAGGCTTATAACAGT-T
TTAAT--ATACAAATCGATTATTAAATTTAAATATAGGGGCAAAAGATTAATTAAATTAT
TTAAT-AGCT-AATTACC-GCCG-AAGTTTCC--CTTAAGATAGTAGTATTGTTCTTTAG
TTTTATAAAGTAAAGCGAATAATTAAGGATTCGGGGGCGCTTTTTAGCCTTTATCTATTC
TTAAATTTTAAATATATAAGAAGCCCTTATTATTTAATTGAATATGGGTATTCGAATATA
TTAATATTAGTGGGCTATTTTTAGTAAGTAGAATTAGCGATATAGAATAAACCGAATATA
GGGTTAAGGTATTAGAGTAGACGTTTATTAAATACTATAAAAAGTATTAATATATTTTAA
TAGTAGGACGGTAGCTATAGAAATTAGAATCT--ACTAAGGATTATATAATAATTTACTT
ATTAAATATATTAACTTTGAAAATAGATAGCGCTTAAGCGTCCTACTTATACCCCGCCCT
TAGGG-TAGAA-ATAATGCCC-TAAGGAA-TAGGTAGTTATAGAGGTTAGTAACGAAGCT
TAGGGCGTGAACTTGGGTTGAATAGCCTTTAGTATAGATTTTAATAGTAGTAATAAATAT
TTTAATAAGAATTTGAAGG-ACTAAAGTAAGG-AAA-AGTTCTATATAAATAG-TA-GTT
AAATATAAA-TTAATCGATCC-TAAACTATAGGGAAATTCTATTTC-AAAGGGGTATTTA
TACCCTATATAGCGAAAGGGAAGC-CGGTTAATATTCCGGTACTTAGATGTGGGTTTTGT
ACAGCAATATAATTAAATATGGAAACGACGGCGGG-GGCCCCGGGTA-GAATTCTCTTTT
CTTCTTAATAGTCTATTATTTTAAAAATAATTTATTTGGAGATAGGGTTTAATAGCCGGA
AGAGTCCAACACTTTTATTAGGTCCGGTACGCTTTTAACATCCCTTAAAAATCCGCGGGA
GGGAATAATTCTTATACTAGGTTGTACTTATAATTATAGTAAGTCTTTAAGGTA-A-ATA
GCTTT-T-AGTTAATAGAATAATATAAATAAGGGAAATTAATAAAATAGATTTGTAATTT
--TAGGAAAAGGATTA--GCTCTAAGGGTTAAG-TATATTAGGCTTTAAGTAAACGCCCT
AAGAGTAAATCGCTACTAATTAGGCAATTAACTGGCAGTTTTTAGTAT-CTAGG-TATAG
AAGCCCTTAATAA-ACTTCGGTCGTC-CAATATATATTTAATAATTAATTTAAAATTAGT
ATA-GATAGGAGGAATTTAATTATCTAATTAAAATATAGTATTATAATAGCTAGAAAGTG
GTATTAATATAATATAATTTCTATTTAGTATTTTAAATATTAAAGTAAAGAAATTCAATT
AA-A-TAT-AAGTAA-ATAGTAGGAGTAACTATAATTCTCTTAAAGTAGCTAAATACTTT
ATTATTTAATTAATAATGTATATAAATAGATTAATAAGATTCCTACTATCCCTATTTACT
ATTTAGCGAAACTA-TAGTTAAGGGAATAGGCTTAGTAGAATTAGCGGAGAAAGAAGACC
CTATTGAGCTTAACTTTAATTTAATATTATAAAAAGATATAGGAGGTATAGAATAGGTAG
GAACTTCGGCGCCGGTAAAATACTATTACTCTTATTATTTTTTTACTTATTTAATTAAGT
AGGGCTAGA-TTTTC-GTCCAACTTCTAA-TTTTAAAGTCCTTCGCGGGCCGACCTAGAT
TAAAGATATTATTAAGTAGGGAATTTAATTAGGAC-GGTATATTTATTAAACTATAATAT
AGGTATCCTAAAGGGGGTTTATAGAGAATAGAAATTTCTAATAGAATAAAAGGGTAAAAG
-TCCCCTTAATTTTAATTTTTAGTATAAATATAAACTATAAAAGTGTAGCCTATCGATCC
TTTAGTCCCTCGAAATTTAAAGCTAAAGGTATTAGAAAAGTTATTATAGGGATAATTAGT
TTATAGCGGTTAAATATTTATAGCAATATCGTTTTTTAATCCTTTAATATTAGTTCTTCC
TATTATACTAAAATAGAATTCAATAAACATTAAATTATTTATTT-ACTAATAGGGAATAT
AAATTAGGTTTAGATTATTATAAAATAGGTTAG-TTTTACCCTATTAATAACTTTATTAT
AATAGTAATTAAATTTAGTACGAAAGGAACTACTTATTTAAATAATTGGTTTTTGCGGTT
ATTCGACCGGGTAGTATTATAATACTACTATTTACTAAATAATAATTAAACGCCTTTAAA
TTAAAATCTATACTAGAACGTAATAATA-CTTCTAATATATTATAAATGTATAAGAATAG
GT-TCCGGCTTTATATTTTAGTAGGCGATT--CCTCTATTAGCT---TTAAAAT-AGCTA
GTAGTAATTCGTATATTATAATTTTAATACGCATT-AAATTAAATCCTTTATAAACGATT
TAAATATACAAAAGGGTCCTATAAGTAGTAGAGTAGCCTTATTATTACAATTTACTAAGA
GTAAGCCCTCCTTCGCCTAAATTT
>NC_251_CONTIG7.168_p
TTGACTTCGGATTAAGTAGGAATACCTATTAAACTTAAATATAT-TAATAAGTAGAGGAA
AAGAAACTAATAAGGATTACCCTAATAATAGCGAGTGAAGTAGTAA-TAATTTAAATTTA
AAATTTAACTTC----GG-TCCGAATTATAATTTATAGAGGAAGCTTTT-AGT-AA-AGT
-A-CC-TTCTAAGTCCTTTAAAACAGGGCGCTATAGAGGGTAAGAGCTCTATA--TAGTT
GAATACTAATTTAATATAAAGTTCCTT-CAATGA--ATT--AAGTAATTTAGGAATATTA
TTTAAA-ATA---GGAAGTAAATTTCTTTTAAAGTTAAATACCAACTAGAGATTAATAGT
ATATAAATAGAGTAATTAAAAAATGAAAAGTACTTTAAAAAGA-GGGTTAAATAGTATAT
AAAATTATTAAAAGGGAAGTGTTTGTAATTAAATTTATATTATTCCGATTATTCGGTATT
TTT-ATTAATA---TATTTAGGATAGTTTAGGCTAATATTG-GTTTTAGTAGGG-GGATA
AAGGTCTAGGGAATATAGCTCCTCC--GGGAGTA-TTATAACCCTGGG---TGTAATACC
CTCGCCGGGACCGAGGTTTATGTATTTATAAGGATACTAGTATAATAGTTATTAACGACC
TATTTTA-AAATATAAATTAAAGAATTAAGGTTTTATATAAGTATTTAAGTATAAAACTT
ATATATATAATGAAAGTGAATATAAGTAAGAGCTTC---G-G-T--ATA-TTATTG-ATT
AATTTTAATATATTTGGATAGATTTAAATAAGAGTATTAAACCTTAGACCCGAAAGATAA
TGAACTATATTTAAATAGGGTAAAGTTAGAGGAAATTCTAGTAGAAGTTCGTAGCGGT-T
CTAAC--GTACAAATCGATTATTAAATTTAAATATAGGGGCGAAAGACTAATCGAATTAT
TTAGT-AGCT-AATTATT-ATTA-AAGTTTCC--CTTAGGATAGTAGTATTATTCTTTAA
TTTTATAAAGTAAAGCGAATGATTAGGGACTTAGGGGCGCTTTTTAGCCTTTATCTATTC
TTAAACTTTAAATATATAAGAAACCCTTATTATTTAATTGAATATAGGTATTTAAATATA
CTAATATTAATAAATTATTTTTAGTAAGTAAAATTAGTAATACGGAATAAACCGAACGTA
GGGTTAAAGTATTAGAGTAAATGCTTATTAAATACTATAAAAGGTATTAATATATTTTAA
TAGTAGGACGGTAGTTATAAAAGTTGGAATTT--ATTAAGGATTATATAATAATTTACTT
ACCGAATATATTAGCTTTAAAAATAAATAGTATTTAAACGTCCTACTTATACCCTGCCTT
TAGAG-TAGAA-ATAATGCCC-TAAGGAG-TAGGCAGCCGTAGAGGTTAGTAACGAAGCT
TAGGGCGTAAGCCTGGGTCGAACGGCCTTTAGTATAAATTTTAGTAGTAGTAGTAAATAC
TTTAATAAGAATTTGAAGG-ATTAAAGTAGGG-AAA-GGTTCTATATAAATAG-TA-ATT
AGATATAAG-TTAATTAATCC-TAAGCTATAGGGAAATTCCGTTTT-AAAGGGGTATTTA
TACCCTATATAGCGAAAGGGAAGC-CGGTTAATATTTTAGTACCTAAATATAGGTTTTAT
ATAGTAACGTAATTAAATATAAAAATAATAGTGGG-GGCCCCGGGTA-AAATTCTTTTTT
CTTTTTAATAATTTATTATTTTAAAAATAGTTTGTTTAAAAATAGGATTTAATAGCCGGA
AGAGCCTAATACTTCTATTAAGTCCAATATACTCTTAATATCCCTTAAAAATCCATAAGA
GGGAATAATTCTTATATTAGGTTATACTTATAACTATAATAGGTCTCTAAAGTA-A-ATA
GCTTC-T-AATTAATAGAATAATATAAATAAGGGAAGTTGGTAAAATAGATTTGTAATTT
--TAGGAAAAGGATTA--ATTCTAAGGGTTAGG-TACGTCGGGCTTTAGGTAAACGCCTT
AGAAGTAGATTACTACTAGCCGGGCAACCGGCCAACGGCTTTTAATAT-CCGGG-TATAA
AAGCCTTTAATAG-ACTTTAATTATC-CGGTATACATTTAATAACTAACTTAGAATTAGT
ACA-AATAAGGGGAATCTAACTATCTAATTAAAATATAGTATTACAATAGCTAAAAAGTA
GTATTAATATAATATAATTTCTATTTAATATTCTAAATATTAAAATAAAGAAATTTAATT
AA-A-TAC-AAATAA-ACAGCGGGAGTAATTATAATTCTCTTAAAGTAACCAAATACTTC
ATTATTTAATTAGTAACGTATATAAATAAATTAATGAAATTCCTACTATCCCTATCTACT
ATTTAGCGAAACTA-TAACTAAAGGAACGGGCTTAGTAGAATTAGCGGGGAAAGAAGACC
TTATTAAATTTAATTCTAATTTAATATTATAAAAAGATATAGGAGGTATAGAATAGGTAA
GAGCTTCAACGCTAGTAAAATACTATTATTCCTATTATTTTTTTATTTATTTAATTAAAC
GGGGCTGGA-TTTTC-GTCCAATTTCTAG-TTTTAAGGTCCTTCGCGGGCCAACCCGGGT
TAAAAATATTATTAAGTAGGGAATTTAATTAGGGC-GGTATATTTATTAAATTATAATAT
AAGTATTTTAAAGGGGGCTTATAGAGAATAGAAATCTCTAATAGAATAAAAGGGTAAAAG
-TCCCTTTAATTTTAATTTTTAATATAAATACAAACTATAAAAGTATAGCCTATCGATCC
TTTAGTCCCTCGAAATTTAAAGTTAAAGGTATTAAAAAAGTTACTATAAGGATAATTAGT
TTATAGTAGCCAAATATTTATAGCAATATTACTTTTTAATCCTTCGATATCGGCTCTTCC
TATTATACCGAAGTAGAATTCGGTAAGCGTTAGATTGTTTACCT-ATTAATAGGGAACGT
AAATTAGGTTTAGACTATTGTAAAATAAATTAA-TTTTACCTTACTAATAACTTTATTAT
AATAGTAATTAAACTTAATATAAGAGGAACCGCTTATTTAAATAATTAGTTTTTATAGTT
ATCCAATTAAGTAGTACTATAACACTACTATTTATTAGATAATAATTAAACGCCTCTAAA
TTAAAATCTATATTAGAATATAATAATA-CTTCTAATATATTATAAATATATAAAAATAG
GC-TCTAGCTTTATATTTTAATAGGCAATT--CCTCCATTAACC---TTAAAGT-AACTA
ACAGTAATTCGTATATTATAATTTTAATACGCACT-AGATCAAATCCTTTATAAACAATT
TAAATATACAAAAGGGTCCTATAAATAGTAAAATAACTTTATTATTACAATCTACTAAAA
GTAAGCCCTCCTTCGTCTAAATTT
>NC_251_CONTIG7.184_p
TTGACCTCGGATTAGGTAGGAATACCCACTAAATTTAAGTATAT-TAATAAGTAGAAGAA
AAGAAACCAATAGGGATTGCTTTAGTAATAGTGAGTAAAGCGGTAA-TAATTTAAATTTA
AAATCTAACTTC----GA-TCCGAATTATAATTTATAGAAGAAGCTTTT-AGT-AA-AGC
-A-CC-TTCTAAATCCCTTAGAATAGAGCGCTATAGAGGGTAAGAACCCTATA--TAATT
GGATGCCGATCTAATATAAAGCTCCTT-TAATGA--ATC--GAATAGTTTAAGAATATTG
TTTAAA-ATA---GGAGGTAAATTTCTTTTAAAGTTAAATACCGGCTAAAGATTAATAGT
GTATAAATAGAATAATCGAAAAATAAAAAGCACTTTAAAAAGA-GGGTTAAATAGTATGT
AAAATTATTAAAAGGGAAGTATTTATAATTAAACTTATACCGTTCCAATTATTTAGTATT
TTT-ATTAGTA---TATTCGGGATAATTTAAGCTAATATCG-GTTTTAGCGGGG-GGATA
AAAGTCCGGGGAATATAGCTCCTCC--GGAAGTA-TTATAACCCTAGG---CGTAATACC
CTCGTTGGGACTGAAGTTCGTATATTTATAAGGATGTTAGTATAATAGTTATTAATAACC
CGTTTTA-AAATACAGACTAAGGAGTTAAGGTTTTGTACGAATATTTGAGTATAAAACCT
ATACGTATAATGAAAATAAATATAAGTAAGAGCTTC---G-G-C--GTA-TTATTA-ACC
GATTTTAATATATTTAAATAGATTTAAATAAGAATATTAAACCTTAAACCTAAAAGATAG
TAAATTATATTTAAATAGAGTAAAGTTAGAGGAAATTCTAGTAGAAGCTCGTAGCGGT-T
TTAAC--GTACAAATCGATTATTAAATTTAAGTATAGGGGCGAAAGATTAATTAAACTAT
CTAAT-AACT-AATTACT-ATTA-AAATTTCC--CTTAAAATAGTAATATTATTCTTTAA
TTTTATAAAGTAAAACGAATAATTAGGGACTCGGGGGCGCTTTTTAACCTTTATCTATTT
TCAAACTTTAAATATATAAGAAGCCCTTATTATTTAATTGAACGTAGGTATTCGAATATA
TTAATATTAGTAGGCTATTTTTAGTAAGTAGAACTAGTAATATAGAATAAATTAAATGTA
GGGTTAAAGTACTGGAGTGGACGTTTATTAAATATTATAAAAGGCGTTAGTATATTTTAA
TAGTAGGACGGTAGCTATAGAAGTCGGAATCT--GCTAAGGATTATATAATAATTTACTT
GCCGAATATATTAGCCTTAAAAATAGATAGCGTTTAAACGTCCTACCTATACCCCGCCCT
TAGGG-TAAAA-ATAATACCC-TAAGGAG-TAGGCGGCCGTAGAAGTTAGTAATAAAATT
TAGGGCGTGAGCCTGGGTCGAACGGCCTCTAATATAAATTTTAGTAGTAATAGTAAATAT
TTTAATAAGAATTTAAAGG-ATTGAAGTAAGG-AAA-GGTTCTATATAAATAG-CG-GTT
GGATATAGG-TTAATCGATTT-TAAGCTATAGGGAAATTCTGTTTT-AAAGGGGTATTTA
TACTCTGTATAGTAAAAGGGAAGC-CGGTTAATATTCCGGTATTTAAATGTAAATTTTGC
GCAGCAACGTAATTGAATATAGAAATAATAGCGGA-AGCCCCGGGTA-GAATTCTCTTTT
CTTTTTAATAGTCTATTACCCTAAAAATAGTTTGTTTAGAGATAGGGTTTAATAGCTGGA
AGAGCCTAATATTTCTATTGGGTCCGGTATATTTTTGATATCCCTTAAAAATCCGCGGGA
GGGAATAATTCTTATGCTAAATTGTACTTATAACTATAATAAATTTTTAAAGTA-A-ATA
GTTTT-T-AGTTAATAGAATAATATAAATAAGGGAAATTAGTAAAATAGATTTGTAATTT
--CGGGAAAAGGATTG--GTTTTAAGGGTTGGG-TACGTCGGGCTTTGGGTAGACGCCCT
AGGAGTAAATTGCTATTAGCCGGGTAACTGGCTAGCGGTTTTTAGTAT-CCGGG-TATAG
AAGCCTTTAATAA-ATTTCGGTTGTC-CGGTGTATATTTAATAATTAATTTAGAATTGGT
ACG-GATAGGGGGAATTTAATTATTTAATTAAAATATAGTATTACAATAGTTAGAAAGTA
GTATTAATGCAATATAATTTCTACTTAGTACTTTGAATATTAAAGTAAAGAAATTTAATT
AA-G-TGT-GGGTAA-ATAGTAGGAGTAATTATAATTCTCTTAAAGTAGTTAAATGCTTC
GTTATTTAATTAGTAATGTGTATAAATAGATTAATGAAATTCCTACTATTCCTATCTACT
ATTTAGTGAAATTA-TAATTAAGGGAATAGGCTTGGTAGAATTAATAGGGAAAGAAAACC
CTATTAAATTTAATTCTAATTTAATATTGTAAAAAGATATAGGAGGTATAGAATAGGTAG
GAGCTTTGGCGCCGGTAAAATACTACTACTCCTATTGTTTTTTTATTTATTTAATTAAAT
AGGGTTAGA-TTTTC-GTCTAACTTCTAG-TTTTAAGGTCCTTCGTAGGCCGACCTAGGT
TAAAGATATTATTAAGTGGGGAGTTTAGTTAGGGC-GGTATATTTATTAAACTATAATGT
AAATATTTTAAAGGGGGTTTATAGAGAATAGAAATTTTTAGTAGAATAAAAGGGTAAAAG
-TCCCCTTGATTTTGATTTTCAATATAAATATAAATTATAAAAGTATAGCCTATCGATCC
TTTAGTCCTTCGAAATTTAAAATTAGAAGTACTAGAAAAGTTACTATAGAGATAATTAAT
TTATAGCGGTTAAATATTTATAGCAATATTATTTTTTAATCCTTCAATATCGGTTCTTCC
TATTATACTAAAGTAGAATTCGGTAAGTATTAGATTATTTACCT-ACTAATAGGAAATGT
AAGTTAAGTTTAGATTATTGTAAGATAGGTTAA-TTTTACCCTACTAATAATTTTATTGC
AATAGTAATTGAATTTAATATAAGAGGAATTATTTATTTAAATAATTAGTTTTTATAATT
ATCCGACCGGATAGTATTATAACGCTACTATCTACTAAATAATAGTTAAATACTTCTAAA
TTAAAATCTATATTAAAATGCAATAATA-CTTCTAGTATATTATAGACGTATAAGAATAA
AT-TCCGGCTTCGTATCTTAATAAGTAATT--CCTCTATTAGCT---TTAAAAT-AGCTA
GCGGTAATTTGTATATTGTAATTTTAATATATATT-AAATTAAATCCTTTATAAACAATT
TAAATATACAAAAGGGTCCTATAAATAATAAAATAACCTTATTATTATAATCTACTAAAA
GTAAGCCCTCCTTCGCTTAGATTT
>NC_251_CONTIG7.185_p
TTAACCTCAGATTAGGTAGGAATACCCGTTGAATTTAAATATAT-TAATAAACGGAGGAA
AAAAAACTAATAGGGATTACCCTAGTAATAGCGAATAAAGTAGCAA-TAATTTAAATTTA
AAATCTAACTTC----GG-CCTAAATTATAATTTATAAAGGAAGCTTTT-AGT-AA-GGC
-A-CC-TTCTAAATCCCTTAGAATAGAACGCTATAAAGGGTAAGAGTCTTATA--TAATT
GGATGCTAATCTAATATAAAATTCCTT-CGACGA--ATC--GAATAATTTAGGAATATTA
TTTAAA-ATA---GGAGGTAAATTTCTTCTAAAGCTAAATACCGGCTAGAGATTAATAAT
ATATAAATAGAATAATTAAAAAATAAAAAGCACTTTAAAAAGA-GGGTTAAATAGTATAT
GAAATTATTAAAAGGGAAGTGTTTATAATTAGACTTATACTATTTTAATTATCTAGTATT
TTT-ATTAGTA---TATTTAGGACAGTTTAAACCAATATCG-ATTTTAGTAGGG-GGATA
AAGGTCCGGGGAACGTAGCTCCTCC--GGGAATA-TTATAACCTTGGG---CGTAATACC
CTCGCTAGGATTGAAGTTCGCGTATTTATAAGGATATTAGTATAATAGTTATTAACGACC
TATTTTG-AAATATAAATTAAAGAATTAAGGTTTTATACGAATATTTAAATATAAAACCC
ATATATATAATAAAAGTAAATATAAGTAAGAGTTTC---G-G-T--ATA-TTATCG-ACC
GATCTTAATATATTCGGATAGATTTAAGTAAGAATATTAAACCTTAGACCCGAAAAATAG
TAAACTATACTTAAATAGGGTAAAGCTAAAGGAAATTCTAATAGAGGCTTACAACGGT-T
CTAAC--GTATAAATTGATTATTAAATCTAAGTATAGGGGCGAAAGACTAATTGAACTAT
TTAAT-AATT-AGTTACT-ACTA-AAATTTCT--TTTAAAATAATAATATTATTCTTTAA
TTTTATAAAGTAAAGCGAATAATTAGGGACTCGGGGGCGCTTTTTAGCCTTCATCCATTC
TCAAATTTTAAATATATAAGAAGCCCTTATTATTTAATTGAATGTAGGCATTCGAATATA
CTAATATTAGTAGGCTATTTTTAATAAGTAGAATTAGTAATATAAAATAAACCGAACGCG
GGGTTAAGGTATTGGAATAAACGTTTATTAAATACTATAAAAGGCGTTAGTATATTTTAA
TAGTAGGATAGTAGCTATAGAAGTCGGAATCC--GCTAAGGACTATATAATAATTTACCT
ACCGAATATACTAGCCCTAAAAATAGATAATACTTAAACGTCCTACTTATACCCTACCTT
TAGAG-TAAAA-ATAATATTT-TAAGGAG-TAGACGGTTATAGAGGTTAGTAACGAAGCT
TAGGGCGTGAACCCGGGTCGAATAGCCTTTAGTATAGATTTTAGTAATAGTAGTAAATAT
TTTAATAAGAATTTGAAGG-ACCGAAGTAGGG-AAA-AGTTCTATATAAATAG-CG-GTT
AGATATAAG-TTAATCGATCT-TAAGCTATAGGGAAATTCTATTTT-AAAGGGGTACTTA
TATTCTATATAGCGAAAGGGAAGC-CGGTTAATATTCTAGTACTTAAATATAAGTTTTAT
ATAGTAACGTAATTAAACGTAGAAATAACGGTAGG-GGCCCCGGATA-GAATTTTCTTTT
CTTCTTAATAGTTTATTATTTTAAAAACAATTTATTTAGAGATAGGGTTTAATAGCCAGA
AGAGTCCAATACTTCTATCGGGTCTAATATATTCTTAACGTCCCTTAAAAATCCGCGGAA
GGGAATAATTCTTACGCTAAATCGTATTTATAACCGCAATAAATCTCTAAGGTA-A-ATA
ATTTT-T-AATTAATAGAATAATATAAATAAAGGAAGTCGGTAAAATAAATTTATAATTT
--TAGGAAAAGGATTA--GCTTTAAGGGTTAGG-TACGTTGGGTTTTAAGTAAACGCCCT
AAGAGTAGATTACTATTAGTCGGGCAACCGGCCAGCGGCTTTTAATAT-CCGGG-TATAG
AAGCCTTTAATAG-ACTTTAATTATT-CGGCGTATATTTAATAATTAATTTAGAATTAGT
ATA-GATAGGGGGAATCTAATTATTTAATTAAAATATAGTATTATAATAGCTAGAAAATA
GTATTAATATAATATAATTTCTATTTAATATTTTGAATATTAAAGTGAAGAAATTTAATT
AA-G-CGT-AGGTAA-ACGGCGGGAATAACTATAATTCTCTTAAAGTAGCTAAATACTTT
ATTATTTAATTAGTAATATATATAAATAGATTAATAAAATTCCTACTATTCTTATTTATT
ATTTAACGAAATTA-TAGTTAAGGGAATAAGTTTAGCAAAATTAGCGGGGAAAGAAGATT
CTATTAAATTTAACTCTAGTTTAATATTATAAAAAGATATAGGAAATATAGAATAGGTAG
GAACTTTAGCGCTAGTAAAATACTACTATTCCTATTATTTTTTTATTTATTTAATTAAAT
AGGGCTAAA-TTTTC-GTCCAACTTCTAA-TTTTAAAGTCCTTTGCAAACCGACCCGGGT
TAAAGATATTATTAAGTAGGGAATTTAATTAGGGC-GGTATATTTATTAAACTATAATGT
AAGTATCTTAAAGGGGGCTTATAGAGAATAGAAATCTCTAGTAGAATAAAAGGGTAAAAG
-TCTCTTTGATTTTGATTTTTAATATAAATATAAATTATAAAAGTATAGCCTATTGATCC
TTTAGTCCTTCGAAATTTGAAGCTAGAGGTGCTAGAAAAGTTACTATAGGGATAATTAGT
TTATAGCGGCCAAGCGTTTATAGTAATATTGCTTTTTAATCCTTTAATATCGGTTTTTCC
TATTATATTGAAATAGAATTCGGTAAGCGTTAGATTATTTACTT-ATTAATAAGGAATAT
AAATTGGGTTTAGATTATTATAAAATAGATTAA-TTTTACCCTACTAATAACCTTATTAT
AATAGTAATTAAATTTAATATAAAAGGAACCATTTATTTAAATAATTGGTTTTTGCGGTT
GTTTAACCGGGCAGTACTACAACACTACTATTTACTAAATAATAATTAAACGCCTCTAAA
TTAAAATTTATATTAGAATATAATAATA-CTTTTAATATATTATAGACGTATAAGAATAG
GC-TCCGGCCTTGTATTTTAGTAAGCAATT--CCTCCGTTGGCC---TTAAAGT-AGCTA
GCGGTAATTCGTATATTATAATTTTAATACATACT-AAATCAAATCCTTTATAAACAATT
TAAATATACAAAAGGGTCCTATAAATAGTAGAATAACCTTATTATTACAATCTACTAAAG
GTAAGCCCTCCTTCGTTTAAATTT
>NC_251_CONTIG7.201_p
TTGACCTTGGATTAAGTAGGAATATCTATTAAATTTAAATATAT-TAATAAGTAGAGGAA
AAGAAATTAATAGGAATTACCTTAGTAATGGCGAATAAAGTAGTAA-TAATTTAAATTTG
AAATTTAGCTTC----GG-CCTAAATTATAATTTATAGAGGAAGCTTTT-AAT-AA-AGC
-A-CC-TTCTAAATCCCTTAGAACGGGGCGCTATAAAGGGTAAGAGCCTTATA--TAGTC
GGATATTGATTTAATATAAAGCTCCTT-CGACGA--ATC--GAATAATTTAGGAATATTA
TTCAAA-ATA---GGAGGTAAATTTCTTTTAAAGTTAAATACTAGCTAGAAATTAATAGT
ATATAAATAGAATAATTAAAAGATGAAAAGTACTTTAAAAAGA-GGGTTAAATAGTATAT
AAAATTATTAAAAGGGAAGTATTTGTAATTAGATTTATACTATTCTAATTATCCGGTATT
TTT-ACTAATA---TATTTAGGACGGTTTAAATTAGTATCG-GTTTTGGTAGGG-GGATA
AAGGTCCGGGGAATATAGCTCCTCC--GAGAATA-TTATAGCCCCGGG---CGTAATACC
TTCACTAGGATTGAGGTTTATATATTTGTAAGGATACTAATATAATAGTTATTAACGATC
TATTTTA-AAATATGGATTAAGGAATTAAGGTTTTGTGCGAATATTTAGGTATAAAACCT
ATATATATAATGAAAGTGAATGTAGGTAAGAGTTTT---A-A-T--ATA-TTATTA-ACC
GATTTTAATGTATTTGAATAGATTTAAATAAGAATATTAAATTTTAGACCCGAAAGATAG
TAAATTATACTTAAATAGAATAAAATTAAAGGAAATTCTAATAGAAGTTTATAATAAT-T
TTAAC--ATATAAATCGATTATTAAATTTAAGTATAGGGGCGAAAGATTAATTAAACTAT
TTAGT-AGTT-AGTTATT-GCTA-AAGTTTCT--TTTAGGATAGTAGTGTTGTTCTTTAG
TTTTATAAAATAAAGCGAATAATTAGGGACTTGGGGGCGCTTTTTAACCTTTATTTATTT
TTAAACTTTAAATATATAAGAAGCTTTTATTATTTAATTAAATATAGGTATTCGAATATA
CTAATATTAGTAGGCTATTTTTAATAAGTAGAATTAACGATGTGGGATAAATTGAATGTA
GGGTTAAGGTATTGGAGTAGACGTTTATTAAATACTATAAAAGGTATTAATATATTTTAA
TAGTAGGACGGTAGCTATAGAAGTTGGAATTT--GTTAAGGATTATATAATAATTTATTT
ATTAAATATATTAGCCTTAAAAATAGATAGCGTTTAAGCGTTCTATTTATACTCCGCCTT
TAGAG-TAAAA-ATAATACTT-TAAGGAG-TAAGCGGTTGTAGAGGTTAGTAATGAAATT
TAGGGCGTAAGCCCGGGTTGAATAGCCTTTAGTATAGATTTTGGTAGTAATAGTAAATAT
TTTAATAAGAATTTGAAGG-ATTGAAGTAGGG-AAA-GGTTCTATATAAATAG-CG-GTT
AAATATAGG-TTAGTTAATCC-TAAACTATAGGGAAGTTCCGTTTC-AAAGGGGTATTTG
TACTTTGTATAGCAAAAGGGAAGC-CGGTTAATATTCCGGTATTTAGATATAGGTTTTGT
GCGGTAATATAATTGAATGCGGAGACGACGGCGGG-GGCCCCGGGTA-GAATTCTCTTTT
CTTTTTAATAGTTTATTACCTTAAAAATAGTTTATTTAGAGATAGGGTTTAATAGCCGGA
AGAGTCCGATACTTTTGTTAGGTCTAATACGCTTTCGATATTCTTTAAAAATCCGCGGGA
GGGAATAATTCTTACGCTAGGTTATATTTATAATTGTAATAGGTTTTTAAGGTA-A-ATA
GTTTT-T-AGTTAATAGAATAATATAAATAAGGGAAATTAGTAAAATAGATTTATAATTT
--TGGGAAAAGGATTA--GCTCTAAGGGTTGGG-TATATTGGGCTTTAGATAAACGCCCT
AGGAGTAGATTATTATTAGCCGGGTAATTAATTGGCGGCTTTTAATAT-TTAGG-TATAG
AAGCTTTTAGTAG-ATTTCGGTTGTC-TAGTATACGTTTAATAATTAATTTAAAATTAGT
ATA-AATAGGGGGAATTTAATTATTTAATTAAAATATAGTATTATAATAGTTAAAAAGTA
GTATTAATATAATATAATTTCTATTTAGTATTTTGAATATTAAAGTAAAGAAATTTAATT
AA-G-CGT-AGGTAA-ACGGCGGGAGTAACTATAATTCTCTTAAGGTAGTTAAATACCTC
GTTATTTAATTAGTAATGTATATAAATGGATTAATAAGATTCCTACTATCCTTATTTACT
ATTTAGCGAAATTA-TAATTAAGGGAATAGGTTTAGTAGAATTAGTAGGGAAAAAAGACC
CTATTAAATTTAATTCTAATTTAATATTGTAAAAAGATATAGGAGGTGTAGAATAGGTAG
GAGCTTCGGTGCTAATAAAATACTATTATTCCTATTGTTTTTTTACTTATTTAATTAAGC
GGGGCTGGA-TTTTT-ATTTAATTTCTAA-TTTTAAAGTCCTTTATAGGCCGACCCGGGT
TGAAGATATTATTAGGTAGGGAGTTTGGCTAGGGT-AGTATATTTGTTAAACTATAATGT
AGGTGTCTTAAGGGGGGTTTATAGAGAATAGAAATCTCTAGTAGAATAAAAGGGTAAAAG
-TCCCTTTGATTTTAATTTTTAGTATAAATATAAACTATAAAAGTATAGCCTATTAATCC
TTTAGTCCCTCAAAATTTGAGGTTAGAGGTGCTAGAAAAGTTACTATAGGGATAATTAGC
TTATAGCGGCCAAGCATTTATAATAATATTACTTTTTAATTTTTTAATATTGGTTCTTCT
TATTATACTAAAGTAGAATTTAGTAAGTATTAGATTATTTACTT-ACTAATAGGGAATAT
AAATTAGGTTTAGACTGTTATAAAATAGGTTAG-TTTTACCCTATTAATAACTTTATTAT
AATAGTAATTAAATTTAGTACGAGAGGAACCGTTTATTTAAATAATTGGTTTTTGCGGTT
GTCCGACTAGGTAATACCGTAATACTACTATTTATTAGATAATAGTTAAACGCCTTTAAA
TTAGAATCTATATTAGAATATAATAATA-TTTCTAATATATTATAAATATATAAGAATAG
GC-TCCGGCCTTGTATTTTAGTAAGCGATT--CTTCTATTAGCT---TTAAAGT-AACTA
GCGGTAATTTATATATTATAATTTTAATATATATT-AGATTAAATTCTTTATAAACGATT
TAAATATGCGAAAGGGTCCTATAAATAGTAAAGTAGCTTTATTATTACAATTTACTAAGG
GTAAACCTTCCTTCGTTTAAATTT
>NC_251_CONTIG7.205_1_p
TTGACCTCGGATTAGGTAGGAATACCCGCTAAATTTAAGTATAT-TAATAAGCGGAGGAA
AAGAAATTAATAGGGATTGCCCTAGTAATAGCGAATAAAATAGTAA-TAATTCAAATTTA
AAATTTAGTTTT----AG-CCCGAATTGTAATTTATAGAGGAAACTTTT-AGT-AA-AAC
-A-CC-TTCTAAATCCCCTAGAACAAAACACTATAGAGGGTGAGAGCCCCGTA--TAATT
GGATGCTAATCTAATATAAAATTCCTT-CAACGA--ATC--GAATAATTTAGAAATACTA
TTCAAA-ATA---GGAGGTAAATTTCTTCTAAAGTTAAATACCAATTAAAGACCAATAGT
ATACAAATAGAGTAATTAAAAGATGAAAAACATTTTAAAAAGA-GGGTTAAATAGTATAT
AAAATTATTAAAAGGGAAATATTTATAATTAGATTTATATTATTCCGATTATTTAATATT
TTT-ACCAGTA---TATTTAGGATAGTTTAAACTAATATTA-GTTTTAGCGGGG-GGATA
AAGGTCTAGGGAATATAGCTCCTCT--AGGAATA-TTATAGCCCCGGG---TATAATACC
TTCGTTAGGACTAAAGTTCGTATATCTATAAGGATACTAATATAATAATTATTAATAATT
TGTTTTA-AAATATAAACTAAGGAATTAAAGTTTTATATAAATATTTAAATATAAAACCC
GTACGTATAATAAAAGTAAATATAAGTAAGAATTTT---A-G-C--GTA-TTATTG-ATT
AATTTTAATATATTTGAATAGATTTGAGTAAAAGCGTTAAACCTTAGACCCAAAAGATAG
TGAACTATATTTAGATAGGGTGAAGTTAAAGGAAATTTTAGTAGAGGTTCGTAGCGGT-T
CTAAC--GTATAAATCGATTATTAAATTTAAATATAGGGGCGAAAAATTAATTGAACTAT
TTAGT-AGTT-AGTTACT-ACCG-AAGTTTCT--TTTAGAATAATAGTATTATTCTTTAA
TTTTATAAAGTAAAGCGAATAATTAGGGATTTGGGGGCGCTTTTTAACCTTCATCCATTC
TTAAACTTTAAATATATAAGAAGCCCTTATTATTTAATTAAATATAGGTATTCGAATATA
CTAATACTAATAAGCTATTTTTGGTAAGTAAAATTAGTAATATGGAATAAACTGAACGTA
GGATTAAAGTACCGAAGTAGACGCTTATTAAATACTATAAAAAGTATTAATATATTTTAA
TAGTAGGATAGTAATTATAGAAGTTGGAATCC--GCTAAAGACTATATAATAATTTACTT
ACTAAATATATTAGCCCTAAAAATAAATAGTATTTAAATATCCTACCTATACCCCGCCCT
TAAGG-TAGAA-ACGATACCT-TAAAGAG-TAGGCGGTTATAGAGGTTAATAATAAAGCT
TAGGGCGTAAACCCAGATCGAACAGCCTCTAATATAAATTTTAATAATAGTAATAAATAT
TTTAATAAGAATTTGAAGG-ACCGAAGTAGGG-AAA-GGTTCTATATAAATAA-CG-GTT
GGATATAAG-TTAGTCGATTT-TAAACTATAAGGAAATTCCATTTT-AAAGGGGCACTTA
TACCCTATATAGCAAAAAGGAAGC-CGGTTAATATTCTAGTATTTAAATATAGGTTTTAC
ACGGCAACGCAACTAAATACGGAGATAACAGCGGG-GGCCTTAAATA-GAATTCTCTTTT
CTTCTTAATAATTTATTATTTTAAAAATAATTTATTTAGAAATAGGGTTTAATAGCTAGA
AGAGCCCGACACTTCTATTAAGTCCGATACACTTTCAATATCCCTTAAAAATCTATAAGA
AGGAATAATTCTTATACTAGGTTATATTTATAATTATAGTAGGTCTCTAAAGTA-A-ATA
GCCTT-T-AGTTAATAGAATAATATAAATAAGGGAAATCGGTAAAATAAATCCGTAACTT
--CGGGAAAAGGATTA--ACTTTAAAGGTTAGG-TACGTTGGGTTTTAAATAAACGCCTT
AAAAATAAATCGCTACTAGCTAAATAACTAGCCGGTAATTTTTAGTAT-TTGGG-TATAA
AAGCCCTTAATAA-ACTTCGGTCGTT-TAATATACATTTAATAACCAATTTAGAATTAGT
ACA-GATAAGGGAAATTTAATTATTTAATTAAAATATAGTATTACAATGGCTAGAAAGTA
ATATTGACGTAATATAATTTCTACCTAGTACTCTAAATATTAAAGTAAAGAAATTCAACT
AA-G-CGT-AGGTAA-ATAGCGGGAGTAACTATAACTCTCTTAAAGTAGCTAAATACTTC
GTTATTTAATTAATAATATATATAAATAAATTAACGAAATTCCTACTATCCCTATCTACT
ATCTAATAAAACTA-TAGCCAAAGGAACGGGCTTAATAGAATTAGCAGGGAAAAAAAACC
CTATTAAATTTAATTCTAATTTAATATTATAAAAAAATATAAAAGGTATAAAATAAGTAG
GAGCTTCGGCGCTAATAAAATACTACTACTCTTATTATTTTTTTATTTATTTAATTAAAC
GGGGCTAGA-TTTTC-GTCTAATTTCTAA-TTTTAAAGTCCTTTGTAGACTAACCCAGAT
TAAAGATATTATTAAGTAGGGAGTTTGGCTAGGGT-AGTATATTTATTAAACTATAATAT
AAGTATCTTAAGGGGGGTTTATAGAGAATAAAAATCTCTAATAGAATAAAAGGGTAAAAG
-TCCCCTTAATTTTAATTTTTAATATAAATACAAACTATAAAAGTATAGCCTATCGATCT
TTTAGTCCCTCGAAATTTGAGGTTAAAGGTACTAGAAAAGTTACTATAGAGATAATTAAT
TTATAGCGGCTAAGCGTTTATAGTAATATTGTTTTTTAATCCTTTAATATCGGCTCTTCC
TATTATACTAAAGTAGAATTCGGTAAGTATTAGATTATTTACCT-ACTAATAGGGAATAT
AAGCTGGGTTTAAACTATTATAAGATAGGTTAG-TTTTACCTTATTAATAATTTTATTAT
AATAATAATTAAATTTAGTACGAAAGGAACTGCTTATTTAAATAATTAGTTTTTATAATT
GTCCGACCGGGTAATACTATAACGCTACTATCTATTAAATAATAATTAAACGCTTTTAAA
TTAAAATTTATATTAAAATGCAATAATA-CCTCTAATACGTTATAAATATATAAAAATAA
AC-TCCGGCCTTGTATTTTAGTAAACGATT--CCTCTATTAGCC---TTAAAGT-AGCTA
ACGGTAATTTATATATTGTAATTTTAATATACATT-AGATTAAATCTTTTATAAATAATT
TAAATATACGAAAGGGTCCTATAAGTAATAAAATAGCCTTATTATTATAATTTACTAAGG
GTAAACCCTCCTTCGCTTAAATTT
>NC_251_CONTIG7.205_2_p
TTGACCTCGGATTAGGTAGGAATACCCGCTGAATTTAAGTATAT-TAATAAGTAGAAGAA
AAAAAATTAATAGGGATTACCTTAATAATAGCGAATAAAATAGTAA-TAGTTCAAATTTG
AAATCTAGCTTC----GG-CCCGAATTATAATTTGTAAAAGAAGCTTTT-AGT-AA-GGC
-A-CT-TTCTAAATCCCCTAGAACGGAGCGCTATAGAGGGTGAGAGCCCTATA--TAATT
GGATGCCAATCTAATATAAAGCTCCTT-TAATAA--ATC--GAATAGTTTAGGAATATTA
TTTAAA-ATA---GGAGGTAAATTTCTTTTAAAGCTAAATACCGGCTAGAGATTAATAGT
ATATAAGTAGAGTAATTAAAAAATGAAAAGTACTTTAAAAAGA-GGGTTAAATAGTATAT
GAAATTATTAAAAGGAAAGTGTTTATAATTAGATTTATACTGTTTTAATTATTTAGTATT
CTT-ATTAGTA---TATTTAGGACGGTTTAAACTAATATTA-GTTTTAGTAGGG-GGATA
AAGGTTTAGGGAATATAACTCCTCT--AGGAATA-TTATAGCCCTAGG---CGTAATACC
TTTACTAGAACTGAAGTTCGTATATTTATAAGAATACTAGTATAATAATTATTAATAACC
CGTTTTA-AAATACAGACTAAGGAATTAAAGTTTTACGCAAGTATTTAGGTATAAAACCC
GTACGTATAATAAAAGTAAATGTAGGTGAGAGCTTC---G-G-T--ATA-TTATTA-ATT
AATTCTAATATATTTAGATAAATTTAAATAAGAATATTAAACCTTAAACCCGAAAAATAA
TAAACTATACTTAGATAGGGTAAAGCTAGAAGAAACTCTAATAGAGGCTCGCAACGGT-T
CTAAC--GTACAAATCGATTGTTAAATCTAAGTATGGGGGCGAAAGACTAATTGAACTAT
CTAAT-AGCT-AATTACC-GCCG-AAGTTTCC--CTTAAGATAATAATATTATTCTTCAA
TTTTATAAGGTAAAGCGAATAATTAGGGACTCGGGGGCGCTTTTTAGCCTTCATCCATTC
TTAAACTTTAAATATATAAGAAGCCCTTATTATTTAATTAAATATAGGTATTCGAATATA
TTAATACTAATAGGCTATTTTTAATAAGTAGAACTAGTAATACGGAATAAACCGAACGTA
GGGTTAAAGTACTAGAGTAAATACTTATTAAATACTATAAAAAGCGTTAGTATATTTTAA
TAATAGGACGGTGGCTATAGAAATCGGAATTT--GCTAAGGACTATATAATAATTTACTT
ACCGAATATACTAGCTTTGAAAATAAATAGTACTTAAACGTCCTACTTATACCCCGCCCT
TAAAG-TAGAA-ACGATATTC-TAAAGAG-TAGGCGGCTATAGAGGTTAGTAACGAAGCC
TAGGGCGTAAGCCCGGGTCGAACGGCCTTTAATATAAATTTTAATAGTAGTAATAAATAT
TTTAATAAGAATTTAAAGG-ACTAAAGTAGGG-AAA-GGTTCTATATAAATAG-CG-GTT
GGATATAGG-TTAATTAATCT-TAAACTATAGGGAAGTTCCGTTTT-AAAGGGGTATTTA
TACTCTATATAGCGAAAGGGAAGC-CGGTTAATATTCCGGTACCTAAATATAGGTTTTAC
GCGGTAATGTAATTAAATATAGAAACGATAGCGGA-GGCCCCAGGTA-AAATTCTCTTTT
CTTTTTAATAGTCTATTACCCTAAAAATAATTTATTTAGAGATAGGGTTTAATAGCCGGA
AGAGCCCAATATTTCTATTGGGTCCAGTACGTTTTTAATATCCCTTAAAAATCCGTAGGA
GGGAATAATTCTTATATTAAGTTATATTTATAATTATAGTAGGTCTTTAAAGTG-A-ATA
GCTTC-T-AATTAATAGAATAATATAGATAAGGGAAGTTAGTAAAATAGATTTATAATTT
--TAGGAAAAGGATTA--ATTCTAAGGGTTAAG-TACGTCGGGCTTTAGGTAAACGCCCT
AAGAGTAGATTGCTATTAGTTAGGTAACCGGCCGGTAGCTTTCAATAT-CCGGG-TATAG
AAGCTTTTAATAG-ACTTCGGTCGTC-CGGTGTACGTTTAATAATTAATTTAAAATTAGT
ATA-GATAGGGGGAATTTAATTATCTAATTAAAATATAGTATTACGATAGTTAGAAAGTA
GTATTAACGTAATATAATTTCTATTTAGTATTTTAAATATTAAAATAAAAAAATTCAACT
AA-G-CGC-GGGTAA-ATAGCAGGAATAACTATAATTCTCTTAAAGTAGCCAAATACTTT
ATTATTTAATTAGTAACGCATATAAATAGATTAATGAGATTCCTATTATCCCTATTTATT
ATCTAGCGAAACTA-TAATTAAAGGAACGGGCTTAGTAGAATTAATGGAGAAAGAAGACC
CTATTAAACTTAATTTTAGTTTAATATTATAAAAAAATATAGGAAGTATAGAATAGGTAG
GAGCTTCGGCGCCGGTAAAATACTACTACTCCTATTGTTTTTTTACTTATTTAATTAAGC
GGGGCTAGA-TTTTT-ATTCAACTTCTAA-TTTTAAGGTCCTTCGTAGGCTAACCCGGAT
TAAAAATATTATTAAGTAGGGAATTTAGCTAGGGC-AGTACATCTATTAAACTATAATGC
AAATATCCTAAGGGGGGCTTATAGAGAATAAAAATCTCTAGTAGAACAAAAGGGTAAAAA
-TCCCCTTAATTTTAATTTTTAATATAAATATAAATTATAAAAGTATAGCCTATTAATCC
TTTAGTCCCTCGAAATTTAAAGTTAGAAGTACTAGAAAAATTACTATAAGGATAATTAAC
TTATAATAGCCAAACGTTTATAGCAATATCGCTTTTTAATCCTTCAATATCAGCTCTTCC
TATTATACCGAAGTAGAATTCGGTAAATATTAGATTATTTACCT-ATTAATAGGGAATGT
AAGCTAAATTTAGACTATTATAAAATAAATTAG-TTTTACCCTACTAATAACTTTATCGC
AATAGTAATTAAATTTAGTATAAAAGGAACTACTTATTTAAATAATTAGTTTTTATAATT
ATCTAACCGGATAGTACTATAACGCTACTATCTACTAGATAATAACTGAACGCCTCTAAA
TTAGAATTTATATTAGAATACGATAATA-CTTTTAGTATATTATAGATATATAAAAATAA
GC-TCCGGCTTTGTATCTTAGTAAGCAATT--CCTCTATTAGCC---TTAAAGT-AGCTA
GCGGTAATTCGTATATTATAATTTTAATATATATT-AGATTAAATCCTTTATAAATAATT
TAAATATACGAAAGGGTTTTATAAATAATAGAATAGCCTTATTATTATAATTTATTAAGA
GTAAGCCCTCCTTCGCTTAAATTT
>NC_251_CONTIG7.206_p
TTAACTTCGGATTAGGTAGGAATACCCGTTGAATTTAAATATAT-TAATAAGTAGAAGAA
AAAAAATTAATAGGGATTGCCCTAGTAATAGCGAATAAAGTAGTAA-TAATTCAAATTTA
AAATCTAGCTTT----GG-CCCGAATTGTAATTTATAGAGGAAGTTTTT-AGT-AA-GGC
-A-CT-TTCTAAATCCCTTAGAACGGGGCGCTATAGAGAGTGAGAGCCCTATA--TAGTC
GGATGTTAATTTAATATAAAATTCCTT-TAACGA--ATC--GAATAGTTTAGGAATACTA
CTTAAA-ATA---GGAGGTAAATTTCTTCTAAAGCTAAATATTGGTTAGAGACCGATAAT
ATATAAATAGAGTAATTGAAAAATAAAAAGTACTTTGAAAAGA-GGGTTAAATAATATAT
AAAATTATTAAAAGGGAAGTATTTATAATTAGATTTACACCGTTCCAATTATTTAATATT
CTT-ATTAGTA---TATTTAGGATAGTTTAAACTAATATTG-GTTTTAGTAGGG-GGATA
AAGGTCTAAGGAATATAGCTCTTCT--AGGAATA-TTATAGCCCCGGG---CGTAATACC
TTCGCCGGGATTGAGGTTCGTATATTTATAAGGATATTAATATAATAATTATTAATAACC
CGTTTTA-AAATACAGACTAAAGAATTAAGGTTTTATACGAATATTTAGGTATAAAACCC
GTACGTATAATAAAAATGAATATAAGTAAAAGCTTC---G-G-C--GTA-TTATTA-ATT
AATTTTAATATATTCGGATGGATTTGAGTAAGAATATTAAACTTTAGACCCGAAAGATAG
TAAATTATATTTAGATAGGGTAAAGTTAGAGGAAATTTTAGTAGAGGTTTGTAGCGGT-T
CTAAT--ATACAAATCGATTATTAAATTTAAATATAGGGGCGAAAGATTAATTAAATTAT
TTAGT-AGCT-AATTACC-GCCG-AAGTTTCC--CTTAGAATAATAATATTATTCTTTAA
TTTTATAAGGTAAAGCGAATAATTAGAGACTCGGGGGCGCTTTTTAGCTTTTATCTATTC
TTAAACTTTAAATATATAAGAAGCCCTTATTATTTAATTGAATATAGGTATTCGAATATA
TTAATATTAGTAGGCTATTTTTAGTAAATAAAATTAGCGATGTGGAATAAACCGAACGCG
GGGTTAAAGTACTAGAGTAGACGCTTATTAGATACTATAAAAGGCGTTAGTATATTTTAA
TAGTAGGACGGTAGCTATGGAAGTCGGAATTT--ACTAAGGATTATATAATAATTTACTT
ACTAAATATATTAGTTTTAAAAATAGATAGCGCTTAAACGTCCTACTTATACTCCGCCTT
TAGGG-TAGAA-ATAATATTT-TAAAGAG-TAAGCGGTTATAGAAGTTAGTAACGAAATT
TAGGGCGTAAACCTAAGTCGAACGGCCTCTAGTGTAAATTTTAGTAGTAGTAGTAAATAT
TTTAATAAGAATTTGAAGG-ACCGAAGTAGGG-AAA-GGTTCTATATAAATAG-CG-GTT
GGATATAAA-TTAGTCGATCC-TAAACTATAAAAAAATTCTATTTC-AAAGGGGTACTTA
TATTTTATATAGTAAAAGGGAAAC-CGATTAATATTCTGGTACTTAAATATAAGTTTTAT
ATAGTAATATAATTAAATATAGAGATAATAGTGGG-GGCCCCGGGTA-GAATTCTCTTTT
CTTTTTAATAGTTTATTATTTTAAAAATAGTTTATTTGGAGATAGGGTTTAATAGTTGGA
AGAGCCTAATACTTCTATTAAGTCTAGTACGTTTTCGACGTTCTTTAAAAATCTATGGGA
GGGAATAATTCTTATATTAAGTTGTACTTATAATTGTAATAGGTTTCTAAAGTA-A-ATA
GCTTC-T-AGTTAATAGAATAATATAGATAAGGGAAGTTGGTAAAATAGATTTATAATTT
--TAGGAAAAGGATTA--GCTCTAAGGGTTAAG-TACGTTAGGCTTTAAATAAACGCTTT
AGGAGTAAATTACTATTAGCTAAGTAACCGGCCGGCGGCTTTTAATAT-TTAAG-TATAG
AAGCCCTTAATAG-ATTTTAATTGTC-CAGCGTACATTTAATAACTAATTTAGAATTAGT
ATA-AATAGGGGGAATTTAATTATCTAATTAAAATATAGTATTATAATGGTTAGAAAGTG
GTATTAATATAATATAATTTTTACTTAATATTTTAAATATTAAAATAAAGAAATTTAATT
AA-G-TGC-GGGTAA-ATGGTAGAAGTAACTATAATTCTCTTAAGGTAGTTAAATACTTC
GTTATTTAATTAGTAATATATATAAATAGATTAATAAAATTCCTATTATCCTTATCTACT
ATCTAGCGAAACTA-TAATTAAGGGAACGGGCTTAGTAGAATTAGCGGGGAAAGAAGACC
CTATTAAATTTAATTCTAATTTAATATTATAAAAAGATATAGGAGGTATAGAATAGGTAG
GAACTTCGGCGCTAGTAAAATACTACTATTCCTATTATTTTTTTACTTATTTAATTAAGT
AGGGCTAGA-TTTTC-GTCTAATTTCTAG-TTTTAAGGTCCTTCGCGGGCCGACCCGGGT
TAAAGATATTATTAAGTAGGGAGTTTAGCTAGGGC-GGTATATTTATTAAATTATAATAT
AGGTATTTTAAGGGGGGTTTATAGAGAATAGAAATCTCTAGTAGAATAAAAGGGTAAAAG
-TCCCTTTGATTTTAATTTTTAGTATAAATATAAATTATAAAAGTGTAGCCTATTAATCC
TTTAGTCCCTCGAAATTTGAGGCTAGAGGTGCCAGAAAAGTTATTATAGGGATAATTGGC
TTGTAGTAGCTAAGTATTTATAGCGATGTTGCTTTTTAATCTTTTAATATTAGTTCTTCC
TATTATATTAAAGTAGAATTTAGTAAATATTAGATTATTTACTT-ATTAATAAGGAATAT
AAATTAGGTTTAGACTATTATAAGATAGGTTAA-TTTTACCCTACTAATAACTTTATTAT
AATAGTAATTGAATTTAATATAAGAGGAACCGTTTATTTAAATAATTAGTTTTTGTAATT
ATTTAATTAGGTAGTACTACAATACTACTATTTATTAGATAATAGTTGAACGCTTCTAAA
TTAAAATCTATATTAGAACGCAATAATA-CCTCTAGCATATTATAAATGTATAAAAATAG
GC-TCCAACTTCGTATTTTAGTAGGCAATT--CCTTTATTAGTT---TTAAAAT-AGCTA
GTAGTAATTTGCGTATTATAATTTTAATACGCATT-AAATCAAATTTTTTATAAACAATT
TAAATATACGAAAGGGTCTTATAAGTAATAAAGTAGTTTTATTATTATAATTTATTAAAA
GTAAGCCCTCTTTCGTTTAAATTT
>NC_251_CONTIG7.207_p
TTAACTTCGGATTAGGTAAGAATACCTACTAAATTTAAGTATAT-TAATAAGTAGAGGAA
AAGAAATTAATAGGAATTGCCCTAATAACGGCGAATAAAGTAGTAA-CAACTCAAATTTA
AAATTTAACTTC----GG-CCCGAATTATAATTTATAAAAGAAGTTTTT-AAT-GA-GGT
-A-CC-TTCTAAATCCCTTAGAACGGGGTACTATAGAGGGTAAGAACCCTATA--TAGTT
GGATACCGATTTAATATAAAGTTCTTT-CAATGA--ATT--AAATAATTTAGGAATACTA
CTCAAA-ATA---GGAAGTAAATTTCTTCTAAAGCTAAATACCGGCTAAAGACCGATAGT
ATATAAATAGAATAATCGAAAGATAAAAAGCATTTTAAAAAGA-GGGTTAAATAGTACGT
AAAATTATTAAAAGGGAAACGTTTATAATTAAACTTATACTATTCTAATTATTTGGTATT
CTT-ACCGGTA---TATTTAGGATAATTTAAATTAATATCG-GTTTTAGCAGGG-GGATA
AAGGTCCGGGGAATATAGCTCCTCT--AGGAGTA-TTATAGCCCCGGG---CGTAATACC
TTCGCTAGGACCGAAGTTCGCGCATTTACAAGGATACTAATATAATAATTATTAATAACC
CGTTTTA-AAATATAGACTAAAGAATTAAAATTTTACATAAGTATTTGGGTATAAAACCC
GTACATATAATAAAAATAAATATAGGTAAGAGTTTT---A-G-T--ATA-TTATTA-ACC
GATTTTAATATATTTGGATAGATTTAAATAAAAGTATTAAACTTTAGACCCGAAAGATAG
TAAACTATATTTAAATAGGGTAAAGCTAGAGGAAATTCTAATAGAAGTTCGTAATAGT-T
TTAAC--ATATAAATTGATTATTAAATTTAAGTATAGGGGCGAAAGACTAATTGAACTAT
TTAAT-AGCT-AATTACC-GCCA-AAATTTCC--CTTAGGATAGTAATATTATTCTTCAA
TTTTATAAGGTAAAGCGAATAATTAGGGACTCGGAGGCGCTTTTTAACCTTTATCCATTC
TTAAATTTTAAATATATAAGAAGCCCTTATTATTTAATTGAATGTAGGTATTTAAATATA
CTAATATTAATAGGCTATTTTTAGTAAATAAAATTAATAATATAAGATAAACCGAACGTA
GGGTTAAAATATTAAAGTAGACGTTTATTAAATATTATAAAAAACGTTAATATATTTTAA
TAGTAGGACAGTAGCTATAGAAGTTAAAATCT--ACTAAAGACTATATAATAACTTACTT
ACCGAATATATTAATCCTAAAAATAAATAACGCTTAAACGTCCTACTTATACCCCACCTT
TAGAG-TAGAA-ATAATATTC-TAAGGAG-TAGGCGGCTATAGAGGTTAATAACGAAGTT
TAGGGTATAAACCCGGGTCGAACGGCCTTTAATATAAATTTTAGTAATAGTAATAAATAT
TTTAATAAGAATTTAAAGG-ATCGAAGTAGGG-AAA-GGTTTTATATAAATAG-CA-GTT
AAATATAAG-TTAATTAATTT-TAAACTATAAGGAAGTTCCATTTT-AAAGGGGTATTTA
TACCCTATATAGCGAAAGGGAAGC-CGGTTAATATTCTAGTACTTAAATATAGGTTTTGT
ATAGTAACGCAACTAAATATAGAGATAATAGCGGG-GGCTCCGGGTA-GAATTCTCTTTT
CTTCTTAATAGTCTATTACTTTAAAAATAATTTATTTAGAAATAGGGTTTAATAGCCGGA
AGAGCCCAATACTTCTATTAAGTCCGGTATATTCTTAATATCCCTTAAAAATCCGTAGGA
GGGAATAATTCTTATACTAGGTTATACTTATAATTATAGTAAATCTCTAAAATA-A-ATA
ACCTT-T-AATTAATAGAATAATATAAATAAGGGAAGTCGGCAAAATAGATCCGTAACTT
--CGGGAAAAGGATTA--ATTCTAAGGGTTAAG-TATATTAGGCTTTAAGTAAACGCCTT
AGGAATAGATTGTTACTAGCCGGGTAATTAGCTAGCGGTTTTTAATAT-CCGGG-TATAG
AAGCCTTTAATAG-ACTTTAGTTATC-CAGCGTACGTTTAATAACCAATTTAGAATTAGT
ATA-AATAAAGGGAATTTAATTGTTTAATTAAAATATAGTATTACAATAGTTAAAAAGTA
ATATTAATATAATATAATTTCTATTTAGTATTTTAAATATTAAAGTAAAGAAATTTAATT
AA-G-CGC-GGGTAA-ATAGTAGGAATAACTATAATTTTCTTAAAGTAACTAAATACTTC
GTTATCTAATTAGTAATATATATAAATAGATTAATAAGATTCCTATTATCCCTATTTATT
ATTTAGCGAAACTA-TAACTAAGGGAATAGGCTTAGTAGAATTAGTGGGGAAAGAAGACC
CTATTAAGTTTAATTCTAGTTTAATATTATAAAAAGATATAGGAGGTATAAAATAAGTAG
GAATTTTAACGTTAGTAAAATATTACTATTCCTATTATTTTTTTACTTATTTAATTAAGC
GGGGCTAGA-TTTTC-GTCCAACTTCTAA-TTTTAAAATCCTTCGTAGGCTAATCCGGAT
TAAAAATATTATTAAATAAGGAGTTTAACTAGGGT-AGTATATTTATTAAACTATAACGC
AAGTATCTTAAAGGGGGCTTATAGAGAATAGAAATCTCTAATAAAATAAAAAGGTAAAAG
-TCCCCTTAATTTTGATTTTTAATATAAATACAAACTATAAAAGTATAGCCTATCGATCC
TTTAGTCCCTCGAAATTTAAAATTAGAAGTACTAAAAAAGTTACTATAAGGATAATTAGT
TTGTAGCGGCCAAACGTTTATAGCAATATTACTTTTTAATCCTTTAATATTAGTTCTTCC
TATTATACCAAAGTAGAATTCGGTAAGTATTAGATTATTTACTT-ATTAATAAGGAACGT
AAATTAGGTTTAGACTATTATAAAATAAGTTAA-TTTTACCCTACTAATAACTTTATTAT
AATAATAATTAAATTTAATACAAGAGGAACTATTCATTTAGATAATTAGTTTTTATAGTT
ATTTAACCAAGTAGTATTATAATACTACTATCTACTAAATAATAATTAAATGCCTCTAAA
TTAAAATCTATATTAGAATATAATAATA-CCTCTAATATATTATAGACGTATAAGAATAG
GC-TCCGGCTTCGTATTTTAATAGGCAATT--CCTCCATTAATT---TTAAAAT-AGCTA
ACGGTAATTTATATATTATAATTTTAATATACATT-GGATTAAATCCTTTATAAATAATT
TAAATATACGAAAGGGTCCTATAAGTAGTAGAGTAGTTTTATTATTACAATTTACTAAGA
GTAAGCCTTCCTTCGTTTAAATTT
>NC_251_CONTIG7.209_2_p
TTGACCTCGGATTAGGTAAGAATACTTGTTAAATTTAAATATAT-TAATAAGCGGAGGAA
AAGAAACTAATAGGGATTGCCCTAATAATAGCGAGTAAAGCGGCAA-TAGTTTAAATTTA
AAATTTGGCTTC----GG-CCTAAATTGTAATTTGTAGAGGAAACTTTT-AGT-AA-GGC
-A-CC-TTTTAAATCCCTTAAAATAGGGCGCTATAGAGGGTAAAAGCCCCGTA--TAATT
GGATGCCGATCTAATATAAAGCTCCTT-CGACGA--ATT--AAATAATTTAAGAATATTA
TTTAAA-ATA---GGAAGTAAATTTCTTCTAAAGCTAAATACCGGCTAGAGACCGATAAT
ATATAAGTAGAATAATTGAAAAATAAAAAGTACTTTAAAAAAA-GGGTTAAATAGTACGT
AAAATTATTAAAAGGGAAGCGTTTGTAATTAAACTTACGCTATTCTAATTATTTAGTATT
CTT-ATTAGTA---TATTTAGGATAGTTTAAACTAGTATTA-GTTTTAATAGAG-GGATA
AAGGTCCGGGGAATATAGCTCCTCC--GGGAGTA-TTATAACTCCGGG---TATAATACC
TTCACCGGGACTGAGGTTCGCGCATTTATAAGGATACTAGTATAATAATTATTAATAACC
TATCTTA-AAATATAGATTAAGGAGTTAAGGTTTTGCGCGAGTATTTGGGTGTAAAACCC
GTACGTATAATAAAAATAAATGTAGGTGAGAGTTTC---G-G-C--GTA-TTATTG-ACT
AATTCTAATATATTTAGATAAATTTAAGTAAGAATATTAAACTTTAGATTTAAAAGATGG
TAAATTATATTTGGATAGAGTGAAGTTAGAGGAAATTCTAATAGAGGTTTGTAGTGGT-T
TTAAT--ATATAAATCGATTATTAAATTTAAGTATAAGGGTANANNACTAATCGCACTAT
CTAAT-AGCT-AATTACC-GCCG-AAATTTCC--CTTAGGATAATAGTATTATTCTTCAA
TTTTATAAAATAAAGTAAATAATTAGGGATTCGGGGGCGCTTTTTAACCTTTATCTATTT
TTAAACTTTAAATATATAAAAAGCCCTTATTATTTAATTGAACGTAGGTATTCGAATATA
TTAATACTAGTAGGCTATTTTTAATAAGTAGAATTAGCGATATAAAATAAACCGAACGTA
GGGTTAAAGTGCCGGAGTAGACGCTTATTAAATATTATAAAAAGTATTAGTATATTTTAA
TAGTAGGATAGTAGCTATAAAAGTCGGAATCT--ATTAAAGACTATATAATAATTCACCT
ACTAAATATACTAACCCTAAAAATAAATAGCGTTTAAACGTCCTACCTATACCCCGCCCT
TAGGG-TAGAA-ATAATACCC-TAAAGAG-TAGGCGGCCGTAAAGGTTAATAATAAAGTT
TAAGGCGTAAGCCCGGGTCGAACGGCCTCTAATATAGATTTTAATAGTAGTAATAAATAT
TTTAATAAGAATTTAAAGG-ACCGAAGTAGGG-AAA-GGTTCTATATAAATAG-CG-GTT
AAATATAAA-TTAGTCGATCC-TAAGCTATAGGGAAATTCTATTTT-AAAGGGGCACTTA
TACCCTATATAATAAAAGGGAAGC-CGATTAATATTCCGGTACTTAAATATAAGTTTTAT
ATAATAATGCAACTAAATATAGAAATAATAGCGGG-GGCCCCGGGCA-GAATTCTCTTTT
CTTCTTAATAATCTATTATTTTAAAAATAATTTATTTGGAAATAGGGTTTAATAGCCGGA
AGAACCTAATACTTCTATTAGGTCCGGTATACTTTTAATATCCTTTAAAAATCCGCGGAA
GGGAATAATTCTTACGTTAGATTATATTTATAACCGCAATAAATCTCTAAGGTA-A-ATA
GCTTC-T-AATTAATAGAATAATATAGATAAGGGAAGTTAGTAAAATAAATCCGTAACTT
--TAAGAAAAGGATTG--GCTTTAAGGGTTAAG-TACATTGGGCTTTAAGTAAACGCCCT
AGGAATAGATTACTACTAGCCGGGTAATTAGCCGGCGGTTTTTAGTAT-CCGGG-TATAG
AAGCCCTTAATAG-ACTTCAATCGTC-CGGCGTACATTTAATAACTAATTTAGAATTAAT
ATA-GATAAGGGGAATCTAATTATTTAATTAAAATATAGTATTACGATAATTAGAAAGTA
GTATTAATGTAATATAATTTCTACTTAATATTCTAAATATTAAAATAAAGAAATTCAATT
AA-G-TGC-GGATAA-ATAGCGGGAGTAATTATAATTTTCTTAAAATAGCTAAATACCTT
ATTATTTAATTAGTAATATATATAAATAGATTAACGAGATTCCTACTATCCCTATTTACT
ATTTAGTAAAATTA-TAACTAAAGGAATAAATTTAGTAAAATTAGTAGAGAAAGAAGACC
CTATTAAGCTTAATTCTAATTTAATATTATAAAAAGATATAGGAGGTGTAGAATAAGTAG
GAGCTTCGGTGCCGGTAAAATACTACTATTCTTATTATTTTTTTACTTATTTAATTAAAT
AGGGCTAGA-TTTTC-GTCCAACTTCTAG-TTTTAAGGTCCTTCGCGGGCCAACCCGGGT
TAAAGATATTATTAGGTAGGGAATTTAGTTAGGAC-AGTATATTTATTAAACTATAATGC
AAGTATTTTAAGGGGGGTTTATAGAGAATAGAAATCTCTAATAGAATAAAAGGGTAAAAG
-TCCCTTTAATTTTAATTTTCAATATAAATACAAATTATAAAAGTATAGTTTATCGATCC
TTTAGTCCTTTAAAATTTAAAGCTAAAAGTACTAGAAAAATTATTATAGGGATAATTAGC
TTATAGCGGCCAAATATTTATAGCAATATCGCTTTTTAATCCTTCAATATTAGTTCTTCC
TATTATACCGAAGTAGAATTTAATAAGTATTAAATTATTTACCT-ATTAATAAGGAATAT
AAATTAGGTTTAGACCGTTGTAAAATAGGTTAG-TTTTACCCTACTAATAACCTTATTAT
AATAATAATTAAATTTAGTATAAAAGGAACCGCTTATTTAAATAATTAGTTTTTACGGTT
ATTTAACCGGGTAGTACTATAATACTACCATTTATTAAATAATAGTTAAATACCTCTAAA
TTAAAATCTATACTAGAATGCAATAATA-CCTCTAATATATTGTAGACGTATAAGAATAA
AC-TCCGGCCTTATATTTTAATAGGCAATT--CCTCTATTAGCC---TTAAAGT-GGCTA
ACGGTAATTCGTATATTATAATTTTAATATATACT-AAATCAAATCCTTTATAAACAATT
TAAATATACGAAAGGGTCCTATAAATAGTAGAATAGCCTTATTATTATAATCTACTAAAA
GTAAACCCTCCTTCGCCTAAATTT
>NC_251_CONTIG7.209_3_p
TTGACCTCGGATTAGGTAGGAATACCCGCTAAACTTAAATATAT-TAATAAGTAGAGGAA
AAGAAACTAATAGGGATTACCCTAATAACAATGAATAAAGCAATAA-CAATTTAAATTTA
AAATTTAACTTC----GG-CCCGAATTATAATTTATAGAAGAAGCTTTT-AGT-AA-GGC
-A-CC-TTCTAAATCCCCTAAAACGGGGCGCTATAAAAGGTAAAAGCCTTATA--TAGTC
GGATACTAATCTAATATAAAGCTCCTT-CGATAA--ATC--GAATAATTTAAGAATATTA
TTTAAA-ATA---GGAGGTAAATTTCTTCTAAAACTAAATACCGGCTAGAGACTGATAAC
GTATAAGTAGAATAATTGAAAAATAAAAAGCACTTTAAAAAGA-GGGTTAAATAGTATAT
AAAATTATTAAAAGGGAAGTATTTGTAACTAGACTTACGCTATTCTAATTATTTAGTATT
CTT-ATTAGTA---TATTTGGAACGGTTTAAACCAATATTG-GTTTTAATAGGG-GGATA
AAGGTCCAAGGAACGTAACTCTTTT--AAGAGTA-TTATAGCCCCGGG---CGTAATGCC
CTCGCTGGGACTGAGGTTCGTATATTTATAAGGATACTAGCGTAATAATTATTAATAACC
CGTTTTA-AAATACGGACTAAAGAATTAAAGTTTTATACGAATATTTAAATATAAAACCC
GTACGCATAATGAAAGTAAATGTAGGTAAGAGTTTT---A-G-C--GTA-TTATCG-ACC
GATTTTAATATATTTAGATAGATTTAAATAAGAATATTAAACCTTAGACCCGAAAGATAG
TGAATTATATTTAAATAGGGTAAAGCTAGAAGAAACTCTAGTAGAAGTTTGTAATAGT-T
CTAAC--GTATAAATTAATTATCAAATTTGAATATAGGGGCGAAAAATTAATCGAACTAT
TTAAT-AACT-AATTACT-ACTA-AAGTTTCC--TTTAAAATAATAGTATTATTCTTTAA
TTTTATAAAGTAAAGCGAATAATTAGGGATTTGGGGGCGCTTTTTAGCCTTTATCTATTC
TCAAACTTTAAATATATAAGAAGCCCTTATTATTTAATTAAATATAGGTATTTAAATATA
TTAATATTAGTAGGCCATTTTTAATAAGTAAAATTAGTAATATAGAATAAACCGAACGCG
GGGTTAAGGTACTAGAATAAACGTTTATTAAATACTATAAAAAGCGTTAGTATATTTTAA
TAGTAGGATAGTGGCTATAAAAATTAGAATTT--ATTAAAGACTATATAATAATTTACTT
ATTGAATATATTAACCCTAAAAATAGATAGCGCTTAAGCGTTCTACCTATACCCCGCCCT
TAAGG-TAAAA-ATAATACCC-TAAAGAG-TAGGCGGTTGTAAAGGTTAGTAATGAAGTT
TAGGGCGTAAGCCCGGGTCGAACGGCCTCTAGTACAAATTTTAGTAGTAGTAATAAATAT
TTTAATAAGAATTTGAAGG-ACCGAAGTAGGA-AAA-GGTTCTATATAAATAG-CG-GTT
GGATATAGG-TTAATCGATCC-TAAACTATAGGGAAATTTTATTTT-AAAGGGGTATTTA
TACCCTATATAGCAAAAGGAAAGC-TAATTAATATTCCGGTACCTAAATATAGGTTTTAT
ATAGTAACACAATTGAACATAGAAATAATAGCGGG-GGCCCTGGGTA-GAATTCTCTTTT
CTTCTTAATAATTTATTACCTTAAAAATAATTTATCTAGAAATAGGGTTTAATAGCCGGA
AGAGCCCGATACTTCTATCGGGTCTAGTATATTTTCAACGTCCTTTAAAAATCTATAGGA
GGGAATAATTCTTACGCTAAATCGTATTTATAACTGTAATAAGTTTTTAAAATA-A-ATA
ACCTC-T-AATTAATAGAATAATATAAATAAAGGAAATCGGCAAAATAGATCCGTAACTT
--CAAGAAAAGAATTA--ATTCTAAAGGTTAGG-TACATCGGGCTTTAAATAAACGCCCT
AAGAGTAGATCGCTACTAGCCGGGTAATTAGCCGGCGGCTTTCAATAT-CTAAA-TATAG
AAGCCTTTAATAA-ACTTCGGTTATC-TAATATACGTTTAACAACCAATTTAGAACTAGT
ACA-GATAAGAGGAATCTAATTATTTAATTAAAATATAGTATTATAATAGTTAAAAAGTA
GTATTAATATAATATAATTTCTACCTAGTATTCTAAATATTAAAATAAAGAAATTCAATT
AA-G-CGT-GGGTAA-ATAGCGGAAGTAACTATAATTCTCTTAAAGTAACTAAATATTTT
ATTATTTAATTAGTAATAAGTATAAATAGATTAACGAAATTCCTACTATCCCTATCTACT
ATCTAACGAAACTA-CAGCCAAAGGAATAGGTTTAATAGAATTAACGGGGAAAGAAAACC
CTATTAAATTTAACTCTAATTTAATATTATAAAAAGATATAGGAGGTATAGAATAAGTAG
GAGCTTCGGCGCCGATAAAATACTACTACTCCTATTATTTTTTTACTTATTCAATTAAAT
AGGGCTAAA-TTTTC-GTCCAACTTCTAA-TTTTAAGGTCCTTCGCAGGCCGACTTAGGT
TAAAGATATTATTAAATAGGGAGTTTAACTAGGGC-GGTATATTTATTAAACTATAATAT
AAATATCCTAAAGGGGGCTTATAGAGAATAAAAATCTTTAGTAGAATAAAAAAGTAAAAG
-TCCCTTTAATTTTAATTTTTAATATAAATACAAACTATAAAAGTATAGCTTATTAATCC
TTTAGTCCCTCGAAATTTAAAGTTAGAGGTACTAGAAAAGTTACTATAGGGATAATTAGC
TTATAGTAACTAAACATTTATAGTAATATTACTTTTTAATCCTTCAATATCGGCTCTTCT
TATTATACCGAAGTAGAATTCGGTAAATATTAGATTATTTACTT-ACTAATAGGGAATGT
AAATTAAGTTTAAACTATTATAAAATAGGTTAA-TTTTACTCTACTAATAACTTTATTAC
AATAGTAATTAAACTTAGTACGAAAAGAACTATTTATTTAAATAATTGGTTTTTACGGTT
ATTCGACCGGGTAGTACTATAATACTACTATTTACTAAATAATAGTTAAACGCCTCTAAA
TTAGAATCTATATTAGAATATAATAATA-CCTCTAGTATATTATAAATATATAAAAATAA
AC-TCCGGCCTCGTATCTTAGTAAGCGATT--CCTCTATTAGCC---TTAAAGT-AGCTA
ACGGTAATTCGTATATTGTAATTTTAATATATACT-AAATCAAATTCTTTATAAATAATT
TAAATATATAAAAGGGTCCTATAAGTAATAGAATAGCCTTATTATTACAATCTACTAAGG
GTAAACCCTCCTTCGCCTAAATTT
>NC_251_CONTIG7.239_p
TTAACCTCGGATTAAATAGGAATACCCACTAAATTTAAACATAT-TAATAAGTAGAGGAA
AAGAAACTAATAGGGATTACCCTAATAATAGCGAGTAAAGTAGTAA-TAATTTAAATTTA
AAATCTAACTTC----GG-CTTGAATTATAATTTATAGAGGAAGCTTTT-AGT-AA-AGC
-A-CC-TTCTAAATTCCTTAGAATAAAGTACTATAGAAGGTAAGAGCCCTATA--TAGTC
GGATGCCGATTTAATATAAAGCTCCTT-CAACGA--ATT--AAGTAGTTTAAGAATATTA
TTTAAA-ATA---GGAGGTAAATTTCTTCTAAAATTAAATACCGGTTAGAAACTAATAGC
ATATAAGTAGAATAATCGAAAGATGAAAAGTACTTTGAAAAAA-GGGTTAAATAGTATAT
AAAATTATTAAAAGGGAAGCGTTTATAATTAAATTTACACTATTCCAATTATTTAATATT
TTT-ACTAATA---TATTTAAGACGGCTTAAACTAATATTA-ATTTTAATAGGG-GGATA
AAGGTCCGGGGAATATAGTTCCTCC--GGGAGTA-TTATAACCCCGGG---CGTAATGCC
TTCGCCGGGACCGAAATTCGCGTATTTATAAAGATACTAATATAATAGTTATTAACGACC
CGTCTTA-AAATATAGACTAAAGAATTAAAGTTTTATACGAATATTTAGGTATAAAACCT
ATATACGTAATAAAAGTAAATATAAGTAAAAGCTTC---A-G-T--ATA-TTATTA-ACT
AATTTTAATATATTTAGATGGATTTGAATAAGAATATTAAACTTTAAATTTAAAAAATAG
TAAATTATATTTGGATAGGGTGAAGTTAGAGGAAACTTTAGTAGAGGTTCGTAGCGGT-T
CTAAC--GTATAAATCGATTATTAAATTTAAGTATAGGGGCGAAAAATTAATCGAATTAT
TTAGT-AGTT-AGTTACC-GCCG-AAGTTTCC--CTTAGGATAGTAATATTATTCTTTAG
TTTTATAAAGTAAAGCGAATAATTAGGGATTCGGGGGCACTTTTTAACCTTTATCCATTT
TTAAACTTTAAATATATAAGAAACCTTTATTATTTAATTAAATATAGGTATTCGAATATA
TTAATATTAGTAGGCTATTTTTAGTAAGTAGAATTAATAATACAGAATAAACTAAATATA
GGGTTAAAGTACCGGAGTAGACGCTTATTAAATACTATAAAAGGCGTTAATATATTTTAA
TAGTAGGACGGTAATTATAAAAATTAGAATTT--ACTAAGGATTATATAATAACTTACTT
ACCGAATATATTAGCTTTGAAAATAAATAGTACTTAAGCGTCCTACTTATACCCCGCCCT
TAGGG-TAGAA-ACGATACTT-TAAGGAA-TAAGTAGCCGTAGAGGTTAGTAATGAAGCT
TAGGGCGTAAGCCTAGGTTGAACGGCCTCTAATATAGATTTTAATAATAGTAATAAATAT
TTTAATAAGAATTTGAAGG-ATCGAAGTAGGG-AAA-GGTTCTATATAAATAG-TA-GTT
AGATATAAG-TTAATTAATTT-TAAATTATAAGGAAGTTCCGTTTT-AAAGGGGCATTTG
TACTTTATATAGCGAAAGGGAAGC-CGGTTAATATTCTAGTACTTAAATATAAATTTTAT
ACGGTAATACAATTAAATACGGAGATAATAGTGGG-GGCCCCGGGTA-GAATTCTCTTTT
CTTCTTAATAATCTATTACTTTAAAAATAGTTTATTTGGAGATAGGGTTTAATAGTTGGA
AGAGCCCGATATTTTTATTAAATCCGGTACACTTTTAATATCCCTTAAAAATCTATAGGA
GGGAATAATTCTTATACTAAGTTGTACTTATAATTATAGTAGGTCTCTAAAGTG-A-ATA
GCCTC-T-AGTTAATAGAATAATATAAATAAGGGAAATTAGTAAAATAGATCTATAATTT
--CGGGAAAAGGATTA--ACTCTAAGGGTTAAG-TACGTTAGGCTTTAAGTAAACGCCCT
AAAAATAGATTACTACTAATTAGGCAACCGGCTAGCGGCTTTCAATAT-CCGGG-TATAA
AAGCCTTTAATAA-ACTTCGGTCGTC-TAATATATATTTAATAATTAATTTAGAATTGGT
ATA-GATAGGGGGAATTTAATTATTTAATTAAAATATAGTATTACGATAGTTAGAAAGTA
GTATTAATATAATATAATTTTTATTTAGTATTCTAAATATTAAAGTAAAGAAATTTAATT
AA-G-TGC-GGGTAA-ACGGCGGGAGTAACTATAATTCTCTTAAGGTAGTTAAATGCTTC
GTTATTTAATTAGTAATATATATAAATAGATTAATAAAATTCCTACTATTCTTATTTATT
ATTTAGCGAAATTA-TAGTTAAAGGAACGGGCTTGGTAGAATTAGCGGAGAAAGAAGACC
CTATTAAATTTAATTCTAGTTTAATATTGTAAAAAAATATAAGAGGTGTAGAATAGGTAG
GAACTTCGGTGTTGGTAAAATACTACTACTCTTATTATTTTTTTATTTATTTAATTAAAT
AAGGTTAGA-TTTTC-GTCCAACTTTTAG-TTTTAAAGTCCTTTGCGGGCCAATCCGGGT
TGAAGATATTATTAGGTAGGGAATTTGGCTAAGGC-GGTATATTTATTAAATTATAATAT
AAGTATCCTAAAGGGGGCTTATAGAGAATAGAAATCTCTAGTAGAATAAAAGGGTAAAAG
-TCCCTTTAATTTTAATTTTTAGTATAAATACAAATTATAAAAGTATAGCCTATTAATCT
TTTAGTCCCTCGAAATTTGAGGTTAGAAGTACCAAAAAAGTTACTATAGGGATAATTAGC
TTGTAGCGGCTAAGCGTTTATAATAATATTGCTTTTTAATCCTTCAATATCGGCTCTTCT
TATTATATTGAAATAGAATTCGGTAAGTATTGGATTGTTCACCT-ACTAATAGGGAATAT
AAGTTAGGTTTAGATTATTATAAAATAAATTAG-TTTTACCCTATTAATAACTTTATTAT
AATAATAATTGAGTTTAGTATAAAAGGAACTACTTATTTAAATAATTAGTTTTTGTAGTT
ATTCGACCGGGTAGTACTGTAACGCTACTATTTACTAGATAATAGCTAAACGTTTTTAAA
TTAAAATCTATATTAGAATACGATAATA-CTTCTAATATATTATAGATATATAAGAATAA
GC-TCCGGCCTCGTATTTTAATAAGCGATT--CCTCTATTGGCT---TTGAAGT-AGCTA
ATAGTAATTTGCGTATTGTAATTTTAATACGCGCT-AGATTAAATCCTTTATAAATAATT
TAAATATACGAAAGGGTCCTATAAATAGTAGAATAATTTTATTATTACAATTTACTAAGG
GTAAGCCTTCCTTCGCCTAAATTT
>NC_251_contig7.63_p
TTAACCTCGGATTAAGTAGGAATACCTATTAAACTTAAATATAT-TAATAAGCGGAAGAA
AAAAAACCAATAGGGATTGCCCTAATAACGGCGAGTAAAGCGGTAA-TAGTTCAAATTTA
AAATTTAACTTC----GG-CCCGAATTGTAATTTATAAAGGAAGCTTTT-AGT-AA-GGC
-A-CC-TTCTAAATCCCCTAGAACGGAGCGCTATAGAGGGTAAAAGCCCTATA--TAGTC
GGATGCCGATCTAATATAAAGCTCCTT-CGATAA--ATC--GAATAATTTAGGAATACTA
TTTAAA-ATA---GGAGGTAAATTTCTTCTAAAGCTAAATACCGGCTAAAGACCGATAAC
GTACAAATAGAATAATTGAAAAATAAAAAACACTTTAAAAAGA-AGGTTAAATAATACGT
AAAATTATTAAAAGGGAAGCGTTTATAACTAAATTTATACTATTCCAATTATTTAATATT
CTT-ATTAATA---TATTTAGGATAATTTAAACTAGTATTA-ATTTTAGTAGGG-GGATA
AAGGTCTAAAGAATATAACTCCTCT--AGGAATA-TTATAACCCCGGG---TGTAATGCC
CTCGCCGGAATTAAAATTCGTATATCTATAAAGATATTAGTATAATAATTATTAATAATC
TATCTTA-AAATACGGACTAAAGAATTAAGGTTTTATACGAATATTTAAATATAAAACCT
ATACGCATAATAAAAATAAATGTAAGTAAAAACTTC---G-G-C--GTA-TTATCG-ACT
AATTTTAATATATTCGGATAGATTTAAGTAAAAATATTAAACTTTAAACTTAAAAGATAG
TAAATTATATTTAAATAGGGTAAAGCTAGAGGAAACTTTAGTAGAGGTTCGCAATAGT-T
CTAAC--GTATAAATCGATTATTAAATTTAAATATAAGGGCGAAAGACTAATCGAACTAT
CTAAT-AGCT-AATTACT-ACCG-AAGTTTCC--TTTAGGATAGTAGTATTGTTCTTCAA
TTTTATAAAGTAAAGCGAATAATTAAGGATTCGGGGGCGCTTTTTAGCCTTTATCTATTC
TTAAACTTTAAATATATAAGAAGCCCTTATTACTTAATTAAATATAGACATTTAAATATA
CTAATACTAGTAAACTATTTTTAATAAATAGAACTAATAATACGGAATAAACCGAACGCG
GGGTTAAGGTACTGGAATAGACGTTTATTAAATACTATAAAAGGCGTTAATATATTTTAA
TAGTAGGACGGTAGCTATAAAAATTGGAATTT--ACTAAGGATTATATAATAATTTACTT
ACTGAATATACTAGCCCTAAAAATAGATAGCGCTTAAATATCCTACCTATACCCCGCCCT
TAGGG-TAGAA-ATAATACTC-TAAAGAG-TAAACGGCTGTAGAGGTTAATAATAAAGCC
TAGGGCGTAAGCCCGGGTCGAACGGCCTTTAATACAAATTTTAGTAGTAGTAATAAATAT
TTTAATAAGAATTTAAAGG-ACCGAAGTAGGG-AAA-GGTTCTATATAAATAA-TA-GTT
GGATATAGG-TTAATTGATCC-TAAACTATAGGGAAATTCTATTTC-AAAGGGGCACTTA
TACCCTATATAGTAAAAGGGAAGC-CGATTAATATTCCGGTACCTAAATATAGGTTTTAC
GCAGCAACGCAACTAAATATAGAAATAATAGCGGG-GGCCCTAAGTA-GAATTTTCTTTT
CTTTTTAATAGTCTATTACCCTAAAAATAATTTATTTAGAAATAAGGTTTAATAGCCGGA
AGAGCCCAATACTTCTATTAAATCCAATATATTCTTAATATCCTTTAAAAATCCGCGGGA
GGGAATAATTCTTATACTAAATTATACTTATAACCATAACAAATCTCTAAGGTA-A-ATA
GCCTC-T-AATTAATAGAATAATATAAATAAAAGAAATTAGTAAAATAGATCCGTAACTT
--CAAGAAAAGGATTA--ACTCTAAGGGTTAAA-TACGTCGGATTTTAAGCAAACGCCCT
AAGAGTAGATTGCTACTAGCCAAGTAATTGGCTAGCGGCTTTTAATAT-CCGGG-TATAA
AAGCCTTTAATAA-ACTTCGGTTGTC-CGGCGTATATTTAATAACCAATTTAAAACTAGT
ACA-AATAGGGGGAATCTAACTATCTAATTAAAATATAGTATTACAATAGCTAAAAAGTA
GTATTAATACAATATAATTTTTACTTAATATTCTAAATATTAAAGTAAAAAAATTCAACT
AA-G-CGT-AAATAA-ATAGTAGGAATAATTATAATTCTCTTAAAATAATTAAATATTTT
ATTATCTAATTAGTAACGTATATAAATAAATTAATAAAATTCCTATTATCCCTATCTACT
ATCTAGTAAAACTA-TAATTAAAGGAACGGGTTTAATAGAATTAATAGGGAAAAAAGACC
CTATTAAACTTAATTTTAATTTAATATTATAAAAAAATATAGGAGGTATAAAATAGGTAG
GAGCTTCAACGCTAGTAAAATACTACTACTCCTATTATCTTTTTACTTATTTAATTAAAC
GGGGCTAGA-TTTTC-ATCCAACTTCTAA-TTTTAAAGTCCTTCGCAGGCCGACTTAAAT
TAAAGATATTATTAAATAAGGAGTTTAACTAAGGT-AGCACATTTATTAAATTATAATGT
AGGTATCCTAAGGGGGGCTTATAGAGAATAGAAATCTCTAATAGAACAAAAGGGTAAAAA
-TCCTTTTAATTTTAATTTTCAATATAAATACAAACTATAAAAGTATAGCCTATTAATCC
TTTAGTCCCTTAAAATTTAAAATTAGAAGTACTAGAAAAGTTACTATAGGGATAATTAAT
TTATAGCGGCTAAACGTTTATAGCAACATCGCTTTTTAATCCTTCAATATTAACTCTTTC
TATTATACCGAAGTAGAATTTAGTAAGTATTAGATTATTTACCT-ACTAATAGGGAATGT
AAATTAAGTTTAAATTATTATAAAATAGGTTAG-TTTTACCCTACTAATAACCTTATTGT
AATAATAATTAAATTTAATATAAAAAGAACTATTTATTTAAATAATTAGTTTTTATAATT
ATTTAACCGGGTAATACTACAATATTACTATCTATTAGATAATAATTAAACACCTCTAAA
TTAAAATCTATATTAGAATATAATAATA-CTTCTAATATATTATAGACGTATAAGAATAG
GC-TCCGGCCTCGTATCTTAATAAGCAATT--CCTCCGTTAGCC---TTAAAGT-AGCTA
GCAGTAATTCGTGTATTATAATTTTAATATATATT-AAATTAAATCCTTTATAAACGACT
TAAATATACGAAAGGGTCTTATAAATAATAGAATAACCTTATTATTACAATCTACTAAGG
GTAAACCCTCCTTCGCCTAAATTT
>NC_251_CONTIG7.97_1_p
TTGACCTCGGATTAGGTAGGAATATCCGTTGAATTTAAATATAT-TAATAAACGGAGGAA
AAGAAATTAATAGGGATTGCCCTAGTAATAGCGAGTAAAGTAGTAA-TAGTTCAAATTTA
AAATTTGGCTTC----GG-CCTAAATTATAATTTATAAAGGAAGTTTTT-AGT-AA-GGT
-A-CT-TTCTAAATCCCTTAAAATAGGGTACTATAGAGGGTGAGAGCTTTATA--TAGTC
GGATGCCGATTTAATATAAAGTTCCTT-TAACGA--ATT--GAATAGTTTAGGAATATTG
TTTAAA-ATA---GGAGGTAAATTTCTTCTAAAGTTAAATATTGGTTAAAGATTAATAGT
ATATAAGTAGAGTAATTGAAAGATGAAAAGCACTTTGAAAAGA-GGGTTAAATAGTATAT
AAAATTATTAAAAGGGAAGTGTTTGTAATTAGATTTGTATTATTCTAATTATTTAGTATT
TTT-ATTAATA---TATTTAGGACGGTTTAGGCTAATATTG-GTTTTAGCGGGG-GGATA
AAGGTCTAAGGAATGTAGTTCCTCC--GGGAGTA-TTATAGCCCCGGG---CGTAATACT
TTTATTAAGATTGAAGTTCGTATATTTATAAGGATATTAATATAATAATTATTAACGATC
TATTTTG-AAATACAGATTAAGGAATTAAGGTTTTATGCGAGTATTTGGGTGTAAAATCT
ATATGTGTAATGAAAGTGAATGTAGGTAAGAGCTTC---G-G-T--GTA-TTATTA-ACC
GATTTTAATATATTTGGATAGATTTAAATAAGAGTGTTAAACTTTGGACCCGAAAGATGG
TGAATTATATTTAAATAGGGTGAAGCTAGAGGAAATTTTGGTAGAGGTTTATAGCGGT-T
TTAAT--ATGTAAATCGATTGTTAAATTTAAATATAGGGGCGAAAGATTAATTAAACTAT
TTAAT-AGTT-AATTACT-ACTA-AAGTTTCC--TTTAGGATAGTAGTATTATTCTTTAA
TTTTATAAAGTAAAGCGAATAATTAAGGATTTGGGGGTGTTTTTTAGCCTTTATCTATTC
TTAAATTTTAAATATATAAGAAGCCTTTATTATTTAATTGAATATAAATATTCGAATATA
CTAATATTAGTAGGCTATTTTTAGTAAATAGAATTAGCGATATAGGATAAACCGAACGTA
GGGTTAAGGTGCTAGAGTAGATGTTTATTAGATATTATAAAAAGCGTTAATATATTTTAA
TAGTAGGACGGTAGTTATAGAAGTTGGAATTT--GCTAAGGATTATATAATAATTTATTT
GCCGAATGTATTAGCTTTGAAAATAGATAGTATTTAAATATTCTATTTATACCTTGCCTT
TAGGG-TAGAA-ATAATGTTT-TAAAGAG-TAGGCGGTTATAGAGGTTAGTAACGAAGTT
TAGGGTGTAAATTTAGGTTAAACGGCCTTTAGTATAGATTTTAATAGTAGTAGTAAATAT
TTTAATAAGAATTTGAAGG-ACCGAAGTAGGG-AAA-GGTTCTATATAAATAG-CG-GTT
GGATATAGG-TTAATTAATTT-TAAGCTATAGGGAAGTTCTGTTTT-AAAGGAGTATTTG
TATTCCGTATAGTAAAAGGGAAGT-TGGTTAATATTTTAGTATTTAGATATAGGTTTTGT
ATAGTAATATAATTAAATATGGAGACAATAGTAGG-GGCTCCGGGTA-GAATTCTCTTTT
CTTTTTAATAGTTTATTATTTTAAAAATAATTTATTTAGAAATAGGGTTTAATAGTTAGA
AGAGTCCGATATTTCTATTAAGTCCGGTATATTTTTAATATTCCTTAAAAATTTATAGGA
GGGAATAATTTTTATACTAGGTCGTACTTATAATTGTAGTAAGTCTCTAAAGTG-A-ATA
GCCTT-T-AATTAATAGAATAATATAGATAAAGGAAGTTAGTAAAATAAATTTATAATTT
--TAGGAAAAGGATTA--ATTCTAAGGATTAGG-TATATTGGGCTTTAGGTAAATACCCT
AGGAGTAGATCACTACTAGCCGGGTAATTAGCTAGCGGCTTTTAATAT-CCGGA-TATAG
AAGCCTTTAATAA-ATTTTAATTGTC-CGGCGTATATTTAATAACTAATTTAGAATTGGT
ACA-AATAGGGGGAATCTAATTATTTAATTAAAATATAGTATTATAATAGTTAGAAAGTA
GTATTAATATAATATGATTTTTATTTAGTATTTTGAATATTAAAGTAAAGAAATTTAATT
AA-G-CGT-AGGTAA-ACGGCGGGAGTAATTATAATTCTTTTAAAGTAGTTAAATACTTT
ATTATTTAATTAGTAATATATATAAATAGATTAATGAAATTCCTATTGTCCCTATCTACT
ATTTAGCGAAACTA-TAGCTAAGGGAATAGACTTAGTAAAATTAACGGGGAAAAAAGACC
CTATTGAATTTAATTTTAATTTAATATTATAAAAAGATATAGGAGGTGTAGAATAGGTAG
GAGCTTCGGCGCTAGTAAAATACTATTATTCCTATTATTTTTTTACTTATTTAATTAAGC
GGGGCTAAA-TTTTC-GTCTAACTTCTAA-TTTTAAAGTCCTTTGTAGGCCGACCCGGAT
TAAAGATATTATTAAGTAGGGAGTTTGGCTGGGGT-AGTATATTTATTAAACTATAATAT
AGGTGTTTTAAAGGGGGCTTATAGAGAATAGAAATTTCTAGTAGAATAAAAGGGTAAAAG
-TCCCCTTAATTTTGATTTTTAGTATAAATACAAATTATAAAAGTATAGCCTATTAATCC
TTTAGTCCCTCGAAATTTGAAGCTAAAAGTACTAGAAAAGTTATTATAGGGATAATTAAT
TTATAGTAACTAAATATTTATAGTAACATTGCTTTTTAATCCTTCGATATCGGTTCTTCC
TATTATATTAAAATAGAATTCAGTAAACGTTAGATTATTTACTT-ACTAATAAGGAATAT
AAGCTAGGTTTAGACTATTATAAAATAAATTAG-TTTTATCCTATTAATAACTTTATTAT
AATAGTAATTAAATTTAGTATAAGAGGAATTACTTATTTAAATAATTGGTTTTTATAGTT
ATCCGACTGGGTAGTACTATAATACTACTATCTATTAGATAATAGTTGAATGCTTTTAAA
TTAGAATTTATATTAGAATACAATAATA-CTTTTAATATATTATAAACGTATAAAAATAG
GC-TCCGGCCTTGTATTTTAATAAACGATT--CCTCTATTAGCT---TTAAAGT-AGCTA
GTAGTAATTTATGTATTGTAATTTTAATACGCACT-GGATTAAATCCTTTATAAATAATT
TAAATATATAAAAGGGTCCTATAAGTAGTAAAGTAGCTTTATTATTACAATCTACTAAAG
GTAAACCTTCCTTTATTTAAATTT
>NC_251_CONTIG7.97_2_p
TTAACCTCGGATTAAGTAGGAATACCCACTAAATTTAAATATAT-TAATAAGCAGAGGAA
AAGAAACTAATAAGGATTGCCCTAATAATAGCGAATAAAATAATAA-TAATTCAAATTTA
AAATCTAACTTT----AA-TTTAAATTATAATTTATAGAGGAAGCTTTT-AGT-AA-AGC
-A-CC-TTCTAAATCCCTTAGAACGGAGCACTATAGAAGGTAAGAACCCCGTA--TAGTC
GGATACTAATTTAATATAAAACTCCTT-CGACGA--ATC--GAATAATTTAAAAATATTA
TTTAAA-ATA---GGAGGTAAATTTCTTCTAAAGTTAAATACCGGCTAGAAACTAATAAT
ATACAAGTAGAATAATTGAAAGATAAAAAGCACTTTAAAAAGA-GAGTTAAATAGTACGT
AAAATTATTAAAAGGGAAGCATTTATAATTAAACTTATACTATTCCAATTATCTAATATT
CTT-ACTAATA---TACTCAGGATAATTTAAACTAATATCG-GTTTTAACGAGG-GAATA
AAAGTCTAAGGAACGTAACTCCTCC--AGGAATA-TTATAGCCCCGGG---TATAATACC
CTCGCCGGGACCGAGGTTCGCGTATCTGTAAGGATGCTAGCGTAATAGTTATTAACAACC
CATTTTA-AAATACGGATTAAAGAATTAAGGTTTTACGCAAGTATTTGGGTATAAAACCC
GTACGCATAATAAAAGTAAATATAAGTAAGAGCTTC---G-G-C--GTA-TTATTA-ACC
GATCTTAATATATTCGGATAGATTTGAGTAAAAGCGTTAAACTTTGGACCTAAAAGATAG
TAAACTATACTTAAATAGAGTAAAATTAGAAGAAACTCTAGTAGAGGCTCATAGCAGT-T
CTAAC--GTATAAATTAATTATTAAATTTAAATATAGGGGCGAAAGATTAATCGAACTAT
CTAAT-AGCT-AGTTACC-GCCG-AAGTTTCC--CTTAGGATAGTAGTATTATTCTTTAA
TTTTATAAAGTAAAGCGAATAATTAGGGACTCGGGGGCGCTTTTTAGCCTTTATCTATTC
TCAAACTTTAAATATATAAGAAGCCCTTATTATTTAATTGAATATAGGTATTCGAATATA
CTAATACTAGTAGGCTATTTTTAGTAAATAGAATTAGTAATACGGAATAAACCGAACGCA
GGGTTAAAATACTAGAGTAGACACTTATTAAATATTATAAAAGGCGTTAATATATTTTAA
TAGTAGGATAGTGGCTATAGAAGTCGGAATTC--GCTAAAAACTATATAACAACTTACCT
ACCGAATATACTAGCCTTAAAAATAAATAGCGCTCAAACGTCCTACTTATACCCCGCCTT
TAGGG-TAGAA-ATAATACCC-TAAAGAA-TAAGCGGCCGTAAAGGTTAATAACGAAGCT
TAGGGCGTAAACCCGGGTCGAACGGCCTCTAGTACAAATCTTAATAGTAATAATAAATAC
TTTAATAAGAATTTGAAGG-ACTAAAGTAGGG-AAA-GGTTCTATATAAATAG-CA-GTT
GGATATAAA-TTAGTTAATCC-TAAACTATAGGGAAGTTCCGTTTT-AAAGGGGCACTTG
TACCCCGTATAGTAAAAGGGAAGT-CGGTTAATATTTTAGTACTTAAATATAGGTTTTAT
ATAGTAACGCAATTGAACGCGGAGACAACAGCGGA-GGCCCCGGGCA-GAATTCTCTTTT
CTTCTTAATAGTTTATTACCCTAAAAATAGTTTATTTAAAGATAGGGTTTAATAGCCGGA
AGAGCCCGACACTTCTATTAGGTCCGGTACACTCTCAATATCCCTTAAAAATCCGCAGAA
GGGAATAATTTTTATATTAGGTCGTACTTATAACTATAGTAAGTCTTTAAAGTA-A-ATA
GCTTC-T-AATTAATAGAATAATATAAATAAAGGAAGTCGGTAAAATAAATCTATAATTT
--CGGGAAAAGGATTA--ACTCTAAAGGTTAAG-TATATTAGGCTTTAAATAGACGCCTT
AGGAGTAGATTACTATTAACTAGGCAATTAGCCGGCGGTTTTTAATAT-CCGGG-TATAA
AAGCCTTTAATAG-ACTTCGGTTGTC-CGGTATACGTTTAATAATTAATTTAGAACTAAT
ATA-GATAGGGGGAATTTAATTATCTAATTAAAATATAGTATTATAATAATTAGAAAGTA
GTATTAATACAATATAATTTTTATTTAATATTTTAAATATTAAAGTAAAGAAATTCAATT
AA-G-CGT-AGGTAA-ATGGTAAGAGTAACTATAATTCTTTTAAAGTAGTTAAATACTTT
ATTATTTAATTAATAATACATATAAATAGATTAACGAGATTCCTATTATCCCTATCTACT
ATCTAGCGAAACTA-TAGTTAAGGGAATAGGTTTAGTAGAATTAATAGGGAAAGAAGACC
CTATTAAATTTAATTTTAATTTAATATTATAAAAAGATATAGGAGGTATAGAATAAGTAA
GAGCTTCGGCGCTAGTAAAATACTACTACTCCTATTGTTTTTTTACTTATTTAATTAAGT
AGGGTTAGA-TTTTT-GTCTAACTTCTAG-TTTTAAAGTCCTTTATAAACTAACCCAGAT
TAAAGATATTATTAGGTAGGGAGTTTAACTAGGGC-GGTACATCTATTAAACTATAATGT
AAATATCCTAAGGGGGGCTTATAGAGAATAGAAATCTCTAGTAGAATAAAAGGGTAAAAG
-TCCCTTTAATTTTAATTTTTAATGTGAATATAAATTATAAAAGTATAGCTTATTAATCC
TTTAATCCCTCGAAATTTAAAATTAGAAGTACTAGAAAAGTTACTATAGGGATAATTAGT
TTATAGCGGCTAAGTGTTTATAGCGACGTTGCTTTTTAATTTTTTAATATTGGTTCTTCC
TATTATATTGAAGTAGAATTTAATAAACGTTAAATTATTTACCT-ACTAATAAGGAACGT
AAATTAGGTTTAGACTATTGTAAAATAGGTTAA-TTTTACCCTATTAATAATTTTATTAT
AATAGTAATTGAATTTAGTACGAGAGGAACTACTTATTTAGATAATTGGTTTTTATAGTT
ATTTGACCGGGTAGTACTACGATATTACTATTTATTAGATAATAGTTGAACGCTTTTAAA
TTAGAATTTATATTAGAATGCGATAATA-CTTCTAGTATATTATAAATATATAAGAATAG
GC-TCCGGCCTTGTATTTTAGCAAGCGATT--CTTCTATTAGCT---TTAAAGT-AGCTA
GCGGTAATTTGCGTATTATAATTTTAATATACGTT-GGATTAAATCCTTTATAAATAATT
TAAATATACGAAAGGGTCCTATAAATAGTAGAATAGTTTTATTATTATAATCTACTAAGG
GTAAGCCCTCCTTCGCTTAGATTT
>NC_251_CONTIG7.97_3_p
TTAACCTCGGATTAGGTAGGAATACCTGCTAAATTTAAATATAT-TAATAAGTAGAGGAA
AAGAAATTAATAGGGATTGCCCTAATAATGGCGAGTAAAGTGGTAA-TAATTTAAATTTA
AAATTTAGCTTC----GG-TCCGAATTGTAATTTATAGAGGAAACTTTT-AGT-GA-GGC
-A-CC-TTCTAAATCCCTTAGAATAGAGCGCTATAGAAGGTAAGAACCTTGTA--TAGTC
GGATGCTAATTTAATATAAAGTTCCTT-TAACGA--ATT--GAATAATTTAGGAATATTA
TTTAAA-ATA---GGAGGTAAATTTCTTTTAAAGTTAAATACCGGTTAGAGACTAATAGT
ATATAAATAGAGTAATTAAAAAATAAAAAGTATTTTGAAAAGA-GGGTTAAATAGTATAT
AAAATTATTAAAAGGGAAGTGTTTGTAATTAGACTTATATTATTCCAATTATCCGGTATT
TTT-ACCGGTA---TATTTGGGACGGTTTAGGCTAATATTA-ATTTTAGTAGGG-GGATA
AAGGTCCGGAGAATATAGCTCCTCC--GGGAGTA-TTATAGCCCTAGG---CGTAATGCC
TTTGTTGGGACCGAGGTTCGTGTATTTGTAAGGATGCTAGTATAATAGTTATTAATAACC
TATTTTA-AAATACGGATTAAGGAGTTAAGGTTTTACGCGAGTATTTAAGTATAAAACTT
ATATATATAATAAAAATAAATATAGGTAAAAGTTTC---A-A-T--ATA-TTATTA-ACC
AATTTTAATATATTCGGATAGATTTAAGTAAGAGCGTTAAACTTTGGACTTAAAAGATAG
TAAATTATACTTAAATAGGGTGAAGCTAGAGGAAATTCTAATAGAAGCTTGTAGCGGT-T
TTAAT--GTATAAATCGATTGTTAAATTTAAATATAGGAGCGAAAGATTAATCGAACTAT
TTAAT-AGTT-AATTACC-GCCG-AAATTTCC--CTTAAAATAGTAGTATTATTCTTTAG
TTTTATAAGGTAAAGCGAATAATTAGGGATTTGGGGGCGCTTTTTAACTTTTATTTATTT
TTAAATTTTAAATATATAAGAAGCCCTTATTATTTAATTAAATATGGGTATTCGAATGTA
TTAATATTAGTAGGCTATTTTTGGTAAATAGAATTAATAATATAAAATAAACCGAACGTA
GGGTTAAGGTACTAGAGTAGACGTTTATTAAATACTATAAAAGGCGTTAATATATTTTAA
TAGTAGGATGGTAACTATAGAAGTTGGAATTT--ACTAAGGATTGTATAATAATTTACTT
ATTAAATATACTAGCTTTAAAAATAGATAGCGCTTAAGCGTTCTACCTATACTCTATTTT
TAGGG-TAGAA-ATAATACTT-TAAGAAG-TAGGCGGCCGTAGAGGTTAGTAATAAAGCC
TAGGGCGTAAATTCGGATTAAACGGCCTTTAATATAGATTTTAATAATAATAATAAATAT
TTTAATAAGAATTTAAAGG-ACCGAAGTAGGG-AAA-AGTTCTATATAAATAG-CA-GTT
GGATATAGG-TTAATCGATTT-TAAACTATAGGGAAGTTCCGTTTT-AAAGGGGTATTTG
TACCTTATATAGCGAAAGGGAAGT-TGGTTAATATTCTAGTACCTAAATGTAGGTTTTGC
ACAGTAATGTAATTGAATACGGAGATAACGGCGGG-GGCCCTAAGTA-AAATTCTCTTTT
TTTTTTAATAGTCTATTATTTTAAAAATAATTTATTTGGAAATAGGGTTTAATAGCCGGA
AGAGCCCGATATTTCTATCGGGTCCGGTACGCTTTCGATATCCCTTAAAAATCTATAGGA
GGGAATAATTCTTACGCTAAGTCGTATTTATAACTATAGTAGGTCTCTAAGGTA-A-ATA
GCCTC-T-AATTGATAGAATAATATAGATAAGGGAAGTCGGTAAAATAGATCTATAATTT
--TAAGAAAAGGATTA--GTTCTAAGGGTTAGG-TATATCGGGCTTTAGGTAAATGCCCT
AGGAGTAGATCGCTACTAATTGGGCAACTAGCCGGTAGCTTTTAGCAT-CCGGG-TATAG
AAGCCTTTAATAA-ACTTCGGTTGTC-CGGCGTACGTTTAATAACTAATTTAGAATTGGT
ACG-GATAAGGGGAATTTAATTATTTAATTAAAATATAGTATTATAATAGCTAAAAAGTA
GTATTAATATAATGTAATTTTTACTTAGTATTCTAAATATTAAAGTGAAGAAATTCAATT
AA-G-TGT-AGGTAA-ACGGCGGGAGTAATTATAATTCTCTTAAAGTAGTTAAATACTTT
ATTATTTAATTAGTAATATATATAAATAGATTAATAAAATTCCTACTATCCCTATTTATT
ATTTAATAAAACTA-TAGTTAAGGGAATAGGTTTAATAGAATTAGTAGAGAAAGAAGACC
CTATTAAATTTAATTTTAATTTAATATTATAAAAAGATATAGGAGGTATAGAATAGGTAA
AAACTTTAGTGCTAGTAAAATACTACTACTCCTATTATTTTTTTACTTATTTAATTAAGC
GGGGCTAAA-TTTTC-ATCCAACTTCTAA-TTTTAAGGTCCTTCGCAGGCCGACCCGGAT
TAAAGATATTATTAGGTAGGGAGTTTAGTTGGGGC-GGTATATTTATTAAACTATAACGC
AAGTATCCTAAGGAGGGCTTATAGAAAATAGAAATCTCTAATAGAATAAAAGGGTAAAAG
-TCCCCTTAATTTTAATTTTTAATATAAATATAAATTATAAAAGTATAGCCTATTAATCC
TTTAATCCCTCGAAATTTAAAGCTAGAAGTACTAAAAAAGTTACTACAAGGATAATTAGC
TTATAGCGGCTAAATATTTATAGCAATATTGCTTTTTAATTTTTTAATATCAGCTCTTCC
TATTATACTAAAATAGAATTCAGTAAGCGTTAGATTATTTACCT-ACTAATAGGGAATAT
AAATTAGGTTTAGACTATTATAAGATAGGTTAG-TTTTACCCTACTAATAACCTTATTAC
AATAGTAATTAAATTTAGTACGAAAGGAACCGCTTATTTAGATAATTAGTTTTTATAATT
GTTCGACCGGGTAGTATTACAATATTACTATTTATTAGATAATAACTAAACGCTTTTAAA
TTAGAATTTATATTAGAATACAATAATA-CTTCTAATATATTATAAATATATAAAAATAG
GC-TCCGGCCTCGTATTTTAGTAAGCGATT--CCTCTATTGGCC---TTAAAGT-AGCTA
GTGGTAATTTGCGTATTATAATTTTAATATATATT-AAATTAAATCCTTTATAGATAATT
TAAATATACGAAAGGGTCCTATAAATAGTAGAATAGCTTTATTATTACAATCTGCTAAGA
ATAAACCCTCCTTCGCTTAAATTT
>NC_251_CONTIG7.97_4_p
TTGACCTCGGATTAGGTAGGAATACTCGCTGAATTTAAACATAT-TAATAAGTAGAGGAA
AAGAAATTAATAGGGATTGCCCTAATAATAGTAAATAAAGCGGTAA-TAATTTAAATTTA
AAATTTAGCTTT----GA-TTTAAATTATAATTTATAGAGGAAGCTTTT-AGT-GA-AGC
-A-CC-TTCTAAATCCCCTAGAATAGGGCGCTATAGAGGGTGAGAGCCCTGTA--TAGTT
GGATACCAATTTAATATAAAACTCCTT-TAATAA--ATT--GAGTAATTTAGAAATATTA
TTTAAA-ATA---GGAGGTAAATTTCTTCTAAAACTAAATACTAACTAGAGATTAATAGC
GTATAAGTAGAGTAATTAAAAGATGAAAAGTACTTTGAAAAGA-AAGTTAAATAATATAT
AAAATTATTGAAAAGGAAGTGTTTGTAATTAGATTTGCGCTGTTCTAATTATCTAGTATT
TTT-ATTAGTA---TATTTAAGACGGTTTAAGCTAGTATTA-ATTTTAGCGGGG-GGATA
AAAGTCTGGGGAACGTAGTTCCTTT--AGGAGTA-TTATAACCCTGGG---TGTAATGCC
TTTGCTGGGATTAAGGTTTATGTATTTATAAGGATACTAGTATAATAGTTATTAATAACC
TATTTTA-AAATACGGACTAAGGAATTAAGGTTTTGTACGAGTATTTAGGTGTAAAATCC
GTACGTATAATAAAAGTGAATATAGGTGAGAACTTC---G-G-C--GTA-TTATTG-ACC
GATTTTGATGTATTCGGATGGATTTAAGTAAGAGTATTAAGCTTTGGACTTAAAAGATAG
TAAATTATATTTAGATAGGGTAAAGCTAGAGGAAACTTTAATAGAGGTTCGTAGCGGT-T
TTAAT--GTATAAATTGATTATTAAATTTAAGTATAGGGGCGAAAGATTAATCGAACTAT
TTAAT-AGCT-AGTTACT-ACCG-AAGTTTCC--CTTAGGATAATAGTATTATTCTTTAA
TTTTATAAAGTAAAGCGAATAATTAGGGATTCGGGGGCGCTTTTTAGCCTTTATCTATTC
TTAAACTTTAAATATATAAGAAGCCCTTATTATTTAATTGAATATAGGTATTCGAATATA
CTAATATTAGTAGGCTATTTTTGGTAAGTAGAATTGGCGATATGGGATAAACTAAACGTA
GGGTTAAAGTATTAGAGTAGATATTTATTAAATATTATAAAAGGCGTTAGTATATTTTAA
TAGTAGGACGGTGACTATAGAAGTCGGAATCC--GTTAAGGATTATATAATAATTTACTT
GCTGAATATATTAGCCTTGAAAATAAATAGCGCTTAAACGTTCTACCTATACCCTACCTT
TAGGG-TAAAA-ATAATACTT-TAAGGAG-TAAATAGCTATAGAGGTTAGTAACGAAGCT
TAGGGCGTAAGCCCGGATTGAATAGCCTCTAGTATAGATTTTAGTAGTAGTAGTAAATAT
TTTAATAAGAATTTGAAGG-ACCGAAGTGGGG-AAA-GGTTTTATATAAATAA-TG-GTT
AGATATAGG-TTAATCGATTT-TAAATTATAGGGAAGTTTTATTTT-AAAGGGGTACTTG
TACTTTGTATAGCGAAAGGGAAGC-CGGTTAATATTTTGGTACCTAGATATGGGTTTTAT
ATAGTAATGTAATTAAATGTAGAAACGATAGTAGG-GGCCCCGGGTA-GAGTTCTCTTTT
CTTTTTAATAGTTTATTACCCTAAAAATAGTTTATTTAGAGATAGGGTTTAATAATTGGA
AGAGTCTAATACTTCTATCGGGTTTAGTATATTCTCGATATTTTTTAAAAATTTGCGGAA
GGGAATAATTCTTACGTTAAGTTGTACTTATAACCGTAGTAAGTTTCTAAAGTG-A-ATA
GTTTC-T-AGTTAATAGAATAATATAGATAAAGGAAGTTAGTAAAATAGATTTGTAATTT
--CGGAAAAAGAATTA--GTTTTAAGGGTTAGG-TACGTCGGGCTTTAGGTAAATATCCT
AGGAGTAGATTGCTACTAGTTAGGTAACTGGCTAGCGGCTTTCAATAT-TTGGG-TATAG
AAGCCCTTAGTAG-ATTTCAGTTATC-TAATATATATTTAATAATTAATTTAGAATTGGT
ACG-GATAGGGGGAATTTAATTATTTAATTAAAATATAGTATTATAATAGTTAGAAAGTA
GTATTAATGTAATATAATTTTTATTTAGTGTTTTAAATATTAAAGTAAAGAAATTTAATT
AA-G-TGT-GGGTAA-ATAGCGGGAATAATTATAATTCTCTTAAAGTAGTTAAATGCTTT
ATTATTTAATTAGTAATACGTATAAATAGATTAATGAAATTCCTATTGTCCCTATCTATT
ATTTAGTAAAATTA-TAATTAAGGGAACGGGCTTAGTAGAATTAGCGGGGAAAGAAGACC
TTATTAAATTTAATTTTAGTTTAATATTATAAAAAGATATAGGAGGTGTAGAATAGGTGG
GAGCTTCGGTGCTAGTAAAATATTACTACTTTTATTGTTTTTTTATTTATTTAATTAAGC
GGGGTTGGA-TTTTC-GTCCAACTTCTAG-TTTTAAGGTCCTTTACGGGCCGATCCGGGT
TGAAGATATTATTAGGTAGGGAGTTTAGCTAGGGC-GGTATATTTATTAAATTATAATAT
AAGTATTTTAAGGGGGGTTTATAGAGAATAGAAATCTCTAGTAGAATAAAAGGGTAAAAG
-TCCCTTTGATTTTGATTTTTAATGTAAATATAAATTATAAAAGTATAGCTTATCGATCC
TTTAGTCCTTTGAAATTTAAAATTAAAGGTGCTAAAAAAGTTACTATAGGGATAATTGGC
TTATAGCGGCTAAGCGTTTATAGTAATATTGTTTTTTAATTTTTTAATATCGGTTCTTCT
TATTATATTGAAGTAGAATTCGGTAAGCGTTAGATTATTTACTT-ACTAATAAGGAACGT
AAGTTAGGTTTAGACTATTATAAGATAGGTTAA-TTTTATTCTATTAATAACCTTATTAT
AATAGTAATTGAATTTAGTACAAAAGGAATTGCTTATTTAAATAATTGGTTTTTATAGTT
ATTCAACCGGGTAGTACTACGATACTACTATTTGTTAAATAATAATTAAATGCTTTTAAA
TTAAAATTTATATTAGAATATAATAATA-CTTTTAGTATATTATAGACGTATAAAAATAG
GT-TCCGGCCTTATATCTTAGTAGGCGATT--CCTCCATTGGCT---TTAAAGT-GGCTA
GCGGTAATTTGCGTATTGTAATTTTAATATATATT-GGATTAAATCCTTTATAAATAATT
TAGATATACGAAAGGGTCCTATAAATAATAGAGTAGCTTTATTATTATAATTTATTAAAG
GTAAGCCCTTCTTCGCTTAAATTT
>NC_251_CONTIG7.97_5_p
TTGACCTCGGATTAGGTAAGAATACCCGCTAAATTTAAATATAT-TAATAAGCAGAGGAA
AAAAAACTAATAGGGATTGTTTTAGTAATAGTGAGTGAAGCGGTAA-TAGTTTAAATTTG
AAATTTAGCTTC----GG-CCTGAATTGTAATTTATAGAGGAAGCTTTT-AGT-AA-GGC
-A-CC-TTTTAAATCCCCTAGAATAGGGCGCTATAGAGGGTGAGAGCCTTATA--TAATT
GGATGTCGATTTAATATAAAGTTCCTT-TAATAA--ATC--GAATAATTTAGGAATATTA
TTTAAA-ATA---GAAGGTAAATTTCTTCTAAAGTTAAATATTAGTTAGAGATTAATAGC
GTATAAGTAGAGTAATTGAAAGATAAAAAGCACTTTAAAAAGA-GGGTTAAATAGTATAT
AAAATTATTAAAAAGGAAATATTTGTAATTAGATTTATATTATTCTAATTATCCAATATT
CTT-ACTAGTA---TATTTAGGACGGTTTAAGCTAGTATTA-ATTTTAGTAGGG-GGATA
AAGGTTTAGGGAATATAGCTCTTCC--GGGAGTG-TTATAACTCCGGG---TGTAATGCC
CTCGCTAGGACCGAAGTTCGTATATTTGTAAGGATATTAGTGTAATAGTTATTAATAATC
CGTTTTG-AAATACGAATTAAGGAATTAAGGTTTTGTACGAGTGTTTGGGTGTAAAACCC
GTATGTGTAATGAAAGTAAATGTAGGTGAGAGTTTC---G-G-T--ATA-TTATCG-ACC
GATTTTAATATATTCGGATAAATTTAAATAAGAGTGTTAAACCTTAGACCCGAAAAATAG
TAAATTATATTTAGATAAGGTGAAGTTAGAGGAAATTTTGGTAGAGGTTTATAGCGGT-T
TTAAT--GTGCAAATTGATTATTAAATTTAAGTATAGGGGTGAAAGATTAATTAAATTAT
TTAGT-AGTT-GGTTACT-GCCG-AAGTTTCT--CTTAGGATAGTAGTATTATTCTTTAG
TTTTATAAGGTAAAGCGAATGATTAGGGATTCGGGGGCGCTTTTTAGCCTTTATTTATTC
TTAAACTTTAAATATATAAGAAGTCCTTATTATTTAATTGAATATAGGTATTCGAATATA
CTAATATTAGTAGGCTATTTTTAGTAAATAGAATTAGCAATATGAGATAAATTGAATGTA
GGGTTAAAGTACTAGAATAGACGTTTATTAAATATTATAAAAAGTATTAATATATTTTAA
TAGTAGGATGGTGGCTATAGAAGTCGGAATCC--GTTAAAAATTGTGTAATAATTTACCT
ACTAAATATATTAGCCTTAAAAATAGATAGCGCTTAAGTATCCTACTTATACTCCGCCCT
TAGGG-TAGAA-ACGATGTTC-TAAGGAG-TAGGCAGTTGTAGAAGTTAATAATAAAGCT
TAGGGCGTAAGCCCGGGTCGAACGGCTTTTAGTATAGATCTTGGTAGTAATAGTAAATAT
TTTAATAAGAATTTGAAGG-ATTAAAGTAGAG-AAA-GGTTTTATGTAAATAG-TG-GTT
GGATATAGG-TTAATTAATTT-TAAGCTATAGGGAAGTTCTATTTT-AAAGGGGTATTTG
TACCCTATATAGTGAAAGGGAAGC-TAGTTAATATTCCGGCACTTAGATATAGGTTTTGT
ATAGTAATGCAATTAAATGCGGAGATAACGGCGGG-GGCCCCGGGTA-GAATTTTCTTTT
CTTCTTAATAGTCTATTATTTTGAAAATAGTTTGTTTGGAGATAGGGTTTAATAGCCGGA
AGAGTCCGATACTTTTATCGGGTCCGGTATACTTTCGATATCCCTTAAAAATCTGTAGGA
GGGAATAATTCTTATATTAGGTTGTACTTATAATTGTAGTAGGTTTCTAAAGTG-A-ATA
GCCTC-T-AGTTAATAGAATAATGTAAATAAAGGAAGTTGGTAAAATAGATCTATAATTT
--CGGGAAAAGGATTG--GCTCTAAGGGTTAGG-TATATCGGGTTTTGGGTAGACGCTTT
AGGAGTAGATTGCTATTAGTTGGGTAATTAGCCGGCGGCTTTTAGTAT-TCGGG-TATAG
AAGCCTTTAATAG-ATTTCGGTTGTC-CGGCGTATATTTAATAACCAATTTAGAATTAGT
ATA-AATAGGGGGAATTTAATTGTTTAATTAAAATATAGTATTGCGATAGTTAGAAAGTG
GTGTTAATGTAATGTGATTTTTGCCTAGTGTTTTGAATATTAAAGTGAAGAAATTTAATT
AA-A-TGT-AGGTAA-ATAGTAGGAGTAACTATAATTTTCTTAAGGTAATTAAATACTTC
GTTATTTAATTAGTAATATATATAAATAAATTAATGAGATTCCTATTGTCCCTATTTACT
ATCTAGCGAAACTA-TAGTTAAGGGAACGGGTTTAGTAGAATTAGTGGGGAAAGAAGACC
CTATTAAATTTAATTTTAGTTTAATATTATAAAAAGATATAGGAGGTGTAGAATAGGTAG
GAGCTTCGGCGCCGGTAAAATATTACTATTCTTATTATTTTTTTATTTATTTAATTAAGT
AGGGCTGGA-TTTTT-ATTCAATTTTTAG-TTTTAAAGTCCTTTGTAGGCCGACCTAGGT
TGAAGATATTATTAAGTGGGGAGTTTAGTTGGGGC-GGTACATTTGTTAAATTATAATGT
AGGTGTCCTAAGGGGGGTTTATGGAGAATAGAAATTTTTAGTAGAATAAAAGGGTAAAAG
-TCCCTTTGATTTTGATTTTTAGTGTGAATACAAATTATAAAAGTGTAGCCTATCAATCC
TTTAATCCCTCGAAATTTGAAGTTAGAAGTATTAGAAAAGTTACTATAGGGATAATTGGT
TTATAGCGGCTAAGTATTTATAATAATATTACTTTTTAATCTTTCGATATCGGCTCTTTC
TATTATACCGAAGTAGAATTTAGTAAGCGTTAGATTGTTTACCT-ATTAATAAGGAATGT
AAGTTGGGTTTAGACTATTATAAGATAGGTTAG-TTTTACCCTATTAATAACCTTATTAT
AATAGTAATTGAGTTTAGTATGAGAGGAACTGCTTATTTAGATAATTGGTTTTTATAGTT
GTCCGACTGGGTAGTGCTGCAACGCTACTATTTATTGGATAATAATTGAATACTTTTAAA
TTAGAATCTATATTAGAATACGATAATA-CTTCTAATATATTGTAGACGTATAAAAATAA
AC-TCCGGCTTTATATTTTAATAAACAATT--CTTCCGTTAGCC---TTAAAGT-AGCTA
GTAGTAATTCGCGTATTGTAATTTTAATATACATT-AGATTAAATCCTTTATAGATAATT
TAAATGTACGAAAGGGTCTTATAAGTAGTAGAATAACTTTATTATTACAATTTATTGAAG
GTAAGCCCTCCTTCGCTTAGATTT
>NC_251_CONTIG7.97_6_p
TTAACCTCGGATTAGGTAGGAATACCCGCTGAATTTAAGTATAT-TAATAAGCGGAGGAA
AAAAAATTAATAGGGATTGCCTTAGTAATAGCGAATGAAGCGGTAA-TAGTTTAAATTTG
AAATTTAGCTTC----GA-CCTAAATTGTAATTTATAGAGGAAGCTTTT-AGT-GA-GGC
-A-CC-TTCTAAATCCTTTAGAACAGAGCGTTATAAAGAGTAAAAGCCTTATA--TAGTC
GGATGCTAATCTAATATAAAGCTCCTT-CGATGA--ATT--AAATAGTTTAGGAATATTA
TTTAAA-ATA---GGAAGTAAATTTCTTCTAAAATTAAATACCGGCTAGAGATTGATAGT
ATATAAATAGAGTAATTGAAAGATGAAAAGTATTTTAAAAAGA-GGGTTAAATAGTATAT
GAAATTATTGAAAGGGAAGTATTTGTAATTAGACTTGCGCCGTTCTAATTATTTAGTATT
CTT-ACTAGTA---TATTTAGGACGGTTTAGGCTAGTATTA-ATTTTAGTAGGG-GGATA
AAGGTCTAAGGAACGTAGCTCCTCC--GGGAGTA-TTATAGTCCCGGG---TATAATACC
TTCGCCGGGACTAAGGTTCGCGTATTTATAAGGATATTAGTATAATAGTTATTAATAACC
TGTTTTG-AAATACGGATTAAGGAATTAAAGTTTTATGCGAGTATTTGGGTATAAAATCT
ATATATGTAATAAAAATAAATATAAGTGAGAGCTTC---G-G-T--GTA-TTATCG-ACC
GATTTTAATATATTCGGATAGATTTGAGTAAGAATATTAAACCTTGGACCTAAAAAATAG
TAAACTATACTTAGATAGGGTAAAGCTAGAGGAAACTCTAGTAGAGGCTCGTAGCGGT-T
TTAAC--GTATAAATCGATTATTAAATTTAAGTATGGGGGCGAAAGACTAATTGAATTAT
TTAGT-AGCT-AATTATT-ACCG-AAGTTTCC--CTTAGGATAGTAGTATTATTCTTTAG
TTTTATAAGGTAAAGCGAATGATTAGGGACTCGGGGGCGCTTTTTAACCTTCATCTATTC
TTAAATTTTAAATATATAAGAAACCCTTATTATTTAATTGAATGTAGGTATTTAAATATA
TTAATATTAGTAGGCTATTTTTGGTAAGTAGAACTAGCGATGCGGAATAAACTAAACGCG
GGGTTAAAGTGCTAGAGTAGACGCTTATTAAATACTATAAAAGGTATTAGTATATTTTAA
TAGTAGGACGGTGGCTATAGAAGTCGGAATCC--GTTAAGGACTATATAATAATTTACTT
ACTAAATATACTAGCCTTGAAAATAGATAGCGCTTAAGTATCCTACCTATACTCCGCCCT
TAGGG-TAGAA-ATAATGCCC-TAAGGAG-TAGGCGGCTATGGAGGTTAGTAATAAAGTT
TAGGGCGTGAGCCCGGGTCGAACGGCCTCTAGTATAGATCTTAGTAGTAGTAGCAAATAT
TTTAATAAGAATTTGAAGG-ACCGAAGTGGGG-AAA-GGTTCTATATAAATAG-CG-GTT
GGATATAGG-TTAGTCGATTC-TAAGCTATAGGGAAGTTCTATTTT-AAAGGGGTACTTA
TACCCCGTATAGCGAAAGGGAAGC-CGGTTAATATTCCGGTACTTAGATATAGGTTTTGT
ATAGTAATGCAACTAAATGTAGAGACGATAGCGGA-GGCCCCGGGTA-GAATTCTCTTTT
CTTCTTAACGGTCTATTACTTTAAAAATAATTTATTTAGAGATAGGGTTTAATGGCCGGA
AGAGCCCGATACTTCTATTAGGTCCGGTACGCTCTCAATGTCCTTTAAAAATCCGCGGGA
GGGAATAATTCTTACGCTAGGTCGTACTTATAACTGTAGCAGGTCTCTAAGGTA-A-ATA
GCCTC-T-AGTTAATAGAATAATATAGATAAAGGAAATTGGTAAAATAGATCTGTAACTT
--TAGGAAAAGGATTG--GTTCTAAGGGTTGGG-TACGTTGGGCTTTAGGCAAACGCCTT
AGGAGTAGATCGCTACTAGCCGGGTAACTGGCCGGCGGCTTTTAGTAT-CTGGG-TATAG
AAGCTTTTAATAG-ACTTCGGTCGTC-CGGCGTATATTTAATAACTAACTTAGAATTAAT
ACG-GATAGGGGGAATTTAATTATCTAATTAAAATATAGTATTATAATGGCTAAAAAGTG
GTATTAACGTAATGTGATTTTTGCCTAGTGCTTTGAATGTTAAAGTGAAGAAATTCAACT
AA-G-CGC-GGGTAA-ATAGTGGGAGTAACTATAATTCTTTTAAGGTAGTTAAATGCTTC
GTTATTTAATTAGTAATGCGTATAAATAGATTAATAAGATTCCTACTATCCCTATCTATT
ATTTAGCGAAATTA-TAATTAAGGGAACGGGTTTGGTAGAATTAGCGGGGAAAGAAGACC
CTATTGAATTTAATTCTAGTTTAATATTGTAAAAAGATATAGGAGGTGTAGAATAGGTGG
GAGCTTCGGCGCCGGTGAAATACTACTACTCCTATTGTTTTTTTACTTATTTAATTAAGT
AGGGCTGGA-TTTTC-GTTTAATTTCTAA-TTTTAAGGTCCTTCGCGGGCCGACCCAAGT
TAAAGATATTATTAGGTAGGGAGTTTGGCTAGGGC-GGTACATTTATTAAACTATAACGT
AGGTGTCCTAAGGGGGGCTTATAGAGAATAGAAATCTCTAGTAGAATAAAAGGGTAAAAG
-TCCCTTTAATTTTGATTTTCAATGTGAATACAAACTATAAAAGTATAGCCTATCGATCC
TTTAGTCCCTCGAAATTTAAGGCTAGAGGTGCCAGAAAAATTACTATAGGGATAATTAGT
TTGTAGTGGCTAAACGTTTATAGCGACGTCGCTTTTTAATCCTTCAATATCGGCTCTTCC
TATTATACCGAAGTAGAATTCGGTAAGCGTTAGATTGTTTACTT-ATTAATAGGGAACGT
GAGTTGGGTTTAGACTGTTGTAAGATAGGTTAG-TTTTACCCTACTAATAACCTTATTGT
AATAGTAATTAAATTTAGTACGAGAGGAACTGCTTATTTAAATAATTAGTTTTTACGGTT
ATCCAACCGGGTAGTACCGCGACGCTACTATCTGTTAAATAATGGCTAAACGCCTCTAAA
TTAAAATCTATACCAGAACACAATAATA-CCTCCAGCATATTATAAACGTATAAGAATAA
AC-TCCGGCCTCGTATTTTAGCAAGCGATT--CCTCCGTTAGCC---TTAAAGT-AGCCA
GCGGTAATTCGCGTATTGTAATTTTAACACGCGCT-AGATTAAATCCTTTGCAAACGACT
TAAATGTACGAAAAGGTCCTATAAGTAGTAGAGTAGCTTTATTATTACAATCTGCTGAGG
GTAAGCCCTCCTTCGCCTAAATTT
>GG_supercont1.112_5_f
TTGACCTCGGATCAGGTAGGAATACCCGCTGAACTTAAGCATAT-CAATAAGCGGAGGAA
AAGAAACCAACAGGGATTGCCCCAGTAACGGCGAGTGAAGCGGCAA-CAGCTCAAATT-G
AAATCTGGCCCC---AGG-CCCGAGTTGTAATTTGCAGAGGATGCTTTT-GGC-GC-GGT
-G-CC-TTCCGAGTTCCCTGGAACGGGACGCCATAGAGGGTGAGAGCCCCGTACG--GTT
GGACACCAAGCCTCTGTAAAGCTCCTT-CGACGA--GTC--GAGTAGTTTGGGAATGCTG
CTCAAA-ATG---GGAGGTATATT-CTTCTAAAGCTAAATAT-GGCCAGAGACCGATAGC
GCACAAGTAGAGTGATCGAAAGATGAAAAGCACTT-GAAAAGA-GGGTTAAACAGCACGT
GAAATTGTTAAAAGGGAAGCGCTTGTGACCAGACTTGCGCCCGGTGAATCA-CCAGC--T
CTC-GCGGCTGGGGCACTTCGCC-GGCACAGGCCAGCATCA-GCTCGC-GTCGG-GGACA
AAAGCTTGGGGAACGTAGCTCTCTTCGGGGAGTG-TTATAGCCCCTTG---CATAATACC
CTTCGGCGGGCTGAGGTACGCGT-TC-GCAAGGATGCTGGCGTAATGGTCATCAGCGACC
CGTCT-G-AAACACGGACCAAGGAGTCAACCTTATGTGCGAGTGTTTGGGTGTCAA-CCC
CTACGCGTAATGAAAGTGAACGCAGGTGAGAGCTTC---G-G-C--GCA-TCATCG-ACC
GATCCTGATGTTCTCGGATGGATT-GAGTAAGAGCATATAGGGTTGGACCCGAAAGAAGG
TGAACTATGCGTGTATAGGGTGAAGCCAGAGGAAACTCTGGTGGAGGCTCGCAGCGGT-T
CTGAC--GTGCAAATCGATCGTCAAATATGCGCATGGGGGCGAAAGACTAATCGAACCTT
CTAGT-AGCT-GGTTTCC-GCCG-AAGTTTCC--CTCAGGATAGCAGTGTTGAACTC-AG
TTT-ATGAGGTAAAGCGAATGATTAGGGACTC-GGGGCGCTATATAGCCTTCATCCATTC
TCAAACTTTAA-TATGTAAGAAGCCCTTGTTACTTAATTGAACGTGGGCATTCGAATGTA
TCAACACTAGT-GGCCATTTTTGGTAAGCAGAACTGGCGATGCGGGATGAACCGAACGCG
AGGTTAAGGTGCCAGAGTAGTCGCTCATCAGACAC-ACAAAAGGTGTTAGTACATCT-GA
CAGCAGGACGGTGGCCATGGAAGTCGGAATCC--GCTAAGGACTGTGTAACAACTCACCT
GCCGAATGTACTAGCCCTGAAAATGGATGGCGCTCAAGCGACTCACCCATACCTCGCCCT
CAGTG-TAGAA-ACGATGCGC-TGAGGAG-TAGGCGGACGTGGAGGTCAGTGACGAAGCC
TAGGGCGTGAGCCCGGGTAGAACGGCCTCTAGTGCAGATCTTGGTGGTAGTAGCAAATAC
TTCAATGAGAACTTGAAGG-ACCGAAGTGGGG-AAA-GGTTCCATGTGAACAG-CG-GTT
GGACATGGG-TTAGTCGATCC-TAAGCCATAGGGAAGTTCCGTT-C-AAAGGGGCACTTG
TGCCC-GTATGGCGAAAGGGAAGC-CGGTCAATATTCCGGCACCTGGATGTGGGTTT-GC
GCGGCAACGCAACTGAACGCGGAGACGACGGC-GG-GGCCCCGGGCA-GAGTTCTCTTT-
CTTCTTAACGGTCTATCACCCTGAA-TCGGTTTGTCCGGAGCTAGGGTTTAACGGCCGGA
AGAGCCCAGCACTTCTGTTGGGTCCGGTGCGCTCTCGACGTCCCTTGAAAATCCGCGGGA
AGGAATAATTCTCACGCCAGGTCGTACTCATAACCGCAGCAGGTCTCCAAGGTG-A-ACA
GC-TC-T-GGTTGATAGAACAATGTAGATAAGGGAAGTCGGCAAAACAGATCCGTAACTT
--CGGGATAAGGATTG--GCTCTAAGG-TTGGG-TACGTTGGGCTTTAGGCGGACGGCCC
GGGAGCAGGTCGC-ACTAGCCGGGCAACCGGCCGGAGGCTTCCAGCAT-CTGGG-TTCTG
ACGCCTTTAGCAG-GCTTCGGCCGTC-CGGCGTACGATTAACAACCAACTTAGAACTGGT
ACG-GACAAGGGGAATCTGACTGTCTAATTAAAACATAGCATTGCGATGGCCAGAAAGTG
GTGTTGACGCAATGTGATTTCTGCCCAGTGCTCTGAATGTCAAAGTGAAGTAATTCAACC
AA-G-CGC-GGGTAA-ACGGCGGGAGTAACTATGACTCTCTTAAGGTAGCCAAATGCCTC
GTCATCTAATTAGTGACGCGCATGAATGGATCAACGAGATTCCCACTGTCCCTATCTACT
ATCTAGCGAAACCA-CAGCCAAGGGAACGGGCTTGGCAGAATCAGC-GGGAAAGAAGACC
CTGTTGAGCTTGACTCTAGTTTGACATTGTGAAAAGACATAGGAGGTGTAGAATAGGTGG
GAGCTTCGGCGCCGGTGAAATACCACTACTATTGTT--TTTTTTACTTATTCAATGAAGC
-GGGCTGGA-TTTAC-GTCCAACTTCTGG--TTTAAGGTCCTTCGCGGGCCGACCCGGGT
TGAAGACATTGTCAGGT-GGGAGTTTGGCTGGGGC-GGCACATCTGTTAA-CCATAACGC
AGGTGTCCTAAGGGGG-CTCATGGAGAACAGAAATCTCCAGTAGAACAAA-GGGTAAAAG
-TCCCCTTGATTTTGATTT-CAGTGTGAATACAAACCATGAAAGTGTGGCCTATCGATCC
TTTAGTCCCTCGAAATTTGAGGCTAGAGGTGCCAGAAAAGTTACCACAGGGATAACTGGC
TTGTGGCGGCCAAGCGTTCATAGCGACGTCGCTTTTTGATCCTTCGATGTCGGCTCTTCC
TATCATACCGAAGCAGAATTCGGTAAGCGTTGGATTGTTCACCC-ACTAATAGGGAACGT
GAGCTGGGTTTAGACCGTCGTGAGACAGGTTAG-TTTTACCCTACTGATGACCTCGTCGC
AATGGTAATTGAGCTTAGTACGAGAGGAACCGCTCATTCAGATAATTGGTTTT-GCGGCT
GTCCGACCGGGCAGTGCCGCGACGCTACCATCTGCTGGATAATGGCTGAACGCCTCTAAG
TCAGAATCCATGCCAGAACGCGACGATA-CCTCCCGCACG-TACAGACGGACACGAATAG
GC-TTCGGCTTAGCGTCTTAGCAGGCGATT--CCTC-ACT-GCTC--TCGAAGC-G-AGT
AGTGTATTTCGCGAATTGTAATTTCAGCACGAGC--GGGTCAAATCCTT-GCAGACGACT
TAGATGTGCGAAAGGGTCCTGTA-GCAGTAGAGTAGCCTTGT-G-TACGATCTGCTGAGG
GTAAGCC-TCCTTCGCCTCGATTT
>GG_supercont1.112_2_p
TTAACCTTAGATTAGGTAGGAATACCTACTAAACTTAAGTATAT-TAATAAGCAGAGGAA
AAGAAACTAATAGGGATTGCCCTAGTAACAGCAAGTAAAGCGGTAA-CAGCTTAAATTTA
AAATCTAGCCCT---AGG-CCTAAGTTATAATTTGTAGAGGATGCTTTT-AGC-GT-AGT
-G-CC-TTCTAAGTTCCCTAGAACAGGACGCTATAGAGGGTAAGAGCCCTATATA--GTT
AGACACTAAGCCTCTATAAAGCTCCTT-TAATAA--GTT--AAGTAGTTTAGGAATACTG
CTTAAA-ATA---GGAGGTATATTTCTTCTAAAGCTAAATATTAGCTAGAGACTAATAGC
GTATAAGTAGAGTAATTAAAAGATAAAAAGCACTTCAAAAAGA-GGGTTAAACAGTATGT
AAAATTATTAAAAGGGAAGCGCTTATGACTAGACTTACGCCTAGTAAATCACCTAGC--T
CTT-ATAGCTAGGGCACTTTACT-AGCACAGGCTAGCATTA-GCTTGCCGTTAG-GGACA
AAAGCTTAGGGAACGTAGCTCTCTTTAGGGAGTG-TTATAGCCCCTTA---TATAATACC
CTTTAGCAGGCTAAGGTACGCGT-TC-GTAAGGATGCTAGCGTAATAGTTATTAGCGACC
TGTCTTA-AAACATAGACCAAGGAGTTAACCTTATATGTAAGTGTTTAGGTGTTAAACCC
CTATACGTAATAAAAGTGAACGCAGGTGAGAGCTTT---A-G-C--GTA-TTATCG-ACC
AATCCTAATGTTCTTAGATAGATTTAAGTAAGAGCATATAGGGTTAGACCTAAAAGAAGG
TAAACTATACGTATATAGGGTAAAGCTAGAGGAAACTCTAGTAGAGGCTTATAGCAGT-T
CTAAC--ATGTAAATTAATTGTTAAATATACGTATAGGGGCAAAAGACTAATTAAACCTT
CTAGT-AGCT-AGTTTCT-GCTA-AAGTTTCC--CTTAGGATAGTAGTATTAAACTT-AG
TTTTATAAGGTAAAGTAAATAATTAGGGACTTAGAGGCGCTATATAGCCTTTATCTATTC
TTAAACTTTAAATATATAAGAAGCCCTTATTACTTAATTAAACGTAGGTATTTAAATATA
TTAACACTAGTAGGCTATTTTTAGTAAGCAGAACTAGCGATACAGGATAAACTAAACGCG
AGGTTAAGGTGCTAAAGTAGTTACTTATTAGACACTACAAAAGGTGTTAGTACATCTTAA
CAGTAAGATAGTGGCTATAGAAGTCAGAATCC--GCTAAGGACTATATAATAACTTACCT
ACTAAATATACTAGCCCTAAAAATAGATGGCGCTTAAGTAACTTACCTATACCTTACCCT
TAGTG-TAGAA-ATAATACGC-TAAGGAG-TAGGCAGACGTAGAGGTTAGTAATAAAGCC
TAGGGCGTAAGCCTAAGTAGAACAGCCTCTAGTGTAAATCTTAGTAGTAGTAGTAAATAC
TTTAATAAGAACTTAAAGG-ACTAAAGTAGGG-AAA-GGTTCTATATAAATAG-CA-GTT
AGATATAGG-TTAGTTAATCC-TAAGCTATAGGGAAGTTCTGTTTT-AAAGGGGTACTTA
TGCCCTGTATAGCAAAAGGGAAGC-TAGTTAATATTCTGGCACCTAGATATGGGTTTTAC
GTAGCAACGTAACTAAACGTGGAGATAACGGCGGG-GGCCCTAGGCA-GAGTTCTCTTTT
CTTCTTAACAGTTTATTACCTTAAAATTAGTTTGTCTAGAGCTAGGGTTTAACAGCTAGA
AGAGCCTAGCACTTCTGTTAGGTCTAGTGTGCTCTTAACGTCTCTTAAAAATCTGCAGGA
AGGAATAATTCTTACGCTAGGTTATACTTATAACTGCAGTAGGTCTCTAAGGTA-A-ATA
GCCTC-T-AGTTAATAGAATAATATAGATAAGAGAAGTTAGCAAAACAGATCTATAACTT
--TAGGATAAGGATTA--GCTCTAAGGGTTAGG-TACGTTAGGCTTTAGGCGGACGGCCT
GGGAGTAGGTCGCCACTAGCTAGGTAACTGGCTAGAGGCTTCTAGTAT-TTAGG-TTCTA
ACGCCTTTAGCAG-GCTTTAGCTGTC-TGGCGTATAATTAATAACTAACTTAGAACTAGT
ATA-GATAAGGGGAATCTAACTATCTAATTAAAACATAGTATTATAATAGCTAGAAAGTG
GTGTTAACGTAATATAATTTCTACTTAGTGCTCTAAATATTAAAGTAAAGTAATTTAACT
AA-G-CGT-AGGTAA-ATAGCAGGAGTAACTATAACTCTCTTAAGGTAGCTAAATACCTT
ATTATCTAATTAGTAATACGTATAAATAGATTAACAAGATTCCTACTGTCCCTATCTACT
ATTTAGCAAAACTA-TAGCTAAGGGAATAGGCTTAGTAGAATTAGTAGGGAAAGAAGACC
CTGTTAAGCTTGACTCTAGTTTAATATTATAAAAAGATATAGGAGGTGTAGAATAGGTAG
GAGCTTGAGCGCTAGTGAAATACTACTACTCCTATTGTTTTTTTACTTATTTAATAAAGC
AGGGCTAGA-TTTAT-GTCTAACTTCTGG-TTTTAAGGTCCTTTACAGGCTAACCTAGGT
TAAAGACATTATTAGGTAGGGAGTTTAGCTAGGGC-GGCATATCTATTAAACTATAACGT
AGGTGTCCTAAGGGGGGCTTATAGAGAATAGAAATCTCTAGTAGAACAAAAGGGTAAAAG
-TCCCCTTAATTTTGATTTTTAGTGTAAATATAAACTATAAAAGTGTGGCCTATTAATCC
TTTAGTCCCTTGAAATTTAAGGCTAGAGGTGCTAGAAAAGTTACTATAGGGATAACTAGC
TTGTGGCAGCTAAGCGTTTATAGCGACGTTGCTTTTTAATCCTTTAATATTAGCTCTTCT
TATTATACTAAAGCAGAATTTAGTAAGCGTTAGATTGTTTACCT-ACTAATAAGGAACAT
AAGCTAGGTTTAGACTGTTATAAGATAGGTTAG-TTTTACCTTACTAATAACCTTGTTAT
AATAGTAATTAAGCTTAGTACAAGAGGAACTACTTATTTAGATAATTAGTTTTTATAGCT
GTCTAACTAGGTAGTGCTATAACGCTACTATCTGCTAGATAATAGCTAAACGCCTCTAAG
TTAGAATCTATACTAGAACGTAACGATA-CTTCCTGCACG-TATAGACAGACATAAATAG
GC-TTTAGCTTAGCGTCTTAGCAGGCAATT--CCTTTACT-GCTT--TTAAAGT-AAGTA
GTAGTATTTTACGAATTATAATTTTAGCATAAGC-AGGGTTAAATCCTTTGCAGATAACT
TAGATATGTAAAAGGGTCCTGTAAGCAGTAGAGTAGCCTTGTTATTACGATCTGCTAAGG
GTAAGCCCTCCTTTGCCTTAATTT
>GG_supercont1.112_3_p
TTAACCTTAGATTAGGTAGGAATACCTACTAAACTTAAGTATAT-TAATAAGCAGAGGAA
AAGAAACTAATAGGGATTGCCTTAGTAACGGCGAGTGAAGCGGTAA-CAGCTTAAATTTA
AAATCTGGCCCT---AGG-CCTAAGTTATAATTTGTAGAGGATGCTTTT-AGC-GC-GGT
-G-CC-TTCTAAGTTCCCTAGAACGGGACGCTATAGAGGGTAAGAGCCCTATACG--GTT
AGACACTAAGCCTCTATAAAGCTTCTT-TAATAA--GTT--AAGTAGTTTAGGAATACTG
CTTAAA-ATA---GGAGGTATATTTCTTCTAAAGCTAAATATTAGCTAGAGACTAATAGC
GCATAAGTAAAGTAATTAAAAGATAAAAAGCACTTTAAAAAGA-GGGTTAAACAGTATGT
AAAATTATTAAAAGGGAAGCGCTTATGACTAGACTTACGCCTAGTAAATTACCTAGC--T
CTT-GCGGCTAGGGCACTTTGCT-AGTATAGGCTAGTATTA-GCTTGCTGTTAG-GGATA
AAAGCTTAGGGAACGTAGCTCTCTTTAGGGAGTG-TTATAGCCCCTTA---TATAATACC
TTTTAGCAGGCTAAGGTATACGT-TT-ATAAGGATGCTAGCGTAATAGTTATTAGCGACC
TGTCTTA-AAACACAGACCAAGGAGTTAACCTTATGTGCAAGTGTTTAGGTGTTAAACCC
TTATGCGTAATAAAAGTGAATGCAGGTAAGAGCTTT---A-G-C--GTA-TTATTA-ACT
AATCTTAATGTTCTTAGATGGATTTAAGTAAGAGTATATAGGGTTAGACCTAAAAGAAGG
TGAACTATGCGTGTATAGGGTGAAGCTAGAGGAAACTCTAGTAGAGGCTTATAGCGGT-T
CTAAC--GTATAAATTAATTGTTAAATATACGTATAGGGGCAAAAGACTAATTAAACCTT
CTAGT-AGCT-GGTTTTT-ACTA-AAGTTTCC--CTTAGGATAGCAGTATTAAACTT-AG
TTTTATAAGGTAAAGCAAATAATTAGGGACTTAGGGGCGCTATATAGCCTTTATTTATTC
TTAAACTTTAAATATATAAGAAGCCTTTATTACTTAATTAAACGTAGGTATTTAAATATA
TTAACACTAGTAGGCTATTTTTAGTAAGTAGAACTAGCGATGCAGGATGAACTAAACGCG
AGGTTAAGGTGCTAGAGTAGTTACTTATTAGACACTATAAAAGGTGTTAGTATATCTTAA
CAGCAGGATAGTAGCTATAGAAGTTAGAATCT--GCTAAGGACTGTGTAATAACTTACCT
GCTAAATATACTAGCCCTAAAAATAGATAGCGCTTAAGTAACTTACCTATACCTTACCTT
TAGTG-TAGAA-ACAATACGC-TAAGGAG-TAGGTAGACGTAGAGGTTAGTGACAAAGCC
TAGGGCGTAAGCCTAGGTAGAACGGCCTCTAGTGTAGATCTTAGTAGTAGTAGTAAATAC
TTTAATAAGAACTTAAAGG-ACTAAAGTAGGG-AAA-GGTTCTATATAAACAG-CG-GTT
AGATATAGG-TTAGTTAATCC-TAAGCTATAGGGAAGTTCCGTTTT-AAAGAGGCACTTA
TGCCCTGTATAGCAAAAAAGAAGC-CAGTTAATATTCTAGCACCTAGATATAGGTTTTGC
GCGGCAACGTAACTAAACGTGGAGATAACGGCAAG-GGCCTTAGGTA-GAGTTCTTTTTT
CTTCTTAACAGTCTATTACCTTGAAATCGGTTTGTCTAGAGCTAGGGTTTAACGGCCGGA
AGAGCCTAGCACTTCTGTTAGGTCCGGTGCGCTCTTAACGTCCCTTAAAAATCCGTAGGA
AGGAATAATTCTTACGCTAGGTCGTACTTATAACTACAGCAGGTCTCTAAGGTA-A-ACA
GCCTC-T-AGTTAATAGAATAATATAGATAAGGGAAGTTAGTAAAATAGATCTATAACTT
--TAGGATAAGGATTA--GCTCTAAGGGTTAGG-TACGTTAGGCTTTAGGCGGACGGCCT
GGGAGTAGGTTACTACTAGCTAGGTAACTAGCTAGAGGCTTTTAGTAT-CTAGG-TTCTA
ACGCCTTTAGTAG-GCTTTAGCCGTC-TAGCGTACGATTAATAACTAACTTAGAACTAGT
ACA-GACAAGGGAAATCTAACTATCTAATTAAAATATAGTATTACAATAGCTAGAAAGTA
GTATTAACGTAATGTAATTTCTGCCTAGTGCTCTAAATATTAAAGTAAAGTAATTTAACT
AA-G-CGT-AGGTAA-ACAGCAGGAGTAACTATAACTCTCTTAAGGTAGCTAAATGCCTT
ATTATCTAATTAGTAACGTGTATAAATAGATTAATAAGATTCCTACTGTCCTTATTTACT
ATCTAGCGAAACTA-TAGCTAAGGGAATAGGCTTAGCAGAATTAGTGGGAAAAGAAGACC
CTATTAAGCTTAACTTTAGTTTAATATTATAAAAAGATATAGGAGGTGTAGAATAGGTAG
GAGCTTTAGCGCTAGTAAAATACTACTACTCCTATTGTTTTTTTACTTATTTAATAAAGT
AAGGCTAGA-TTTAC-GTCTAACTTCTAG-TTTTAAGGTCCTTTACGGGCTAACCTAGGT
TAAAGATATTATTAGGTAGGGAGTTTAGCTAGGGC-GGTATATCTATTAAACTATAACGC
AGGTGTCCTAAGGGGGGCTTATAGAGAATAGAAATCTCTAGTAGAATAAAAGGGTAAAAG
-TCCTTTTAATTTTGATTTTTAGTGTAAATATAAACTATGAAAGTGTGGCTTATTAATTC
TTTAGTCTCTTAAAATTTAAGGCTAGAGGTACTAGAAAAGTTACTATAGGGATAACTGGC
TTATAGCGGCTAAGCGTTTATAGCAATGTCGCTTTTTAATTCTTTAATATTAGCTCTTCT
TATTATACTAAAGCATAATTTAGTAAGCGTTAGATTGTTTACCT-ACTAATAAGGAACGT
AAGCTAGGTTTAGACTATCATAAGACAGGTTAG-TTTTACCTTACTAATAACCTTGTTGT
AATAGTAATTAAGCTTAGTATAAGAGGAACTGCTTATTTAGATAATTAGTTTTTGCGGCT
GTCTAACTAGGTAGTGCTATAACGCTACTATCTGCTAGATAATAGCTAAACGCCTCTAAG
TTAGAATCTATACTAGAATATAATAATA-CCTCCTATACG-TACAGACAGACATAAATAG
GC-TTTAGCTTAGCGTCTTAGCAGGTAATT--CTTCTACT-GCTC--TTAAAGC-AAGTA
GTGGTATTTTGCGAATTATAATTTTAGCACAAGC-GGGGTTAAATCCTTTACAGACGACT
TAGATATATAAAAGGGTCCTGTAAGTAGTAGAGTAGCCTTGTTATTATAATCTGCTAAAG
GTAAGCCCTCCTTTGCCTTAATTT
>GG_supercont1.248_p
TTAACCTTAGATTAGGTAGGAATACCTACTAAACTTAAGTATAT-TAATAAGTAGAGGAA
AAGAAACTAATAGGGATTACCTTAGTAATAGTAAGTAAAGTAGTAA-TAGCTTAAATTTA
AAATCTAGCCTT---AGG-CCTAAGTTATAATTTATAAAAAATACTTTT-AGC-GT-AGT
-A-CC-TTCTAAGTTCCCTAGAATAGGACGCTATAGAGGGTAAGAGCCCTATATA--GTT
AGACACTAAGCCTCTGTAAAGCTCCTT-TAACGA--GTT--AAGTAGTTTAGGAATACTG
CTTAAA-ATA---GGAGGTATATTTCTTCTAAAGCTAAATATTAGCTAGAGACTAATAGC
GTATAAGTAGAGTGATTAAAAGATAAAAAGCACTTTAAAAAGA-GGGTTAAACAGCATAT
AAAATTGTTAAAAGGGAAGCGCTTATAACTAGACTTACGCCTAGTGAATCACCTAGC--T
CTT-ACAGCTAAGGCACTTTACT-AGTATAGGCTAGTATTA-GCTTACTATTAG-GGATA
AAAGCTTAGGGAACGTAGCTCTCTTTAGGGAGTG-TTATAGCCTCTTA---TATAATACC
CTTTAGCAGGCTAAGGTATATAT-TT-ATAAAGATACTAGTATAATAGTTATTAGTAACT
TATCTTA-AAACACAGACTAAGGAGTTAACCTTATATATAAGTGTTTAGGTGTTAAACCT
TTATATATAATAAAAGTAAATATAGGTAAAAGCTTT---A-G-C--GTA-TTATTA-ACT
AATCCTAATGTTCTTAGATAGATTTAAGTAAAAGTATATAGGGTTAGACCTAAAAGAAGG
TAAACTATATATATATAAAGTAAAGCTAAAGGAAACTTTAGTGGAGGCTTGTAGCGGT-T
CTGAC--GTGTAAATTAATTATTAAATATACGTATAGGGGCAAAAGACTAATTAAACCTT
TTAGT-AGCT-AGTTTCT-GCTA-AAGTTTCC--CTTAGGATAGTAGTGTTAAACTT-AG
TTTTATAAGGTAAAGTAAATAATTAGGGACTTAGGGGCGCTATATAGCCTTTATCTATTC
TTAAACTTTAAATATATAAGAAGCCTTTATTACTTAATTAAATATAGGTATTTAAATATA
TTAACACTAGTAGGCTATTTTTAGTAAGTAGAACTAGTAATATAAGATAAACTAAACGTA
AGGTTAAGGTGCTAGAGTAGTTACTTATTAGACACTATAAAAGGTGTTAGTATATCTTAA
TAGTAGGATAGTAGCTATAGAAGTTAGAATCT--GCTAAGGACTATATAACAACTTACCT
ACTAAATATACTAGCCTTAAAAATAGATAGCGCTTAAGCGACTTACTTATACCTTACCTT
TAGTG-TAGAA-ATAATACGC-TAAGGAG-TAGGCAGACGTAGAGGTTAGTAACGAAGCC
TAGGGCGTAAGCCTAAGTAGAACGGCCTCTAGTGTAGATCTTAGTGGTAGTAGTAAATAC
TTTAATAAGAACTTAAAGG-ACTAAAGTAGGG-AAA-AGTTCTATATAAATAG-CA-GTT
AGATATAGG-TTAGTTAATCC-TAAGCTATAAGGAAGTTCTATTTT-AAAGGGGCACTTA
TGCCCTATATAGTAAAAAGGAAGC-TAGTTAATATTCTAGTACCTAGATATAGGTTTTAC
GCAGTAACGTAACTAAACGTAGAGATAACAGCAGG-GGCCCTAGGTA-GAGTTCTCTTTT
CTTCTTAATAGTCTATTACCTTAAAATTAGTTTGTCTAGAGCTAGGGTTTAACAGCTAGA
AGAGCCTAGCACTTCTGTTAGGTCTAGTGCGCTCTTAATGTCTCTTAAAAATCTATAGGA
AGGAATAATTCTTACGCTAGGTCGTACTTATAACTACAGCAGGTCTCTAAGGTA-A-ACA
GCCTT-T-AGTTAATAGAATAATATAGATAAGGGAAGTTAGTAAAACAGATCTGTAACTT
--TAGGATAAGGATTA--GCTCTAAGGGTTAGG-TACGTTAGGCTTTAGGTAGATAGCCT
AGAAGTAGGTTACTACTAGCTAGGTAACTAGCTAGAGGCTTCTAGTAT-CTAGG-TTCTA
ACGCCTTTAGTAG-GCTTTAGCTATC-TAGCGTATAATTAATAACTAACTTAGAACTAGT
ATA-GACAAAGGGAATCTAACTGTCTAATTAAAATATAGTATTGTGATAGCTAGAAAGTG
GTGTTAACGTAATGTGATTTCTGCCTAGTGCTCTAAATATTAAAGTAAAGTAATTTAACT
AA-G-CGT-AGGTAA-ATAGCAGGAGTAACTATAACTCTCTTAAGGTAGCTAAATACCTT
ATTATCTAATTAGTAATACGTATAAATAGATTAATAAGATTCCTACTGTCCTTATCTACT
ATCTAGTAAAACTA-CAGCTAAGGGAATAGGCTTAGTAGAATTAGTAGGGAAAGAAGACC
CTGTTAAGCTTAACTTTAGTTTAATATTATAAAAAGACATAAGAGGTGTAGAATAGGTAG
GAGCTTTAGCGCTAGTAAAATACTACTACTCCTATTATTTTTTTACTTATTTAATAAAGC
AGGGCTAGA-TTTAC-GTCTAACTTCTAG-TTTTAAGGTCCTTTATAGGCTAACCTAGGT
TAAAGACATTATTAGGTAGGGAGTTTAGCTAGGGC-GGTATATCTGTTAAACTATAACGC
AGGTGTCCTAAGGGGGGCTTATAGAGAATAGAAATCTCTAGTAGAATAAAAAGGTAAAAG
-TCCTCTTAATTTTAATTTTTAGTGTAAATATAAACTATAAAAGTATAGCTTATTAATCC
TTTAGTCCCTTAAAATTTAAGGCTAGAGGTGCTAGAAAAGTTACTATAAGGATAACTAGC
TTATAGTAGCTAAGTGTTTATAGTGACGTTGCTTTTTAATCCTTTAATATTAGCTCTTCT
TATTATACTAAAGCAGAATTTAGTAAGCGTTAGATTGTTTACCT-ACTAATAAGGAACAT
AAGCTAGGTTTAGACTGTTATAAGATAGGTTAG-TTTTACCTTACTAATAACCTTGTTAT
AATAGTAATTAAGCTTAGTACAAGAGGAACTACTTATTTAGATAATTAGTTTTTATAGCT
GTCTAACTAGGTAGTGCTATAACGCTACTATCTGCTAGATAATAGCTAAACGCCTCTAAG
TTAGAATCTATACTAGAACGTAACGATA-CTTCCTGTACG-TATAGACAGACATAAATAG
GC-TTTAGCTTAGCGTCTTAGCAGGCAATT--CCTCTACT-GCTT--TTAAAGT-AAGTA
GTAGTATTTTATAAATTATAATTTTAGCATAAGC-AGGGTTAAATCCTTTGCAGATAACT
TAGATATGTAAAAGGGTCCTGTAAGCAGTAGAGTAGCCTTGTTATTACGATCTGCTAAGG
GTAAGCCCTCCTTTACCTTAATTT
>LM_SuperContig_19_7_f
TTGACCTCGGATCAGGTAGGGATACCCGCTGAACTTAAGCATAT-CAATAAGCGGAGGAA
AAGAAACCAACAGGGATTGCCCTAGTAACGGC-AGTGAAGCGGCAA-CAGCTCAAATTTG
AAATCTGGCTCTTTTAGGGTCCGAGTTGTAATTTGCAGAGGGCGCTTT--GGC-GTTGGC
-A-GCGGTCCAAGTTCCTTGGAACAGGACGTCACAGAGGGTGAGAATCCCGTACGTGGTC
GCTGGCCTTCGCCGTGTAAAGCCCCTT-CGACGA--GTC--GAGTTGTTTGGGAATGCAG
CTCTAA-ATG---GGAGGTAAATTTCTTCTAAAGCTAAATACTGGCCAGAGACCGATAGC
GCACAAGTAGAGTGATCGAAAGATGAAAAGCACTTTGGAAAGA-GAGTCAAATAGCACGT
GAAATTGTTGAAAGGGAAGCGCTTGCAGCCAGACTTGCCTGTAGTTGCTCATCTGGGCTT
TTG----TCCAGTGCACTCTTCTACAGGCAGGCCAGCATCA-GTTTGGGCGGTT-GGATA
AAGGTCTCTGTCACGTACCTCCCTTCGGGGAGGCCTTATAGGGGAGAC---GACATGCAA
CCAGCCTGGACTGAGGTCCGCGCATCTGCTAGGATGCTGGCGTAATGGCTGTAAGCGGCC
CGTCTTG-AAACACGGACCAAGGAGTCTAACATCTATGCGAGTGTTTGGGTGTCAAGCCC
GGACGCGTAATGAAAGTGAACGGAGGTGGGAACCCTTTTA-G-GGTGCA-CCATCG-ACC
GATCCTGATGTCTTCGGAAGGATTTGAGTAAGAGCATGGCTGTTGGGACCCGAAAGATGG
TGAACTATGCTTGAATAGGGTGAAGCCAGAGGAAACTCTGGTGGAGGCTCGCAGCGGT-T
CTGAC--GTGCAAATCGATCGTCAAATTTGGGCATAGGGGCGAAAGACTAATCGAACTAT
CTAGTGAGCTGAGTTCCTCGCCGTAAGTTTCCTGCTCAGGATAGCAGTAACGTATTC-AG
TTTTATGAGGTAAAGCGAATGATTAGAGGCCTGGGGG-TTGAAACAACCTTCACCTATTC
TCAAACTTTAAATATGTAAGAAGTCCTTGTTACTTGATTGAACGTGGACACTTGAATGTA
CCGTTACTAGTGGGCCATTTTTGGTAAGCAGAACTGGCGATGCGGGATGAACCGAACGCG
GGGTTAAGGTGCCAGAATGCACGCTCATCAGACACCACAAAAGGTGTTAGTTCATCTAGA
CAGCAGGACGGTGGCCATGGAAGTCGGAATCCATGCTAAGGAGTGTGTAACAACTCACCT
GCCGAATGAACTAGCCCTGAAAATGGATGGCGCTCAAGCGTGTTACCCATACCCCGCCGC
CGGGG-CAAGA-TTTAAGCCC-CGGCGAG-TAGGCAGGCGTGGAGGCTCGTGACGAAGCC
TTGGGGGTGACCCCGGGTAGAACGGCCTCTAGTGCAGATCTTGGTGGTAGTAGCAAATAC
TCAAATGAGAACTTTGAGG-ACTGAAGTGGGG-AAA-GGTTCCGTGTGAACAG-CA-GTT
GGACACGGG-TTAGTCGATCC-TAAGAGATAGGGTAATTCCGTTTT-AATGTCGGTGCTT
GCGCCGCGCCCTCGAAAGGGAAGC-CGGTTAATATTCCGGCACCTGGATGTAGATTCTCC
GCGGCAACGCAACTGAGAGCGGAGACCTTGGCGGG-AGCCCCAAGAA-GAGTTCTCTTTT
CTTCTTAACGGTCTGTCACCCTGAAATCGGTTTGTCCGGAGCTAGGGTTCAATGGCCGGA
AGAGCGCTGCACTTTTGCGGCGTTTGGTGCGCTCCCGACGAGCCTTGAAAATCCGCTTGA
AGAAATAGTTTTTACGCCAGGTCGTACTCATAACCGCAGCAGGTCTCCAAGGTG-A-AAA
GCCTC-T-AGTTGATAGAACAATGTAGATAAGGGAAGTCGGCAAAATAGATCCGTAACTT
--CGGGAAAAGGAGTATGGCTCTAAGGGTTGGGCTACGTTGGGCCTTGGGGAGAAGCCTC
TGGCGCAGAAGGGCACTAACC--GCAA---GGTGGGCGCCTCTCAGCG-CTGGGGTGCAG
ACACCCTTGGCAG-GTTTCGGCCGTC-CGGCGTACGTTTAACAACCAACTTAGAACTGGT
ACG-GACAAGGGGAATCTGACTGTCTAATTAAAACATAGCATTGCGATGGCCAGAAAGTG
GTGTTGACGCAATGTGATTTCTGCCCAGTGCTCTGAATGTCAAAGCGAAGAGATTCGACC
AA-G-CGC-GGGTAA-ACGGCGGGAGTA--TATGACTCTCTTAAGGTAGCCAAATGCCTC
GTCATCTAATTAGTGACGCGCATGAATGGATTAACGAGATTCCCACTGTCCCTATCTACT
ATCTAGCGAAACCA-CAGCCAAGGGAACGGGCTTGGCCAAATCAGCGGGGAAAGAAGACC
CTGTTGAGCTTGACTCTAGTTTGACATTGTGAAAAGACATAGGGGGTGTAGAATAGGTGG
GAGCTTCGGCGCCGGTGAAATACCACTACCCTTATCGTTTTTTTACTTATTCGATGAAGC
GGAGCTGGGCCTCACCGCCCAACTTCTAGCGTTTAAGGTCCTTCGTGGGCTGATCCGGGT
TGAAGACATTGTCAGGTGGGGAGTTTGGCTGGGGC-GGCACATCTGTTAAACCATAACGC
AGGTGTCCTAAGGGGGACTCATGGAGAACAGAAATCTCCAGTAGAGCAAAAGGGCAAAAG
-TCCCCTTGATTTTGATTTTCAGTGTGAATACAAACCATGAAAGTGTGGCCTATCGATCC
TTTA-TCCCTCGAAATTTGAGGCTAGAGGTGCCAGAAAAGTTACCACAGGGATAACTGGC
TTGTGGCAGCCAAGCGTTCATAGCGACGTTGCTTTTTGATCCTTCGATGTCGGCTCTTCC
TATCATACCGAAGCAGAATTCGGTAAGCGTTGGATTGTTCACCC-ACTAATAGGGAACGT
GAGCTGGGTTTAGACCGTCGTGAGACAGGTTAG-TTTTACCCTACTGATGACCTTGCCCC
AATGGTAATACCGCTTAGTACGAGAGGAACCGCGGTTTCAGATAATTGGTTTTTGCGGCT
GTCTGACCAGGCATTGCCGCGAAGCTACCATCTGCTGGATTATGGCTGAACGCCTCTAAG
TCAGAATCCATGCCAGAACGGGGTGATTTCCGCCTGCACC----AGTCGGATACGAATAG
GCCTTTGGCCCAGAACCTTACCAG---ATCGGCGT-TGGCAGCCCCATTGAAGT-TGGGG
TTGTTAGCCGGTGTATTGCAATTGTACAGTGCGCTAGGATTGAATCCTTTGCAGACGACT
TAGTTGTCTGGCCGGGTCGTGTAAGTAGTCGAGTAGCCTTGTTGTTACGAGCTACTGAGC
GTAAGCCCGTTGCTAGCTTGGTTG
>LM_SuperContig_19_8_pp
TTGACCTCGGATCAGGTAGGGATACCCGCTGAACTTAAGCATAT-CAATAAGCGGAGGAA
AAGAAACCAACAGGGATTGCCCTAGTAACGGCGAGTGAAGCGGCAA-CAGCTCAAATTTG
AAATCTGGCTCTTTTAGGGTCCGAGTTGTAATTTGCAGAGGGCGCTTT--GGC-GTTGGC
-A-GCGGTCCAAGTTCCTTGGAACAGGACGTCACAGAGGGTGAGAATCCCGTACGTGGTC
GCTGGCCTTCGCCGTGTAAAGCCCCTT-CGACGA--GTC--GAGTTGTTTGGGAATGCAG
CTCTAA-ATG---GGAGGTAAATTTCTTCTAAAGCTAAATACTGGCCAGAGACCGATAGC
GCACAAGTAGAGTGATCGAAAGATGAAAAGCACTTTGGAAAGA-GAGTCAAATAGCACGT
GAAATTGTTGAAAGGGAAGCGCTTGCAGCCAGACTTGCCTGTAGTTGCTCATCTGGGCTT
TTG----TCCAGTGCACTCTTCTACAGGCAGGCCAGCATCA-GTTTGGGCGGTT-GGATA
AAGGTCTCTGTCACGTACCTCCCTTCGGGGAGGCCTTATAGGGGAGAC---GACATGCAA
CCAGCCTGGACTGAGGTCCGCGCATCTGCTAGGATGCTGGCGTAATGGCTGTAAGCGGCC
CGTCTTG-AAACACGGACCAAGGAGTCTAACATCTATGCGAGTGTTTGGGTGTCAAGCCC
GGACGCGTAATGAAAGTGAACGGAGGTGGGAACCCTTTTA-G-GGTGCA-CCATCG-ACC
GATCCTGATGTCTTCGGAAGGATTTGAGTAAGAGCATGGCTGTTGGGACCCGAAAGATGG
TGAACTATGCTTGAATAGGGTGAAGCTAGAGGAAACTCTAGTAGAGGCTCGCAGCAGT-T
CTAAC--GTGCAAATTAATCGTTAAATTTAGGCATAGGGGCGAAAGACTAATTAAACTAT
CTAGT-AGCT-AGTTCCT-ACTA-AAGTTTCC--CTTAGGATAGTAGTAACGTATTT-AG
TTTTATAAGGTAAAGCAAATAATTAGAGGCCTAGGGG-TTAAAACAACCTTCACCTATTC
TTAAACTTTAAATATGTAAGAAGTCCTTGTTACTTGATTGAACGTGGACACTTGAATGTA
CCGTTACTAGTGGGCCATTTTTGGTAAGCAGAACTGGCGATGCAGGATAAACTAAACACA
GGGTTAAGGTGCTAGAATGCACGCTTATTAGACACTACAAAAGGTGTTAGTTTATCTAGA
CAGCAGGACAGTAGCTATAGAAGTTAGAATCT--GCTAAGGAGTGTGTAATAACTCACCT
GCTAAATAAACTAGCCCTAAAAATAGATGGTGCTTAAGCGTGTTACCCATACCCCGCCGC
CAGGG-CAAGA-TTTAAGCCC-TAGCGAG-TAGGCAGGCGTAGAGGCTTATAACAAAGCC
TTAGGGGTAACCCTAGGTAGAACGGCCTCTAGTGCAGATCTTAGTAGTAGTAGCAAATAC
TTAAATAAGAACTTTAAGG-ACTAAAGTAGGG-AAA-GGTTCTGTGTAAACAG-CA-GTT
AGACACAGG-TTAGTTAATCC-TAAGAGATAGGGTAATTCCATTTT-AATGTTAGTGCTT
ACGCTGCGCCCTTAAAAGGGAAGC-TAGTTAATATTCTAGCACCTAGATATAGATTCTCC
GCGGCAACGCAACTAAGAGCGGAGACCTTAGCGGG-AGCCCTAAGAA-GAGTTCTCTTTT
CTTCTTAACAGTCTGTTACCCTAAAATTAGTTTATCTAGAGCTAGGGTTCAATAGCTAGA
AGAGCGCTGCACTTTTGCAGCATTTAGTGCGCTCCTAACAAGCCTTAAAAATCTACTTAA
AGAAATAGTTTTTACGCCAGGTTGTACTTATAACTGTAGCAGGTCTCTAAGGTA-A-AAA
GCCTC-T-AGTTAATAGAATAATGTAGATAAGGGAAGTCAGCAAAATAGATCCATAACTT
--TAGAAAAAGGATTA--GCTCTAAGGGTTAGG-TACGTTAGGCCTTAGGGAGAAGCCTC
TAGCGCAGAAGGGCACTAACC--GCAA---GGTAGGCGCCTCTTAGCG-CTAGGGTGCAG
ACACCCTTAGTAG-GTTTTGGCTGTC-TAGCGTACGTTTAATAACTAACTTAGAACTAGT
ATA-GATAAGGGGAATCTAACTATCTAATTAAAATATAGCATTGCAATAGCTAGAAAGTA
GTGTTAACATAATGTGATTTCTGCCTAGTACTCTAAATATCAAAGCAAAGAGATTTAACC
AA-G-CGC-GGGTAA-ACAGCGGGAGTAACTATAACTCTCTTAAGGTAGCCAAATGCCTT
GTCATCTAATTAGTAACGCGCATAAATAGATTAACAAGATTCCTACTATCCCTATCTACT
ATCTAGCGAAACCA-CAGCTAAGGGAACAGGCTTAGCTAAATTAGCAGGGAAAGAAGACC
CTATTAAGCTTGACTCTAGTTTAACATTATAAAAAGATATAGGGGGTGTAGAATAGGTAG
GAGCTTTGGCGCTAGTAAAATACCACTACCCTTATCGTTTTTTTACTTATTTAATAAAGC
AGAGCTAGGCCTCACCGCCTAACTTCTAGCGTTTAAGGTCCTTTATAGGCTAATCTAGGT
TAAAGACATTATTAGGTAGGGAGTTTAGCTAGGGC-GGTATATCTGTTAAACCATAATAC
AGGTGTCCTAAGGGGGACTCATAGAGAACAGAAATCTCTAGTAGAGCAAAAGGGCAAAAG
-TCCCCTTAATTTTAATTTTTAGTGTGAATACAAACCATAAAAGTGTGGCCTATTAATCC
TTTAGTCCCTCGAAATTTAAGGCTAGAGGTGCCAGAAAAGTTACCACAGGGATAACTGGC
TTGTGGCAGCCAAGCGTTCATAGCGACGTTGCTTTTTGATCCTTCGATGTCGGCTCTTCC
TATCATACCGAAGCAGAATTCGGTAAGCGTTGGATTGTTCACCC-ACTAATAGGGAACGT
GAGCTGGGTTTAGACCGTCGTGAGACAGGTTAGCTTTTACCCTACTGATGACCTTGCCCC
AATGGTAATACCGCTTAGTACGAGAGGAACCGCGGTTTCAGATAATTGGTTTTTGCGGCT
GTCTGACCAGGCATTGCCGCGAAGCTACCATCTGCTGGATTATGGCTGAACGCCTCTAAG
TCAGAATCCATGCCAGAACGGGGTGATTTCCGCCTGCACC----AGTCGGATACGAATAG
GCCTTTGGCCCAGAACCTTACCAG---ATCGGCGT-TGGCAGCCCCATTGAAGT-TGGGG
TTGTTAGCCGGTGTATTGCAATTGTACAGTGCGC-AGGATTGAATCCTTTGCAGACGACT
TAGTTGTCTGGCCGGGTCGTGTAAGTAGTCGAGTAGCCTTGTTGTTACGAGCTACTGAGC
GTAAGCCCGTTGCTAGCTTGGTTG
>LM_SuperContig_2_2_p
TTAACCTTAGATTAGGTAGGGATACCTGCTAAACTTAAGCATAT-TAATAAGCGGAGGAA
AAGAAACTAATAGGGATTGCCCTAGTAATAGCGAGTGAAGCGGCAA-CAGCTTAAATTTA
AAATCTAGCTCTTTTAGGGTCCAAGTTGTAATTTACAGAGGGCGCTTT--AGC-GTTAGC
-A-GTGGTCTAAGTTCCTTAGAACAGGACGTTATAGAGGGTAAGAATCCTATATATAGTT
GCTAGCCTTCGCCGTGTAAAGCCCCTT-TAATAA--GTT--AAGTTATTTAGGAATACAG
CTCTAA-ATA---GGAGGTAAATTTCTTCTAAAGCTAAATACTAGCTAGAGACTAATAGC
GCATAAGTAGAGTAATTAAAAGATAAAAAGCACTTTAGAAAGA-GAGTTAAATAGCACGT
GAAATTGTTAAAAGGGAAGCGCTTGTAGCTAGACTTGCCTATAGTTGCTTATCTAGGCTT
TTG----TCTAGTGCACTCTTCTATAGGCAGGCTAGTATTA-GTTTAGGCGGTT-AGATA
AAGGTCTCTATTACGTACCTCCCTTTAGGGAGGCCTTATAGGGGAGAT---AACATGCAA
CTAGCCTAGACTAAGGTCCGCGCATCTGCTAGGATGCTAGCGTAATAGCTGTAAGCGGCC
TATCTTA-AAACATAGACTAAGGAGTCTAATATCTATGCAAGTGTTTAGGTGTTAAGCCT
AGACGCGTAATAAAAGTAAACAGAGGTAGGAACCCTTTTA-G-GGTGCA-CTATTA-ACC
AATCCTAATATCTTTAGAAGGATTTAAGTAAGAGTATAGCTATTAGGACCTAAAAGATAG
TAAACTATGCTTAAATAGGGTAAAGCTAGAGGAAACTCTAGTAGAGGCTTGCAGTAGT-T
CTAAC--GTGCAAATTAATTGTTAAATTTAGGTATAGGGGCGAAAGACTAATCAAACTAT
CTAGT-AGCT-AGTTCCT-ACTA-AAGTTTCC--CTTAGGATAGTAGTAACGTATTT-AG
TTTTATAAGGTAAAGCGAATAATTAGAGGCCTAGGGG-TTAAAACAACCTTTACCTATTC
TTAAACTTTAAATATATAAGAAGTCCTTATTACTTAATTAAACGTGGACACTTGAATATA
CTATTACTAGTAGGCTATTTTTAGTAAGTAGAACTAGCAATACAGGATAAACTAAACGCG
GGGTTAAGGTGCTAGAATGCACGCTTATTAGACACTACAAAAGGTGTTAGTTTATCTAGA
TAGTAGGATAGTAGCTATAGAAGTTAGAATCC--GCTAAGGAGTGTGTAATAACTTACCT
GCTAAATAAACTAGCCCTAAAAATAGATGGCGCTTAAGCGTGTTACCTATACCCTGCCGC
TAGGG-CAAGA-TTTAAGCCC-TAGCAAG-TAGGCAGGCGTAGAGGCTCGTGACGAAGCC
TTAGGGGTAACCCTAGGTAGAACGGCCTCTAGTGCAGATCTTAGTAGTAGTAGTAAATAC
TTAAATAAGAACTTTAAGG-ACTAAAGTAGGG-AAA-GGTTCTATATAAATAG-TA-GTT
AGACACAGG-TTAGTTAATCC-TAAGAGATAGGGTAATTCTATTTT-AATGTCAGCGCTT
ACGCCGCGCCCTTAAAAGGGAAGC-TAGTTAATATTCTAGCACCTAGATGTAGATTCTCC
GCGGCAACGCAACTAAGAGCGGAGACCTTAGCAGG-AGCCCTAAGAA-GAGTTCTCTTTT
CTTCTTAATAGTCTGTTACCCTAAAATTAGTTTGTCTAGAGCTAGGGTTTAATAGCTAGA
AGAGCGCTGCACTTTTGCGGCGTTTGGTGCGCTCCTAATAAGCCTTAAAAATCTGCTTAA
AGAAATAGTTTTTACGCTAGGTTATACTTATAACTGCAGCAGGTCTCTAAGGTA-A-AAA
GCCTC-T-AGTTAATAGAATAATATAGATAAGGGAAGTTAGCAAAATAGATCTATAACTT
--TAGGAAAAGGATTA--GCTCTAAGGGTTAGG-TACGTTAGGCCTTAGGGAGAAGCCTC
TAGCGCAGAAGGGCACTAACT--GCAA---GGTAGGCGCCTCTTAGCG-CTAGGGTGCAG
ACACCCTTAGCAG-GTTTTAGCTGTC-TAGCGTACATTTAACAACTAACTTAGAACTAGT
ATA-GATAAGGGGAATCTAACTGTCTAATTAAAATATAGTATTATAATAGCTAGAAAGTA
GTATTAACGCAATATAATTTCTGCCTAGTACTCTAAATATTAAAGTAAAGAGATTTAACT
AA-G-CGC-AGGTAA-ATAGCAGGAGTAACTATAACTCTCTTAAGGTAGCTAAATGCCTT
ATTATCTAATTAGTAACGCGTATAAATAGATTAATAAGATTCCTACTATCCCTATCTACT
ATCTAGCGAAACCA-CAGCTAAGGGAACAGGCTTGGCCAAATTAGCAGGGAAAGAAGACC
CTATTAAGCTTAACTCTAGTTTAATATTATAAAAAGATATAGGGGGTATAGAATAGGTAG
GAGCTTTGGCGCTAGTGAAATACTACTACCCTTATTATTTTTTTACTTATTTAATAAAGC
GGAGCTAGGCCTTACTACCTAACTTCTAGCGTTTAAGGTCCTTCATAGGCTAATCTAGGT
TAAAGATATTGTTAGGTAGGGAGTTTAGCTAGGGC-AGCACATCTATTAAACTATAACGC
AGGTGTCCTAAGGGGGACTTATAGAGAATAGAAATCTCTAGTAGAGTAAAAGGGCAAAAG
-TCCCCTTAATTTTAATTTTTAGTGTGAATACAAACTATAAAAGTGTGGCCTATTAATCC
TTTAGTCCCTTGAAATTTAAGGCTAGAGGTGCTAGAAAAGTTACCACAGGGATAACTAGC
TTGTGGCAGCTAAGCGTTTATAGCGACGTTGCTTTTTAATCCTTTAATGTTAGCTCTTCC
TATTATACTAAAGCAGAATTTAGTAAGCGTTAGATTGTTTACCT-ACTAATAGGGAACGT
GAGCTAGGTTTAGACTGTTGTAAGACAGGTTAG-TTTTACCCTACTAATAACCTTGCCCT
AATAGTAATACCGCTTAGTACAAGAGGAACCGCGGTTTTAGATAATTAGTTTTTGCAGCT
ATCTAACTAGGTATTGCCGCAAAGCTACTATCTACTAGATTATGGCTAAACGCCTCTAAG
TTAGAATCTATGCTAGAACAGGGTGATTTCCGCCTGCACT----AGTTAGATACAAATAG
GCCTTTAGCCTAGAACCTTACTAG---ATTAGCGT-TAGCAGCCCTATTAAAGT-TAGGG
TTGTTAGCTAGTGTATTGTAATTGTACAGTGCGC-AGGATTAAATCCTTTATAGATAACT
TAGTTGTCTAGCTAGGTCGTGTAAGTAGTTAAGTAGCCTTGTTGTTACAAGCTACTAAGC
GTAAGCCTGTTGCTAGCTTGGTTA
>LM_SuperContig_2_4_p
TTAACCTTAGATTAGGTAGGGATACCTGCTAAACTTAAGCATAT-TAATAAGCGGAGGAA
AAGAAACTAATAGGGATTGCCCTAGTAACAGCGAGTAAAGCGGCAA-TAGCTTAAATTTA
AAATCTAGCTCTTTTAGGGTCCAAGTTATAATTTATAGAGGGCGCTTT--AGC-GTTAGC
-A-GTAGTCTAAGTTCCTTAGAATAGGACGTTACAGAGGGTAAGAATCCTATACGTAGTT
ACTAGCCTTCGCCGTGTAAAGCCCCTT-TAACAA--GTT--AAGTTATTTAGGAATACAG
CTCTAA-ATA---GGAGGTAAATTTCTTCTAAAGCTAAATACTAGCTAGAGACTAATAGC
GTATAAGTAGAGTAATTAAAAGATAAAAAGCACTTTAGAAAGA-GAGTTAAATAGCACGT
GAAATTGTTAAAAGGGAAGCGCTTGTAGCTAGACTTGCCTGTAGTTACTTATCTAGGCTT
TTA----TCTAGTGCACTCTTCTATAGGTAGGCTAGCATTA-GTTTAGGCGGTT-AGATA
AAGGTCTCTATTACGTACCTCCCTTTAGGGAGGCCTTATAGGGGAGAC---AACATGTAA
CTAGCCTAGACTAAGGTCCGCGCATCTGCTAGGATGCTAGCGTAATAGCTATAAGCGGCC
TATCTTA-AAATATAGACTAAGGAGTCTAATATCTATGCGAGTGTTTAGGTGTTAAGCCT
AGACGCGTAATAAAAGTAAATAGAGGTAGGACCCCTTTTA-G-GGTGCA-CTATTA-ACC
AATCCTAATATCTTTAGAAGGATTTAAGTAAGAGCATAGCTATTAGGACCCAAAAGATGG
TAAACTATACTTAAATAGGGTAAAGCTAGAGGAAACTCTAGTAGAGGCTTGTAGCGGT-T
CTAAC--GTGTAAATTAATTATTAAATTTAGGCATAGGGGTGAAAGACTAATTAAACTAT
CTAGT-AGCT-AGTTCCT-ACTA-AAGTTTCC--CTTAGGATAGCAGTAACGTATTT-AG
TTTTATAAGGTAAAGCGAATAATTAGAGGCCTAGGGG-TTAAAACAACCTTTACCTATTC
TTAAACTTTAAATATATAAGAAGTCCTTATTACTTAATTAAACGTGGACACTTAAATGTA
CTATTACTAGTAGGCTATTTTTAGTAAGTAGAACTAGTAATATAGGATAAACTAAACGCG
GGGTTAAAGTGCTAGAATGTACGCTTATTAGACACTACAAAAGGTGTTAGTTTATCTAGA
CAGTAGGATAGTAGCTATAAAAGTTAGAATCC--ACTAAGGAGTGTATAATAACTTACCT
ACTAAATAAACTAGCCCTAAAAATAGATAGCGCTTAAGCGTGTTACCTATACCCTACCGC
CAGGG-CAAGA-TTTAAGCCC-TAGCAAG-TAGGCAGGCGTGGAGGCTTGTAACGAAGCC
TTAGGGGTAACCCTAGGTAGAACGGCCTCTAGTGCAGATCTTAGTAGTAGTAGCAAATAC
TTAAATAAGAACTTTAAGA-ACTAAAGTAGGG-AAA-GGTTCCGTGTAAATAG-TA-GTT
AGACACGGG-TTAGTTAATCC-TAAGAGATAGGGTAATTCTATTTT-AATGTTAGTGCTT
ACGCCGCGCCCTTAAAAGGGAAGC-TAGTTAATATTCTAGCACCTAGATGTAGATTCTCC
GCGGCAACGCAACTAAGAGCAGAGACCTTAGCGGG-AGCCCTAAGAA-GAGTTCTCTTTT
CTTCTTAACAGTCTATTACCCTAAAATTAGTTTATCTAGAGCTAGGGTTTAATAGCTAGA
AGAGCACTACACTTTTATAGTATTTAGTACGCTCCTAACAAGCCTTAAAAATCTACTTAA
AGAAATAGTTTTTACGCTAGGTTATACTTATAACCGCAGTAGGTCTCTAAGGTA-A-AAA
GCCTC-T-AGTTAATAGAATAATATAGATAAGGGAAGTTAGCAAAATAGATCTATAACTT
--TAGGAAAAGGATTA--GCTCTAAGGGTTAGG-TACGTTAGGCCTTAGGGAGAAGCCTC
TAGCGTAGAAGGGCACTAACT--GCAA---GGTAGGCGCCTCTTAGCG-CTAGGGTGTAG
ACACCCTTAGCAG-GTTTTGGCCGTC-TAGCGTACGTTTAACAACTAACTTAGAACTAGT
ATA-GATAAGGGGAATCTAACTGTCTAATTAAAATATAGCATTGTAATAGCTAGAAAGTA
GTGTTAACGTAATATAATTTCTGCCTAGTGCTCTAAATATTAAAGTAAAGAGATTTAACT
AA-G-CGC-GGGTAA-ATAGTAGGAGTAACTATAACTCTCTTAAGGTAGCTAAATACCTT
ATTATCTAATTAGTAACGCGCATAAATAGATTAATAAGATTCCTACTATCCCTATCTACT
ATCTAGCAAAACTA-TAGCTAAGGGAACAGGCTTAGCTAAATTAGCGGGGAAAGAAGACC
CTGTTAAGCTTAACTCTAGTTTAACATTATAAAAAGATATAGGGGGTGTAGAATAGGTAG
GAGCTTTAGCGCTAGTAAAATACTACTACCCTTATTGTTTTTTTACTTATTTAATAAAGC
GGAGCTAGGCCTTACTACCTAACTTCTAGCGTTTAAGGTCCTTTATAGGCTAATCTAGGT
TAAAGATATTGTTAGGTAGGGAGTTTAGCTAGGGC-GGCACATCTATTAAACTATAACGC
AGGTGTCCTAAGGGGGACTTATAGAGAACAGAAATCTCTAGTAGAGCAAAAGGGCAAAAG
-TCCCCTTAATTTTAATTTTTAGTGTAAATACAAACTATAAAAGTATAGCCTATTAATCC
TTTAGTCCCTTAAAATTTAAGGCTAGAGGTGCTAGAAAAGTTACTACAGGGATAACTAGC
TTGTGGCAGCCAAGCGTTTATAGCAATGTTACTTTTTAATCCTTTAATATTAGCTCTTCC
TATTATACTAAAGTAGAATTTAGTAAGCGTTAGATTGTTTACCT-ACTAATAGGGAACGT
GAGCTAGGTTTAGACCGTCGTAAGACAGGTTAG-TTTTACCCTACTAATAACCTTGCCCT
AATAGTAATACCGCTTAGTACGAGAGGAACCGCGGTTTTAGATAATTAGTTTTTGCGGCT
ATCTAACTAGGCATTGCCGCAAAGCTACTATCTACTAGATTATAGCTAAACGCCTCTAAG
TTAGAATCTATGCTAGAATAGGGTGATTTCCACCTGCACT----AGTTAGATACAAATAG
GCCTTTGGCCTAGAACCTTACTAG---ATTGGCGT-TAGCAGCCCTATTAAAGT-TAGGG
TTGTTAGCTAGTGTATTGCAATTGTATAGTGCGC-AGGATTGAATCCTTTATAGATAACT
TAGTTGTCTAGCTAGGTCGTGTAAGTAGTTAAGTAGCCTTGTTGTTACAAGCTACTAAGC
GTAAGCCTGTTGCTAGCTTGGTTA
>LM_SuperContig_2_5_p
TTGACCTCGGATCAGGTAGGGATACCCGCTGAACTTAAGCATAT-CAATAAGCGGAGGAA
AAGAAACCAACAGGGATTGCCCTAGTAATAGCGAGTGAAGCGGCAA-CAGCTTAAATTTA
AAATCTAGCTCTTTTAGGGTCCAAGTTGTAATTTGTAGAGGGCGCTTT--AGC-GTTAGT
-A-GTAGTCTAAGTTCCTTAGAATAGGACGTTATAGAGGGTAAGAATCCTATACGTGGTT
GCTAGCCTTTGCTATGTAAAGCCCCTT-TAACAA--GTT--AAGTTATTTAGGAATATAG
CTCTAA-ATA---GGAGGTAAATTTCTTCTAAAGCTAAATACTAGCTAGAGACTAATAGC
GCATAAGTAGAGTAATTAAAAGATAAAAAGCACTTTAGAAAGA-GAGTTAAATAGCACGT
GAAATTGTTAAAAGGGAAGCGCTTGCAGCTAGACTTGCCTGTAGTTACTTATCTAGGCTT
TTA----TCTAGTGCACTCTTCTATAGGCAGGCTAGTATTA-GTTTAGGCAGTT-AGATA
AAGGTCTCTATTACGTACCTCCCTTTAGGGAGGCCTTATAGGGGAGAC---AACATGCAA
CTAGCCTAGACTAAGGTCCGCGCATCTGCTAGGATGCTAGCGTAATAGCTGTAAGCGGCC
TGTCTTA-AAACATAGACTAAGGAGTCTAACATCTATACAAGTATTTAGGTGTTAAGCCT
AGACGCGTAATAAAAGTAAATAGAGGTAGGAACCCTTTTA-G-GGTGCA-CTATTA-ACT
AATCCTAATATCTTTGGAAGGATTTAAGTAAGAGTATAGCTATTAGGACCTAAAAGATAG
TGAACTATGCTTAAATAGGGTAAAGCTAGAGGAAACTCTAGTAGAGGCTCGCAGTAGT-T
CTAAC--GTGCAAATTAATTATTAAATTTAGGTATAGGGGCGAAAGACTAATTAAACTAT
CTAGT-AGCT-AGTTCCT-ACTA-AAGTTTCC--CTTAGGATAGCAGTAACGTATTT-AG
TTTTATAAGGTAAAGCGAATAATTAGAGGCCTAGGGG-TTAAAACAACCTTCACCTATTC
TTAAACTTTAAATATGTAAGAAGTCCTTATTACTTAATTAAACGTGGACACTTAAATATA
CTATTACTAGTAGGCTATTTTTAGTAAGCAGAACTAGCAATATAGGATAAACTAAACGTA
GGGTTAAGGTGCTAGAATACACGCTTATTAGATACTACAAAAGGTGTTAGTTTATCTAGA
TAGTAGGATAGTAGCTATAGAAGTTAGAATCT--GCTAAGGAGTGTATAATAACTTACCT
GCTAAATAAACTAGCCCTAAAAATAGATAGCGCTTAAGCGTGTTACCTATACCCTGCTGC
TAGGG-CAAGA-TTTAAGCCC-TAGCAAG-TAGGCAGGCGTAGAGGCTCGTGACAAAGCC
TTAGGGGTAACCCTAGGTAGAATGGCCTCTAGTGCAGATCTTAGTAGTAGTAGCAAATAC
TTAAATAAGAACTTTAAGG-ACTAAAGTAGGG-AAA-GGTTCTATATAAATAG-CA-GTT
AGACATAGG-TTAGTTAATCC-TAAGAGATAGGGTAATTCTATTTT-AATATTAGTGCTT
GCGCCATACCCTTAAAAGGGAAGC-TAGTTAATATTCTAGCACCTAGATATAGATTCTCT
GCAGCAACGCAACTAAGAGCGGAGACCTTAGTAGG-AGCCCTAAGAA-GAGTTCTCTTTT
CTTCTTAACAGTCTATTACCCTAAAATTAGTTTATCTAGAGCTAGGGTTTAATAGCTAGA
AGAGCGCTACACTTTTATAGTATTTAGTGCGCTCCTAATAAGCCTTAAAAATCTACTTAA
AGAAATAGTTTTTACGCTAGGTTGTACTTATAACTATAGTAGGTCTCTAAGGTA-A-AAA
GCCTC-T-AGTTAATAGAATAATATAGATAAGGGAAGTTAGCAAAATAGATCTATAACTT
--TAGGAAAAGGATTA--GCTCTAAGGGTTAGG-TACGTTGGGCCTTAGGGAGAAGCCTC
TAGCGTAGAAGGGCACTAACC--GCAA---GGTAGGCGCCTCTTAGCG-CTAGGGTGCAG
ACACCCTTGGCAG-GTTTTGGCTGTC-TAGCGTACGTTTAACAACTAACTTAGAACTAGT
ATA-GATAAGGGGAATCTAACTATCTAATTAAAATATAGCATTATAATAGCTAGAAAGTA
GTGTTAATATAATATAATTTCTGCCTAGTGCTCTAAATATTAAAGCGAAGAGATTTAACT
AA-G-CGC-AGGTAA-ACGGTAGGAGTAACTATAACTCTCTTAAGGTAGCTAAATACCTC
GTTATCTAATTAGTAACGCGTATAAATAGATTAACAAGATTCCTACTATCCCTATCTACT
ATCTAGCGAAACTA-TAGCTAAGGGAACAGGCTTGGCTAAATTAGCGGGGAAAGAAGACC
CTATTAAGCTTAACTCTAGTTTAATATTATAAAAAGATATAGGGGGTGTAGAATAGGTAG
GAGCTTTAGCGCTAGTAAAATACTACTACCCTTATTATTTTTTTACTTATTTAATAAAGC
GGAGCTAGGCCTTACTACCTAACTTCTAGCGTTTAAGGTCCTTTGTAGGCTAATCTAGGT
TAAAGATATTGTTAGGTAGGGAGTTTAGCTAGGGC-AGCACATCTATTAAACTATAACGC
AGGTGTCCTAAGGGGGACTTATAGAGAATAGAAATCTCTAGTAGAGTAAAAGGGCAAAAG
-TCCCCTTAATTTTAATTTTTAGTGTGAATACAAACTATAAAAGTGTGGCCTATTAATCC
TTTAGTCCCTTAAAATTTAAGGCTAGAGGTGCTAGAAAAGTTACTACAGGGATAACTAGC
TTGTGGCAGCTAAGCGTTTATAGCAACGTTGCTTTTTAATCCTTTAATATTAGCTCTTCC
TATTATACTAAAGCAGAATTTAGTAAGCGTTAGATTGTTTACCT-ACTAATAGGGAACGT
AAGCTAGGTTTAGACTATTGTAAGACAGGTTAG-TTTTACCCTACTAATAACCTTGCCCT
AATAGTAATACCGCTTAGTACGAGAGGAACTGCAGTTTTAGATAATTAGTTTTTGCGGCT
ATCTAACTAGGCATTGCCGCGAAGCTACTATCTACTAGATTATAGCTAAACGCCTCTAAG
TTAGAATCTATGCTAGAACAGGGTAATTTCCGCCTATACT----AGTTAGATACAAATAG
GCCTTTAGCCTAGAACCTTACTAG---ATTAGCGT-TAGTAGCCCTATTAAAGT-TAGAG
TTATTAGCTAGTGTATTACAATTATACAGTGCGC-AGGATTAAATCCTTTGCAGACAACT
TAGTTGTCTAGCTAGGTCGTGTAAGTAGTTAAGTAGCCTTATTATTACGAGCTACTAAGC
GTAAGCCTGTTGCTAGCTTGGTTA
>LM_SuperContig_2_6_p
TTAACCTTAGATTAGGTAGGGATACCCGCTAAACTTAAGTATAT-TAATAAGCAGAGGAA
AAGAAACTAATAGGGATTGCCCTAGTAACAGCGAGTAAAGCGGTAA-TAGCTTAAATTTA
AAATCTAGCTCTTTTAGGGTCTAAGTTGTAATTTGCAGAGGGCGCTTT--AGT-GTTAGT
-A-GTAGTCTAAGTTCCTTAGAATAGGACGTTATAAAGGGTAAGAATCCTATACGTAGTC
GCTAGCCTTTGCCGTGTAAAGCCCCTT-TAACAA--GTT--AAGTTATTTAGGAATATAG
CTCTAA-ATA---GGAGGTAAATTTCTTCTAAAGCTAAATACTAGCTAGAGACTAATAGC
GCACAAGTAGAGTAATTAAAAGATAAAAAGCACTTTAGAAAGA-GAGTTAAATAGCACAT
GAAATTGTTAAAAGGGAAGCGCTTGTAGCTAGACTTGCCTATAGTTACTTATCTAGGCTT
TTA----TCTAGTGTACTCTTCTATAGGTAGGCTAGTATTA-GTTTAGGCAGTT-AGATA
AAGGTCTCTGTCACGTACCTCCCTTTAGGGAGGCCTTATAGGGGAGAT---AACATACAA
CTAGCCTAGACTAAGGTCCGCGTATCTACTAGGATGCTGGCGTAATAGCTATAAGCGGCC
TGTCTTA-AAACATAGACTAAGGAGTCTAATATCTATGCAAGTGTTTAGGTGTTAAGCCT
AGACGCGTAATAAAAGTAAATAGAGGTAGGAACCCTTTTA-G-GGTGTA-CTATTA-ACC
AATCCTAATGTCTTTAGAAGGATTTAAGTAAGAGCATAGCTATTAGGACCTAAAAGATAG
TAAACTATGCTTAAATAGGGTAAAGCTAGAGGAAACTCTAGTAGAGGCTCGCAGCAGT-T
CTAAC--GTGCAAATTAATTGTTAAATTTAGGCATAGGGGCAAAAGACTAATTAAACTAT
CTAGT-AGCT-AGTTCCT-GCTA-AAGTTTCC--CTTAGGATAGCAGTAACGTATTT-AG
TTTTATAAGGTAAAGCGAATAATTAGAGGCCTAGGGG-TTAAAATAACCTTTACCTATTC
TTAAACTTTAAATATATAAGAAGTCCTTATTACTTAATTAAATATAGACACTTAAATATA
CTATTACTAGTAGGCTATTTTTAGTAAGCAGAACTAGCAATGCAGGATAAACTAAACGTA
GGGTTAAGGTGCTAGAATGCACGCTTATTAGACACTACAAAAGGTGTTAGTTTATCTAGA
TAGCAGGATAGTAGCTATAGAAGTTAGAATCT--ACTAAGAAGTGTGTAATAACTTACCT
GCTAAATAAACTAGCCCTAAAAATAGATAGCGCTTAAGCGTGTTACCTATACCCTGCTAC
TAGGG-CAAGA-TTTAAGCCC-TAGCAAG-TAGGCAGGCGTAGAGGCTTGTAACAAAGCC
TTAGGGGTAACCCTAGGTAGAATAGCCTCTAGTATAGATCTTAGTAGTAGTAGCAAATAC
TTAAATAAGAACTTTAAGG-ACTAAAGTAGAG-AAA-GGTTCTATATAAATAG-CA-GTT
AGACATAGG-TTAGTTAATCC-TAAGAGATAGGGTAATTCTGTTTT-AATATTAGCGCTT
ACGCTACGCCCTTAAAAGGGAAGC-TAGTTAATATTCTAGCACCTAGATATAGATTCTCC
GCGGCAACGCAACTAAGAGCGGAGACCTTAGCAGG-AGCCCTAAGAA-GAGTTCTCTTTT
CTTCTTAACAGTCTATTACCCTAAAATTAGTTTATCTAGAGCTAGGGTTTAATAGCTAGA
AGAGCGCTGCACTTTTGCAGCATTTAGTGCGCTCCTAATAAGCCTTAAAAATCTAATTAA
AGAAATAGTTTTTACGCTAGGTTATACTTATAACTATAGTAGGTCTCTAAGGTA-A-AAA
GCCTC-T-AGTTAATAGAATAATATAGATAAGGGAAGTTAGCAAAATAGATCTATAACTT
--TAGGAAAAGAATTA--GCTCTAAGGGTTAGG-TACGTTAGGCCTTAGGGAGAAGCCTC
TAGCGTAGAAGGGCACTAACT--GCAA---GGTAGGCGCCTCTTAGCG-CTGGGGTGTAG
ACACCCTTAGCAG-GTTTTGGCCGTC-TAGCGTACGTTTAACAACTAACTTAGAACTAGT
ATA-GATAAGGGGAATCTAACTATCTAATTAAAATATAGTATTATAATAGCTAGAAAGTA
GTGTTAATATAATATAATTTCTGCCTAGTACTCTAAATATTAAAGCAAAGAGATTTAACT
AA-G-CGT-GGGTAA-ACAGCGGGAGTAACTATAACTCTCTTAAGGTAGCCAAATGCCTT
GTTATCTAATTAGTAACGCGCATAAATAGATTAACAAGATTCCTACTATCCCTATCTACT
ATCTAGCGAAACTA-TAGCTAAGGGAACAGGCTTAGCCAAATTAGCGGGGAAAGAAGACC
CTATTAAGCTTAACTCTAGTTTAATATTATAAAAAGATATAGGGGGTGTAGAATAGGTAG
GAGCTTTAGCACTAGTGAAATACTACTACCCTTATTGTTTTTTTACTTATTTAATAAAGC
AGAGCTAGGCCTTACTACCTAACTTCTAGTGTTTAAGGTCCTTTGTAGGCTAATCTAGGT
TAAAGATATTATTAGGTAGGGAGTTTAGCTAGGGC-GGCATATCTATTAAACTATAACGC
AGGTGTCCTAAGGGGGACTTATAGAGAATAGAAATCTCTAGTAGAGTAAAAGGGCAAAAG
-TCCCCTTGATTTTGATTTTTAGTGTGAATACAAACTATAAAAGTGTAGCCTATTAATCC
TTTAGTCCCTTAAAATTTGAGGCTAGAGGTGCTAGAAAAGTTACTACAGGGATAACTAGC
TTGTGGCAGCCAAGCGTTTATAGCGACGTTGCTTTTTAATCCTTTAATATTAGCTCTTCC
TATTATACTAAAGCAGAATTTGGTAAGCGTTAGATTGTTCACCT-ACTAATAGGGAACGT
AAGCTAGGTTTAGACTGTTGTAAGATAGGTTAG-TTTTACCCTACTAATAACCTTGCCCT
AATAGTAATACCGCTTAGTATAAGAGGAACCGCAGTTTTAGATAATTAGTTTTTGCGGCT
GTCTAACTAGGCATTGCCGCAAAGCTACTATCTACTAGATTATGGCTAAACGCCTCTAAG
TTAGAATCTATGCTAGAACAGGGTGATTTCCGCCTGCACT----AGTTAGATACAAATAG
GCCTTTAGCCTAGAACCTTACTAG---ATTAGCGT-TAGCAGCCCTATTAAAGT-TAGGG
TTGTTAGCTAGTGTATTGCAATTGTATAGTGCGC-AGGATTAAATCCTTTATAGATAACT
TAGTTGTCTAGCTAGGTCGTGTAAGTAGTTAAGTAGCCTTGTTGTTACAAGCTACTAAGC
GTAAGCCTGTTGCTAGCTTGGTTA
>LM_SuperContig_19_2_p
TTAACCTTAGATTAGGTAGGGATACCCGCTAAACTTAAGTATAT-TAATAAGCAGAGGAA
AAGAAACTAATAGGGATTGCCCTAGTAACAGCGAGTGAAGCGGTAA-TAGCTTAAATTTA
AAATCTAGCTCTTTTAGGGTCCAAGTTGTAATTTGCAGAGGGCGCTTT--AGC-GTTAGC
-A-GTAGTCTAAGTTCCTTAGAACAGGACGTTATAGAGGGTAAGAATCCTATACGTGGTT
GCTAGCCTTCGCCGTGTAAAGCCCCTT-TAACAA--GTT--AAGTTGTTTAGGAATACAG
CTCTAA-ATA---GGAGGTAAATTTCTTCTAAAGCTAAATACTAGCTAGAGACCAATAGC
GCACAAGTAGAGTAATTAAAAGATAAAAAGCACTTTAGAAAGA-GAGTTAAATAGCACGT
GAAATTGTTAAAAGGGAAGCGCTTGCAGCCAGACTTGCCTATAGTTACTTATCTAGGCTT
TTA----TCTAGTGCACTCTTCTATAGGCAGGCCAGCATTA-GTTTAGGCAGTT-AGATA
AAGGTCTCTGTTACGTACCTCCCTTTAGGGAGGCCTTATAGGGGAGAC---GACATGCAA
CTAGCCTAGACTAAGGTCTGCGTATCTGCTAGGATACTAGCGTAATAGCTGTAAGCGGCC
CGTCTTA-AAACACAGACTAAGGAGTCTAACATCTATGTAAGTGTTTAGGTGTTAAGCCT
AGACGCGTAATAAAAGTGAACGGAGGTAGGAACCCTTTTA-G-GGTGCA-CCATTA-ACC
AATCCTAATATCTTTAGAAGGATTTAAGTAAGAGCATAGCTATTAGGACCTAAAAGATAG
TGAACTATGCTTAAATAGGGTGAAGCTAGAGGAAACTCTAGTAGAGGCTTGCAGCGGT-T
CTAAC--GTGCAAATTAATTGTTAAATTTAGGTATAGGGGCGAAAGACTAATTAAACTAT
CTAGT-AGCT-AGTTCCT-GCCA-AAGTTTCC--CTTAGGATAGCAGTAACGTATTT-AG
TTTTATAAGGTAAAGCGAATAATTAGAGGCCTAGGGG-TTAAAACAACCTTTACCTATTC
TTAAACTTTAAATATATAAGAAGTCCTTGTTACTTAATTAAACGTGGACACTTAAATGTA
CTATTACTAGTAGGCTATTTTTAGTAAGTAGAACTAGTGATGCGGGATAAACTAAACGCG
GGGTTAAGGTGCTAGAATGCACGCTTATTAGACACTACAAAAGGTGTTAGTTTATCTAGA
CAGCAGGATAGTAGCTATAGAAGTTAGAATCC--GCTAAGGAGTGTGTAATAACTTACCT
GCTAAATAAACTAGCCCTAAAAATAGATGGCGCTTAAGCGTGTTACCTATACCCCGCCGC
TAGGG-CAAGA-TTTAAGCCC-TAGTGAG-TAGGCAGGCGTAGAGGCTCGTGACAAAGCC
TTAGGGGTAACCCTAGGTAGAACGGCCTCTAGTGCAGATCTTAGTAGTAGTAGCAAATAC
TTAAATAAGAACTTTAAGG-ACTAAAGTAGGG-AAA-GGTTCTGTGTAAACAG-CA-GTT
AGACACAGG-TTAGTTAATCC-TAAGAGATAGGGTAATTCTATTTT-AATGTTAGTGCTT
GCGCCGCGCCCTTAAAAGGGAAGC-TAGTTAATATTCTAGCACCTAGATGTAGATTCTCT
GCGGCAACGCAACTAAGAGCGGAGACCTTAGCAGG-AGCCCTAAGAA-GAGTTCTCTTTT
CTTCTTAATAGTCTATTACCCTAAAATTAGTTTGTCTAGAGCTAGGGTTTAATAGCTAGA
AGAGCGCTGCACTTTTGCGGCATTTAGTGCGCTCCTAATAAGCCTTAAAAATCTACTTAA
AGAAATAGTTTTTACGCTAGGTCGTACTTATAACCGCAGCAGGTCTCTAAGGTA-A-AAA
GCCTC-T-AGTTAATAGAATAATATAGATAAGGGAAGTTAGCAAAATAGATCTATAACTT
--TAGGAAAAGGATTA--GCTCTAAGGGTTAGG-TACGTTAGGCCTTAGGGAGAAGCCTC
TAGCGTAGAAGGGCACTAACC--GTAA---GGTAGGCGCCTCTTAGCG-CTAGGGTGCAG
ACACCCTTAGCAG-GTTTCAGCCGTC-TAGCGTACGTTTAACAACTAACTTAGAACTAGT
ATA-GATAAGGGGAATCTAACTATCTAATTAAAACATAGCATTGCAATAGCTAGAAAGTA
GTGTTAACGCAATATAATTTCTGCCTAGTGCTCTAAATATTAAAGCGAAGAGATTTGACT
AA-G-CGT-GGGTAA-ACGGCGGGAGTAACTATAACTCTCTTAAGGTAGCTAAATACCTT
GTTATCTAATTAGTAACGCGCATAAATAGATTAACGAGATTCCTACTATCCCTATCTACT
ATCTAGCGAAACCA-CAGCTAAGGGAACAGGCTTAGCTAAATTAGCAGGGAAAGAAGACC
CTATTAAGCTTGACTCTAGTTTAACATTGTGAAAAGATATAGGGGGTGTAGAATAGGTAG
GAGCTTTAGCGCTAGTAAAATACTACTACCCTTATTATTTTTTTACTTATTTAATAAAGC
GGAGCTAGGCCTTACTGCCTAACTTCTAGCGTTTAAGGTCCTTTGTAGGCTAATCTAGGT
TAAAGATATTATTAGGTAGGGAGTTTGGCTAGGGC-GGCATATCTATTAAACCATAACGC
AGGTGTCCTAAGGGGGACTTATAGAGAATAGAAATCTCTAGTAAAGCAAAAGGGCAAAAG
-TCCCCTTAATTTTAATTTTTAGTGTGAATACAAACCATAAAAGTGTGGCCTATTAATCC
TTTAGTCCCTTAAAATTTAAGGCTAGAGGTGCTAGAAAAGTTACCACAGGGATAACTAGC
TTGTGGCAGCCAAGCGTTTATAGCGACGTTGCTTTTTAATCCTTTAATATTAGCTCTTCC
TATTATACCAAAGCAGAATTTAGTAAGCGTTAGATTGTTCACCC-ACTAATAGGGAACGT
GAGCTAGGTTTAGACCGTCGTGAGATAGGTTAG-TTTTACCCTACTAATAACCTTGCCCT
AATAGTAATACCACTTAGTACAAGAGGAACCGCAGTTTTAGATAATTGGTTTTTGCAGCT
GTCTAACTAGGTATTGCCGCGAAGCTACTATCTGCTAGATTATAGCTAAACGCCTCTAAG
TTAGAATCTATGCTAGAACAGGGTGATTTCTGCCTATACT----AGTTAGATACAAATAG
GCCTTTAGCCTAGAACCTTACTAG---ATTAGCGT-TAGCAGCCCTATTAAAGT-TAGGG
TTGTTAGCTAGTGTATTATAATTGTACAGTGCGC-AGGATTAAATCCTTTGTAGACGACT
TAGTTGTCTGGCTAGGTCGTGTAAGTAGTTAAGTAGCCTTATTGTTACGAGCTACTAAGC
GTAAGCCTATTGCTAGCTTAGTTA
>LM_SuperContig_19_3_p
TTAACCTTAGATTAGGTAGGGATACCCGCTAAACTTAAGCATAT-TAATAAGCGGAGGAA
AAGAAACTAACAGGGATTGCCCTAGTAACGGCGAGTGAAGTGGCAA-CAGCTTAAATTTA
AAATCTAGCTCTTTTAGGGTCTGAGTTGTAATTTGCAGAGGGCGCTTT--AGC-GTTAGT
-A-GTAGTCTAAGTTCCTTAGAACAGGACGTTATAGAGGGTGAGAATCCTATACATAGTC
GCTGGCCTTCGCCGTGTAAAGCCCCTT-TAACAA--GTT--AAGTTGTTTAGGAATGTAG
CTCTAA-ATA---GGAGGTAAATTTCTTCTAAAGCTAAATACTAGCTAGAGACTAATAGC
GCACAAGTAGAGTAATTAAAAGATAAAAAGCACTTTAGAAAGA-GAGTTAAATAGCACGT
GAAATTGTTAAAAGGGAAGCGCTTGCAGCTAGACTTGCCTATAGTTGCTTATCTAGGCTT
TTA----TCTAGTGTACTCTTCTACAGGCAGGCTAGTATTA-GTTTAGGCAGTT-AGATA
AAGGTCTCTGTCACGTACCTCCCTTTAGGGAGGCCTTATAGGGGAGAC---AACATGCAA
CTAGCCTAGACTAAGGTCTACGCATCTGCTAGGATGCTAGCGTAATAGCTGTAAGCGGCC
CGTCTTA-AAATATAGACTAAGGAGTCTAATATCTATGCGAGTGTTTAGGTGTTAAGCCT
AGACGCGTAATAAAAGTAAACAGAGGTAGGAACCCTTTTA-G-GGTGCA-CTATTA-ACT
AATCCTAATATCTTTAGAAGGATTTAAGTAAGAGCATAGCTATTAGGACCCAAAAGATAG
TAAACTATGCTTAAATAGGGTGAAGCTAGAGGAAACTCTAGTAGAGGCTCGCAGCGGT-T
CTAAC--GTGCAAATTAATTATTAAATTTAGGCATAGGGGCGAAAGACTAATTGAACTAT
CTAGT-AGCT-AGTTCCT-GCTA-AAGTTTCC--CTTAGGATAGCAGTAACGTATTC-AG
TTTTATAAGGTAAAGCGAATAATTAGAGGCCTAGGGG-TTAAAACAACCTTCACCTATTC
TTAAACTTTAAATATGTAAGAAGTCCTTATTACTTAATTAAACGTAGACACTTAAATATA
CTATTACTAGTAGGCTATTTTTGGTAAGCAGAACTAGCGATGCGGGATAAACTAAATACA
GGGTTAAGGTGCTAGAATGCACGCTTATTAGACACTACAAAAGGTGTTAGTTTATCTAGA
CAGCAGGACAGTAGCTATAGAAGTTAGAATCC--GCTAAGGAGTGTGTAACAACTTACCT
GCTAAATAAACTAGCCCTAAAAATAGATGGCGCTTAAGCGTGTTACCTATACCCTGCCGC
TAGGG-CAAGA-TTTAAGCCC-TAGCGAG-TAGGCAGGCGTAGAGGCTCGTGACGAAGCC
TTAGGGGTAACCCTAGGTAGAACGGCCTCTAGTGCAGATCTTAGTAGTAGTAGCAAATAC
TTAAATAAGAACTTTAAGG-ACTAAAGTAGGG-AAA-GGTTCCGTGTGAACAG-CA-GTT
AGACACGGG-TTAGTTAATCC-TAAGAGATAGGGTAATTCTATTTT-AATATTAGTGCTT
GCGCCGCGCCCTTAAAAGGGAAGC-TAGTTAATATTCTAGCACCTAGATGTAGATTCTCC
GCGGCAACGCAACTAAGAGCAGAGACCTTAGCAGG-AGCCCTAAGAA-GAGTTCTCTTTT
CTTCTTAATGGTCTGTCACCCTAAAATTGGTTTGTCTAGAGCTAGGGTTTAATAGCTAGA
AGAGCGCTGCACTTTTGCGGCGTTTAGTGCGCTCCTAATAAGCCTTAAAAATCTACTTAA
AGAAATAGTTTTTACGCTAGGTCGTACTTATAACCGCAGCAGGTCTCTAAGGTA-A-AAA
GCCTC-T-AGTTAATAGAACAATATAGATAAGGGAAGTTAGCAAAATAGATCTGTAACTT
--TAGGAAAAGGATTA--GCTCTAAGGGTTAGG-TACGTTGGGCCTTAGGGAGAAGCCTC
TAGCGTAGAAGGGCACTAACC--GCAA---GGTAGGCGCCTCTTAGCG-CTGGGGTGCAG
ACACCCTTAGCAG-GTTTCAGCCGTC-TAGCGTACGTTTAACAACCAACTTAGAACTAGT
ATA-GATAAGGGGAATCTAACTGTCTAATTAAAACATAGCATTGCGATAGCTAGAAAGTG
GTGTTAACGTAATGTAATTTCTGCCTAGTGCTCTAAATATTAAAGCAAAGAGATTTGACT
AA-G-CGC-GGGTAA-ACAGCAGGAGTAACTATAACTCTCTTAAGGTAGCTAAATGCCTC
GTTATCTAATTAGTAACGCGCATAAATAGATTAACGAGATTCCTACTATCCCTATCTACT
ATCTAGCGAAACCA-CAGCTAAGGGAACAGGCTTAGCTAAATTAGCGGGGAAAGAAGACC
CTGTTAAGCTTAACTCTAGTTTAACATTGTGAAAAGATATAGGGGGTGTAGAATAGGTGG
GAGCTTTAGCGCTAGTAAAATACCACTACCCTTATCGTTTTTTTACTTATTTGATAAAGC
GGAGCTAGGCCTTACTACCTAACTTCTAGCGTTTAAGGTCCTTTGTAGGCTAATCTAGGT
TAAAGACATTATTAGGTAGGGAGTTTAGCTAGGGC-GGCACATCTATTAAACCATAACGC
AGGTGTCCTAAGGGGGACTTATAGAGAATAGAAATCTCTAGTAGAGCAAAAGGGCAAAAG
ATCCCCTTGATTTTGATTTTTAGTGTGAATATAAACCATAAAAGTGTAGCCTATTAATCC
TTTAGTCCCTTAAAATTTAAGGCTAGAGGTGCTAGAAAAGTTACTATAGGGATAACTAGC
TTGTGGCAGCCAAGCGTTCATAGCGACGTTGCTTTTTAATCCTTCGATGTTGGCTCTTCC
TATTATACCAAAGCAGAATTTGGTAAGCGTTAGATTGTTTACCT-ACTAATAGGGAACGT
AAGCTAGGTTTAGACCGTTGTAAGATAGGTTAG-TTTTACCCTACTAATAACCTTGCCCT
AATAGTAATACCGCTTAGTACGAGAGGAACCGCGGTTTTAGATAATTGGTTTTTGCGGCT
GTCTAACTAGGTATTGCCGCGAAGCTACTATCTACTAGATTATGGCTAAACGCCTCTAAG
TTAGAATCTATACTAGAACAGGGTAATTTCCGCCTGCACT----AGTTAGATACAAATAG
GCCTTTAGCCCAGAACCTTACTAG---ATCGGCGT-TGGCAGCCCTATTAAAGT-TAGGG
TTGTTAGCTAGTGTATTACAATTATATAGTGCGC-AGGATTAAATCCTTTATAGATAACT
TAGTTGTCTAGCTAGGTCGTGTAAGTAGTTAAGTAGCCTTGTTGTTACGAGCTACTAAGC
GTAAGCCTGTTGCTAGCTTAGTTA
>LM_SuperContig_19_6_p
TTAACCTTAGATTAGGTAGGGATACCCGCTAAACTTAAGCATAT-TAATAAGCGGAGGAA
AAGAAACTAATAGGGATTGCCCTAGTAACAGCGAGTGAAGCGGCAA-CAGCTTAAATTTA
AAATCTAGCTCTTTTAGGGTCTAAGTTGTAATTTGCAGAGGGCGCTTT--AGC-GTTAGC
-A-GCGGTCTAAGTTCCTTGGAACAGGACGTCACAGAGGGTAAGAATCCTATACGTGGTT
ACTAGCCTTTACCGTGTAAAGCCCCTT-TAACAA--GTT--AAGTTATTTAGGAATGCAG
CTCTAA-ATA---GGAGGTAAATTTCTTCTAAAGCTAAATACTAGCTAGAGACTAATAGC
GCATAAGTAGAGTAATTAAAAGATAAAAAGCACTTTAGAAAGA-GAGTTAAATAGCACGT
AAAATTGTTAAAAGGGAAGCGCTTGCAGCTAGACTTGCCTGTAGTTACTTATCTAGGCTT
TTA----TCTAGTGCACTCTTCTATAGGCAGGCTAGCATTA-GTTTAGGCAGTT-AGATA
AAGGTCTCTGTCACGTACCTCCCTTTAGGGAGGCCTTATAGGGGAGAC---GACATGTAA
CTAGCCTAGACTAAGGTCTGCGCATCTGCTAGGATGCTAGCGTAATAGCTATAAGTGGCC
TATCTTA-AAACACAGACTAAGGAGTCTAATATCTATGCGAGTGTTTAGGTGTTAAGCCT
AGACGCGTAATAAAAGTAAACAGAGGTAGGAACCCTTTTA-G-GGTGCA-CTATTA-ACT
AATCCTAATGTCTTTAGAAGGATTTAAGTAAGAGCATAGCTATTAGGACCTAAAAGATAG
TGAACTATGCTTAAATAGGGTAAAGCTAGAGGAAACTCTAGTAGAGGCTCGCAGCGGT-T
CTAAC--GTGCAAATCGATTGTTAAATTTAGGTATAGGGGCGAAAGACTAATTAAACTAT
CTAGT-AGCT-AGTTCCT-GCTA-AAGTTTCC--CTTAGGATAGCAGTAACGTATTT-AG
TTTTATAAGGTAAAGCGAATAATTAGAGGCCTAGGGG-TTAAAATAACCTTTACCTATTC
TTAAACTTTAAATATGTAAGAAGTCCTTGTTACTTAATTAAACGTGGACACTTAAATGTA
CTGTTACTAGTAGGCCATTTTTAGTAAGCAGAACTAGCGATGCGGGATAAACTAAACGCG
GGGTTAAGGTGCTAGAATACACGCTTATTAGACACTACAAAAGGTGTTAGTTTATCTAGA
CAGCAGGACAGTAGCTATAGAAGTTAGAATCT--ACTAAGGAGTGTGTAACAACTTACCT
GCTAAATAAACTAGCCCTAAAAATAGATGGCGCTTAAGCGTGTTACCTATACCCCGCCGC
TAGGG-TAAGA-TTTAAGCCC-TAGCAAG-TAGGCAGGCGTAAAGGCTCGTGACGAAGCC
TTAGGGGTAACCCTAGGTAGAACGGCCTCTAGTGCAGATCTTAGTAGTAGTAGCAAATAC
TTAAATAAGAACTTTAAGG-ACTAAAGTGGGG-AAA-GGTTCCGTGTAAATAG-CA-GTT
AAACATAGG-TTAGTTAATCC-TAAGAGATAGGGTAATTCTATTTT-AATATTAGTGCTT
GCGCTGCGCCCTCAAAAGGGAAGC-TAGTTAATATTCTAGCACCTAGATGTAGATTCTCC
GCAGCAACGCAACTAAGAGCGGAGACCTTAGCAGG-AGCCCTAAGAA-GAGTTCTCTTTT
CTTCTTAACAGTCTGTCACCCTAAAATTGGTTTGTCTAGAGCTAGGGTTTAATAGCTAGA
AGAGCGCTGCACTTTTGCAGCGTTTAGTGCGCTCCTAATAAGCCTTAAAAATCTACTTAA
AGAAATAGTTTTTACGCTAGGTTGTACTTATAACTATAGCAGGTCTCTAAGGTA-A-AAA
GCCTC-T-AGTTAATAGAATAATATAGATAAGGGAAGTTAGCAAAATAGATCTGTAACTT
--TAGGAAAAGGATTA--GCTCTAAGGGTTAGG-TACGTTGGGCCTTAGGGAGAAGCCTC
TAGCGTAGAAGGGCACTAACT--GCAA---GGTAGGCGCCTCTTAGCG-CTAGGGTGCAG
ACACCCTTAGCAG-GTTTCAGCCATC-CGGCGTACGTTTAACAACTAACTTAGAACTAGT
ATA-GATAAGGGGAATCTAACTATCTAATTAAAACATAGCATTGCGATGGCTAGAAAGTA
GTGTTAACGCAATATAATTTCTGCCTAGTGCTCTAAATATTAAAGCAAAGAGATTTAACT
AA-G-TGT-GGGTAA-ACAGCAGGAGTAACTATAACTCTCTTAAGGTAGCCAAATGCCTT
ATTATCTAATTAGTAACGCGCATAAATAGATTAACGAGATTCCTACTATCCCTATCTACT
ATCTAGCGAAACCA-CAGCTAAGGGAACAGGCTTAGCCAAATTAGCGGGGAAAGAAGACC
CTATTAAGCTTAACTCTAGTTTAACATTGTGAAAAGATATAGGGGGTGTAGAATAGGTAG
GAGCTTTAGCGCTAGTAAAATACTACTACCCTTATTGTTTTTTTACTTATTTAATAAAGC
GGAGCTAGGCCTTACTACCTAACTTCTAGCGTTTAAGGTCCTTTGTGGGCTAATCTAGGT
TAAAGACATTGTTAGGTAGGGAGTTTAGCTAGGGC-GGCATATCTATTAAACCATAACGC
AGGTGTCCTAAGGGGGACTTATAGAGAATAGAAATCTCTAGTAGAGTAAAAGGGCAAAAG
-TCCCCTTAATTTTGATTTTTAGTGTGAATACAAACCATAAAAGTGTGGCCTATTAATCC
TTTAGTCCCTTAAAATTTAAGGCTAGAGGTGCTAGAAAAGTTACTACAGGGATAACTAGC
TTGTGGCAGCCAAGCGTTTATAGCGACGTTGCTTTTTAATCCTTTAATATTAGCTCTTCC
TATTATACTAAAGCAGAATTTAGTAAGCGTTAGATTGTTCACCC-ACTAATAGGGAACGT
AAGCTAGGTTTAGACTGTCGTGAGATAGGTTAG-TTTTACCCTACTAATGACCTTGCCCT
AATAGTAATACCGCTTAGTACGAGAGGAACCGTAGTTTTAGATAATTAGTTTTTGCGGCT
ATCTAACCAGGCATTGCCGCGAAGCTACCATCTACTAGATTATGGCTAAACGCCTCTAAG
TTAGAATCTATGCTAGAACAGGGTAATTTCTGCCTGCACT----AGTTAGATACAAATAG
GCCTTTAGCCCAGAACCTTACTAG---ATCGGCGT-TAGCAGCCCTATTAAAGT-TAGGG
TTGTTAGCTAGTGTATTATAATTGTACAGTGCGC-AGGATTAAATCCTTTGTAGATAACT
TAGTTATCTGGCCGGGTCGTGTAAGTAGTTAAGTAGCCTTATTATTACGAGCTACTAAGC
GTAAGCCCGTTGCTAGCTTAGTTA
>LM_SuperContig_19_9_p
TTAACCTTAGATTAGGTAGGGATACCCGCTAAACTTAAGCATAT-TAATAAGCGGAGGAA
AAGAAACTAATAGGGATTGCCCTAGTAACAGTAAGTGAAGCGGCAA-CAGCTTAAATTTA
AAATCTGGCTCTTTTAGGGTCCAAGTTATAATTTGCAGAGGGCGCTTT--AGC-GTTAGC
-A-GCAGTCCAAGTTCCTTAGAATAGGACGTTATAGAGGGTAAGAATCCTGTACGTAGTC
GCTAGCCTTCGCCGTGTAAAGCCCCTT-TAACAA--GTT--AAGTTGTTTAGGAATGCAG
CTCTAA-ATA---AGAGGTAAATTTCTTCTAAAGCTAAATACTAGCTAGAGACTAATAGC
GTATAAGTAAAGTAATTAAAAGATAAAAAGCACTTTAGAAAGA-GAGTTAAATAGCACGT
GAAATTGTTAAAAGGGAAGCGCTTGCAGCTAGACTTGCCTGTAGTTGCTTATCTAGGCTT
TTG----TCTAGTGCACTCTTCTACAGGCAGGCTAGCATTA-GTTTAGGCGGTT-AGATA
AAGGTCTCTGTTACGTACCTCCCTTTAGGGAGGCCTTATAGGGGAGAC---GACATACAA
CTAGCCTAGACTAAGGTCCGCATATCTGCTAGGATGCTAGCGTAATAGCTATAAGCGGCC
TATCTTA-AAACACAGACCAAGGAGTCTAATATCTATGCGAGTGTTTAGGTATTAAGCCT
AGACGCGTAATAAAAGTAAATAGAGGTGGGAACCCTTTTA-G-GGTGCA-CTATTA-ACT
AATCCTAATGTCTTTAGAAGGATTTAAGTAAGAGCATAGCTATTAGGACCCAAAAGATAG
TGAACTATGCTTAAATAGGGTGAAGCTAGAGGAAACTCTAGTAGAGGCTCGCAGCAGT-T
CTAAC--GTGCAAATTAATCGTTAAATTTAGGTATAGGGGCGAAAGACTAATCAAACTAT
CTAGT-AGCT-AGTTCCT-GCTA-AAGTTTCC--CTTAGGATAGCAGTAACGTATTT-AG
TTTTATAAGGTAAAGCAAATAATTAGAGGCCTAGGGG-TTAAAATAACCTTTACCTATTC
TCAAACTTTAAATATATAAGAAGTCCTTATTACTTAATTAAACGTAGACACTTAAATATA
CTATTACTAGTAGGCCATTTTTAGTAAGTAGAACTAGCAATGCAGGATAAACTAAACGCA
GGGTTAAGGTGCTAGAATGCACGCTTATTAGACACCACAAAAGGTGTTAGTTTATCTAGA
CAGCAGGATAGTAGCTATAGAAGTTAGAATCC--GCTAAGGAGTGTGTAACAACTCACCT
ACTAAATAAACTAGCCCTAAAAATGGATGGCGCTTAAGCGTGTTACCTATACCCCGCCGC
TAGGG-CAAGA-TTTAAGCCC-TAGCAAG-TAGGCAGGCGTAGAGGCTCGTGACAAAGCC
TTAGGGGTAACCCTAGGTAGAACAGCCTCTAGTGCAGATCTTAGTAGTAGTAGCAAATAC
TTAAATAAGAACTTTAAGG-ACTAAAGTAGGG-AAA-GGTTCTGTGTAAATAG-CA-GTT
AGACACAGG-TTAGTTAATCC-TAAGAGATAGGGTAATTCTATTTT-AATATTAGTGCTT
ACGCCACGCCCTTAAAAGGGAAGC-TAGTTAATATTCTAGCACCTAGATATAGATTCTCC
GCGGTAACACAACTAAGAGCAGAGACCTTAGCGGG-AGCCCTAAGAA-GAGTTCTCTTTT
CTTCTTAACGGTCTGTTACCCTAAAATCAGTTTATCTAGAGCTAGGGTTTAATAGCTAGA
AGAGCGCTGCACTTTTGCAGCGTTTGGTGCGCTCCTAACAAGCCTTAAAAATCTACTTAA
AGAAATAGTTTTTACGCTAGGTCGTACTTATAACTGTAGTAGGTCTCTAAGGTA-A-AAA
GCCTC-T-AGTTAATAGAACAATATAGATAAGGGAAGTTAGCAAAATAGATCCATAACTT
GTCAGGAAAAGGATTG--GCTCTAAGGGTTAGG-TACGTTGGGCCTTAGGGAGAAGCCTC
TAGCGTAGAAGGGCACTAACC--GCAA---GGTAGGCGCCTCTTAGCG-CTAGGGTGCAG
ACACCCTTAGCAG-GTTTTAGCTATC-TAGCATACGTTTAACAACCAACTTAGAACTAGT
ATA-GATAAGGGGAATCTAACTATCTAATTAAAACATAGCATTATAATAGCTAGAAAGTA
GTATTAACGCAATATGATTTCTGCCTAGTGCTCTAAATATTAAAGTAAAGAGATTTAACC
AA-G-CGC-GGGTAA-ACGGCGGGAGTAACTATAACTCTCTTAAGGTAGCTAAATACCTT
GTTATCTAATTAGTAACGCGCATAAATAGATTAACGAGATTCCTACTATCCCTATCTACT
ATCTAGCAAAACCATCAGCTAAGGGAACAGGCTTAGCTAAATTAGCGGGGAAAGAAGACC
CTATTAAGCTTAACTCTAGTTTAATATTATAAAAAGATATAGGGGGTGTAGAATAGGTAG
GAGCTTTAGCGCTAGTAAAATACTACTACCCTTATCGTTTTTTTACTTATTCAATAAAGC
AGAGCTAGGCCTTACTGCCTAACTTCTAGCGTTTAAGGTCCTTCGTAGGCTAATCTAGGT
TAAAGATATTGTTAGGTAGGGAGTTTAGCTAGGGC-GGCACATCTATTAAACTATAACGC
AGGTATCCTAAGGGGGACTTATAGAGAACAGAAATCTCTAGTAGAGCAAAAGGGCAAAAG
-TCCCCTTAATTTTAATTTTTAGTGTGAATACAAACTATAAAAGTGTGGCCTATTAATCC
TTTAGTCCCTTAAAATTTGAGGCTAGAGGTGCTAGAAAAGTTACTATAGGGATAACTGGC
TTATGGCAGCCAAGTGTTTATAGTGACGTTGCTTTTTAATCCTTTAATGTTGGCTCTTCC
TATTATACTAAAGCAGAATTTAGTAAGCGTTAGATTATTCACCT-ACTAATAGGGAACGT
AAGCTAGGTTTAGACCGTCGTAAGACAGGTTAG-TTTTACCCTACTAATAACCTTGCCCT
AATAGTAATACCGCTTAGTACGAGAGGAACCGCGGTTTCAGATAATTGGTTTTTGCGGCT
GTCTAACCAGGCATTGCTACAAAGCTACCATCTGCTAGATTATAGCTAAACGCCTCTAAG
TCAGAATCTATGCTAGAATAGGGTAATTTCCACCTGCACT----AGTTAGATATAAATAG
GCCTTTGGCCTAGAACCTTACTAG---ATTAGCGT-TAGCAGCCCTATTAAAGT-TAGGG
TTGTTAGCTAGTGTATTGCAATTGTACAGTGCGC-AGGATTAAATCCTTTGTAGATAACT
TAGTTATCTAGCTAGGTTGTGTAAGTAGTCGAGTAGCCTTGTTGTTACAAGCTACTAAGC
GTAAGCCCGTTGCTAGCTTGGTTA
>LM_SuperContig_19_10_p
TTAACCTTAGATTAGGTAGAGATACCCGCTAAACTTAAGCATAT-TAATAAGCAGAGGAA
AAGAAACTAATAGGGATTGCCCTAGTAACAGCGAGTGAAGCGGCAA-TAGCTTAAATTTA
AAATCTAGCTCTTTTAGGGTCTAAGTTGTAATTTGTAGAGGGCGCTTT--AGC-GTTAGC
-A-GCGGTCTAAGTTCCTTAGAACAGGACATTATAGAGGGTAAGAATCCTGTACGTAGTC
GCTGGCCTTCGCCGTGTAAAGCCCCTT-TAACAA--GTC--AAGTTGTTTAGGAATACAG
CTCTAA-ATA---GGAGGTAAATTTCTTCTAAAGCTAAATACTAGCTAGAGACTAATAGC
GCACAAGTAGAGTAATCAAAAGATAAAAAGCACTTTAGAAAGA-GAGTTAAATAGCACGT
GAAATTGTTAAAAGGGAAGCGCTTGTAGCTAGACTTGCCTATAGTTACTTATCTAGGCTT
TTG----TCTAGTGCACTCTTCTACAGGCAGGCTAGCATTA-GTTTAGGCAGTT-AGATA
AAGGTCTCTGTCACGTACCTCCCTTTAGGGAGGCCTTATAGGGGAGAC---AACATGCAA
CCAGCCTAGACTAAGGTCCGCGCATCTACTAGGATGCTAGCGTAATAGCTATAAGCGGCC
CGTCTTA-AAACATAGACTAAGGAGTCTAATATCTATATAAGTGTTTAGGTGTTAAGCCT
AGACGCGTAATAAAAGTAAATAGAGGTAGGAACCCTTTTA-G-GGTGCA-CTATTA-ACC
AATCCTAATGTCTTTAGAAGGATTTAAGTAAGAGCATAGCTATTAGGACCTAAAAGATAG
TAAACTATGCTTAAATAGGGTAAAGCTAGAGGAAACTCTAGTAGAGGCTCACAGCGGT-T
CTAAC--GTGCAAATCAATTGTTAAATTTAGGCATAGGGGTAAAAGACTAATTAAACTAT
CTAGT-AGCT-AGTTCCT-ACTA-AAGTTTCC--CTTAGGATAGCAGTAACGTATTT-AG
TTTTATAAGGTAAAGCGAATAATTAGAGGCCTAGGGG-TTAAAATAACCTTTACCTATTC
TTAAACTTTAAATATGTAAGAAGTCCTTGTTACTTAATTAAACGTGGACACTTAAATGTA
CCATTACTAGTAGGCCATTTTTAGTAAGCAGAACTAGCAATACAGGATAAACCAAACGCG
GGGTTAAGGTGCTAGAATACACGCTTATTAGACACCACAAAAGGTGTTAGTTTATCTAGA
CAGCAGGACAGTGGCTATAGAAGTTAGAATCC--GCTAAGGAGTGTGTAATAACTTACCT
GCCAAATAAACTAGCCCTAAAAATAGATAGCGCTTAAGCGTGTTACCTATACCCCGCCAC
CAGGG-CAAGA-TTTAAGCCC-TAGCAAG-TAGGCAGGCGTGGAGGCTCGTGACGAAGCC
TTAGGGGTAACCCTAGGTAGAACAGCCTCTAGTGCAGATCTTAGTAGTAGTAGCAAATAC
TCAAATAAGAACTTTAAGG-ACTAAAGTAGGG-AAA-GGTTCTGTGTAAACAG-CA-GTT
AGACATAGG-TTAGTTAATCC-TAAGAGATAGGGTAATTCTATTTT-AATATTAGTGCTT
GCGCCGCGCCCTTAAAAGGGAAGC-TAGTTAATATTCTAGCACCTAGATGTAGATTCTCC
GCGGCAACGCAACTAAGAGTGGAGACCTTAGCAGG-AGCCCTAAGAA-GAGTTCTCTTTT
CTTCTTAACAGTCTATTACCCTAAAATTAGTTTGTCTAGAGCTAGGGTTCAATAGCCAGA
AGAGCGCTGCACTTTTGCAGCATTTAGTGCGCTCCTAACAAGCCTTAAAAATCCACTTAA
AGAAATAGTTTTTACGCTAGGTCGTACTTATAACCGCAGTAGGTCTCTAAGGTA-A-AAA
GCCTC-T-AGTTAATAGAATAATATAGATAAGGGAAGTTAGCAAAATAGATCTATAACTT
--TAGGAAAAGGATTA--GCTCTAAGGGTTAGG-TATATTGGGCCTTAGGGAGAAGCCTC
TAGCGTAGAAGGGCACTAACC--GCAA---GGTAGGCGCCTCTTAGCG-CTGGGGTGCAG
ACACCCTTAGCAG-GTTTTGGCTGTC-TAGCGTACGTTTAACAACCAACTTAGAACTAGT
ATA-GATAAGGGGAATCTAACTATCTAATTAAAATATAGTATTGTGATAGCTAGAAAGTA
GTGTTAACGTAATATAATTTCTGCCTAGTGCTCTAAATATCAAAGCAAAGAGATTTGACC
AA-G-CGC-GGGTAA-ACAGCGGGAGTAACTATAACTCTCTTAAGGTAGCCAAATGCCTT
ATTATCTAATTAGTAACGCGCATAAATAGATTAATAAGATTCCTACTATCCCTATCTACT
ATCTAGCGAAACCA-CAGCTAAGGGAACAGGCTTAGCTAAATTAGCGGGGAAAGAAGACC
CTATTAAGCTTAACTCTAGTTTAACATTATAAAAAGATATAGGGGGTGTAGAATAGGTAG
GAGCTTTGGCGCTAGTAAAATACTACTACCCTTATCGTTTTTTTACTTATTTAATAAAGC
GGAGCTAGGCCTTACTACCTAACTTCTAGCGTTTAAAGTCCTTTATAGGCTAATCTAGGT
TAAAGACATTGTTAGGTAGGGAGTTTAGCTAGGGC-GGCACATCTATTAAACTATAACGC
AGGTGTCCTAAGGGGGACTTATAGAGAATAGAAATCTCTAGTAGAGCAAAAGGGCAAAAG
-TCCCCTTAATTTTAATTTTTAGTGTGAATACAAACCATAAAAGTATAGCCTATTAATCC
TTTAGTCCCTTAAAATTTAAGGCTAGAGGTGCTAGAAAAGTTACCACAGGGATAACTAGC
TTGTGGCAGCCAAGCGTTCATAGCGACGTTGCTTTTTAATCCTTTAATGTTAGCTCTTCC
TATTATACTAAAGCAGAATTCAGTAAGCGTTAGATTATTCACCC-ACTAATAGGGAACGT
AAGCTAGGTTTAGACTGTTATAAGACAGGTTAG-TTTTACCCTACTAATAACCTTGCCCT
AATAGTAATACCGCTTAGTACGAGAGGAACCGCGGTTTCAGATAATTGGTTTTTGCGGCT
GTCTAACCAGGCATTGCTACAAAGCTACCATCTGCTAGATTATAGCTAAACGCCTCTAAG
TCAGAATCTATGCTAGAATAGGGTGATTTCCGCCTACACT----AGTTAGATACAAATAG
GCCTTTAGCCCAGAACCTTACTAG---ATTAGCGT-TAGCAGCCCTATTAAAGT-TAGGG
TTGTTAGCTAGTGTATTGTAATTGTATAGTGCGC-AGGATTAAATCCTTTATAGATAACT
TAGTTATCTAGCCAGGTCGTGTAAGTAGTCAAGTAGCCTTGTTGTTACGAGCTACTAAGC
GTAAGCCCGTTGCTAGCTTGGTTA
>LM_SuperContig_19_11_p
TTAACCTTAGATTAGGTAGGGATACCCGCTAAACTTAAGCATAT-TAATAAGCGGAGGAA
AAGAAACTAATAGGGATTGCCCTAGTAATAGCAAGTGAAGTGGCAA-TAGCTTAAATTTA
AAATCTAGCTCTTTTAGGGTCTAAGTTATAATTTGTAGAGGGCGCTTT--AGT-GTTAGC
-A-GCGGTCCAAGTTCCTTAGAACAGGACGTTATAGAGGGTAAGAATCCTATACGTAGTT
GCTGGCCTTCGCCGTGTAAAGCCCCTT-TAACAA--GTC--AAGTTATTTAGGAATGTAG
CTCTAA-ATA---GGAGGTAAATTTCTTCTAAAGCTAAATACTAGCTAGAGACTAATAGC
GCACAAGTAGAGTAATTAAAAGATAAAAAGCACTTTAGAAAGA-GAGTTAAATAGCACGT
GAAATTGTTAAAAGGGAAGCGCTTATAGCTAGACTTGCCTATAGTTACTTATCTAGGCTT
TTG----TCTAGTGCACTCTTCTATAGGCAGGCTAGCATTA-GTTTAGGTAGTT-AGATA
AAGGTCTCTATTACGTACCTCCCTTTAGGGAGGCCTTATAGGGGAGAC---GACATACAA
CTAGCCTAGACTAAGGTCCGCGCATCTACTAGGATGCTAGCGTAATAGCTGTAAGCGGCC
TGTCTTA-AAACATAGACTAAGGAGTCTAACATCTATGCGAGTATTTAGGTGTTAAGCCT
AGACGCGTAATAAAAGTGAACAGAGGTAGGAACCCTTTTA-G-GGTGCA-CTATTA-ACT
AATCCTAATGTCTTTAGAAGGATTTAAGTAAGAGTATAGCTATTAGGACCTAAAAGATAG
TGAACTATGCTTAAATAGGGTAAAGCTAGAGGAAACTCTAGTAGAGGCTTGCAGCAGT-T
CTAAC--GTGCAAATTAATCGTTAAATTTAGGCATAGGGGCGAAAGACTAATTAAACTAT
CTAGT-AGCT-AGTTCCT-GCTA-AAGTTTCC--CTTAGGATAGCAGTAACATATTT-AG
TTTTATAAGGTAAAGCGAATAATTAGAGGCCTAGGGG-TTAAAATAACCTTTACCTATTC
TTAAACTTTAAATATATAAGAAGTCCTTGTTACTTAATTAAACGTGGACACTTAAATATA
CTGTTACTAGTAGGCTATTTTTAGTAAGTAGAACTAGCAATACGGGATGAACTAAACGCA
GGGTTAAGGTGCTAGAATGCACGCTTATTAGACACTACAAAAGGTGTTAGTTTATCTAGA
TAGTAGGATAGTAGCTATGGAAGTTAGAATCT--GCTAAGGAGTGTGTAACAACTTACCT
GCTAAATAAACTAGCCCTAAAAATAGATGGCGCTTAAGCGTGTTACCTATACCCCGCCGC
TAGGG-CAAGA-TTTAAGCCC-TAGCGAG-TAGGCAGGCGTAGAGGCTTGTGACGAAGCC
TTAGGGGTAACCCTAGGTAGAACAGCCTCTAGTGCAGATCTTGGTGGTAGTAGCAAATAC
TTAAATAAGAACTTTAAGG-ACTAAAGTAGGG-AAA-GGTTCTGTATAAACAG-CA-GTT
AGACACAGG-TTAGTTAATCC-TAAGAGATAGGGTAATTCTATTTT-AATATTAGTGCTT
GCGCTACGCCCTTAAAAGGGAAGC-TAGTTAATATTCTAGCACCTAGATGTAGATTCTCC
GCGGCAACGCAACTAAGAGCGGAGACCTTGGCAGG-AGCCCTAAGAA-GAGTTCTCTTTT
CTTCTTAATAGTCTATTACCCTAAAATTAGTTTGTCTAGAGCTAGGGTTTAATAGCTAGA
AGAGCGCTACACTTTTGCAGCGTTTAGTGCGCTCCTAATAAGCCTTAAAAATCTACTTAA
AGAAATAGTTTTTACGCTAGGTTATACTTATAACTGTAGTAGGTCTCTAAGGTA-A-AAA
GCCTC-T-AGTTAATAGAACAATATAGATAAGGGAAGTTAGCAAAATAGATCTATAACTT
--TAGGAAAAGGATTA--GCTCTAAGGGTTAGG-TACGTTAGGCCTTAGGGAGAAGCCTC
TAGCGCAGAAGGGCACTAACC--GCAA---GGTGGGCGCCTCTTAGCG-CTAGGGTGTAG
ACACCCTTAGCAG-GTTTTAGCCATC-TAGCGTACGTTTAACAACTAACTTAGAACTAGT
ATA-GATAAGGGGAATCTAACTATCTAATTAAAATATAGCATTATAATAGCTAGAAAGTA
GTGTTAACGTAATGTGATTTCTGCCTAGTGCTCTAAATATTAAAGCGAAGAGATTTAACT
AA-G-CGC-AGGTAA-ATAGCGGGAGTAACTATAACTCTCTTAAGGTAGCTAAATACCTT
ATTATCTAATTAGTGACGCGCATAAATAGATTAACAAGATTCCTACTGTCCCTATCTACT
ATCTAGCGAAACTA-TAGCTAAGGGAATAGGCTTAGCTAAATTAGCGGGGAAAGAAGACC
TTGTTAAGCTTAACTCTAGTTTAATATTATGAAAAGACATAGGGGGTGTAGAATAGGTAG
GAGCTTTAGCGCTAGTAAAATACTACTACCCTTATCGTTTTTTTACTTATTTAATAAAGC
GGAGCTAGGCCTTACTGCCTAACTTCTAGCGTTTAAGGTCCTTTGTAGGCTAATCTAGGT
TAAAGACATTATTAGGTAGGGAGTTTAGCTAGGGC-GGCACATCTATTAAACCATAACGC
AGGTGTCCTAAGGGGGACTTATAGAGAATAGAAATCTCTAGTAGAGCAAAAGGGTAAAAG
-TCCCCTTAATTTTGATTTTTAGTGTGAATACAAACTATAAAAGTGTAGCCTATTAATCC
TTTAGTCCCTTGAAATTTGAGGCTAGAGGTGCTAGAAAAGTTACTACAGGGATAACTAGC
TTATGGTAGCTAAGCGTTTATAGCGACGTTGCTTTTTAATCCTTTAATATTAGCTCTTCC
TATTATACTAAAGTAGAATTTAGTAAGTGTTAGATTGTTCACCC-ACTAATAGGGAACGT
GAGCTGGGTTTAGACTGTCGTAAGATAGGTTAG-TTTTACCCTACTAATAACCTTGCCCT
AATAGTAATACCGCTTAGTACGAGAGGAACCGCGGTTTTAGATAATTAGTTTTTGTGGCT
ATCTAACTAGGTATTGCTATAAAGCTACTATCTGCTAGATTATAGCTAAACGCCTCTAAG
TTAGAATCTATGCTAGAACAGGGTGATTTCCGCCTGCACT----AGTTAGATACAAATAG
GCCTTTGGCCTAGAACCTTACTAG---ATTAGCGT-TAGCAGCCCTATTAAAGT-TAGGG
TTATTAGCTAGTGTATTGCAATTGTATAGTGCGC-AGGATTGAATCCTTTACAGATAACT
TAGTTGTCTAGCTAGGTCGTGTAAGTAGTTAAGTAGCCTTGTTGTTACAAGCTACTAAGC
GTAAGCCTGTTGCTAGCTTAGTTA
>LM_SuperContig_19_12_p
TTAACCTTAGATTAGGTAGGGATACCTGCTAAACTTAAGCATAT-TAATAAGCGGAGGAA
AAGAAACTAACAGGGATTGCCCTAGTAACAGCAAGTAAAGCGGCAA-CAGCTTAAATTTA
AAATCTGGCTCTTTTAGGGTCCAAGTTGTAATTTATAGAGGGCGCTTT--GGC-GTTAGC
-A-GCAGTCTAAGTTCCTTAGAACAGGACGTTATAGAGGGTAAGAATCCCGTACATAGTC
GCTGGCCTTTGCCGTGTAAAGCCCCTT-TAACAA--GTT--AAGTTGTTTAGGAATATAG
CTCTAA-ATA---GGAGGTAAATTTCTTCTAAAGCTAAATACTAGCTAGAGACTAATAGC
GCACAAGTAGAGTAATTAAAAGATAAAAAGCACTTTAGAAAGA-GAGTTAAATAGCACGT
AAAATTGTTAAAAGGGAAGCGCTTGCAGCTAGACTTGCCTGTAGTTGCTTATCTAGGCTT
TTG----TCTAGTGCACTCTTCTATAGGCAGGCTAGTATTA-GTTTAGGCAGTT-AGATA
AAGGTCTCTGTTACGTACCTCTCTTTAGGGAGGCCTTATAGGGGAGAC---GACATACAA
CTAGCCTAGACTAAGGTCTGCGCATCTGCTAGGATGCTAGCATAATAGCTATAAGCGGCC
CGTCTTA-AAACATAGACTAAGAAGTCTAATATCTATACAAGTGTTTAGGTGTTAAGCCT
AGACGCGTAATAAAAGTAAACAGAGGTAGGAACCCTTTTA-G-GGTGCA-CTATTA-ACT
AATCCTAATATCTTTAGAAGGATTTAAGTAAGAGTATAGCTATTAGGACCTAAAAGATAG
TAAACTATGCTTAAATAGGGTAAAGCTAGAGGAAACTCTAGTAAAGGCTCGCAGCAGT-T
CTAAC--GTGCAAATTAATCGTTAAATTTAGGTATAGGGGCGAAAGACTAATCAAACTAT
CTAGT-AGCT-AGTTCCT-ACTA-AAGTTTCC--CTCAGGATAGCAGTAACGTATTT-AG
TTTTATAAGGTAAAGCAAATAATTAGAGGCCTAGGGG-TTAAAATAACCTTTACCTATTC
TTAAACTTTAAATATGTAAGAAGTCCTTATTACTTAATTAAACGTGGACACTTAAATATA
CTATTACTAGTAGGCTATTTTTAGTAAGCAGAACTAGCGATATAGGATAAACTAAACATA
GGGTTAAGGTGCTAGAATGCACGCTTATTAGACACCATAAAAGGTGTTAGTTTATCTAGA
TAGCAGGATAGTAGCTATAGAAGTTAGAATCT--ACTAAGGAGTGTATAACAACTCACCT
ACTAAATAAACTAGCCCTAAAAATAGATGGCGCTTAAGCGTGTTACCTATACCCCGCCGC
TAGGG-CAAGA-TTTAAGCCC-TAGCAAG-TAGGCAGGCGTAGAGGCTCGTGACAAAGCC
TTAGGGGTAACCCTAGGTAGAACGGCCTCTAGTGCAGATCTTAGTAGTAGTAGTAAATAC
TTAAATAAGAACTTTAAGG-ACTAAAGTAGGG-AAA-GGTTCTGTGTAAACAG-CA-GTT
AGACACAGG-TTAGTTAATCC-TAAGAGATAGGGTAATTCTGTTTT-AATATTAGTGCTT
ACGCCGCGCCCTTAAAAGGGAAGC-TAGTTAATATTCTAGCACCTAGATGTAGATTCTCC
GCGGCAACGCAACTAAGAGTAGAGACCTTAGCAGG-AGCCCTAAGAA-GAGTTCTCTTTT
CTTCTTAACAGTCTGTCACCCTAAAATTAGTTTATCTAGAGCTAGGGTTTAATAGCTAGA
AGAGCGCTGCACTTTTGTAGCATGTAGTGCGCTCCTAACAAGCCTTAAAAATCTGCTTAA
AGAAATAGTTTTTACGCTAGGTTGTACTTATAACTATAGTAGGTCTCTAAGGTA-A-AAA
GCCTC-T-AGTTAATAGAACAATGTAGATAAGGGAAGTTAGCAAAATAGATCTGTAACTT
--TGGGAAAAGGATTA--GCTCTAAGGGTTAGG-TACGTTAGGCCTTAGGGAGAAGCCTC
TAGCGTAGAAGGGCACTAACC--ACAA---GGTAGGCGCCTCTTAGCG-CTAGGGTGCAG
ACACCCTTAGTAG-GTTTTAGCTGTC-TAGCGTACGTTTAACAACCAACTTAGAACTAGT
ATA-GATAAGGGGAATCTAACTATCTAATTAAAACATAGCATTACAATAGCTAGAAAGTA
GTGTTAATGTAATATAATTTCTGCCTAGTGCTCTAAATATTAAAGCAAAGAGATTTAACT
AA-G-CGC-GGGTAA-ACAGCAGGAGTAACTATAACTCTCTTAAGGTAGCTAAATGCCTT
GTTATCTAATTAGTAACGCGCATAAATAGATTAACAAGATTCCTACTATCCCTATCTACT
ATCTAGCGAAACTA-TAGCTAAGGGAACAGGCTTAGCTAAATTAGCGGGGAAAGAAGACC
CTATTAAGCTTAACTCTAGTTTAACATTATGAAAAGATATAGGGGGTATAGAATAGGTAG
GAGCTTTAGCGCTAGTAAAATACTACTACCCTTATCATTTTTTTACTTATTTAATAAAGC
AGAGCTAGGCCTTACTACCTAACTTCTAGCGTTTAAGGTCCTTCGTGGGCTAATCTAGGT
TAAAGATATTATTAGGTAGGGAGTTTAGCTAGGGC-AGCACATCTATTAAACTATAACGC
AGGTGTCCTAAGGGGGACTTATAGAGAACAGAAATCTCTAGTAGAGCAAAAGGGCAAAAG
-TCCCCTTAATTTTGATTTTTAGTGTGAATACAAACCATAAAAGTGTAGCCTATTAATCC
TTTAGTCCCTTAAAATTTAAGGCTAGAGGTGCTAGAAAAGTTACCACAGGGATAACTAGC
TTGTGGCAGCTAAGCGTTCATAGCAACGTTGCTTTTTAATTCTTTAATATTAGCTCTTCC
TATTATACTAAAGCAGAATTTAGTAAGCGTTAGATTGTTTACCC-ACTAATAGGGAACGT
GAGCTAGGTTTAGACCGTCGTAAGACAGGTTAG-TTTTACCCTACTAATAACCTTGCCCT
AATAGTAATACCGCTTAGTACAAGAGGAACCGCGGTTTTAGATAATTAGTTTTTGCAGCT
ATCTAACTAGGCATTACCGCGAAGCTACCATCTGCTAGATTATAGCTAAATGCCTCTAAG
TCAGAATCTATGCTAGAACAGGGTAATTTCCGCCTACACT----AGTTAGATACAAATAG
GCCTTTGGCCCAGAACCTTACTAG---ATTGGCGT-TAGTAGCCCTATTAAAGT-TAGGG
TTGTTAGCTAGTGTATTGCAATTATATAGTGCGC-AGGATTAAATCCTTTATAGATAACT
TAGTTGTCTAGCTAGGTCGTGTAAGTAGTTAAGTAGCCTTGTTATTACGAGCTACTAAGC
GTAAGCCCGTTGCTAGCTTAGTTA
>LM_SuperContig_19_13_p
TTAACCTTAGATTAGGTAGGGATACCCGCTAAACTTAAGCATAT-TAATAAGCAGAGGAA
AAGAAACTAATAGGGATTGCCCTAGTAACGGCAAGTGAAGCGGCAA-CAGCTTAAATTTA
AAATCTAGCTCTTTTAGGGTCTAAGTTATAATTTGCAGAGGGCGCTTT--AGC-GTTAGT
-A-GCAGTCTAAGTTCCTTAGAACAGGACATTACAGAGGGTAAGAATCCTATACGTGGTT
ACTAGCCTTCGCCGTGTAAAGCCCCTT-TAACAA--GTT--AAGTTGTTTAGGAATACAG
CTCTAA-ATA---GGAGGTAAATTTCTTCTAAAGCTAAATACTAGCTAGAGACTAATAGC
GCACAAGTAGAGTAATTAAAAGATAAAAAGCACTTTAGAAAGA-GAGTTAAATAGCACGT
AAAATTGTTAAAAGGGAAGCGCTTGCAGCTAGACTTGCCTGTAGTTACTTATCTAGGCTT
TTA----TCTAGTGCACTCTTCTACAGGTAGGCTAGCATTA-GTTTAGGCAGTT-AGATA
AAGGTCTCTGTTACGTACCTCCCTTTAGGGAGGCCTTATAGGGGAGAC---AATATGCAA
CCAGCCTAGACTAAGGTCCGCGCATCTGCTAGGATACTGGCGTAATAGCTATAAGCGGCC
TATCTTA-AAACATAGACTAAAGAGTCTAACATCTATGCAAGTGTTTAGGTGTTAAGCCT
AGACGCGTAATAAAAGTAAATAGAGGTAGGAACCCTTTTA-G-GGTGCA-CTATTA-ACC
AATCCTAATATCTTTAGAAGGATTTAAGTAAGAGCATAGCTATTAGGACCTAAAAGATGG
TGAACTATGCTTAAATAGGGTAAAGCTAGAGGAAACTCTAGTAGAGGCTCGCAGCGGT-T
CTAAC--GTGCAAATTAATCGTTAAATTTAGGTATAGGGGCGAAAGACTAATCAAACTAT
CTAGT-AGCT-AGTTCCT-GCTA-AAGTTTCC--CTTAGGATAGCAGTAACGTATTT-AG
TTTTATAAGGTAAAGCAAATAATTAGAGGCCTAGGGG-TTAAAATAACCTTTACCTATTC
TCAAACTTTAAATATATAAGAAGTCCTTATTACTTAATTAAATGTGGACACTTAAATATA
CTATTACTAGTAGGCTATTTTTAGTAAGTAGAACTAGCAATGCGGGATAAACTAAACGCA
GGGTTAAGGTGCTAGAATGCACGCTTATTAGACACCACAAAAGGTGTTAGTTTATCTAGA
CAGCAGGATAGTAGCTATAGAAGTTAGAATCC--GCTAAGGAGTGTGTAACAACTCACCT
ACTAAATAAACTAGCCCTAAAAATGGATGGCGCTTAAGCGTGTTACCTATACCCCGCCGC
TAGGG-CAAGA-TTTAAGCCC-TAGCAAG-TAGGCAGGCGTAGAGGCTCGTGACAAAGCC
TTAGGGGTAACCCTAGGTAGAATAGCCTCTAGTGTAGATCTTAGTAGTAGTAGTAAATAC
TTAAATAAGAACTTTAAGG-ACTAAAGTAGGG-AAA-GGTTCTGTGTGAATAG-TA-GTT
AGACACAGG-TTAGTTAATCC-TAAGAGATAGGGTAATTCTATTTT-AATGTTAGCGCTT
ACGCCGCGCCCTTAAAAGGGAAGC-TAGTTAATATTCTAGCACCTAGATGTAGATTCTCC
ACAGTAACGCAACTAAGAGCGGAGACCTTAGCGGG-AGCCCTAAGAA-GAGTTCTCTTTT
CTTCTTAACAGTCTATTACCCTAAAATTAGTTTGTCTAGAGCTAGGGTTTAATAGCTAGA
AGAGCGCTATACTTTTATAGTGTTTAGTGCGCTCCTAATAAGCCTTAAAAATCTACTTAA
AGAAATAGTTTTTACGCTAGGTTGTACTTATAACTGCAGCAGGTCTCTAAGGTG-A-AAA
GCCTC-T-AGTTAATAGAATAATGTAGATAAGGGAAGTCAGCAAAATAGATCTGTAACTT
--TGGGAAAAGGATTA--GCTCTAAGGGTTAGG-TACGTTAGGCCTTAGGGAGAAGCCTC
TAGCGTAGAAGGGCACTAACT--GCAA---GGTGGGCGCCTCTTAGCG-CTAGGGTGCAG
ATACCCTTAGCAG-GTTTTGGCTGTC-TAGCGTACGTTTAACAACCAACTTAGAACTAGT
ATA-GATAAGGGGAATCTAACTATCTAATTAAAATATAGCATTGCAATAGCTAGAAAGTA
GTGTTAATATAATATAATTTCTGCCTAGTACTCTAAATATTAAAGCAAAGAGATTTAACT
AA-G-CGC-GGGTAA-ATAGCGGGAGTAACTATAACTCTCTTAAGGTAGCTAAATACCTT
GTTATCTAATTAGTGACGCGCATAAATAGATTAACGAGATTCCTACTATCCCTATCTACT
ATCTAGCGAAACCA-CAGCTAAGGGAACAGGCTTAGCTAAATTAGCAGGGAAAGAAGACC
CTATTAAGCTTAACTCTAGTTTAATATTATAAAAAGACATAGGGGGTGTAGAATAGGTAG
GAGCTTTAGCGCTAGTAAAATACCACTACCCTTATCGTTTTTTTACTTATTTAATAAAGC
GGAGCTAGGCCTTACTACCTAACTTCTAGCGTTTAAGGTCCTTTATAGGCTAATCTAGGT
TAAAGATATTATTAGGTAGGGAGTTTAGCTAGGGC-GGCACATCTATTAAACTATAACGC
AGGTGTCCTAAGGGGGACTTATAGAGAATAGAAATCTCTAGTAGAGTAAAAGGGCAAAAG
-TCCCCTTAATTTTAATTTTTAGTGTGAATACAAACTATAAAAGTATAGCCTATTAATCC
TTTAGTCCCTTGAAATTTAAGGCTAGAGGTGCTAGAAAAGTTACCACAGGGATAACTAGC
TTGTGGCAGCTAAGCGTTCATAGCAACATTACTTTTTAATCCTTTAATATTAGCTCTTCC
TATTATACTAAAGCAGAATTTAGTAAGCGTTAGATTGTTTACCT-ACTAATAGGGAACGT
AAGCTAGGTTTAGACCGTCGTAAGACAGGTTAG-TTTTACCCTACTAATAACCTTGCCCT
AATAGTAATACCGCTTAGTATAAGAGGAACCGCAGTTTTAGATAATTAGTTTTTGCGGCT
ATCTAACTAGGCATTGCCGCGAAGCTACTATCTACTAGATTATAGCTAAACGCCTCTAAG
TTAGAATCTATGCTAGAACAGGGTAATTTCCGCCTGCACT----AGTTAGATACAAATAG
GCCTTTAGCCCAGAACCTTACTAG---ATTAGCGT-TAGCAGCCCTATTAAAGT-TAGGG
TTGTTAGCTAGTGTATTACAATTGTATAGTACGC-AGGATTAAATCCTTTATAGATAACT
TAGTTGTCTAGCCAGGTCGTGTAAGTAGTTAAGTAGCCTTGTTATTACGAGCTACTAAGC
GTAAGCCTGTTGCTAGCTTAGTTA
>LM_SuperContig_19_14_p
TTAACCTTAGATTAGGTAGGGATACCCGCTAAACTTAAGCATAT-TAATAAGCGGAGGAA
AAGAAACTAATAGGGATTGCCCTAGTAACAGCGAGTAAAGTGGTAA-CAGCTCAAATATA
AAATCTAGCTCTTTTAGGGTCTAAGTTATAATTTACAGAGGGCGCTTT--AGC-GTTAGC
-A-GCAGTCTAAGTTCCTTAGAACAGGACGTTATAGAGAGTAAGAATCCTATACATGGTC
GCTAGCCTTTGCCGTGTAAAGCCCCTT-TAATAA--GTT--AAGTTATTTAGGAATGTAG
CTCTAA-ATA---GGAGGTAAATTTCTTCTAAAGCTAAATACTAGCTAGAGACTAATAGC
GCATAAGTAGAGTAATTAAAAGATAAAAAGCACTTTAGAAAGA-GAGTTAAATAGCACGT
GAAATTATTAAAAGGGAAGCGCTTGTAGCTAGACTTGCCTATAGTTGCTTATCTAGGCTT
TTA----TCTAGTGCACTCTTCTATAGGCAGGCTAGCATTA-GTTTAGGTAGTT-AGATA
AAGGTCTCTGTCACGTACCTCCCTTTAGGGAGGCCTTATAGGGGAGAC---AATATGTAA
CTAGCCTAGACTAAGGTCTGCGTATCTACTAGGATGCTAGCATAATAGCTATAAGCGGCC
CGTCTTA-AAATATAGACTAAGGAGTCTAATATCTATATAAGTGTTTAGGTGTTAAGCCT
AGACGCGTAATAAAAGTAAACAGAGGTAGGAACCCTTTTA-G-GGTGCA-CTATTA-ACC
AATCCTAATATCTTTAGAAGGATTTAAGTAAGAGTATAGCTATTAGGACCTAAAAGATGG
TGAACTATGCTTAAATAAGGTAAAGCTAGAGGAAACTCTAGTAGAGGCTCGCAGCAGT-T
CTAAC--GTGCAAATTAATTATTAAATTTAGGTATAGGGGCGAAAGACTAATTAAACTAT
CTAGT-AGCT-AGTTCCT-ACTA-AAGTTTCC--CTTAGGATAGCAGTAACGTATTT-AG
TTTTATAAGGTAAAGCGAATAATTAGAGGCCTAGGGG-TTAAAATAACCTTTACCTATTC
TTAAACTTTAAATATGTAAGAAGTCCTTATTACTTAATTAAATGTAGACACTTAAATGTA
CTATTACTAGTAGGCTATTTTTAGTAAGTAGAACTAGTAATATAGGATAAACTAAACGTA
GGGTTAAGGTACTAGAATACACGCTTATTAGATACTACAAAAGGTGTTAGTTTATCTAGA
CAGTAGGATAGTAGCTATAAAAATTAGAATCT--ACTAAGGAGTGTGTAATAACTCACCT
GCTAAATAAACTAGCCCTAAAAATAGATAGCGCTTAAGCGTGTTACCTATACCCCACTAC
TAGGG-CAAGA-TTTAAGCCC-TAGCAAG-TAGGCAGGCGTGGAGGCTCGTGACGAAGCC
TTAGGGGTAACCCTAGGTAGAATGGCCTCTAGTATAGATCTTAGTAGTAGTAGCAAATAC
TTAAATAAGAACTTTAAGG-ACTAAAGTAGGG-AAA-GGTTCTATATAAACAG-TA-GTT
AGACACAGG-TTAGTTAATCC-TAAGAGATAGGGTAATTCTATTTT-AATATTAGTGCTT
ACGCTGCGCCCTTAAAAGGGAAGC-TAGTTAATATTCTAGCACCTAGATATAGATTCTCT
GCAGCAACGCAACTAAGAGCGGAGACCTTAGCAGG-AGCCCTAAGAA-GAGTTCTCTTTT
CTTCTTAACGGTCTATTACCCTAAAATTAGTTTGTCTAGAGCTAGGGTTTAATAGCTAGA
AGAGTGCTGCACTTTTGTAGTATTTAGTGCACTCCTAACAAGCCTTAAAAATCTACTTAA
AGAAATAGTTTTTACGCTAGGTTGTACTTATAACTATAGTAGGTTTCTAAGGTA-A-AAA
GCCTC-T-AGTTAATAGAATAATATAGATAAGGGAAGTTAGCAAAATAGATCTGTAACTT
--TAGGAAAAGGATTA--GCTCTAAGGGTTAGG-TACGTTGGGCCTTAGGGAGAAGCCTC
TAGCGTAGAAGGGCATTAACC--GCAA---GGTAGGCGCCTCTTAGCG-CTAGGGTGTAG
ACACCCTTAGTAG-GTTTTAGCTATC-TAGCGTATGTTTAACAACTAACTTAGAACTAGT
ATA-GATAAGGGGAATCTAATTATCTAATTAAAATATAGCATTGTAATAGCTAGAAAGTA
GTATTAATATAATATAATTTCTGCCTAGTGCTCTAAATATTAAAGTGAAGAGATTTAACT
AA-G-CGC-GGGTAA-ATAGCAGGAGTAACTATAACTCTCTTAAGGTAGCTAAATACCTT
ATTATCTAATTAGTAACGCGCATAAATAGATTAATAAGATTCCTACTATCCCTATCTACT
ATCTAGCAAAACTA-CAGCTAAGGGAACAGGCTTGGCTAAATTAGCGGGGAAAGAAGACC
CTATTAAGCTTGACTCTAGTTTAATATTATAAAAAGATATAGGGGGTGTAGAATAGGTAG
GAGCTTTAGCGCTAGTAAAATACTACTACCCTTATTATTTTTTTACTTATTTAATAAAGC
AGAGCTAGGCCTTACTACCTAACTTCTAGCGTTTAAGGTCCTTTATAGGCTAATCTAGGT
TAAAGATATTATTAGGTAGGGAGTTTAGCTAGGGT-AGCATATCTATTAAACTATAACGC
AGGTGTCCTAAGGGGGACTTATAGAGAATAGAAATCTCTAGTAGAGTAAAAGGGTAAAAG
-TCCCCTTAATTTTAATTTTTAGTCTGAATACAAACTATAAAAGTGTAGCCTATTAATCC
TTTAGTCCCTTAAAATTTAAGGCTAGAGGTGCTAGAAAAGTTACTATAGGGATAACTAGC
TTGTGGCAGCTAAGCGTTTATAGCGACGTTGCTTTTTAATCCTTTAATATTAGCTCTTCC
TATTATACTAAAGTAGAATTTAGTAAGCGTTAGATTATTTACCT-ACTAATAAGGAACGT
GAGCTAGGTTTAGACTGTTATAAGACAGGTTAG-TTTTACCCTACTAATAACCTTGCCCT
AATAGTAATACCGCTTAGTACGAGAGGAACTGCGGTTTTAGATAATTAGTTTTTGCGGCT
ATCTAACTAGGTATTGCTGCAAAGCTACTATCTGCTAGATTATAGCTAAACGCCTCTAAG
TTAGAATCTATGCTAGAATAGGGTAATTTCCGCCTATACT----AGTTAGATACAAATAG
GCCTTTAGCCTAGAACCTTACTAG---ATTACTAT-TAGCAGCCCTATTAAAGT-TAGGG
TTGTTAGCTAGTGTATTGCAATTGTATAGTGCGT-AGGATTAAATCCTTTATAGATAACT
TAGTTATCTAGCTAGGTCGTGTAAGTAGTTAAGTAGCCTTGTTGTTACGAGCTACTAAGC
GTAAGCCTGTTGCTAGCTTAGTTA
>LM_SuperContig_19_15_p
TTAACCTTAGATTAGGTAGGGATACCTACTAAACTTAAGCATAT-TAATAAGCAGAGGAA
AAGAAACTAATAGGGATTGCCCTAGTAACGGCGAGTGAAGCGGCAA-TAGCTTAAATTTG
AAATCTAGCTCTTTTAGGGTCCAAGTTGTAATTTGCAGAGGGCGCTTT--AGC-ATTAGC
-A-GTGGTCCAAGTTCCTTAGAATAGGACGTCACAGAGGGTAAGAATCCTATACGTAGTC
GCTAGCCTTCGCCGTGTAAAGCCCCTT-TAATAA--GTC--AAGTTATTTAGGAATGTAG
CTCTAA-ATA---GGAGGTAAATTTCTTCTAAAGCTAAATACTAGCTAGAGACTAATAGC
GTATAAGTAGAGTAATTAAAAGATAAAAAGCACTTTAGAAAGA-GAGTTAAATAGCACGT
GAAATTGTTAAAAGGGAAGCGCTTGCAGCTAGACTTGCCTGTAGTTGCTTATCTAGGCTT
TTG----TCTAGTGCACTCTTCTACAGGCAGGCTAGCATTA-GTTTAGGCAGTT-AGATA
AAGGTCTCTGTCACGTACCTCCCTTTAGGGAGGCCTTATAGGGGAGAC---AACATGCAA
CTAGCCTAGACTAAGGTCTGCGCATCTACTAGGATGCTAGCGTAATAGCTATAAGCGGCC
TATCTTA-AAACATAGACTAAGGAGTCTAACATCTATATAAGTGTTTAGGTGTTAAGCCT
AGACGCGTAATAAAAGTAAACAGAGGTAGGAACCCTTTTA-G-GGTGCA-CTATTA-ACT
AATCCTAATATCTTTAGAAGGATTTAAGTAAGAGCATAGCTATTAGGACCTAAAAGATAG
TAAACTATGCTTAAATAGGGTGAAGCTAGAGGAAACTCTAGTAGAGGCTCGCAGCGGT-T
CTAAC--GTGCAAATCAATCGTTAAATTTAGGCATAGGGGCGAAAGACTAATTAAACTAT
CTAGT-AGCT-AGTTCCT-GCTA-AAGTTTCC--CTTAGGATAGTAGTAACGTATTT-AG
TTTTATAAGGTAAAGCGAATAATTAGAGGCCTAGGGG-TTAAAACAACCTTTACCTATTC
TTAAACTTTAAATATATAAGAAGTCCTTATTACTTAATTAAACGTAGACACTTAAATGTA
CTATTACTAGTAGGCTATTTTTAGTAAGCAGAACTAGCGATGTGGGATAAACTAAACGTA
GGGTTAAGGTGCTAGAATGCACGCTTATTAGACACTACAAAAGGTGTTAGTTTATCTAGA
TAGCAGGATAGTAGCTATAGAAGTTAGAATCT--ACTAAGGAGTGTGTAATAACTTACCT
GCTAAATAAACTAGCCCTAAAAATAGATAGCGCTTAAGCGTGTTACCTATACCCCGCCGC
TAGGG-CAAGA-TTTAAGCCC-TAGCAAG-TAGGCAGGCGTAGAGGCTCGTGACAAAGCC
TTAGGGGTAACCCTAGGTAGAATGGCCTCTAGTGCAGATCTTAGTAGTAGTAGCAAATAC
TTAAATAAGAACTTTAAGG-ACTAAAGTAGGG-AAA-GGTTCTATATAAATAG-CA-GTT
AGACATAGG-TTAGTTAATCC-TAAGAGATAGGGTAATTCTATTTT-AATGTTAGTGCTT
ACGCCGCGCCCTTAAAAGGGAAGC-TAGTTAATATTCTAGCACCTAGATGTAGATTCTCC
ACAGCAACGCAACTAAGAGCGGAGACCTTAGCAGG-AGCCCTAAGAA-GAGTTCTCTTTT
CTTCTTAATAGTCTATTACCCTAAAATTAGTTTGTCTAGAGCTAGGGTTTAATAGCTAGA
AAAGCGCTACACTTTTATGGCGTTTAGTGCGCTCCTAACAAGCCTTAAAAATCTACTTAA
AGAAATAGTTTTTACGCTAGGTCGTACTTATAACTATAGCAGGTCTCTAAGGTA-A-AAA
GCCTC-T-AGTTAATAGAATAATATAGATAAGGGAAGTTAGCAAAATAGATCTGTAACTT
--TAGAAAAAGGATTA--GCTCTAAGGGTTAGG-TACGTTAGGCCTTAGGGAGAAGCCTC
TAGCGCAGAAGGGCACTAACC--GCAA---GGTAGGCGCCTCTTAGCG-CTAGGGTGCAG
ACACCCTTAGCAG-GTTTCGGCCGTC-TAGCGTACGTTTAACAACTAACTTAGAACTAGT
ATA-GATAAGGGGAATCTAACTATCTAATTAAAACATAGTATTGCAATAGCTAGAAAGTA
GTATTAATATAATGTGATTTCTGCCTAGTGCTCTAAATATTAAAGCAAAGAGATTTAACC
AA-G-CGC-GGGTAA-ACAGCAGGAGTAACTATAACTCTCTTAAGGTAGCTAAATACCTT
GTTATCTAATTAGTAACGCGCATAAATAGATTAACAAGATTCCTACTATCCCTATCTACT
ATCTAGCAAAACCA-CAGCTAAGGGAACAGGCTTAGCCAAATTAGCGGGGAAAGAAGACC
CTGTTAAGCTTAACTCTAGTTTAATATTATAAAAAGACATAGGGGGTGTAGAATAGGTAG
GAGCTTTAGCGCTAGTGAAATACTACTACCCTTATTGTTTTTTTACTTATTTAATAAAGC
AGAGCTAGGCCTTACTGCCTAACTTCTAGCGTTTAAGGTCCTTTATAGGCTAATCTAGGT
TAAAGATATTATTAGGTAGGGAGTTTAGCTAGGGC-GGCATATCTGTTAAACTATAACGC
AGGTGTCCTAAGGGGGACTTATAGAGAATAGAAATCTCTAGTAGAGCAAAAGGGCAAAAG
-TCCCCTTGATTTTGATTTTTAGTGTGAATACAAACTATAAAAGTGTGGCCTATTAATCC
TTTAGTCCCTTAAAATTTAAGGCTAGAGGTGCTAGAAAAGTTACCACAGGGATAACTAGC
TTGTGGCAGCCAAGCGTTTATAGCGACGTTGCTTTTTAATCCTTTAATATTAGCTCTTCC
TATTATACTAAAGCAGAATTTAGTAAGCGTTAGATTGTTCACCT-ACTAATAGGGAACGT
AAGCTAGGTTTAGACCATTGTAAGATAGGTTAG-TTTTACCCTACTAATAACCTTGCCCT
AATAGTAATACTACTTAGTACGAGAGGAACCGCGGTTTTAGATAATTAGTTTTTGCGGCT
ATCTAACTAGGTATTGCCGCGAAGCTACTATCTGCTAGATTATAGCTAAACGCCTCTAAG
TTAGAATCTATGCTAGAATAGGGTGATTTCCACCTACACT----AGTTAGATACAAATAG
GCCTTTGGCCCAGAACCTTACTAG---ATTAGCGT-TAGCAGCCCTATTAAAGT-TAGGG
TTATTAGCTAGTGTATTGTAATTGTACAGTGCGC-AGGATTAAATCCTTTGCAGATAACT
TAGTTGTCTAGCTAGGTCGTGTAAGTAGTTAAGTAGCCTTGTTGTTACAAGCTACTAAGC
GTAAGCCCGTTGCTAGCTTAGTTA
>LM_SuperContig_19_16_p
TTAACCTTAGATTAGGTAGGGATACCTACTAAACTTAAGCATAT-TAATAAGCGGAGGAA
AAGAAACTAATAGGGATTGCCCTAGTAACGGCAAGTGAAGCGGCAA-TAGCTTAAATTTA
AAATCTAGCTCTTTTAGGGTCTAAGTTGTAATTTGCAGAGGGCGCTTT--AGC-GTTAGC
-A-GCAGTCTAAGTTCCTTAGAACAGGACGTTACAGAGGGTAAGAATCCTATACGTGGTC
GCTGGCCTTCGCTATGTAAAGCCCCTT-TAACAA--GTT--AAGTTGTTTAGGAATGCAG
CTCTAA-ATA---GGAGGTAAATTTCTTCTAAAGCTAAATACTAGCTAGAGACTAATAGC
GCACAAGTAGAGTGATTAAAAGATAAAAAGCACTTTAGAAAGA-GAGTTAAATAGCACGT
GAAATTGTTGAAAGGGAAGCGCTTGTAGCTAGACTTGCCTATAGTTGCTTATCTAGGCTT
TTG----TCTAGTGCACTCTTGTATAGGTAGGCTAGCATTA-GTTTAGGTGGTTTAGATA
AAGGTCTCTGTCACGTACCTCCCTTTAGGGAGGCCTTATAGGGGAGAC---AACATGCAA
CCAGCCTAGACTAAGGTCCGCGTATCTGCTAGGATGCTAGCGTAATAGCTATAAGCGGCC
TATCTTA-AAATATAGACTAAGGAGTCTAACATCTATGTAAGTGTTTAGGTGTTAAGCCT
AGACGCGTAATAAAAGTGAATAGAGGTAGGAACCCTTTTA-G-GGTGCA-CTATTA-ACT
AATCCTAATATCTTTAGAAGGATTTAAGTAAGAGCATAGCTATTAGGACCTAAAAGATGG
TAAACTATGCTTAAATAGGGTGAAGCTAGAGGAAACTCTAGTAGAGGCTCGCAGCAGT-T
CTAAC--GTGCAAATTGATTATTAAATTTAGGTATAGGGGCGAAAGACTAATTAAACTAT
CTAGT-AGCT-AGTTCCT-ACTA-AAGTTTCC--CTTAGGATAGTAGTAACGTATTT-AG
TTTTATAAGGTAAAGCGAATAATTAGAGGCCTAGGGG-TTAAAATAACCTTTACCTATTC
TTAAACTTTAAATATGTAAGAAGTCCTTGTTACTTAATTAAACGTGGACACTTAAATGTA
CTATTACTAGTAGGCTATTTTTAGTAAGCAGAACTAGTAATGCGGGATAAACTAAACGTA
GGGTTAAGGTGCTAGAATATACGCTTATTAGACACTACAAAAGGTGTTAGTTTATCTAGA
CAGCAGGATAGTAGCTATAGAAGTTAGAATCT--ACTAAGGAGTGTGTAATAACTCACCT
GCTAAATAAACTAGCCCTAAAAATAGATGGCGCTTAAGCGTGTTACCTATACCCCGCCGC
CAGGG-CAAGA-TTTAAGCCC-TAGCAAG-TAGGCAGGCGTGGAGGCTTGTAACAAAGCC
TTAGGGGTAACCCTAGGTAGAATGGCCTCTAGTGCAGATCTTGGTAGTAGTAGTAAATAC
TTAAATAAGAACTTTAAGG-ACTAAAGTAGGG-AAA-GGTTCTATATAAATAG-TA-GTT
AGACATAGG-TTAGTTAATCC-TAAGAGATAGGGTAATTCTATTTT-AATGTTAGTGCTT
ACGCTGCGCCCTTAAAAGGGAAGC-TAGTTAATATTCTAGCACCTAGATGTAGATTCTCC
GCGGCAACGCAACTAAGAGCGGAGACCTTGGCAGG-AGCCCTAAGAA-GAGTTCTCTTTT
CTTCTTAACAGTCTGTTACCCTAAAATTGGTTTGTCTAGAGCTAGGGTTTAATAGCTAGA
AGAGCGCTGCACTTTTGCGGCGTTTAGTGCGCTCCTAACAAGCCTTAAAAATCTGCTTAA
AGAAATAGTTTTTACGCTAGGTTATACTTATAACTATAGTAGGTCTCTAAGGTA-A-AAA
GCCTC-T-AGTTAATAGAACAATATAGATAAGGGAAGTTAGCAAAATAGATCTATAACTT
--TAGGAAAAGGATTA--GCTCTAAGGGTTAGG-TACGTTGGGCCTTAGAGAGAAGCCTC
TAGCGTAGAAGGGCACTAACC--GCAA---GGTAGGCGCCTCTTAGCG-CTAGGGTGCAG
ACACCCTTAGCAG-GTTTTAGCCGTC-TAGCGTATATTTAACAACTAACTTAGAACTAGT
ATA-GATAAGGGGAATCTAACTATCTAATTAAAATATAGCATTGTAATAGCTAGAAAGTA
GTATTAACGTAATATAATTTCTGCCTAGTGCTCTAAATGTTAAAGCGAAGAGATTTAACT
AA-G-CGC-GGGTAA-ATAGTAGGAGTAACTATAACTCTCTTAAGGTAGCTAAATGCCTT
GTTATCTAATTAGTAACGCGCATAAATAGATTAATAAGATTCCTACTATCCCTATCTACT
ATCTAGTGAAACTA-TAGCTAAGGGAACAGGCTTGGCTAAATTAGCAGGGAAAGAAGACC
CTATTAAGCTTGACTCTAGTTTAACATTATAAAAAGATATAACAGGTGTAGAATAGGTAG
GAGCTTTAGCGCTAGTAAAATACTACTACCCTTATTGTTTTTTTACTTATTTAATAAAGT
AGAGCTAGGCCTTACTACCTAACTTCTAGCGTTTAAGGTCCTTTATAGGCTAATCTAGGT
TAAAGATATTATTAGGTAGGGAGTTTAGCTAGGGC-GGTATATCTATTAAACTATAACGC
AGGTGTCCTAAGGGTGACTTATAGAGAATAGAAATCTCTAGTAGAGTAAAAGGGTAAAAG
-TCCCCTTAATTTTAATTTTTAGTGTAAATACAAACCATAAAAGTATAGCCTATTAATCC
TTTAGTCCCTTAAAATTTAAGGCTAGAGGTGCTAGAAAAGTTACCACAGGGATAACTAGC
TTGTGGCAGCCAAGCGTTTATAGCGACGTTGCTTTTTAATCCTTTAATATTAGCTCTTCC
TATTATACTAAAGCAGAATTTAGTAAGCGTTAGATTGTTCACCT-ACTAATAGGGAACGT
AAGCTAGGTTTAGACCATTGTAAGATAGGTTAG-TTTTACCCTACTAATAACCTTGCCCT
AATAGTAATACTACTTAGTACGAGAGGAACCGCGGTTTTAGATAATTAGTTTTTGCGGCT
ATCTAACTAGGTATTGCCGCGAAGCTACTATCTGCTAGATTATAGCTAAACGCCTCTAAG
TTAGAATCTATGCTAGAATAGGGTGATTTCCACCTACACT----AGTTAGATACAAATAG
GCCTTTGGCCCAGAACCTTACTAG---ATTAGCGT-TAGCAGCCCTATTAAAGT-TAGGG
TTATTAGCTAGTGTATTGTAATTGTACAGTGCGC-AGGATTAAATCCTTTGCAGATAACT
TAGTTGTCTAGCTAGGTCGTGTAAGTAGTTAAGTAGCCTTGTTGTTACAAGCTACTAAGC
GTAAGCCCGTTGCTAGCTTAGTTA
>LM_SuperContig_19_17_p
TTAACCTTAGATTAGGTAGGGATACCCGCTAAACTTAAGTATAT-TAATAAGCAGAGGAA
AAGAAACTAATAGGGATTGCCCTAGTAATAGCAAGTGAAGTGGCAA-TAGCTTAAATTTA
AAATCTAGCTCTTTTAGGGTCTAAGTTGTAATTTATAGAGGGCGCTTT--AGC-GTTAGT
-A-GTAGTCTAAGTTCCTTAGAATAGGACGTTATAGAGGGTAAGAATCCTATATATAGTC
GCTAGCCTTCGCTATATAAAGCCCCTT-TAACAA--GTT--AAGTTATTTAGGAATATAG
CTCTAA-ATA---GGAGGTAAATTTCTTCTAAAGCTAAATACTAGCTAGAGACTAATAGC
GTATAAGTAGAGTAATTAAAAGATAAAAAGCACTTTAGAAAGA-GAGTTAAATAGCACGT
AAAATTATTAAAAGGGAAGCGCTTACAGCTAGACTTGCCTATAGTTACTTATCTAGGCTT
TTA----TCTAGTGCACTCTTCTATAGGTAGGCTAGCATTA-GTTTAGGTAGTT-AGATA
AAGGTCTCTATTACGTACCTCCCTTTAGGGAGGCCTTATAGGGGAGAC---AACATGCAA
CTAGCCTAGACTAAGGTCCGCGCATCTGCTAGGATGCTAGCGTAATAGCTATAAGCGGCC
TGTCTTA-AAATATAGACTAAGGAGTCTAATATCTATGCAAGTGTTTAGGTATTAAGCCT
AGACGCGTAATAAAAGTAAACAGAGGTAGGAACCCTTTTA-G-GGTGCA-CTATTA-ACT
AATCTTAATATCTTTAGAAAGATTTAAGTAAGAGCATAGCTATTAGGACCTAAAAGATAG
TAAACTATGCTTAAATAGGGTAAAGCTAGAGGAAACTCTAGTAGAGGCTTGTAGCAGT-T
CTAAC--GTGCAAATTAATTATTAAATTTAGGTATAGGGGCGAAAGACTAATTAAACTAT
CTAGT-AGCT-AGTTCCT-ACTA-AAGTTTCC--CTTAGGATAGTAGTAATATATTT-AG
TTTTATAAGGTAAAGCAAATAATTAGAGGCCTAGGGG-TTAAAATAACCTTTACCTATTC
TTAAACTTTAAATATATAAGAAGTCCTTATTACTTAATTAAATATAGACACTTAAATATA
CTGTTACTAGTAGGCTATTTTTAGTAAGCAGAACTAGCGATGTAGGATAAACTAAACGTG
GGGTTAAGGTGCTAGAATGCACGCTTATTAGACACTACAAAAGGTGTTAGTTTATCTAGA
CAGCAGGATAGTAGCTATAGAAGTTAGAATCT--ACTAAGGAGTATGTAATAACTTACCT
GCTAAATAAACTAGCCCTAAAAATAGATAGCGCTTAAGCGTGTTACCTATACCCTGCTAC
TAGGG-CAAGA-TTTAAGCCC-TAGCAAG-TAGGCAGGTGTGGAGGCTTGTAACAAAGCC
TTAGGGGTAACCCTAGGTAGAACAGCCTCTAGTGTAGATCTTAGTAGTAGTAGCAAATAC
TTAAATAAGAACTTTAAGG-ACTAAAGTAGGG-AAA-GGTTCTATATAAATAG-TA-GTT
AGACACAGG-TTAGTTAATCC-TAAGAGATAGGGTAATTCTATTTT-AATATTAGTACTT
GCGCCACGCCCTTAAAAGGGAAGC-TAGTTAATATTCTAGCACCTAGATATAGATTCTCT
GTGGCAACGCAACTAAGAGTAGAGACCTTAGCAGG-AGCCCTAAGAA-GAGTTCTCTTTT
CTTCTTAACAGTCTATTACCCTAAAATTAGTTTATCTAGAGCTAGGGTTTAATAGCTAGA
AGAGCGCTGCACTTTTATAGCGTTTAGTGCGCTCCTGACAAGCCTTAAAAATCTACTTAA
AGAAATAGTTTTTACGCTAGGTTATACTTATAACTATAGTAGGTCTCTAAGGTA-A-AAA
GCCTC-T-AGTTAATAGAATAATATAGATAAGGGAAGTTAGTAAAATAGATCTATAACTT
--TAGGAAAAGGATTA--GCTCTAAGGGTTAGG-TACGTTAGGCCTTAGGGAGAAGCCTC
TAGCGTAGAAGGACACTAACT--ACAA---GGTAGGCGCCTCTTAGCG-CTAGGGTGCAG
ACACCCTTAGCAG-GTTTTAGCTATC-TAGCGTACGTTTAACAACTAACTTAGAACTAGT
ATA-GATAAGGGGAATCTAACTATCTAATTAAAATATAGTATTATAATAGCTAGAAAGTA
GTATTAATATAATATAATTTCTGCCTAGTACTCTAAATATTAAAGTAAAGAGATTTAACT
AA-G-CGT-GGGTAA-ACAGCAGGAGTAACTATAACTCTCTTAAGGTAGCTAAATGCCTT
ATTATCTAATTAGTAACACGCATAAATAGATTAATAAGATTCCTACTATCCCTATCTACT
ATCTAGCGAAACTA-TAGCTAAGGGAATAGGCTTAGCTAAATTAGTAGGGAAAGAAGACC
CTATTAAGCTTAACTCTAGTTTAACATTATAAAAAGATATAGGGGGTGTAGAATAGGTAG
GAGCTTTAGCGCTAGTAAAATACTACTACCCTTATTGTTTTTTTACTTATTTAATAAAGC
AGAGCTAGGCCTTACTACCTAACTTCTAGCGTTTAAGGTCCTTTATAGGCTAATCTAGGT
TAAAGATATTATTAGGTAGGGAGTTTAGCTAGGGT-GGCATATCTATTAAACTATAACGT
AGGTGTCCTAAGGGGGACTTATAGAGAATAGAAATCTCTAGTAGAGTAAAAGGGCAAAAG
-TCCCCTTAATTTTAATTTTTAGTGTAAATACAAACTATAAAAGTGTAGCCTATTAATCC
TTTAGTCCCTTAAAATTTAAGGCTAGAGGTGCTAGAAAAGTTACTATAGGGATAACTAGC
TTGTGGCAGCTAAGCGTTTATAGCGACGTTGCTTTTTAATCCTTTAATATTAGCTCTTCC
TATTATACTAAAGTAGAATTTAGTAAGCGTTACATTGTTTACCT-ACTAATAGGGAACGT
GAGCTAGGTTTAGACTATTATAAGACAGGTTAG-TTTTACCCTACTAATAACCTTGCCCT
AATAGTAATACCGCTTAGTATAAGAGGAACTGCGGTTTTAGATAATTAGTTTTTGCGGCT
ATCTAACTAGGTATTGCTGCAAAGCTACTATCTGCTAGATTATAGCTAAACGCCTCTAAG
TTAGAATCTATGCTAGAATAGGGTAATTTCCGCCTATACT----AGTTAGATACAAATAG
GCCTTTGGCCTAGAACCTTACTAG---ATTAGCGT-TAGCAGCCCTATTAAAGT-TAGGG
TTGTTAGCTAGTGTATTACAATTATATAGTGCGT-AGGATTAAATCCTTTATAGATAACT
TAGTTATCTAGCTAGGTTGTGTAAGTAGTTAAGTAGCCTTGTTGTTACGAGCTACTAAGC
GTAAGCCCGTTGCTAGCTTAGTTA
>LM_SuperContig_19_18_p
TTAACCTTAGATTAGGTAGGGATACCTGCTAAACTTAAGTATAT-TAATAAGCGGAGGAA
AAGAAACTAATAGGGATTGCCCTAGTAACGGCGAGTGAAGCAGTAA-TAGCTTAAATTTA
AAATCTAGCTCTTTTAGGGTCTAAGTTGTAATTTGCAGAGGGCGCTTT--AGT-ATTAGT
-A-GTAGTCTAAGTTCCTTAGAATAGGACGTTATAGAGGGTAAGAATCCTATACGTGGTC
GCTAGCCTTTGCTGTGTAAAGCCCCTT-TAACAA--GTT--AAGTTATTTAGGAATATAG
CTCTAA-ATA---GGAGGTAAATTTCTTCTAAAGCTAAATACTAGCTAGAGACTAATAGT
ATATAAGTAGAGTAATTAAAAGATAAAAAGCACTTTAGAAAGA-GAGTTAAATAGCACGT
GAAATTGTTAAAAGGGAAGCGCTTATAGCTAGACTTGCCTATAGTTACTTATCTAGGCTT
TTG----TCTAGTGCACTCTTCTATAGGCAGGCTAGTATTA-GTTTAGGTAGTT-AGATA
AAGGTCTCTATTATATACCTCCCTTTAGGGAGGCCTTATAGGGGAGAT---AACATGCAA
CTAGCCTAGACTAAGGTCCGCGTATCTGCTAGGATACTAGCGTAATAGCTATAAGTGGCC
TATCTTA-AAATATAGACTAAAGAGTCTAATATCTATGCAAGTGTTTAGGTATTAAGCCT
AGACGCGTAATAAAAGTGAATAGAGGTGGGAACCCTTTTA-G-GGTGCA-CTATTA-ACT
AATCCTAATATCTTTAGAAGGATTTAAGTAAGAGTATAGCTATTAGGACCTAAAAGATAG
TGAACTATGCTTAAATAGGGTAAAGCTAGAGGAAACTCTAGTAGAGGCTTATAGCAGT-T
CTAAC--GTGCAAATTAATTATTAAATTTAGGTATAGGGGCGAAAGACTAATTAAACTAT
CTAGT-AGCT-AGTTCCT-ACTA-AAGTTTCC--CTTAGGATAGCAGTAACGTATTT-AG
TTTTATAAGGTAAAGCAAATAATTAGAGGCCTAGGGG-TTAAAATAACCTTTACCTATTC
TTAAACTTTAAATATGTAAGAAGTCCTTATTACTTAATTAAACGTGGACACTTAAATATA
CTATTACTAGTAGGCTATTTTTAGTAAGCAGAACTAGCGATATAGGATAAACTAAACATA
GGGTTAAGGTGCTAGAATGCACGCTTATTAGACACCATAAAAGGTGTTAGTTTATCTAGA
CAGCAGGATAGTAGCTATAGAAGTTAGAATCT--GCTAAGGAGTGTGTAATAACTTACCT
GCTAAATAAACTAGCCCTAAAAATAGATAGCGCTTAAGAGTGTTACCTATACCCTGCCGC
TAGGG-CAAGA-TTTAAGCCC-TAGCAAG-TAGGCAGGCGTAGAGGCTTATAACAAAGCC
TTAGGGGTAACCCTAGGTAGAACGGCCTCTAGTACAGATCTTAGTGGTAGTAGCAAATAC
TTAAATAAGAACTTTAAGG-ACTAAAGTAGGG-AAA-GGTTCTGTGTAAATAG-CA-GTT
AGATACAGG-TTAGTTAATCC-TAAGAGATAGGGTAATTCTATTTT-AATATTAGTGCTT
GCGCCGCGCCCTTAAAAGGGAAGC-TAGTTAATATTCTAGCACCTAGATGTAGATTCTCC
GCGGCAACGCAACTAAGAGCGGAGACCTTAGCAGG-AGCCCTAAGAA-GAGTTCTCTTTT
CTTCTTAACGGTCTGTTACCCTAAAATTAGTTTGTCTAGAGCTAGGGTTTAATAGCTAGA
AGAGCGCTGCACTTTTGTGGTATTTAGTGCGCTCCTAACAAGCCTTAAAAATCTACTTAA
AGAAATAGTTTTTACGCTAGGTCGTACTTATAACCGCAGCAGGTCTCTAAGGTA-A-AAA
GCCTC-T-AGTTAATAGAACAATGTAGATAAGGGAAGTTAGCAAAATAGATCTATAACTT
--TGGGAAAAGGATTG--GCTCTAAGGGTTAGG-TACGTTAGGCCTTAGGGAGAAGCCTC
TAGCGCAGAAGGGCACTAACC--GCAA---GGTGGGCGCCTCTTAGCG-CTAGGGTGCAG
ACACCCTTAGTAG-GTTTTAGCTGTC-TAGCGTACGTTTAACAACTAACTTAGAACTAGT
ATA-GATAAGGGGAATCTAACTATCTAATTAAAATATAGCATTGTAATAGCTAGAAAGTA
GTGTTAACGTAATGTGATTTCTGCCTAGTGCTCTAAATGTTAAAGCGAAGAGATTTAACT
AA-G-CGC-GGGTAA-ATAGCAGGAGTAACTATAACTCTCTTAAGGTAGCTAAATGCCTC
GTTATCTAATTAGTGACGCGCATGAATAGATTAACAAGATTCCTACTATCCCTATCTACT
ATCTAGTGAAACCA-TAGCTAAGGGAACGGGCTTAGCTAAATTAGCGGGGAAAGAAGACC
CTATTAAGCTTGACTCTAGTTTAATATTGTGAAAAGACATAGGGGGTGTAGAATAGGTAG
GAGCTTTGGCGCTAGTGAAATACCACTACCCTTATCGTTTTTTTACTTATTTAATAAAGC
AGAGCTAGGCCTTACTACCTAACTTCTAGCGTTTAAGGTCCTTTATAGGCTAATCTAGGT
TAAAGATATTATTAGGTAGGGAGTTTAGCTAGGGC-GGCACATCTATTAAACTATAACAT
AGGTGTCCTAAGGGGGACTTATAGAGAATAGAAATCTCTAGTAGAGTAAAAGGGTAAAAG
-TCCCCTTAATTTTAATTTTTAGTGTGAATAGAAACTATAAAAGTGTAGCCTATTAATCC
TTTAGTGCCTTAAAATTTAAGGCTAGAGGTGCTAGAAAAGTTACTATAGGGATAACTAGC
TTGTGGCAGCTAAGCGTTTATAGCGACGTTGCTTTTTAATCCTTTAATATTAGCTCTTCC
TATTATACTAAAGTAGAATTTAGTAAGCGTTACATTGTTTACCT-ACTAATAGGGAACGT
GAGCTAGGTTTAGACTATTATAAGACAGGTTAG-TTTTACCCTACTAATAACCTTGCCCT
AATAGTAATACCGCTTAGTATAAGAGGAACTGCGGTTTTAGATAATTAGTTTTTGCGGCT
ATCTAACTAGGTATTGCTGCAAAGCTACTATCTGCTAGATTATAGCTAAACGCCTCTAAG
TTAGAATCTATGCTAGAATAGGGTAATTTCCGCCTATACT----AGTTAGATACAAATAG
GCCTTTGGCCTAGAACCTTACTAG---ATTAGCGT-TAGCAGCCCTATTAAAGT-TAGGG
TTGTTAGCTAGTGTATTACAATTATATAGTGCGT-AGGATTAAATCCTTTATAGATAACT
TAGTTATCTAGCTAGGTTGTGTAAGTAGTTAAGTAGCCTTGTTGTTACGAGCTACTAAGC
GTAAGCCCGTTGCTAGCTTAGTTA
>LM_SuperContig_27_1_p
TTAACCTTAGATTAGGTAGGGATACCTACTAAACTTAAGCATAT-TAATAAGCAGAGGAA
AAGAAACTAATAGAGATTGCCCTAGTAACGGCGAGTGAAGCGGCAA-CAGCTTAAATTTA
AAATCTAGCTCTTTTAGGGTCCAAGTTATAATTTGCAGAGGGCGCTTT--AGT-ATTAGC
-A-GTAGTCTAAGTTCCTTAGAATAGGACGTTATAGAGGGTAAGAATCCTATACGTAGTT
ACTAGCCTTTGCCGTGTAAAGCCC-TT-TAATAACCGTCATAAGTTATTTAGGAATATAG
CTCTAA-ATA---GGAGGTAAATTTCTTCTAAAGCTAAATACTAGCTAGAGACTAATAGC
GCACAAGTAGAGTAATTAAAAGATAAAAAGCACTTTAGAAAGA-GAGTTAAATAGCACGT
GAAATTGTTAAAAGGGAAGCGCTTGCAGCTAGACTTACCTGTAGTTACTTATCTAGGCTT
TTG----TCTAGTGCACTCTTCTATAGGCAGGCTAGCATTA-GTTTAGGTAGTT-AGATA
AAGGTCTCTATCACGTACCTCCCTTTAGGGAGGCCTTATAGGGGAGAC---GACATGCAA
CTAGCCTAGACTAAGGTCTGCGCATCTGCTAGGATGCTAGCGTAATAGCTGTAAGCGGCC
TATCTTA-AAACATAGACTAAGGAGTCTAACATCTATGCGAGTGTTTAGGTGTTAAGCCT
AGACGCGTAATAAAAGTGAACGGAGGTAGGAACCCTTTTA-G-GGTGCA-CTATTA-ACT
AATCCTAATATCTTTAGAAGGATTTAAGTAAGAGCATAGCTATTAGGACCTAAAAGATAG
TGAACTATGCTTAAATAGGGTAAAGCTAGAGGAAACTCTAGTAGAGGCTCGCAGCGGT-T
CTAAC--GTGCAAATTAATCGTTAAATTTGGGTATAGGGGCAAAAGACTAATTAAACTAT
CTAGT-AGCT-AGTTCCT-ACTA-AAGTTTCC--CTTAGGATAGTAGTAACGTATTT-AG
TTTTATAAGGTAAAGCGAATAATTAGAGGCCTAGGGG-TTAAAATAACCTTTACCTATTC
TTAAACTTTAAATATGTAAGAAGTCCTTATTACTTAATTAAACGTGGACACTTAAATGTA
CTGTTACTAGTAGGCTATTTTTAGTAAGCAGAACTAGCAATGCGGGATGAACTAAACGCG
GGGTTAAGGTGCTAGAATGCACGCTTATTAGACACCACAAAAGGTGTTAGTTTATCTAGA
TAGCAGGATAGTAGCTATAGAAGTTAGAATCT--ACTAAGGAGTGTGTAATAACTTACCT
GCTAAATAAACTAGCCCTAAAAATAGATAGCGCTTAAGCGTGTTACCTATACCCTGCCGC
TAGGG-CAAGA-TTTAAGCCC-TAGTAAG-TAGGCAGGCGTAGAGGCTCGTGACGAAGCC
TTAGGGGTAACCCTAGGTAGAACGGCCTCTAGTGCAGATCTTAGTGGTAGTAGCAAATAC
TTAAATAAGAACTTTAAGG-ACTAAAGTAGGG-AAA-GGTTCCGTGTGAATAG-CA-GTT
AGACACAGG-TTAGTTAATCC-TAAGAGATAGGGTAATTCTGTTTT-AATGTTAGTGCTT
ACGCCACGCCCTTAAAAGGGAAGC-TAGTTAATATTCTAGCACCTAGATGTAGATTCTCC
GCGGCAACGCAACTAAGAGCGGAGACCTTAGCAGG-AGCCCTAAGAA-GAGTTCTCTTTT
CTT---AACAGTCTGTTACCCTAAAATTAGTTTGTCTAGAGCTAGGGTTTAATAGCTAGA
AGAGCGCTACACTTTTATAGCGTTTAGTGCGCTCCTAACAAGCCTTAAAAATCTACTTAA
AGAAATAGTTTTTACGCTAGGTTATACTTATAACCGTAGCAGGTCTCTAAGGTA-A-AAA
GCCTC-T-AGTTAATAGAATAATATAGATAAGGGAAGTTAGCAAAATAGATCTATAACTT
--TAGGAAAAGGATTA--GCTCTAAGGGTTAGG-TACGTTAGGCCTTAGGGAGAAGCCTC
TAGCGCAGAAGGGCACTAACC--GCAA---GGTAGGCGCCTCTTAGCG-CTAGGGTGCAG
ACACCCTTAGCAG-GTTTCAGCTATC-TAGCGTACGTTTAACAACTAACTTAGAACTAGT
ATA-GATAAGGGGAATCTAACTATCTAATTAAAACATAGCATTGCAATAGCTAGAAAGTA
GTATTAACGCAATATAATTTCTGCCTAGTGCTCTAAATATTAAAGCAAAGAGATTTAACC
AA-G-CGC-GGGTAA-ATAGCAGGAGTAACTATAACTCTCTTAAGGTAGCTAAATACCTT
GTTATCTAATTAGTGACGCGCATAAATAGATTAACAAGATTCCTACTGTCCCTATTTACT
ATCTAGCGAAACCA-CAGCTAAGGGAACAGGCTTAGCTAAATTAGCAGGGAAAGAAGACC
CTATTAAGCTTAACTCTAGTTTAATATTGTAAAAAGATATAGGGGGTGTAGAATAGGTAG
GAGCTTTAGCGCTAGTAAAATACTACTACCCTTATTGTTTTTTTACTTATTTAATAAAGC
AGAGCTAGGCCTTACTACCTAACTTCTAGCGTTTAAGGTCCTTTATAGGCTAATCTAGGT
TAAAGATATTATTAGGTAGGGAGTTTAGCTAGGGC-GGCACATCTATTAAACTATAACGC
AGGTGTCCTAAGGGGGACTTATAGAGAATAGAAATCTCTAGTAGAGTAAAAGGGCAAAAG
-TCCCCTTAATTTTAATTTTTAGTGTGAATACAAACTATAAAAGTGTGGCCTATTAATCC
TTTAGTCCCTTAAAATTTAAGGCTAGAGGTGCTAGAAAAGTTACTACAGGGATAACTAGC
TTGTGGCAGCCAAGCATTTATAGCGACGTTGCTTTTTAATCCTTTAATGTTAGCTCTTCC
TATTATACTAAAGTAGAATTTAGTAAGCGTTAGATTGTTCACCT-ACTAATAGGGAACGT
AAGCTAGGTTTAGACCGTTGTAAGATAGGTTAG-TTTTACCCTACTAATAACCTTGCCCT
AATAGTAATACCGCTTAGTACGAGAGGAACCGCGGTTTTAGATAATTAGTTTTTGCGGCT
ATCTAACTAGGCATTGCCGCGAAGCTACTATCTACTAGATTATAGCTAAACGCCTCTAAG
TCAGAATCTATGCTAGAATAGGGTGATTTCTGCCTGCACT----AGTTAGATATAAATAG
GCCTTTAGCCCAGAACCTTACTAG---ATTAGCGT-TAGCAGCCCTATTAAAGT-TAGGG
TTATTAGCTAGTGTATTGTAATTGTACAGTGCGC-AGGATTAAATCCTTTATAGATAACT
TAGTTGTCTAGCTAGGTCGTGTAAGTAGTTAAGTAGCCTTGTTGTTACGAGCTACTAAGC
GTAAGCCCGTTGCTAGCTTGGTTA
>LM_SuperContig_27_2_p
TTAACCTTAGATTAGGTAAGGATACCTGCTAAACTTAAGCATAT-TAATAAGCGGAGGAA
AAGAAACTAACAGGGATTGCCCTAGTAACAGCGAGTGAAGCGGCAA-TAGCTTAAATTTA
AAATCTGGCTCTTTTAGGGTCTAAGTTGTAATTTGCAGAGGGCGCTTT--AGC-GTTAGT
-A-GTGGTCTAAGTTCCTTGGAACAGGACGTTACAGAGGGTAAGAATCCTATACGTGGTC
GCTAGCCTTCGCTATGTAAAGCCCCTT-TAACAA--GTT--AAGTTATTTAGGAATGCAG
CTCTAA-ATA---GGAGGTAAATTTCTTCTAAAGCTAAATACTAGCTAGAGACTAATAGC
GCACAAGTAAAGTAATTAAAAGATAAAAAGCACTTTAGAAAGA-GAGTTAAATAGCACGT
GAAATTGTTAAAAGGGAAGCGCTTGCAGCTAGACTTGCCTGTAGTTGCTTATCTAGGCTT
TTG----TCTAGTGCACTCTTCTATAGGCAGGCTAGTATTA-GTTTAGGTAGTT-AGATA
AAGGTCTCTATCACGTACCTCCCTTTAGGGAGGCCTTATAGGGGAGAC---GACATGTAA
CTAGCCTAGACTAAGGTCCGCGCATCTGCTAGGATGCTAGCGTAATAGCTGTAAGCGGCC
CATCTTA-AAATATGGACTAAGGAGTCTAATATCTATGCAAGTATTTGGGTATTAAGCCT
AGACGCGTAATAAAAGTAAATAGAGGTGGGACCCCTTTTA-G-GGTGCA-CTATTA-ACT
AATCCTAATATCTTTAGAAGGATTTAAGTAAGAGTATAGCTATTAGGACCTAAAAGATAG
TAAACTATGCTTAAATAGGGTAAAGCTAGAGGAAACTCTAGTAGAGGCTCGCAGCGGTCT
CTAACACGTGCAAATTAATTGTTAAATTTAGGCATAGGGGCGAAAGACTAATTAAACTAT
CTAGT-AGCT-AGTTCCT-ACTA-AAGTTTCC--CTTAGGATAGTAGTAACGTATTT-AG
TTTTATAAGGTAAAGCAAATAATTAGAGGCCTAGGGG-TTAAAACAACCTTTACTTATTC
TTAAACTTTAAATATATAAGAAGTCCTTATTACTTAATTAAACGTGGACACTTAAATGTA
CTATTACTAGTGGGCTATTTTTAGTAAGTAGAACTAGCAATATAGGATGAACTAAACGTG
GGGTTAAGGTGCTAGAATGCACGCTTATTAGACACTACAAAAGGTGTTAGTTTATCTAGA
TAGCAGGATAGTAGCTATAGAAGTTAGAATCT--ACTAAGGAGTGTGTAACAACTTACCT
GCTAAATAAACTAGCCCTAAAAATAGATGGCGCTTAAGCGTGTTACCTATACCCTGCCGC
TAGGG-CAAGA-TTTAAGCCC-TAGCAAG-TAGGCAGGCGTAGAGGCTTGTGACGAAGCC
TTAGGGGTAACCCTAGGTAAAACAGCCTCTAGTGCAGATCTTGGTAGTAGTAGCAAATAC
TTAAATAAGAACTTTAAGG-ACTAAAGTAGGG-AAA-GGTTCTGTGTAAACAG-TA-GTT
AGACACGGG-TTAGTTAATCC-TAAGAGATAGGGTAATTCTGTTTT-AATATTAGTGCTT
GCGCTACGCCCTTAAAAGGGAAGC-TAGTTAATATTCTAGTACCTAGATGTAGATTCTCC
GCGGCAACGCAACTAAGAGCGGAGACCTTAGCAGG-AGCCCTAAGAA-GAGTTCTCTTTT
CTTCTTAACAGTCTGTTACCCTAAAATTAGTTTGTCTAGAGCTAGGGTTTAATAGCTAGA
AGAGCGCTGCACTTTTACAGCGTTTAGTGCGCTCCTAACAAGCCTTAAAAATCTACTTAA
AGAAATAGTTTTTACGCTAGGTTATACTTATAACTATAGTAGGTCTCTAAGGTA-A-AAA
GCCTC-T-AGTTAATAGAATAATATAGATAAGGGAAGTTAGCAAAATAGATCTATAACTT
--TAGGAAAAGGATTA--GCTCTAAGGGTTAGG-TACGTTGGGCCTTAGAGAGAAGCCTC
TAGCGTAGAAGGGCACTAACC--GCAA---GGTAGGCGCCTCTTAGCG-CTAGGGTGCAG
ACACCCTTAGCAG-GTTTTGGCTATC-TAGCGTATATTTAATAACTAACTTAGAACTAGT
ATA-GATAAGGGGAATCTAACTATCTAATTAAAATATAGTATTGCAATAGCTAGAAAGTA
GTGTTAACGTAATATAATTTCTGCCTAGTGCTCTAAATATTAAAGTAAAGAGATTTAACC
AA-G-CAC-GGGTAA-ATAGTAGGAGTAACTATAACTCTCTTAAGGTAGCTAAATGCCTT
ATTATCTAATTAGTGACGCGTATAAATAGATTAACAAGATTCCTACTGTCCCTATCTACT
ATCTAGCGAAACCA-CAGCTAAGGGAACAGGCTTGGCTAAATTAGCGGGGAAAGAAGACC
CTATTAAGCTTAACTCTAGTTTAATATTGTAAAAAGACATAGGGGGTGTAGAATAGGTAG
GAGCTTTGGCGCTAGTGAAATACTACTACCCTTATTATTTTTTTACTTATTTAATAAAGC
GGAGCTAGGCCTTACTACCTAACTTCTAGCGTTTAAGGTCCTTTGTAGGCTAATCTAGGT
TAAAGACATTGTTAGGTAGGGAGTTTAGCTAGGGC-AGCACATCTATTAAACTATAACGC
AGGTGTCCTAAGGGGGACTTATAGAGAATAGAAATCTCTAGTAGAGTAAAAGGGCAAAAG
-TCCCCTTAATTTTAATTTTTAGTGTAAATACAAACTATAAAAGTGTAGCCTATTAATCC
TTTAGTCCCTTAAAATTTAAGGCTAGAGGTGCTAGAAAAGTTACCACAGGGATAACTGGC
TTGTGGCAGCCAAGCGTTCATAGCAACGTTGCTTTTTAATCCTTTAATATTAGCTCTTCC
TATTATACCAAAGCAGAATTTAGTAAGCGTTAGATTGTTTACCT-ACTAATAGGGAACGT
AAGCTAGGTTTAGACCGTCGTAAGATAGGTTAG-TTTTACCCTACTAATAACCTTGCCCT
AATAGTAATACCGCTTAGTACAAGAGGAACCGCGGTTTTAGATAATTGGTTTTTGCGGCT
ATCTAACTAGGTATTGCCACAAAGCTACTATCTGCTAGATTATAGCTAAACGCCTCTAAG
TTAGAATCTATGCTAGAATAGGGTAATTTCCGCCTATACT----AGTTAGATACAAATAG
GCCTTTGGCCTAGAACCTTACTAG---ATTAGCGT-TAGCAGCCCTATTAAAGT-TAGAG
TTATTAGCTAGTGTATTACAATTGTATAGTGCGC-AGGATTAAATCCTTTATAGATAACT
TAGTTGTCTAGCTAGGTCGTGTAAGTAGTTAAGTAGCCTTATTGTTACAAGCTACTAAGC
GTAAGCCTGTTGCTAGCTTAGTTA
>LM_SuperContig_27_3_p
TTAACCTTAGATTAGGTAGGGATACCTACTAAACTTAAGTATAT-TAATAAGCGGAGGAA
AAGAAACTAATAGGGATTGCCCTAGTAATAGCAAGTAAAGCGGCAA-TAGCTTAAATTTA
AAATCTGGCTCTTTTAGGGTCCAAGTTATAATTTGCAGAGGGCGCTTT--AGT-GTTAGC
-A-GCGGTCCAAGTTCCTTAGAACAGGACGTTATAGAGGGTAAGAATCCTATATGTAGTC
GCTGGCCTTCGCTGTGTAAAGCCCCTT-TAACAA--GTT--AAGTTGTTTAGGAATGCAG
CTCTAACATA---GGAGGTAAATTTCTTCTAAAGCTAAATACTAGCTAGAGACTAATAGC
GCACAAGTAGAGTAATTAAAAGATAAAAAGCACTTTAGAAAGA-GAGTTAAATAGCACGT
GAAATTGTTAAAAGGGAAGCGCTTGCAGCTAGACTTGCCTGTAGTTGCTTATCTAGGCTT
TTA----TCTAGTGCACTCTTCTATAGGCAGGCTAGTATTA-GTTTAGGCAGTT-AGATA
AAGGTCTCTATTACGTACCTCCCTTTAGGGAGGCCTTATAGGGGAGAC---GACATGCAA
CTAGCCTAGACTAAGGTCCGCGTATCTACTAGGATGCTAGCGTAATGGCTATAAGCGGCC
CGTCTTA-AAATATAGACTAAGGAGTCTAACATCTATGCAAGTGTTTAGGTGTTAAGCCT
AGACGCATAATAAAAGTAAACAGAGGTAGGAACCCTTTTA-G-GGTGCA-CTATTA-ACT
AATCCTAATATCTTTAGAAGGATTTAAGTAAGAGTATAGCTATTAGAACCTAAAAGATAG
TGAACTATGCTTAAATAGGGTAAAGCTAGAGGAAACTCTAGTAGAGGCTCGCAGCGGT-T
CTAAC--GTGCAAATTAATTATTAAATTTAGGCATAGGGGCAAAAGACTAATCAAACTAT
CTAGT-AGCT-AGTTCCT-GCTA-AAGTTTCC--CTTAGGATAGCAGTAACGTATTT-AG
TTTTATAAGGTAAAGCAAATAATTAGAGGCCTAGGGG-TTAAAATAACCTTTACCTATTC
TTAAACTTTAAATATATAAGAAGTCCTTATTACTTAATTAAACGTAGACACTTAAATGTA
CTATTACTAGTAGGCTATTTTTAGTAAGCAGAACTAGCAATGCGGGATGAACTAAACGCG
GGGTTAAGGTGCTAGAATACACGCTTATTAGACACTACAAAAGGTGTTAGTTTATCTAGA
CAGCAGGATAGTAGCTATAGAAGTTAGAATCC--GCTAAGGAGTGTGTAACAACTTACCT
GCTAAATAAACTAGCCCTAAAAATAGATAGCGCTTAAGCGTGTTACCTATACCCCGCTGC
TAGGG-CAAGA-TTTAAGCCC-TAGCAAG-TAGGCAGGCGTAGAGGCTTGTGACGAAGCC
TTAGGGGTAACCCTAGGTAGAATAGCCTCTAGTGCAGATCTTAGTAGTAGTAGTAAATAC
TTAAATAAGAACTTTAAGG-ACTAAAGTAGGG-AAA-GGTTCTATATAAATAG-TA-GTT
AGACACAGG-TTAGTTAATCC-TAAGAGATAGGGTAATTCTGTTTT-AATGTTAGTGCTT
ACGCCACGCCCTTAAAAGGGAAGC-TAGTTAATATTCTAGCACCTAGATATAGATTCTCC
GCGGCAACGCAACTAAGAGCGGAGACCTTAGCAGG-AGCCCTAAGAA-GAGTTCTCTTTT
CTTCTTAACAGTCTATCACCCTAAAATTAGTTTGTCTAGAGCTAGGGTTTAATAGCTAGA
AGAGTGCTGCACTTTTGCAGTATTTAGTACGCTCCTAACAAGCCTTAAAAATCCGCTTAA
AGAAATAGTTTTTACGCTAGGTCGTACTTATAACTGTAGCAGGTCTCTAAGGTA-A-AAA
GCCTC-T-AGTTAATAGAACAATATAGATAAGGGAAGTTAGCAAAATAGATCTATAACTT
--TAGGAAAAGGATTA--GCTCTAAGGGTTAGG-TACGTTAGGCCTTAGGGAGAAGCCTC
TAGCGTAGAAGGGCACTAACC--GCAA---GGTAGGCGCCTCTTAGCG-CTAGGGTGCAG
ACACCCTTGGTAG-GTTTCGGCCATC-TAGCGTACGTTTAACAACTAACTTAGAACTAGT
ATA-GATAAGGGGAATCTAACTATCTAATTAAAATATAGCATTATAATAGCTAGAAAGTA
GTGTTAACGTAATATGATTTCTGCCTAGTGCTCTAAATATTAAAGCAAAGAGATTTAACC
AA-G-CGC-GGGTAA-ACAGCGGGAGTAACTATAACTCTCTTAAGGTAGCTAAATGCCTT
GTTATCTAATTAGTAACGCGCATAAATAGATTAATAAGATTCCTACTATCCCTATCTACT
ATCTAGCGAAACCA-CAGCTAAGGGAACAGGCTTAGCTAAATTAGCGGGGAAAGAAGACC
CTGTTAAGCTTGACTCTAGTTTAACATTATAAAAAGATATAGGGGGTGTAGAATAGGTGG
GAGCTTTGGCGCTAGTGAAATACCACTACCCTTATCGTTTTTTTACTTATTTAATAAAGT
AGAGCTAGGCCTTACTACCTAACTTCTAGCGTTTAAGGTCCTTTATAGGCTAATCTAGGT
TAAAGATATTGTTAGGTAGGGAGTTTGGCTAGGGC-GGCACATCTATTAAACTATAACGC
AGGTGTCCTAAGGGGGACTTATAGAGAATAGAAATCTCTAGTAGAGCAAAAGGGCAAAAG
-TCCCCTTAATTTTAATTTTTAGTGTAAATACAAACTATAAAAGTGTAGCCTATTAATCC
TTTAGTCCCTTAAAATTTAAGGCTAGAGGTGCTAGAAAAGTTACTACAGGGATAACTAGC
TTGTGGCAGCTAAGCGTTTATAGCGACGTTGCTTTTTAATCCTTTAATATTAGCTCTTCC
TATTATACTAAAGCAGAATTTAGTAAGCGTTAGATTGTTCACCC-ACTAATAGGGAACGT
AAGCTAGGTTTAGACCGTTGTAAGACAGGTTAG-TTTTACCCTACTAATAACCTTGCCCT
AATAGTAATACCGCTTAGTACAAGAGGAACCGCGGTTTTAGATAATTAGTTTTTACAGCT
ATCTAACTAGGCATTGCCGCAAAGCTACTATCTACTAGATTATAGCTAAACGCCTCTAAG
TTAGAATCCATGCTAGAACAGGGTGATTTCTGCCTGCACT----AGTTAGATACAAATAG
GCCTTTAGCCTAGAACCTTACTAG---ATTGGCGT-TAGCAGCCCTATTAAAGT-TAGGG
TTGTTAGCTAGTGTATTGCAATTATATAGTGCGC-AGGATTAAATCCTTTATAGATGACT
TAGTTGTCTAGCTAGGTTGTGTAAGTAGTTAAGTAGCCTTATTATTACGAGCTACTAAGC
GTAAGCCTGTTGCTAGCTTGGTTA
>LM_SuperContig_27_4_p
TTAACCTTAGATTAGGTAGGGATACCCGCTAAACTTAAGTATAT-TAATAAGTAGAGGAA
AAGAAACTAATAGGGATTGCCCTAGTAACAGCGAGTGAAGTGGCAA-TAGCTTAAATTTA
AAATCTAGCTCTTTTAGGGTCTAAGTTGTAATTTGCAGAGGGCGCTTT--AGC-GTTAGT
-A-GTAGTCTAAGTTCCTTAGAATAGGACGTTATAGAGGGTAAGAATCCTATATGTGGTT
GCTAGCCTTTGCTGTGTAAAGCCCCTT-TAACAA--GTT--AAGTTATTTAGGAATGCAG
CTCTAA-ATA---GGAGGTAAATTTCTTTTAAAGCTAAATACTAGCTAGAGACTAATAGC
GTATAAGTAGAGTAATTAAAAGATAAAAAGCACTTTAGAAAGA-GAGTTAAATAGCACGT
GAAATTGTTAAAAGGGAAGCGCTTGCAGCTAGACTTGCCTGTAGTTACTTATCTAGGCTT
TTG----TCTAGTGCACTCTTCTATAGGCAGGCTAGTATTA-GTTTAGGTAGTT-AGATA
AAGGTCTCTATTACGTACCTCCCTTTAGGGAGGCCTTATAGGGGAGAC---AATATACAA
CTAGCCTAGACTAAGGTCCGCGTATCTACTAGGATGCTAGCGTAATAGCTGTAAGCGGCC
TATCTTA-AAACACGGACTAAGGAGTCTAATATCTATGCAAGTGTTTAGGTATTAAGCCT
AGACGCGTAATAAAAGTAAACAGATGTAGGAACCCTTTTA-G-GGTACA-CTATTA-ACT
AATCCTAATATCTTTAGAAGGATTTAAGTAAGAGTATAGCTATTAGGACCTAAAAGATAG
TAAACTATGCTTAAATAGGGTAAAGCTAGAGGAAACTCTAGTAGAGGCTTATAGCAGT-T
CTAAC--GTGCAAATCAATTGTTAAATTTAGGCATAGGGGCGAAAGACTAATTAAACTAT
CTAGT-AGCT-AGTTCCT-ACCA-AAGTTTCC--CTTAGGATAGCAGTAATGTATTT-AG
TTTTATAAGGTAAAGCGAATAATTAGAGGCCTAGGGG-TTAAAACAACCTTTACCTATTC
TTAAACTTTAAATATATAAGAAGTCCTTATTACTTAATTAAACGTAGACACTTAAATATA
CTATTACTAGTAGGCTATTTTTAGTAAGTAGAACTAGCGATGCAGGATGAACTAAACGCA
GGGTTAAGGTGCTAGAATGCACGCTTATTAGACACTACAAAAGGTGTTAGTTTATCTAGA
CAGCAGGATAGTAGCTATAGAAGTTAGAATCT--ACTAAGGAGTGTGTAATAACTTACCT
GCTAAATAAACTAGCCCTAAAAATAGATGGCGCTTAAGCGTGTTACCTATACCCCGCCGC
TAGGG-CAAGA-TTTAAGCCC-TAGCAAG-TAGGCAGGCGTAAAGGCTTGTAACAAAGCC
TTAGGGGTAACTCTAGGTAGAACGGCCTCTAGTGCAGATCTTAGTAGTAGTAGCAAATAC
TTAAATAAGAACTTTAAGG-ACTAAAGTAGGG-AAA-GGTTCTATATAAACAG-CA-GTT
AGACACAGG-TTAGTTAATCC-TAAGAGATAGGATAATTCCATTTT-AATATCAGTGCTT
ACGCTGCGCCCTTAAAAGGGAAGC-TAGTTAATATTCTAGCACCTAGATATAGATTCTCC
GCAGCAACCTAACTAAGAGTGGAGACCTTAGCGGG-AGCCCTAAGAA-GAGTTCTCTTTT
CTTCTTAACAGTCTGTTACCCTAAAATTAGTTTGTCTAGAGCTAGGGTTTAATAGCTAGA
AGAGCGCTACACTTTTGCAGCGTTTAGTGCGCTCCTAACAAGCCTTAAAAATCTACTTAA
AGAAATAGTTTTTACGCTAGGTTGTACTTATAACTATAGTAGGTCTCTAAGGTA-A-AAA
GCCTC-T-AGTTAATAGAATAATATAGATAAGGGAAGTTAGCAAAATAGATCTATAACTT
--TAGGAAAAGGATTA--GCTCTAAGGGTTTGG-TACGTTAGGCCTTAGGGAGAAGCCTC
TAGCGTAGAAGGGCACTAACC--GCAA---GGTAGGCGCCTCTTAGCG-CTAGGGTGCAG
ACACCCTTAGCAG-GTTTTAGCTGTC-TAGCGTACGTTTAACAACTAACTTAGAACTAGT
ATA-GATAAGGGGAATCTAACTATCTAATTAAAATATAGCATTACAATAGCTAGAAAGTA
GTATTAATATAATATAATTTCTGCCTAGTACTCTAAATATTAAAGCAAAGAGATTTGACT
AA-G-CGC-GGGTAA-ACAGCAGGAGTAACTATAACTCTCTTAAGGTAGCCAAATGCCTT
GTTATCTAATTAGTGACGCGCATAAATAGATTAACAAGATTCCTACTATCCCTATCTACT
ATCTAGCGAAACCA-CAGCTAAGGGAACAGGCTTAGCTAAATTAGCGGGGAAAGAAGACC
CTGTTAAGCTTAACTCTAGTTTAATATTATAAAAAGACATAGGGGGTGTAGAATAGGTAG
GAGCTTTAGCGCTAGTGAAATACTACTACCCTTATCATTTTTTTACTTATTTAATAAAGC
GGAGCTAGGCCTTACTACCTAACTTCTAGCGTTTAAGGTCCTTTATAGGCTAATCTAGGT
TAAAGATATTATTAGGTAAGGAGTTTAGCTAGGGC-GGCACATCTATTAAACCATAACGT
AGGTGTCCTAAGGGGGACTTATAGAGAACAGAAATCTCTAGTAGAGTAAAAGGGCAAAAG
-TCCCCTTAATTTTAATTTTTAGTGTGAATACAAACTATAAAAGTGTGGCCTATTAATCC
TTTAGTCCCTTGAAATTTGAGGCTAGAGGTGCTAGAAAAGTTACTACAGGGATAACTAGC
TTGTGGCAGCCAAGCGTTTATAGCGACGTTGCTTTTTGATCCTTTAATATTAGCTCTTCC
TATTATACTAAAGCAGAATTTAGTAAGCGTTAGATTGTTTACCT-ACTAATAGGGAACGT
AAGCTAGGTTTAGACCGTCGTAAGATAGGTTAG-TTTTACCCTACTAATAACCTTGCCCT
AATAGTAATACCGCTTAGTACGAGAGGAACCGCGGTTTTAGATAATTAGTTTTTGCGGCT
ATCTAACTAGGCATTGCCGCGAAGCTACTATCTACTAGATTATAGCTAAACGCCTCTAAG
TTAGAATCCATGCTAGAATAGGGTAATTTCCGCCTGCACT----AGTTAGATACAAATAG
GCCTTTAGCCTAGAACCTTACTAG---ATTAGCGT-TAGCAGCCCTATTAAAGT-TAGGG
TTGTTAGCTAGTGTATTATAATTGTATAGTGCGC-AGGATTGAATCCTTTATAGATAACT
TAGTTATCTAGCTAGGTCGTGTAAGTAGTTAAGTAGCCTTGTTGTTACGAGCTACTAAGC
GTAAGCCTGTTACTAGCTTAGTTG
>LM_SuperContig_27_5_p
TTAACCTTAGATTAGGTAGGGATACCCGCTAAACTTAAGCATAT-TAATAAGCGGAGGAA
AAGAAACTAATAGGGATTGCCCTAGTAACGGCGAGTGAAGCGGCAA-CAGCTCAAATTTA
AAATCTAGCTCTTTTAGGGTCTAAGTTATAATTTGCAGAGGGCGCTTT-GAGCAGTTAGC
TATGTAGTCCAAGTTCCTTAGAATAGGACGTTACAGAGGGTAAGAATCCTGTATATAGTC
GCTAGCCTTTGCCGTGTAAAGCCCCTT-TAATAA--GTT--AAGTTGTTTAGGAATACAG
CTCTAA-ATA---GGAGGTAAATGTCTTCTAAAGCTAAATACTAGCTAGAGACTAATAGC
GCACAAGTAGAGTAATTAAAAGATAAAAAGTACTTTAGAAAGA-GAGTTAAATAGCACGT
AAAATTGTTAAAAGGGAAGCGCTTGCAGCTAGACTTGCCTATAGTTACTTATCTAGGCTT
TTG----TCTAGTGCACTCTTCTATAGGCAGGCTAGTATTA-GTTTAGGCAGTT-AGATA
AAGGTCTCTATTACGTACCTCCCTTTAGGGAGGCCTTATAGGGGAGAC---AACATGTAA
CTAGCCTAGACTAAGGTCCGCGCATCTGCTAGGATGCTAGCATAATAGCTGTAAGCGGCC
TATCTTA-AAATATAGACTAAGGAGTCTAATATCTATATAAGTGTTTAGGTGTTAAGCCT
AGACGTGTAATAAAAGTAAACAGAGGTAGGAACCCTTTTA-G-GGTGCA-CTATTA-ACT
AATCCTAATATCTTTAGAAGGATTTAAGTAAGAGCATAGCTATTAGGACCTAAAAGATAG
TAAACTATGCTTAAATAGGGTGAAGCTAGAGGAAACTCTAGTAGAGGCTCGTAGCGGT-T
CTAAC--GTGCAAATTAATTGTTAAATTTAGGTATAGGGGCGAAAGACTAATTAAACTAT
CTAGT-AGCT-AGTTCCT-GCTA-AAGTTTCC--CTTAGGATAGCAGTAACGTATTT-AG
TTTTATAAGGTAAAGCAAATAATTAGAGGCCTAGGGG-TTAAAATAACCTTTACCTATTC
TTAAACTTTAAATATATAAGAAGTCCTTGTTACTTAATTAAACGTAGACACTTAAATGTA
CTGTTACTAGTAGGCTATTTTTAGTAAGCAGAACTAGCGATGCGGGATAAACTAAATACG
GGGTTAAGGTGCTAGAATGCACGCTTATTAGACACTACAAAAGGTGTTAGTTTATCTAGA
CAGCAGGATAGTAGCTATAGAAGTTAGAATCC--GCTAAGGAGTGTGTAACAACTTACCT
GCTAAATAAACTAGCCCTAAAAATAGATAGCGCTTAAGCGTGTTACCTATACCCCGCTGC
TAGGG-CAAGA-TTTAAGCCC-TAGCAAG-TAGGCAGGCGTAGAGGCTTGTGACGAAGCC
TTAGGGGTAACCCTAGGTAGAACAGCCTCTAGTGCAGATCTTAGTAGTAGTAGCAAATAC
TTAAATAAGAACTTTAAGG-ACTAAAGTAGGG-AAA-GGTTCCGTGTGAATAG-TA-GTT
AGATATAGG-TTAGTTAATCC-TAAGAGATAGGGTAATTCTATTTT-AATGTTAGTGCTT
GCGCTACGCCCTTAAAAGGGAAGC-TAGTTAATATTCTAGCACCTAGATGTAGATTCTCC
GCAGTAACGTAACTAAGAGCGGAGACCTTAGCAGG-AGCCCTAAGAA-GAGTTCTCTTTT
CTTCTTAACAGTCTATTACCCTAAAATTAGTTTGTCTAGAGCTAGGGTTTAATAGCTAGA
AGAGCGCTACACTTTTGCAGCATTTAGTGCGCTCCTAATAAGCCTTAAAAATCTGCTTAA
AGAAATAGTTTTTACGCTAGGTTGTACTTATAACTGCAGCAGGTCTCTAAGGTG-A-AAA
GCCTC-T-AGTTAATAGAACAATATAGATAAGGGAAGTTAGTAAAATAGATCTGTAACTT
--TAGGAAAAGGATTA--GCTCTAAGGGTTAGG-TACGTTAGGCCTTAGGGAGAAGCCTC
TAGCGCAGAAGGGCACTAACT--ACAA---GGTAGGCGCCTCTTAGCG-CTAGGGTGCAG
ATACCCTTAGCAG-GTTTCGGCTGTC-TAGCGTATATTTAACAACTAACTTAGAACTAGT
ATA-GATAAGGGGAATCTAACTATCTAATTAAAATATAGTATTATAATAGCTAGAAAGTA
GTATTAATATAATGTAATTTCTGCCTAGTGCTCTAAATATTAAAGCAAAGAGATTTGACT
AA-G-CGC-GGGTAA-ATAGTAGGAGTAACTATAACTCTCTTAAGGTAGCTAAATACCTT
GTTATCTAATTAGTAACGCGCATAAATAGATTAATAAGATTCCTACTATCCCTATCTACT
ATCTAGTAAAACTA-TAGCTAAGGGAATAGGCTTAGCTAAATTAGCGGGGAAAGAAGACC
CTGTTAAGCTTAACTCTAGTTTAATATTGTGAAAAGATATAGGGGGTGTAGAATAGGTAG
GAGCTTTGGCGCTAGTAAAATACTACTACCCTTATCGTTTTTTTACTTATTTAATAAAGC
GGAGCTAGGCCTTACTACCTAACTTCTAGCGTTTAAGGTCCTTTATAGGCTAATCTAGGT
TAAAGATATTGTTAGGTAGGGAGTTTAGCTAGGGC-GGCACATCTATTAAACCATAACGC
AGGTGTCCTAAGGGGGACTTATAGAGAATAGAAATCTCTAGTAGAGCAAAAGGGTAAAAG
-TCCCCTTAATTTTAATTTTTAGTGTAAATACAAACTATAAAAGTGTAGCCTATCAATCC
TTTAGTCCCTTAAAATTTAAGGCTAGAGGTACTAGAAAAGTTACTATAGGGATAACTAGC
TTGTGGCAGCCAAGCGTTTATAGCAACGTTGCTTTTTGATCCTTTAATATTAGCTCTTCC
TATTATACTAAAGCAGAATTTAGTAAGCGTTAGATTGTTTACCT-ACTAATAGGGAACGT
GAGCTAGGTTTAGACCGTCGTAAGATAGGTTAG-TTTTACCCTACTAATAACCTTACCCT
AATAGTAATACCGCTTAGTACAAGAGGAACCGCGGTTTTAGATAATTAGTTTTTGCAGCT
ATCTAACTAGGTATTGCCGCGAAGCTACCATCTACTAGATTATGGCTAAACGCCTCTAAG
TTAGAATCTATGCTAGAATAGGGTAATTTCTGCCTGCACT----AGTTAGATATAAATAG
GCCTTTGGCCTAGAACCTTACTAG---ATTGGCGT-TGGTAGCCCTATTAAAGT-TAGAG
TTGTTAGCTAGTGTATTGTAATTGTATAGTGCGC-AGGATTAAATCCTTTGTAGATAACT
TAGTTGTCTAGCTAGGTCGTGTAAGTAGTTAAGTAGCCTTATTATTACGAGCTACTAAGC
GTAAGCCCGTTGCTAGCTTAGTTA
>LM_SuperContig_27_6_p
TTAACCTTAGATTAGGTAGGGATACCTGCTAAACTTAAGTATAT-TAATAAGCGGAGGAA
AAGAAACTAATAGGGATTGCCCTAGTAACGGCGAGTGAAGCGGCAA-CAGCTTAAATTTA
AAATCTAGCTCTTTTAGGGTCTAAGTTATAATTTGCAGAGGGCGCTTT--GGC-ATTAGT
-A-GTAGTCTAAGTTCCTTAGAACAGGACGTTATAGAGGGTAAGAATCCTATACGTGGTC
GCTAGCCTTCGCCGTGTAAAGCCCCTT-TAACAA--GTT--AAGTTATTTAGGAATATAG
CTCTAA-ATA---GGAGGTAAATTTCTTCTAAAGCTAAATACTAGCTAGAGACTAATAGC
GCACAAGTAGAGTAATTAAAAGATAAAAAGCACTTTAGAAAGA-GAGTTAAATAGCACGT
GAAATTGTTAAAAGGGAAGCGCTTGCAGCTAGACTTGCCTGTAGTTGCTTATCTAGGCTT
TTA----TCTAGTGCACTCTTCTACAGGCAGGCTAGCATTA-GTTTAGGCAGTT-AGATA
AAGGTCTCTGTTATGTACCTCCCTTTAGGGAGGCCTTATAGGGGAGAC---AACATGCAA
CTAGCCTAGACTAAGGTCTGCGCATCTGCTAGGATGCTAGCGTAATAGCTATAAGTGGCC
TGTCTTA-AAATATAGACTAAGGAGTCTAACATCTATACAAGTATTTAGGTGTTAAGCCT
AGACGCGTAATAAAAGTAAATAGAGGTAGGAACCCTTTTA-G-GGTGCA-CTATTA-ACT
AATCCTAATATCTTTGGAAGGATTTAAGTAAGAGCATAGCTATTAGGACCTAAAAGATAG
TGAACTATGCTTAAATAGGGTAAAGCTAGAGGAAACTCTAGTAGAGGCTCGCAGCGGT-T
CTAAC--GTGCAAATTAATCATTAAATTTAGGTATAGGGGCGAAAGACTAATTAAACTAT
CTAGT-AGCT-AGTTCCT-ACGA-AAGTTTCC--CTTAGGATAGCAGTAACGTATTT-AG
TTTTATAAGGTAAAGCGAATAATTAGAGGCCTAGGGG-TTAAAATAACCTTTACCTATTC
TTAAACTTTAAATATATAAGAAGTCCTTATTACTTAATTAAATGTGGACACTTAAATGTA
CTATTACTAGTAGGCTATTTTTAGTAAGCAGAACTAGCGATGCGGGATAAACTAAACGCG
GGGTTAAGGTGCTAGAATGCACGCTTATTAGACACTACAAAAGGTGTTAGTTTATCTAGA
TAGCAGGATAGTAGCTATAGAAGTTAGAATCT--GCTAAGGAGTGTGTAATAACTCACCT
GCTAAATAAACTAGCCCTAAAAATAGATGGCGCTTAAGCGTGTTACCTATACCCCGCCGC
CAGGG-CAAGA-TTTAAGCCC-TAGCAAG-TAGGCAGGCGTGGAGGCTCGTGACGAAGCC
TTAGGGGTAACCCTAGGTAGAACGGCCTCTAGTGCAGATCTTAGTAGTAGTAGCAAATAC
TTAAATAAGAACTTTAAGG-ACTAAAGTAGGG-AAA-GGTTCTATATAAATAG-CA-GTT
AGACACAGG-TTAGTTAATCC-TAAGAGATAGGGTAATTCTATTTT-AATGTTAGTGCTT
ACGCCGCGCCCTTAAAAGGGAAGC-TAGTTAATATTCTAGCACCTAGATATAGATTCTCC
GCGGCAACGCAACTAAGAGTAGAGACCTTAGCAGG-AGCCCTAAGAA-GAGTTCTCTTTT
CTTCTTAATAGTCTATTACCCTAAAATTAGTTTGTCTAGAGCTAGGGTTTAATAGCTAGA
AGAGCGCTGCACTTTTGTAGCATTTAGTGCGCTCCTAACAAGCCTTAAAAATCTGCTTAA
AGAAATAGTTTTTACGCTAGGTTGTACTTATAACTATAGTAGGTCTCTAAGGTA-A-AAA
GCCTC-T-AGTTAATAGAATAATATAGATAAGGGAAGTTAGCAAAATAGATCTATAACTT
--TAGGAAAAGGATTA--GCTCTAAGGGTTAGG-TACGTTGGGCCTTAGAGAGAAGCCTC
TAGCGTAGAAGGGCACTAACC--GCAA---GGTAGGCGCCTCTTAGCG-CTAGGGTGCAG
ACACCCTTAGCAG-GTTTTAGCCGTC-TAGCGTATATTTAACAACTAACTTAGAACTAGT
ATA-GATAAGGGGAATCTAACTATCTAATTAAAATATAGCATTGTAATAGCTAGAAAGTA
GTATTAACGTAATATAATTTCTGCCTAGTGCTCTAAATGTTAAAGCGAAGAGATTTAACC
AATGACGCTGGGTAACATAGTAGGAGTAACTATAACTCTCTTAAGGTAGCTAAATGCCTC
GTTATCTAATTAGTGACGCGCATGAATAGATTAACAAGATTCCTACTATCCCTATCTACT
ATCTAGTGAAACCA-TAGCTAAGGGAACGGGCTTAGCTAAATTAGCGGGGAAAGAAGACC
CTATTAAGCTTGACTCTAGTTTAATATTGTGAAAAGACATAGGGGGTGTAGAATAGGTAG
GAGCTTTGGCGCTAGTGAAATACCACTACCCTTATCGTTTTTTTACTTATTCGATAAAGC
AGAGCTAGGCCTTACTACCTAACTTCTAGCGTTTAAGGTCCTTTGTAGGCTAATCTAGGT
TAAAGATATTGTTAGGTAGGGAGTTTAGCTAGGGC-GGCATATCTATTAAACTATAACGC
AGGTGTCCTAAGGGGGACTTATAGAGAATAGAAATCTCTAGTAGAGTAAAAGGGCAAAAG
-TCCCCTTAATTTTGATTTTTAGTGTGAATACAAACTATAAAAGTGTGGCCTATTAATCC
TTTAGTCCCTTAAAATTTAAGGCTAGAGGTGCTAGAAAAGTTACTACAGGGATAACTAGC
TTGTGGCAGCCAAGCGTTTATAGCGACGTTGCTTTTTAATCCTTTAATATTAGCTCTTCC
TATTATACTAAAGCAGAATTTGGTAAGCGTTAGATTATTCACCT-ACTAATAGGGAACGT
AAGCTAGGTTTAGACCGTCGTAAGATAGGTTAG-TTTTACCCTACTAATAACCTTGCCCT
AATAGTAATACCACTTAGTACGAGAGGAACCGCAGTTTTAGATAATTAGTTTTTGCAGCT
ATCTAACTAGGCATTGCCGCGAAGCTACTATCTACTAGATTATAGCTAAACGCCTCTAAG
TTAGAATCTATGCTAAAATAGGGTAATTTCTGCCTGCACT----AGTTAGATATAAATAG
GCCTTTGGCCTAGAACCTTACTAG---ATTAGCGT-TAGCAGCCCTATTAAAGT-TAGGG
TTATTAGCTAGTGTATTACAATTATACAGTGCGC-AGGATTAAATCCTTTATAGATAACT
TAGTTGTCTAGCTAGGTCGTGTAAGTAGTTAAGTAGCCTTGTTGTTACGAGCTACTAAGC
GTAAGCCCGTTGCTAGCTTGGTTA
>LM_SuperContig_27_7_p
TTAACCTTAGATTAGGTAGGGATACCTGCTAAACTTAAGCATAT-TAATAAGCGGAGGAA
AAGAAACTAATAGGGATTGCCCTAGTAATAGCAAGTAAAGCAGCAA-TAGCTTAAATTTA
AAATCTGGCTCTTTTAGGGTCTAAGTTGTAATTTGCAGAGGGCGCTTT--AGC-GTTAGT
-A-GTAGTCTAAGTTTCTTAGAATAGGACGTTATAGAGGGTAAGAATCCTATACGTAGTT
GCTAGCCTTTGCTGTGTAAAGCCCCTT-TAATAA--GTT--AAGTTGTTTAGGAATATAG
CTCTAA-ATA---GGAGGTAAATTTCTTCTAAAGCTAAATACTAGCTAGAGACTAATAGC
GCATAAGTAGAGTAATTAAAAGATAAAAAGCACTTTGGAAAGA-GAGTTAAATAGCACGT
GAAATTGTTAAAAGGGAAGCGCTTGCAGCTAGACTTGCCTATAGTTGCTTATCTAGGCTT
TTA----TCTAGTGCACTCTTCTATAGGCAGGCTAGCATTA-GTTTAGGCAGTT-AGATA
AAGGTCTCTGTTACGTACCTCCCTTTAGGGAGGCCTTATAGGGGAGAC---GACATGCAA
CTAGCCTAGACTAAGGTCCGCGTATCTGCTAGGATGCTAGCGTAATAGCTGTAAGCGGCC
TGTCTTA-AAATATAGACTAAGGAGTCTAATATCTATGCAAGTGTTTAGGTATTAAGCCT
AGACGCGTAATAAAAGTGAATAGAGGTGGGAACCCTTTTA-G-GGTGCA-CCATTA-ACT
AATCCTAATATCTTTAGAAGGATTTAAGTAAGAGCATAGCTATTAGGACCTAAAAGATAG
TAAACTATGCTTAAATAGGGTAAAGCCAGAGGAAACTCTAGTAGAGGCTCGCAGCGGT-T
CTAAC--GTGCAAATTAATTGTTAAATTTAGGCATAGGGGCGAAAGACTAATTAAACTAT
CTAGT-AGCT-AGTTCCT-ACTA-AAGTTTCC--CTTAGGATAGTAGTAACGTATTT-AG
TTTTATAAGGTAAAGCGAATAATTAGAGGCCTAGGGG-TTAAAACAACCTTTACCTATTC
TTAAACTTTAAATATGTAAGAAGTCCTTATTACTTAATTAAACGTAGACACTTAAATATA
CTATTACTAGTAGGCCATTTTTAGTAAGTAGAACTAGCAATGCAGGATAAACTAAACGCA
GGGTTAAGGTGCTAGAATGCACGCTTATTAGACACCACAAAAGGTGTTAGTTTATCTAGA
CAGCAGGACGGTGGCTATAGAAGTTAGAATCC--ACTAAGGAGTATATAACAACTTACCT
GCTAAATAAACTAGCCCTAAAAATGGATGGCGCTTAAGCGTGTTACCTATACCCCGCCGC
TAGGG-CAAGA-TTTAAGCCC-TAGCAAG-TAGGCAGGCGTAGAGGCTCGTGACAAAGCC
TTAGGGGTAACCCTAGGTAGAATAGCCTCTAGTGTAGATCTTAGTAGTAGTAGCAAATAC
TTAAATAAGAACTTTAAGG-ACTAAAGTAGGG-AAA-GGTTCTGTATAAATAG-CA-GTT
AGACACAGG-TTAGTTAATCC-TAAGAGATAGGGTAATTCTATTTT-AATGTTGGCGCTT
ACGCCGCGCCCTTAAAAGGGAAGC-TAGTTAATATTCTAGCACCTAGATGTAGATTCTCT
GTAGCAACGTAACTAAGAGCAGAGACCTTAGCAGG-AGCCCTAAGAA-GAGTTCTCTTTT
CTTCTTAATAGTCTGTTACCCTAAAATTAGTTTGTCTAGAGCTAGGGTTTAATAGCTAGA
AGAGCGCTGCCCTTTTATAGTATTTAGTGCGCTCCTAACAAGCCTTAAAAATCTACTTAA
AGAAATAGTTTTTACGCTAGGTTATACTTATAACTACAGTAGGTCTCTAAGGTA-A-AAA
GCCTC-T-AGTTAATAGAATAATATAGATAAGGGAAGTTAGCAAAATAGATCTATAACTT
--TAGGAAAAGGATTA--GCTCTAAGGGTTAGG-TACGTTAGGCCTTAGGGAGAAGCCTC
TAGCGTAGAAGGGCACTAACT--GCAA---GGTAGGCGCCTCTTAGCG-CTAGGGTGCAG
ACACCCTTAGTAG-GTTTTGGCTATC-TAGCGTACGTTTAACAACTAACTTAGAACTAGT
ATA-GATAAGGGGAATCTAACTGTCTAATTAAAATATAGCATTATAATAGCTAGAAAGTA
GTGTTAATATAATATGATTTCTGCCTAGTGCTCTAAATATTAAAGTAAAGAGATTTAACC
AA-G-CGC-GGGTAA-ATAGCAGGAGTAACTATAACTCTCTTAAGGTAGCTAAATACCTT
GTTATCTAATTAGTAACGCGCATAAATAGATTAACAAGATTCCTACTATCCCTATCTACT
ATCTAGCAAAACCA-CAGCTAAGGGAACAGGCTTAGCTAAATTAGCAGGGAAAGAAGACC
CTATTAAGCTTAACTCTAGTTTAATATTGTAAAAAGATATAGGGGGTGTAGAATAGGTAG
GAGCTTTAGCGCTAGTAAAATACTACTACCCTTATTGTTTTTTTACTTATTTAATAAAGC
AGAGCTAGGCCTTACTACCTAACTTCTAGCGTTTAAGGTCCTTTATAGGCTAATCTAGGT
TAAAGATATTGTTAGGTAGGGAGTTTAGCTAGGGC-AGCACATCTGTTAAACTATAACGC
AGGTGTCCTAAGGGGGACTTATAGAGAATAGAAATCTCTAGTAGAGTAAAAGGGTAAAAG
-TCCCCTTAATTTTGATTTTTAGTGTGAATACAAACTATAAAAGTGTAGCCTATTAATCC
TTTAGTCCCTTAAAATTTAAGGCTAGAGGTGCTAGAAAAGTTACTACAGGGATAACTAGC
TTGTGGCAGCTAAGCGTTCATAGCGACGTTGCTTTTTAATCCTTTGATATTAGCTCTTCC
TATTATACTAAAGCAGAATTTAGTAAGCGTTAGATTGTTTACCT-ACTAATAGGGAACGT
AAGCTAGGTTTAGACTGTTGTAAGACAGGTTAG-TTTTACCCTACTAATAACCTTGCCCT
AATAGTAATACCGCTTAGTACGAGAGGAACCGCGGTTTTAGATAATTAGTTTTTGCGGCT
ATCTAACTAGGTATTGCTGTGAAGCTACTATCTACTAGATTATAGCTAAACGCCTCTAAG
TTAGAATCTATGCTAGAATAGGGTAATTTCCGCCTGCACT----AGTTAGATACAAATAG
GCCTTTAGCCTAGAACCTTACTAG---ATCAGCGT-TAGCAGCCCTATTAAAGT-TAGGG
TTGTTAGCTAGTGTATTATAATTGTATAGTGCGC-AGGATTAAATCCTTTATAGATAACT
TAGTTATCTAGCTAGGTCGTGTAAGTAGTTAAGTAGCCTTGTTGTTACGAGCTACTAAGC
GTAAGCCTGTTACTAGCTTAGTTG
>LM_SuperContig_27_8_p
TTAACCTTAGATTAGGTAGGGATACCTGCTAAACTTAAGCATAT-TAATAAGCGGAGGAA
AAGAAACTAATAGGGATTGCCCTAGTAACGGCGAGTGAAGCGGTAA-TAGCTTAAATTTA
AAATCTAGCTCTTTTAAGGTCTAAGTTGTAATTTATAGAGGGCGCTTT--AGC-GTTAGT
-A-GTAGTCTAAGTTCCTTAGAATAGGACGTTACAGAGGGTAAGAATCCTATACGTAGTT
ACTAGCCTTCGCCGTGTAAAGCCCCTT-TAACAA--GTT--AAGTTATTTAGGAATGCAG
CTCTAA-ATA---GGAGGTAAATTTCTTCTAAAGCTAAATACTAGCTAGAGACTAATAGC
GCACAAGTAGAGTAATTAAAAGATAAAAAGCACTTTAGAAAGA-GAGTTAAATAGCACGT
GAAATTGTTAAAAGGGAAGCGCTTGCAGCTAGACTTGCCTATAGTTACTTATCTAGGCTT
TTG----TCTAGTGCACTCTTCTATAGGCAGGCTAGTATTAAGTTTAGGCAGTT-AGATA
AAGGTCTCTATTACGTACCTCCCTTTAGGGAGGCCTTATAGGGGAGAC---GACATGCAA
CTAGCCTAGACTAAGGTCCGCGTATCTACTAGGATGCTAGCGTAATAGCTATAAGCGGCC
TATCTTA-AAACATAGACTAAGGAGTCTAATATCTATGTAAGTATTTAGGTGTTAAGCCT
AGACGCGTAATAAAAGTAAACAGAGGTAGGAACCCTTTTA-G-GGTGCA-CTATTA-ACT
AATCCTAATATCTTTAGAAGGATTTAAGTAAGAGCATAGCTATTAGGACCTAAAAGATAG
TGAACTATGCTTAAATAGGGTGAAGCTAGAGGAAACTCTAGTGGAGGCTCGCAGCAGT-T
CTAAC--GTGCAAATTAATTATTAAATTTAGGCATAGGGGCGAAAGACTAATTAAACTAT
CTAGT-AGCT-AGTTCCT-ACTA-AAGTTTCC--CTTAGGATAGTAGTAACGTATTT-AG
TTTTATAAGGTAAAGCAAATAATTAGAGGCCTAGGGG-TTAAAATAACCTTTACCTATTC
TTAAACTTTAAATATGTAAGAAGTCCTTATTACTTAATTAAACGTGGACACTTAAATGTA
CTATTACTAGTAGGCTATTTTTAGTAAGTAGAACTAGCGATGCAGGATAAACTAAATGCA
GGGTTAAGGTGCTAGAATGCACGCTTATTAGACACTACAAAAGGTGTTAGTTTATCTAGA
TAGTAGGATAGTAGCTATAGAAGTTAGAATCT--ACTAAGGAGTGTGTAATAACTTACCT
ACTAAATAAACTAGCCCTAAAAATAGATAGCGCTTAAGCGTGTTACCTATACCCTGCCGC
TAGGG-CAAGA-TTTAAGCCC-TAGCAAG-TAGGCAGGCGTAGAGGCTCGTGACAAAGCC
TTAGGGGTAACCCTAGGTAGAACGGCCTCTAGTGCAGATCTTAGTAGTAGTAGCAAATAC
TTAAATAAGAACTTTAAGG-ACTAAAGTAGGG-AAA-GGTTCTGTGTAAATAG-CA-GTT
AGACACAGG-TTAGTTAATCC-TAAGAGATAGGGTAATTCTATTTT-AATGTTAGTGCTT
ACGCCGCGCCCTTAAAAGGGAAGC-TAGTTAATATTCTAGAACCTAGATATAGATTCTCC
GCGGCAACGCAACTAAGAGCGGAGACCTTAGCAGG-AGCCCTAAGAA-GAGTTCTCTTTT
CTTTTTAACGGTCTGTTACCCTAAAATTAGTTTGTCTAGAGCTAGGGTTCAATAGCTAGA
AGAGCACTATACTTTTACAGCGTTTAGTGCGCTCCTAACAAGCCTTAAAAATCTACTTAA
AGAAATAGTTTTTACGCTAGGTTATACTTATAACTGTAGTAGGTCTCTAAGGTA-A-AAA
GCCTC-T-AGTTAATAGAACAATATAGATAAGGGAAGTTAGCAAAATAGATCTATAACTT
--TAGGAAAAGGATTA--GCTCTAAGGGTTAGG-TACGTTAGGCCTTAGGGAGAAGCCTC
TAGCGCAGAAGGGCACTAACC--GCAA---GGTAGGCGCCTCTTAGCG-CTAGGGTGCAG
ACACCCTTAGCAG-GTTTTAGCTATC-TAGCGTACGTTTAACAACTAACTTAGAACTAGT
ATA-GATAAGGGGAATCTAACTATCTAATTAAAATATAGTATTGCAATAGCTAGAAAGTA
GTGTTAATATAATATGATTTCTGCCTAGTGCTCTAAATATTAAAGCAAAGAGATTTAACC
AA-G-CGC-GGGTAA-ATAGTAGGAGTAACTATAACTCTCTTAAGGTAGCTAAATGCCTT
GTTATCTAATTAGTAACGCGCATAAATGGATTAATAAGATTCCTACTATCCCTATCTACT
ATCTAGCAAAACTA-CAGCTAAGGGAACAGGCTTAGCTAAATTAGCGGGGAAAGAAGACC
CTATTAAGCTTGACTCTAGTTTAATATTATAAAAAGACATAGGGGGTGTAGAATAGGTAG
GAGCTTTGGCGCTAGTAAAATACTACTACCCTTATTATTTTTTTACTTATTTAATAAAGC
AGAGCTAGGCCTTACTACCTAACTTCTAGCGTTTAAGGTCCTTTATAGGCTAATCTAGGT
TAAAGATATTATTAGGTAGGGAGTTTAGCTAGGGC-GGCACATCTATTAAACTATAACGC
AGGTGTCCTAAGGGGGACTTATAGAGAATAGAAATCTCTAGTAGAGTAAAAGGGTAAAAG
-TCCCCTTAATTTTGATTTTTAGTGTGAATACAAACTATAAAAGTGTAGCCTATTAATTC
TTTAGTCCCTTAAAATTTAAGGCTAGAGGTGCTAGAAAAGTTACTATAGGGATAACTAGC
TTGTGGCAGCCAAGCGTTTATAGCGATGTTGCTTTTTAATCCTTTAATATTAGCTCTTCC
TATTATACTAAAGCAGAATTTAGTAAGCGTTGGATTGTTTACCT-ACTAATAGGGAACGT
AAGCTAGGTTTAGACTGTTGTAAGATAGGTTAG-TTTTACCCTACTAATAACCTTGCCCT
AATAGTAATACTGCTTAGTACGAGAGGAACCGCGGTTTTAGATAATTAGTTTTTGCGGCT
GTCTAACTAGGTATTGCTATAAAGCTACTATCTGCTAGATTATAGCTAAACGCCTCTAAG
TTAGAATCTATGCTAGAACAGGGTGATTTCCGCCTGCACT----AGTTAGATATAAATAG
GCCTTTGGCCCAGAACCTTACTAG---ATTAGCGT-TAGCAGCCCTATTAAAGT-TAGGG
TTGTTAGCTAGTGTATTGCAATTGTATAGTGCGC-AGGATTAAATCCTTTATAGATAACT
TAGTTATCTAGCTAGGTCGTGTAAGTAGTTAAGTAGCCTTGTTGTTACAAGCTACTAAGC
GTAAGCCTATTGCTAGCTTAGTTA
>LM_SuperContig_27_9_p
TTAACCTTAGATTAGGTAGGGATACCCACTAAACTTAAGCATAT-TAATAAGTAGAGGAA
AAGAAACTAATAGGGATTGCCCTAGTAATGGCAAGTAAAGCGGCAA-CAGCTTAAATTTA
AAATCTAGCTCTTTTAGGGTCTAAGTTGTAATTTGTAGAGGGCGCTTT--AGC-GTTAGC
-A-GCAGTCTAAGTTCCTTAGAATAGGACGTTATAGAGGGTGAGAATCCTGTACGTGGTC
GCTAGCCTTTACTATATAAAGCCCCTT-TAACAA--GTT--AAGTTATTTAGGAATACAG
CTCTAA-ATA---GGAGGTAAATTTCTTCTAAAGCTAAATACTAGCTAGAGACTAATAGT
GTACAAGTAGAGTAATTAAAAGATAAAAAGCACTTTAGAAAGA-GAGTTAAATAGCACGT
GAAATTGTTAAAAGGGAAGCGCTTGCAGCTAGACTTGCCTGTAGTTACTTATCTAGGCTT
TTG----TCTAGTGCACTCTTCTATAGGCAGGCTAGTATTA-GTTTAGGCAGTT-AGATA
AAGGTCTCTATCACGTACCTCCCTTTAGGGAGGCCTTATAGGGGAGAC---AATATGCAA
CTAGCCTAGACTAAGGTCCGCGTATCTACTAGGATGCTGGCGTAATAGCTATAAGCGGCC
TATCTTA-AAATATAGACTAAGGAGTCTAACATCTATACAAGTATTTGGGTGTTAAGCCT
AGACGCGTAATAAAAGTGAACAGAGGTAGGAACCCTTTTA-G-GGTGCA-CTATTA-ACC
AATCCTAATATCTTTAGAAGGATTTAAGTAAGAGCATAGCTATTAGGACCTAAAAGATAG
TAAACTATGCTTAAATAGGGTGAAGCTAGAGGAAACTCTAGTAGAGGCTTGCAGTGGT-T
CTAAC--GTGCAAATTAATTATTAAATTTAGGCATAGGGGCGAAAGACTAATCAAACTAT
CTAGT-AGCT-AGTTCCT-ACCA-AAGTTTCC--CTTAGGATAGTAGTAACGTATTT-AG
TTTTATAAGGTAAAGCAAATAATTAGAGGCCTAGGGG-TTAAAACAACCTTTACCTATTC
TTAAACTTTAAATATATAAGAAGTCCTTATTACTTAATTAAACGTGGACACTTAAATGTA
CTATTACTAGTAGGCCATTTTTAGTAAGTAGAACTAGCAATATAGGATGAACTAAACGTG
GGGTTAAGGTGCTAGAATGCACGCTTATTAGACACTACAAAAGGTGTTAGTTTATCTAGA
TAGCAGGATAGTAGCTATAGAAGTTAGAATCT--ACTAAGGAGTGTGTAACAACTTACCT
GCTAAATAAACTAGCCCTAAAAATAGATGGCGCTTAAGCGTGTTACCTATACCCTGCCGC
TAGGG-CAAGA-TTTAAGCCC-TAGCAAG-TAGGTAGGCGTAGAGGCTCGTGACAAAGCC
TTAGGGGTAACCCTAGGTAGAACGGCCTCTAGTGCAGATCTTGGTAGTAGTAGCAAATAC
TTAAATAAGAACTTTAAGG-ACTAAAGTAGGG-AAA-GGTTCTATATAAACAG-CA-GTT
AGACACAGG-TTAGTTAATCC-TAAGAGATAGGGTAATTCTATTTT-AATGTTAGTGCTT
GCGCTACGCCCTTAAAAGGGAAGC-TAGTTAATATTCTAGAACCTAGATATAGATTCTCC
GCGGCAACGCAACTAAGAGTAGAGACCTTAGCAGGGAGCCCTAAGAA-GAGTTCTCTTTT
CTTTTTAACGGTCTGTTACCCTAAAATTAGTTTGTCTAGAGCTAGGGTTCAATAGCTAGA
AGAGCACTATACTTTTACAGCGTTTAGTGCGCTCCTAACAAGCCTTAAAAATCTACTTAA
AGAAATAGTTTTTACGCTAGGTTATACTTATAACTGTAGTAGGTCTCTAAGGTA-A-AAA
GCCTC-T-AGTTAATAGAATAATATAGATAAGGGAAGTTAGCAAAATAGATCTGTAACTT
--TAGGAAAAGGATTA--GCTCTAAGGGTTAGG-TACGTTAGGCCTTAGGGAGAAGCCTC
TAGCGTAGAAGGGCACTAACT--GCAA---GGTAGGCGCCTCTTAGCG-CTAGGGTGCAG
ACACCCTTAGTAG-GTTTTAGCTGTC-TAGCGTACGTTTAACAACTAACTTAGAACTAGT
ATA-GATAAGGGGAATCTAACTATCTAATTAAAATATAGTATTATAATAGCTAGAAAGTA
GTGTTAATATAATGTGATTTCTGCCTAGTGCTCTAAATATTAAAGCAAAGAGATTTGACC
AA-G-CGC-AGGTAA-ATAGCGGGAGTAACTATAACTCTCTTAAGGTAGCTAAATGCCTT
GTTATCTAATTAGTGACGCGCATAAATAGATTAATAAGATTCCTACTATCCCTATCTACT
ATCTAGCAAAACTA-TAGCTAAGGGAACAGGCTTGGCCAAATTAGCGGGGAAAGAAGACC
CTATTAAGCTTAACTCTAGTTTAACATTATAAAAAGATATAGGGGGTGTAGAATAGGTAG
GAGCTTTAGCGCTAGTGAAATACTACTACCCTTATTGTTTTTTTACTTATTTAATAAAGC
GGAGCTAGGCCTTACTACCTAACTTCTAGCGTTTAAGGTCCTTTGTAGGCTAATCTAGGT
TAAAGACATTGTTAGGTAGGGAGTTTAGCTAGGGC-AGCACATCTATTAAACTATAACGC
AGGTGTCCTAAGGGGGACTTATAGAGAATAGAAATCTCTAGTAGAGTAAAAGGGCAAAAG
-TCCCCTTAATTTTAATTTTTAGTGTAAATACAAACTATAAAAGTGTAGCCTATTAATCC
TTTAGTCCCTTAAAATTTAAGGCTAGAGGTGCTAGAAAAGTTACTATAGGGATAACTAGC
TTGTGGCAGCCAAGCGTTCATAGCAACGTTGCTTTTTAATCCTTTAATATTAGCTCTTCC
TATTATACTAAAGTAGAATTTAGTAAGCGTTGGATTATTTACCT-ACTAATAGGGAATGT
GAGCTAGGTTTAGACTGTTATAAGATAGGTTAG-TTTTACCCTACTAATAACCTTGCCCT
AATAGTAATACCGCTTAGTACAAGAGGAACCGCGGTTTTAGATAATTAGTTTTTGCGGCT
ATCTAACTAGGCATTGCTACAAAGCTACTATCTGCTAGATTATAGCTAAACGCCTCTAAG
TTAGAATCTATGCCAGAATAGGGTAATTTCTGCCTGCACT----AGTTAGATACAAATAG
GCCTTTGGCCTAGAACCTTACTAG---ATTAGCGT-TAGCAGCCCTATTAAAGT-TAGGG
TTGTTAGCTAGTATATTACAATTGTATAGTGCGC-AGGATTGAATCCTTTATAGACAACT
TAGTTATCTAGCTAGGTCGTGTAAGTAGTTAAGTAGCCTTGTTGTTACGAGCTACTAAGC
GTAAGCCTGTTGCTAGCTTGGTTA
>LM_SuperContig_27_10_pp
TTAACCTTAGATTAGGTAGGGATACCCGCTAAACTTAAGCATAT-TAATAAGCGGAGGAA
AAGAAACTAATAGGGATTGCCCTAGTAACAGCGAGTGAAGCGGCAA-CAGCTTAAATTTA
AAATCTAGCTCTTTTAGGGTCTAAGTTATAATTTGCAGAGGGCGCTTT--AGC-GTTAGC
-A-GTAGTCTAAGTTCCTTAGAATAGGACGTTACAGAGGGTAAGAATCCTATACGTAGTC
GCTAGCCTTCGCCGTGTAAAGCCCCTT-TAATAA--GTT--AAGTTGTTTAGGAATATAG
CTCTAA-ATA---GGAGGTAAATTTCTTCTAAAGCTAAATACTAGCTAGAGACTAATAGC
GCACAAGTAGAGTAATTAAAAGATAAAAAGTACTTTAGAAAGA-GAGTTAAATAGCACGT
AAAATTGTTAAAAGGGAAGCGCTTGCAGCTAGACTTGCCTATAGTTACTTATCTAGGCTT
TTG----TCTAGTGCACTCTTCTATAGGCAGGCTAGTATTA-GTTTAGGCAGTT-AGATA
AAGGTCTCTATTACGTACCTCCCTTTAGGGAGGCCTTATAGGGGAGAC---AACATGTAA
CTAGCCTAGACTAAGGTCCGCGCATCTGCTAGGATGCTAGCATAATAGCTGTAAGCGGCC
TATCTTA-AAATATAGACTAAGGAGTCTAATATCTATGCAAGTGTTTAGGTGTTAAGCCT
AGACGCGTAATAAAAGTAAATAGAGGTAGGAACCCTTTTA-G-GGTGCA-CTATTA-ACC
AATCCTAATGTCTTTAGAAGGATTTAAGTAAGAGTATAGCTATTAGGACCTAAAAGATAG
TAAACTATGCTTAAATAGGGTAAAGCTAGAGGAAACTCTAGTAGAGGCTTGTAGCAGT-T
CTAAC--GTGCAAATTAATTATTAAATTTAGGTATAGGGGCGAAAGACTAATTAAACTAT
CTAGT-AGCT-AGTTCCT-ACTA-AAGTTTCC--CTTAGGATAGCAGTAACGTATTT-AG
TTTTATAAGGTAAAGCGAATAATTAGAGGCCTAGGGG-TTAAAATAACCTTTACCTATTC
TTAAACTTTAAATATATAAGAAGTCCTTGTTACTTAATTAAACGTAGACACTTAAATGTA
CTGTTACTAGTAGGCTATTTTTAGTAAGCAGAACTAGTAATGCAGGATAAACTAAACGCA
GGGTTAAGGTGCTAGAATACACGCTTATTAGACACCACAAAAGGTGTTAGTTTATCTAGA
CAGCAGGATAGTAGCTATAGAAGTTAGAATCC--GCTAAGGAGTGTGTAATAACTTACCT
GCTAAATAAACTAGCCCTAAAAATAGATAGCGCTTAAGCGTGTTACCTATACCCCGCCAC
TAGGG-CAAGA-TTTAAGCCC-TAGCGAG-TAGGCAGGCGTAGAGGCTCGTAACAAAGCC
TTAGGGGTAACCCTAGGTAGAATAGCCTCTAGTGCAGATCTTAGTAGTAGTAGCAAATAC
TTAAATAAGAACTTTAAGG-ACTAAAGTAGGG-AAA-GGTTCTATATAAATAG-TA-GTT
AGATATAGG-TTAGTTAATCC-TAAGAGATAGGGTAATTCTATTTT-AATGTTAGTGCTT
GCGCTGCGCCCTTAAAAGGGAAGC-TAGTTAATATTCTAGTACCTAGATGTAGATTCTCT
GCAGTAACGTAACTAAGAGCAGAGACCTTAGCGGG-AGCCCTAAGAA-GAGTTCTCTTTT
CTTCTTAACAGTCTATTACCCTAAAATTAGTTTATCTAGAGCTAGGGTTTAATAGCTAGA
AGAGCGCTATACTTTTGCAGCGTTTAGTGCGCTCCTAATAAGCCTTAAAAATCTGCTTAA
AGAAATAGTTTTTACGCTAGGTTGTACTTATAACCGCAGCAGGTCTCTAAGGTA-A-AAA
GCCTC-T-AGTTAATAGAATAATATAGATAAGGGAAGTTAGTAAAATAGATCTGTAACTT
--TAGGAAAAGGATTA--GCTCTAAGGGTTAGG-TACGTTAGGCCTTAGGGAGAAGCCTC
TAGCGCAGAAGGGCACTAACT--ACAA---GGTAGGCGCCTCTTAGCG-CTAGGGTGCAG
ATACCCTTAGCAG-GTTTCAGCTGTC-TAGCGTATATTTAACAACTAACTTAGAACTAGT
ATA-GATAAGGGGAATCTAACTATCTAATTAAAATATAGCATTATAATAGCTAGAAAGTA
GTATTAATATAATGTAATTTCTGCCTAGTGCTCTAAATATTAAAGCAAAGAGATTTAACT
AA-G-CGC-GGGTAA-ACAGTAGGAGTAACTATAACTCTCTTAAGGTAGCTAAATACCTT
GTTATCTAATTAGTAACGCGCATAAATAGATTAATAAGATTCCTACTATCCCTATCTACT
ATCTAGTAAAACTA-TAGCTAAGGGAATAGGCTTAGCTAAATTAGCGGGGAAAGAAGACC
CTGTTAAGCTTAACTCTAGTTTAACATTGTGAAAAGATATAGGGGGTGTAGAATAGGTAG
GAGCTTTGGCGCTAGTAAAATACTACTACCCTTATCGTTTTTTTACTTATTTAATAAAGC
GGAGCTAGGCCTTACTACCTAACTTCTAGCGTTTAAGGTCCTTTGTAGGCTAATCTAGGT
TAAAGATATTGTTAGGTAGGGAGTTTAGCTAGGGC-GGCACATCTATTAAACTATAACGC
AGGTGTCCTAAGGGGGACTTATAGAGAATAGAAATCTCTAGTAGAGCAAAAGGGTAAAAG
-TCCCCTTAATTTTGATTTTTAGTGTAAATACAAACTATAAAAGTGTGGCCTATCGATCC
TTTAGTCCCTCGAAATTTGAGGCTAGAGGTGCCAGAAAAGTTACCACAGGGATAACTGGC
TTGTGGCAGCCAAGCGTTCATAGCGACGTTGCTTTTTGATCCTTCGATGTCGGCTCTTCC
TATCATACCGAAGCAGAATTCGGTAAGCGTTGGATTGTTCACCC-ACTAATAGGGAACGT
GAGCTGGGTTTAGACCGTCGTGAGACAGGTTAG-TTTTACCCTACTGATGACCTTGCCCC
AATGGTAATACCGCTTAGTACGAGAGGAACCGCGGTTTCAGATAATTGGTTTTTGCGGCT
GTCTGACCAGGCATTGCCGCGAAGCTACCATCTGCTGGATTATGGCTGAACGCCTCTAAG
TCAGAATCCATGCCAGAACGGGGTGATTTCCGCCTGCACC----AGTCGGATACGAATAG
GCCTTTGGCCCAGAACCTTACCAG---ATCGGCGT-TGGCAGCCCCATTGAAGT-TGGGG
TTGTTAGCCGGTGTATTGCAATTGTACAGTGCGC-AGGATTGAATCCTTTGCAGACGACT
TAGTTGTCTGGCCGGGTCGTGTAAGTAGTCGAGTAGCCTTGTTGTTACGAGCTACTGAGC
GTAAGCCCGTTGCTAGCTTGGTTG
>LM_SuperContig_27_11_p
TTAACCTTAGATTAGGTAGGGATACCTGCTAAACTTAAGCATAT-TAATAAGCGGAGGAA
AAGAAACTAATAGGGATTGCCCTAGTAACGGCGAGTAAAGCGGCAA-CAGCTTAAATTTA
AAATCTAGCTCTTTTAGGGTCTAAGTTATAATTTGCAGAGGGCGCTTT--AGC-GTTAGT
-A-GCAGTCTAAGTTCCTTAGAATAGGACGTTATAGAGGGTAAGAATCCTGTACGTGGTC
GCTAGCCTTTACTATATAAAGCCCCTT-TAACAA--GTT--AAGTTATTTAGGAATATAG
CTCTAA-ATA---GGAGGTAAATTTCTTCTAAAGCTAAATACTAGCTAGAGACTAATAGC
GTATAAGTAGAGTAATTAAAAGATAAAAAGCACTTTAGAAAGA-GAGTTAAATAGCACGT
GAAATTATTAAAAGGGAAGCGCTTGCAGCTAGACTTGCCTGTAGTTACTTATCTAGGCTT
TTG----TCTAGTGCACTCTTCTATAGGCAGGCTAGCATTA-GTTTAGGCAGTT-AGATA
AAGGTCTCTATCACGTACCTCCCTTTAGGGAGGCCTTATAGGGGAGAC---AATATGCAA
CTAGCCTAGACTAAGGTCCGCGTATCTACTAGGATGCTGGCGTAATAGCTATAAGCGGCC
CATCTTA-AAACATAGACTAAGGAGTCTAACATCTATACAAGTGTTTAGGTGTTAAGCCT
AGACGCGTAATAAAAGTAAACAGAGGTAGGAACCCTTTTA-G-GGTGCA-CTATTA-ACT
AATCCTAATGTCTTTAGAAGGATTTAAGTAAGAGCATAGCTATTAGGACCTAAAAGATAG
TAAACTATGCTTAAATAGGGTAAAGCTAGAGGAAACTCTAGTAGAGGCTCGCAGCAGT-T
CTAAC--GTGCAAATTAATTGTTAAATTTAGGCATAGGGGCAAAAGACTAATTAAACTAT
CTAGT-AGCT-AGTTCCT-GCTA-AAGTTTCC--CTTAGGATAGCAGTAACGTATTT-AG
TTTTATAAGGTAAAGCGAATAATTAGAGGCCTAGGGG-TTAAAATAACCTTTACCTATTC
TTAAACTTTAAATATATAAGAAGTCCTTATTACTTAATTAAACGTAGACACTTAAATGTA
CTGTTACTAGTGGGCTATTTTTAGTAAGCAGAACTAGTAATACAGGATAAACTAAACGCG
GGGTTAAGGTGCTAGAATGCACGCTTATTAGATACTACAAAAGGTGTTAGTTTATCTAGA
TAGTAGGATAGTAGCTATAGAAGTTAGAATCT--GCTAAGGAGTGTGTAATAACTTACCT
GCTAAATAAACTAGCCCTAAAAATAGATAGCGCTTAAGCGTGTTACCTATACCCCGCCGC
TAGGG-CAAGA-TTTAAGCCC-TAGCGAG-TAGGCAGGTGTGGAGGCTTGTAACAAAGCC
TTAGGGGTAACCCTAGGTAGAATAGCCTCTAGTGCAGATCTTAGTAGTAGTAGCAAATAC
TTAAATAAGAACTTTAAGG-ACTAAAGTAGGG-AAA-GGTTCAGTGTAAATAG-CA-GTT
AGATATAGG-TTAGTTAATCC-TAAGAGATAGGGTAATTCTATTTT-AATATTAGTGCTT
GCGCCGCGCCCTTAAAAGGGAAGC-TAGTTAATATTCTAGCACCTAGATGTAGATTCTCC
GCAGCAACGTAACTAAGAGTAGAGACCTTAGCAGG-AGCCCTAAGAA-GAGTTCTCTTTT
CTTCTTAACAGTCTGTCACCCTAAAATTAGTTTGTCTAGAGCTAGGGTTTAATAGCTAGA
AGAGCGCTGCACTTTTGCAGCATTTAGTGCGCTCCTAACAAGCCTTAAAAATCTACTTAA
AGAAATAGTTTTTACGCTAGGTTATACTTATAACCGCAGCAGGTCTCTAAGGTATATAAA
GCCTCGTGAGTTAATAGAATAATATAGATAAGGGAAGTTAGCAAAATAGATCTATAACTT
--TAGGAAAAGGATTA--GCTCTAAGGGTTAGG-TACGTTAGGCCTTAGGGAGAAGCCTC
TAGCGTAGAAGGGCACTAACC--ATAA---GGTAGGCGCCTCTTAGCG-CTAGGGTGCAG
ACACCCTTAGCAG-GTTTTAGCTATC-TAGCGTACGTTTAACAACTAACTTAGAACTAGT
ATA-GATAAGGGGAATCTAACTATCTAATTAAAACATAGTATTGTAATAGCTAGAAAGTA
GTGTTAACGCAATGTGATTTCTGCCTAGTGCTCTAAATATTAAAGCAAAGAGATTTAACC
AA-G-CGC-GGGTAA-ATAGCAGAAGTAACTATAACTCTCTTAAGGTAGCTAAATGCCTT
GTTATCTAATTAGTAACGCGCATAAATAGATTAACGAGATTCCTACTATCCCTATCTACT
ATCTAGCAAAACCA-TAGCTAAGGGAACAGGCTTAGCTAAATTAGCAGGGAAAGAAGACC
CTGTTAAGCTTGACTCTAGTTTAACATTATGAAAAGATATAGGGGGTGTAGAATAGGTAG
GAGCTTTAGCGCTAGTAAAATACTACTACCCTTATTGTTTTTTTACTTATTTAATAAAGC
GGAGCTAGGCCTTACCACCTAACTTCTAGCGTTTAAGGTCCTTTATAGGCTAATCTAGGT
TAAAGATATTATTAGGTAGGGAGTTTAGCTAGGGC-GGCATATCTATTAAACTATAACGC
AGGTGTCCTAAGGGGGACTTATAGAGAATAGAAATCTCTAGTAGAGCAAAAGGGTAAAAG
-TCCCCTTGATTTTAATTTTTAGTGTGAATACAAACTATAAAAGTGTGGCCTATTAATCC
TTTAGTCCCTTAAAATTTAAGGCTAGAGGTGCTAGAAAAGTTACTACAGGGATAACTGGC
TTGTGGTAGCTAAGCGTTTATAGCGACGTTACTTTTTAATCCTTTAATATTAGCTCTTCC
TATTATACTAAAGTAGAATTTAGTAAGCGTTAGATTATTCACCT-ACTAATAGGGAACGT
AAGCTAGGTTTAGACTGTTATAAGATAGGTTAG-TTTTACCCTACTAATAACCTTGCCTT
AATAGTAATACTGCTTAGTACAAGAGGAACCGCGGTTTTAGATAATTAGTTTTTGCGGCT
ATCTAACTAGGCATTGCTGTAAAGCTACTATCTGCTAGATTATGGCTAAACGCCTCTAAG
TTAGAATCTATGCTAGAATAGGGTGATTTCTGCCTGCACT----AGTTAGATACAAATAG
GCCTTTAGCCTAGAACCTTACTAG---ATTAGCGT-TGGCAGCCCTATTAAAGT-TAGAG
TTGTTAGCTAGTGTATTGTAATTGTATAGTGCGT-AGGATTAAATCCTTTATAGATAACT
TAGTTGTCTAGCTAGGTTGTGTAAGTAGTTAAGTAGCCTTGTTGTTACGAGCTACTAAGC
GTAAGCCTGTTGCTAGCTTGGTTA
>LM_SuperContig_27_12_p
TTAACCTTAGATTAGGTAGGGATACCTGCTAAACTTAAGCATAT-TAATAAGCAGAGGAA
AAGAAACTAATAGGGATTGCCCTAGTAATAGTGAGTGAAGCGGTAA-CAGCTTAAATTTA
AAATCTAGCTCTTTTAGGGTCTAAGTTGTAATTTGCAGAGGGCGCTTT--AGT-GTTAGT
-A-GTAGTCTAAGTTCCTTAGAACAGGACATTATAGAGGGTAAGAATCCTATACGTAGTC
GCTGGCCTTCGCCGTGTAAAGCCCCTT-TAACAA--GTC--AAGTTGTTTAGGAATACAG
CTCTAA-ATA---GGAGGTAAATTTCTTCTAAAGCTAAATACTAGCTAGAGACTAATAGC
GCACAAGTAGAGTAATCAAAAGATAAAAAGCACTTTAGAAAGA-GAGTTAAATAGCACGT
GAAATTGTTAAAAGGGAAGCGCTTGTAGCTAGACTTGCCTATAGTTACTTATCTAGGCTT
TTG----TCTAGTGCACTCTTCTACAGGCAGGCTAGCATTA-GTTTAGGCGGTT-AGATA
AAGGTCTCTGTCACGTACCTCCCTTTAGGGAGGCCTTATAGGGGAGAT---AACATGCAA
CTAGCCTAGACTAAGGTCCGCGCATCTGCTAGGATACTAGCGTAATGGCTATAAGTGGCC
TATCTTA-AAACATAGACTAAGGAGTCTAACATCTATGCGAGTGTTTAGGTGTTAAGCCT
AGACGCGTAATAAAAGTGAATAGAGGTAGGACCCCTTTTA-G-GGTGCA-CTATTA-ACT
AATCCTAATATCTTTGGAAGGATTTAAGTAAGAGTATAGCTATTAGGACCTAAAAGATGG
TAAACTATGCTTAAATAGGGTAAAGCTAGAGGAAACTCTAGTAGAGGCTTGCAGCAGT-T
CTAAC--GTGCAAATTAATTATTAAATTTAGGTATAGGGGCGAAAGACTAATTAAACTAT
CTAGT-AGCT-AGTTCCT-ACTA-AAGTTTCC--CTTAGGATAGCAGTAACGTATTT-AG
TTTTATAAGGTAAAGCAAATAATTAGAGGCCTAGGGG-TTAAAATAACCTTTACCTATTC
TTAAACTTTAAATATATAAGAAGTCCTTATTACTTAATTAAACGTGGACACTTAAATGTA
CTATTACTAGTAGGCTATTTTTAGTAAGCAGAACTAGCAATGCAGGATAAACTAAACGTA
GGGTTAAGGTGCTAGAATGCACGCTTATTAGACACTACAAAAGGTGTTAGTTTATCTAGA
TAGCAGGATAGTAGCTATAGAAGTTAGAATCT--ACTAAGAAGTGTGTAATAACTTACCT
GCTAAATAAACTAGCCCTAAAAATAGATAGCGCTTAAGCGTGTTACCTATACCCCGCTGC
CAGGG-CAAGA-TTTAAGCCC-TAGCAAG-TAGGCAGGCGTAGAGGCTTGTGACAAAGCC
TTAGGGGTAACCCTAGGTAGAACAGCCTCTAGTGCAGATCTTAGTAGTAGTAGCAAATAC
TTAAATAAGAACTTTAAGG-ACTAAAGTAGGG-AAA-GGTTCTGTGTGAATAG-CA-GTT
AGACACAGG-TTAGTTAATCC-TAAGAGATAGGGTAATTCTATTTT-AATATTAGTGCTT
GCGCCGCGCCCTTAAAAGAGAAGC-TAGTTAATATTCTAGCACCTAGATATAGATTCTCC
GCAGCAACGCAACTAAGAGCGGAGACCTTAGCGGG-AGCCCTAAGAA-GAGTTCTCTTTT
CTTCTTAACAGTCTATTACCCTAAAATTAGTTTATCTAGAGCTAGGGTTTAATAGCTAGA
AGAGTACTGCACTTTTATAGCATTTAGTGCGCTCCTAATAAGCCTTAAAAATCTACTTAA
AGAAATAGTTTTTACGCTAGGTTATACTTATAACTATAGTAGGTCTCTAAGGTA-A-AAA
GCCTC-T-AGTTAATAGAATAATATAGATAAGGGAAGTTAGCAAAATAGATCTGTAACTT
--TAGGAAAAGGATTA--GCTCTAAGGGTTAGG-TACGTTAGGCCTTGGGGAGAAGCCTC
TAGCGTAGAAGGGCACTAACC--GCAA---GGTAGGCGCCTCTTAGCG-CTAGGGTGTAG
ACACCCTTAGCAG-GTTTTAGCTATC-TAGCGTACGTTTAATAACTAACTTAGAACTAGT
ATA-GATAAGGGGAATCTAACTATCTAATTAAAATATAGCATTGCAATAGCTAGAAAGTA
GTATTAATATAATGTGATTTCTGCCTAGTGCTCTAAATATTAAAGCAAAGAGATTTAACC
AA-G-CGC-GGGTAA-ATAGCAGAAGTAACTATAACTCTCTTAAGGTAGCTAAATGCCTT
GTTATCTAATTAGTAACGCGCATAAATAGATTAACGAGATTCCTACTATCCCTATCTACT
ATCTAGCAAAACCA-TAGCTAAGAGAACAGGCTTAGCCAAATTAGCAGGGAAAGAAGACC
CTATTAAGCTTAACTCTAGTTTAATATTATAAAAAGACATAGGGGGTGTAGAATAGGTAG
GAGCTTTAGCGCTAGTAAAATACTACTACCCTTATCGTTTTTTTACTTATTTAATAAAGC
GGAGCTAGGCCTTACTGCCTAACTTCTAGCGTTTAAGGTCCTTTGTGGGCTAATCTAGGT
TAAAGATATTGTTAGGTAGGGAGTTTAGCTAGGGC-AGCATATCTATTAAACTATAACGC
AGGTGTCCTAAGGGGGACTCATAGAGAATAGAAATCTCTAGTAGAGCAAAAGGGCAAAAG
-TCCCCTTGATTTTGATTTTTAGTGTAAATACAAACCATGAAAGTGTGGCCTATTAATCC
TTTAGTCCCTCGAAATTTAAGGCTAGAGGTGCTAGAAAAGTTACCACAGGGATAACTAGC
TTGTAGCAGCCAAGCGTTTATAGCGACGTTGCTTTTTAATCCTTTAATATTAGCTCTTCC
TATTATACTAAATTAGAATTTAGTAAGCGTTAGATTGTTTACCT-ACTAATAGGGAACGT
GAGCTAGGTTTAGACTGTTGTAAGATAGGTTAG-TTTTACCCTACTAATAACCTTGCCCT
AATAGTAATACTGCTTAGTATAAGAGGAACCGCGGTTTTAGATAATTAGTTTTTGCGGCT
GTCTAACTAGGCATTGCCACGAAGCTACTATCTACTAGATTATAGCTAAATGCCTCTAAG
TCAGAATCTATGCCAGAACAGGGTGATTTCTGCCTGCACT----AGTTAGATACAAATAG
GCCTTTGGCCTAGAACCTTACTAG---ATTAGCGT-TGGCAGCCCTATTAAAGT-TAGGG
TTGTTAGCCAGTGTATTGCAATTATACAGTGCGC-AGGATTAAATCCTTTATAGACGACT
TAGTTGTCTGGCTAGGTCGTGTAAGTAGTTAAGTAGCCTTGTTGTTATAAGCTACTAAGC
GTAAGCCCGTTGCTAGCTTGGTTA
>LM_SuperContig_27_13_p
TTAACCTTAGATTAGGTAGGGATACCTGCTAAACTTAAGCATAT-TAATAAGTGGAGGAA
AAGAAACTAATAAGGATTGCCCTAGTAATAGCGAGTAAAGCGGTAA-TAGCTTAAATTTA
AAATCTAGCTCTTTTAGGGTCCAAGTTGTAATTTGCAGAGGGCGCTTT--AGC-GTTAGT
-A-GCAGTCTAAGTTCCTTAGAATAGGATATTATAGAGAGTAAGAATCCTATATATAGTC
GCTAGCCTTCGCTATATAAAGCCCCTT-TAACAA--GTT--AAGTTATTTAGGAATATAG
CTCTAA-ATA---GGAGGTAAATTTCTTCTAAAGCTAAATACTAGCTAGAGACTAATAGC
GTATAAGTAGAGTAATTAAAAGATAAAAAGCACTTTAGAAAGA-GAGTTAAATAGCACGT
AAAATTGTTAAAAGGGAAGCGCTTACAGCTAGACTTGCCTATAGTTACTTATCTAGGCTT
TTA----TCTAGTGCACTCTTCTACAGGCAGGCTAGTATTA-GTTTAGGCGGTT-AGATA
AAGGTCTCTATTACATACCTCCCTTTAGGGAGGCCTTATAGGGGAGAC---AACATGCAA
CTAGCCTAGACTAAGGTCCGCGCATCTACTAGGATGCTAGCATAATGGCTATAAGCGGCC
CGTCTTA-AAATATAGACTAAGGAGTCTAACATCTATATAAGTGTTTAGGTGTTAAGCCT
AGACGCGTAATAAAAGTAAACAGAGGTAGGAACCCTTTTA-G-GGTGCA-CTATTA-ACT
AATCCTAATATCTTTAGAAGGATTTAAGTAAGAGCATAGCTATTAGGACCTAAAAGATAG
TGAACTATGCTTAAATAGGGTAAAGCTAGAGGAAACTCTAGTAGAGGCTCGCAGCGGT-T
CTAAC--GTGCAAATTAATTGTTAAATTTAGGCATAGGGGCGAAAGACTAATCAAACTAT
CTAGT-AGCT-AGTTCCT-GCTA-AAGTTTCC--CTTAGGATAGCAGTAACGTATTT-AG
TTTTATAAGGTAAAGCAAATAATTAGAGGCCTAGGGG-TTAAAACAACCTTTACCTATTC
TTAAACTTTAAATATATAAGAAGTCCTTGTTACTTAATTAAACGTAGACACTTAAATATA
CCATTACTAGTAGGCCATTTTTAGTAAGTAGAACTAGTAATACAGGATAAACTAAACGCA
GGGTTAAGGTGCTAGAATGCACGCTTATTAGACACTACAAAAGGTGTTAGTTTATCTAGA
CAGCAGGATAGTAGCTATAGAAGTTAGAATCC--GCTAAGGAGTGTGTAATAACTTACCT
ACTAAATAAACTAGCCCTAAAAATAGATAGCGCTTAAGCGTGTTACCTATACCCCGCCGC
TAGGG-CAAGA-TTTAAGCCC-TAGCGAG-TAGGCAGGTGTGGAGGCTTGTAACAAAGCC
TTAGGGGTAACCCTAGGTAGAATAGCCTCTAGTGCAGATCTTAGTAGTAGTAGCAAATAC
TTAAATAAGAACTTTAAGG-ACTAAAGTAGGG-AAA-GGTTCCATATAAATAG-CA-GTT
AGACACAGG-TTAGTTAATCC-TAAGAGATAGGGTAATTCTGTTTT-AATATTAGTGCTT
ACGCTGCGCCCTTAAAAGGGAAGC-TAGTTAATATTCTAGCACCTAGATATAGATTCTCT
GTAGTAACGCAACTAAGAGCGGAGACCTTAGCAGG-AGCCCTAAGAA-GAGTTCTCTTTT
CTTCTTAACAGTCTGTTACCCTAAAATTAGTTTGTCTAGAGCTAGGGTTTAATAGCTAGA
AGAGCGCTGCACTTTTGCAGCATTTAGTGCGCTCCTAATAAGCCTTAAAAATCTGCTTAA
AGAAATAGTTTTTACGCTAGGTTGTACTTATAACCACAGCAGGTCTCTAAGGTA-A-AAA
GCCTC-T-AGTTAATAGAACAATATAGATAAGGGAAGTTAGCAAAATAGATCTGTAACTT
--TAGGAAAAGGATTA--GCTCTAAGGGTTAGG-TACGTTGGGCCTTAGGGAGAAGCCTC
TAGCGCAGAAGGGCACTAACC--GCAA---GGTGGGCGCCTCTTAGCG-CTAGGGTGCAG
ACACCCTTAGCAG-GTTTTGGCTGTC-TAGCGTACGTTTAACAACTAACTTAGAACTAGT
ATA-GATAAGGGGAATCTAACTATCTAATTAAAACATAGTATTATAATAGCTAGAAAGTA
GTGTTAACACAATGTAATTTCTACCTAGTGCTCTAAATATTAAAGCAAAGAGATTTAACC
AA-G-CGC-GGGTAA-ACGGCAGGAGTAACTATAACTCTCTTAAGGTAGCCAAATACCTT
ATTATCTAATTAGTGACGCGCATAAATAGATTAACAAGATTCCCACTATCCCTATCTACT
ATCTAGCGAAACTA-TAGCTAAGGGAACAGGCTTAGCTAAATCAGCGGGGAAAGAAGACC
CTATTAAGCTTAACTCTAGTTTAATATTATGAAAAGACATAGGGGGTGTAGAATAGGTAG
GAGCTTTGGCGCTAGTAAAATACTACTACCCTTATTGTTTTTTTACTTATTTAATAAAGT
AGAGCTAGGCCTTACTACCTAACTTCTAGCGTTTAAGGTCCTTTGTGGGCTAATCTAGGT
TAAAGATATTGTTAGGTAGGGAGTTTAGCTAGGGGTAGCATATCTATTAAACTATAACGC
AGGTGTCCTAAGGGGGACTCATAGAGAATAGAAATCTCTAGTAGAGTAAAAGGGCAAAAG
-TCCCCTTAATTTTAATTTTTAGTGTAAATACAAACTATAAAAGTGTAGCCTATTAATCC
TTTAGTCCCTTAAAATTTAAGGCTAGAGGTGCTAGAAAAGTTACTATAGGGATAACTAGC
TTGTGGCAGCTAAGCGTTTATAGCGACGTTGCTTTTTAATCCTTTAATATTAGCTCTTCC
TATTATACTAAAGTAGAATTTAGTAAGCGTTACATTGTTTACCT-ACTAATAGGGAACGT
GAGCTAGGTTTAGACTATTGTAAGACAGGTTAG-TTTTACCCTACTAATAACCTTGCCCT
AATAGTAATACCGCTTAGTACGAGAGGAACCGCGGTTTTAGATAATTAGTTTTTGTAGCT
ATCTAACTAGGCATTGCCGCGAAGCTACTATCTGCTAGATTATAGCTAAACGCCTCTAAG
TTAGAATCTATGCTAGAACAGGGTGATTTCTACCTGCACT----AGTTAGATATAAATAG
GCCTTTGGCCTAGAACCTTACTAG---ATCAGCGT-TAGCAGCCCTATTAAAGT-TAGGG
TTGTTAGCTAGTGTATTGCAATTGTATAGTGCGC-AGGATTGAATCCTTTATAGATAACT
TAGTTGTCTAGCTAGGTCGTGTAAGTAGTTAAGTAGCCTTATTGTTACGAGCTACTAAGC
GTAAGCCCGTTGCTAGCTTAGTTA
>LM_SuperContig_27_14_p
TTAACCTTAGATTAGGTAGGGATACCTGCTAAACTTAAGCATAT-TAATAAGCGGAGGAA
AAGAAACTAATAGGGATTGCCCTAGTAACAGCGAGTAAAGCGGCAA-TAGCTTAAATTTA
AAATCTAGCTCTTTTAGGGTCTAAGTTATAATTTGCAGAGGGCGCTTT--AGC-GTTAGC
-A-GCAGTCTAAGTTCCTTAGAATAGGACGTTATAGAGGGTAAGAATCCTATACGTAGTT
GCTAGCCTTTGCTGTGTAAAGCCCCTT-TAACAA--GTT--AAGTTATTTAGGAATATAG
CTCTAA-ATA---GGAGGTAAATTTCTTCTAAAGCTAAATACTAGCTAGAGACTAATAGT
ATATAAGTAGAGTAATTAAAAGATAAAAAGCACTTTAGAAAGA-GAGTTAAATAGCACGT
GAAATTGTTAAAAGGGAAGCGCTTATAGCTAGACTTGCCTATAGTTACTTATCTAGGCTT
TTG----TCTAGTGCACTCTTCTATAGGCAGGCTAGTATTA-GTTTAGGTAGTT-AGATA
AAGGTCTCTATTATATACCTCCCTTTAGGGAGGCCTTATAGGGGAGAT---AACATGCAA
CTAGCCTAGACTAAGGTCTACGTATCTGCTAGGATGCTAGCGTAATAGCTGTAAGCGGCC
TATTTTA-AAATATAGACTAAGGAGTCTAATATCTATATAAGTATTTAGGTGTTAAGCCT
AGACGCGTAATAAAAGTAAATAGAGGTAGGACCCCTTTTA-G-GGTGCA-CTATTA-ACT
AATCCTAATATCTTTAGAAGGATTTAAGTAAGAGCATAGCTATTAGGACCTAAAAGATAG
TAAACTATGCTTAAATAGGGTGAAGCTAGAGGAAACTCTAGTAAAGGCTCGCAGCAGT-T
CTAAC--GTGCAAATTAATTGTTAAATTTAGGTATAGGGGCGAAAGACTAATTAAACTAT
CTAGT-AGCT-AGTTCCT-GCTA-AAGTTTCC--CTTAGGATAGTAGTAACGTATTT-AG
TTTTATAAGGTAAAGCGAATAATTAGAGGCCTAGGGG-TTAAAATAACCTTTACCTATTC
TTAAACTTTAAATATATAAGAAGTCCTTATTACTTAATTAAACGTAGACACTTAAATATA
CTATTACTAGTAGGCTATTTTTAGTAAGCAGAACTAGTAATGCAGGATAAACTAAACGCA
GGGTTAAGGTGCTAGAATACACGCTTATTAGACACTACAAAAGGTGTTAGTTTATCTAGA
TAGCAGGACAGTAGCTATAGAAGTTAGAATCT--ACTAAGGAGTGTGTAACAACTTACCT
ACTAAATAAACTAGCCCTAAAAATAAATAGCGCTTAAGCGTGTTACCTATACCCCGCCGC
TAGGG-CAAGA-TTTAAGCCC-TAGCAAG-TAGGTAGGCGTAGAGGCTTGTGACAAAGCC
TTAGGGGTAACCCTAGGTAGAATAGCCTCTAGTATAGATCTTAGTAGTAGTAGCAAATAC
TTAAATAAGAACTTTAAGG-ACTAAAGTAGGG-AAA-GGTTCTGTGTGAATAG-CA-GTT
AGACACAGG-TTAGTTAATCC-TAAGAGATAGGGTAATTCTGTTTT-AATATTAGCGCTT
ACGCCACGCCCTTAAAAGGGAAGC-TAGTTAATATTCTAGCACCTAGATATAGATTCTCC
GCGGCAACGCAACTAAGAGCGGAGACCTTAGCAGG-AGCCCTAAGAA-GAGTTCTCTTTT
CTTCTTAACAGTCTGTTACCCTAAAATTAGTTTGTCTAGAGCTAGGGTTTAATAGCTAGA
AGAGTGCTACACTTTTATAGTATTTAGTGCGCTCCTAACAAGCCTTAAAAATCTACTTAA
AGAAATAGTTTTTACGCTAGGTTGTACTTATAACTGTAGTAGGTCTCTAAGGTA-A-AAA
GCCTC-T-AGTTAATAGAATAATATAGATAAGGGAAGTTAGCAAAATAGATCTATAACTT
--TAGGAAAAGGATTA--GCTCTAAGGGTTAGG-TACGTTAGGCCTTAGGGAGAAGCCTC
TAGCGCAGAAGGGCACTAACC--GCAA---GGTAGGCGCCTCTTAGCG-CTAGGGTGCAG
ACACCCTTAGTAG-GTTTTAGCTGTC-TAGCGTACGTTTAACAACTAACTTAGAACTAGT
ATA-GATAAGGGGAATCTAACTATCTAATTAAAATATAGCATTGCAATAGCTAGAAAGTA
GTATTAACGCAATGTAATTTCTGCCTAGTGCTCTGAATGTCAAAGCGAAGAGATTCGACC
AA-G-CGC-CGGTAA-ACGGCGGGAGTAACTATGACTCTCTTAAGGTAGCCAAATGCCTC
GTCATCTAATCGGTAACGAGTATAAATAGATGAGCAAGATTCCTACTGGCCCTATCTACT
ATCTAGCGAAACCA-CAGCCAAGGGAACGGGCTTGGCCAAATCAGCGGGGAAAGAAGACC
CTGTTGAGCTTGACTCTAGTTTGACATTGTGAAAAGACATAGGGGGTATAGAATAGGTAG
GAGCTTTAGCGCTAGTGAAATACTACTACCCTTATCGTTTTTTTACTTATTTAATAAAGC
AGAGCTAGGCCTTACTACCTAACTTCTAGCGTTTAAGGTCCTTTATAGGCTAATCTAGGT
TAAAGATATTGTTAGGTAGGGAGTTTAGCTAGGGC-GGCACATCTATTAAACTATAACGT
AGGTGTCCTAAGGGGGACTTATAGAGAATAGAAATCTCTAGTAGAGTAAAAGGGCAAAAG
-TCCCCTTAATTTTAATTTTTAGTGTGAATACAAACTATAAAAGTGTAGCCTATTAATCC
TTTAGTCCCTTAAAATTTGAGGCTAGAGGTGCTAGAAAAGTTACCACAGGGATAACTAGC
TTGTGGCAGCCAAGCGTTTATAGCAACGTTGCTTTTTAATCCTTTAATATTAGCTCTTCC
TATTATACTAAAGTAGAATTTAGTAAGCGTTAGATTATTCACCT-ACTAATAGGGAACGT
AAGCTAGGTTTAGACTGTCGTAAGACAGGTTAG-TTTTACCCTACTAATAACCTTGCCCT
AATAGTAATACCGCTTAGTACGAGAGGAACCGCGGTTTTAGATAATTGGTTTTTGCAGCT
GTCTAACTAGGTATTGCCGCGAAGCTACTATCTACTAGATTATAGCTAAACGCCTCTAAG
TTAGAATCTATGCTAGAATAGGGTAATTTCCGCCTGCACT----AGTTAGATATAAATAG
GCCTTTGGCCCAGAACCTTACTAG---ATTAGCGT-TGGCAGCCCTATTAAAGT-TAGGG
TTGTTAGCTAGTGTATTGCAATTGTACAGTGCGC-AGGATTAAATCCTTTATAGATAACT
TAGTTATCTAGCTAGGTCGTGTAAGTAGTTAAGTAGCCTTGTTGTTACAAGCTACTAAGC
GTAAGCCTGTTGCTAGCTTAGTTA
>LM_SuperContig_27_15_p
TTAACCTTAGATTAGGTAGGGATACCTACTAAACTTAAGCATAT-TAATAAGCGGAGGAA
AAGAAACTAATAGGGATTGCCCTAGTAATAGCAAGTAAAGCGGCAA-TAGCTTAAATTTA
AAATCTAGCTCTTTTAGGGTCTAAGTTATAATTTGCAGAGGGCGCTTT--AGC-GTTAGT
-A-GTAGTCCAAGTTCCTTAGAACAGGACGTTATAGAGGGTAAGAATCCTATACGTGGTC
GCTAGCCTTCGCTATGTAAAGCCCCTT-TAATAA--GTT--AAGTTATTTAGGAATATAG
CTCTAA-ATA---GGAGGTAAATTTCTTCTAAAGCTAAATACTAGCTAGAGACTAATAGC
GCACAAGTAGAGTAATTAAAAGATAAAAAGCACTTTAGAAAGA-GAGTTAAATAGCACGT
AAAATTGTTAAAAGGGAAGCGCTTATAGCTAGACTTGCCTATAGTTACTTATCTAGGCTT
TTG----TCTAGTGCACTCTTCTATAGGTAGGCTAGCATTA-GTTTAGGCAGTT-AGATA
AAGGTCTCTATTACGTACCTCCCTTTAGGGAGGCCTTATAGGGGAGAC---AATATGCAA
CTAGCCTAGACTAAGGTCTACACATCTACTAGGATGCTAGCGTAATAGCTATAAGTGGCC
TGTCTTA-AAATATAGACTAAGGAGTCTAACATCTATACAAGTATTTAGGTGTTAAGCCT
AGACGCGTAATAAAAGTAAATAGAGGTAGGAACCCTTTTA-G-GGTGCA-CTATTA-ACT
AATCCTAATATCTTTGGAAGGATTTAAGTAAGAGCATAGCTATTAGGACCTAAAAGATAG
TGAACTATGCTTAAATAGGGTAAAGCTAGAGGAAACTCTAGTAGAGGCTCGCAGCGGT-T
CTAAC--GTGCAAATTAATCATTAAATTTAGGTATAGGGGCGAAAGACTAATTAAACTAT
CTAGT-AGCT-AGTTCCT-ACGA-AAGTTTCC--CTTAGGATAGCAGTAACGTATTT-AG
TTTTATAAGGTAAAGCAAATAATTAGAGGCCTAGGGG-TTAAAATAACCTTTACCTATTC
TTAAACTTTAAATATGTAAGAAGTCCTTATTACTTAATTAAACGTAGACACTTAAATATA
CTGTTACTAGTGGGCTATTTTTAGTAAGTAGAACTAGCGATGCGGGATAAACTAAACATA
GGGTTAAGGTGCTAGAATACACGCTTATTAGACACTACAAAAGGTGTTAGTTTATCTAGA
TAGCAGGACAGTAGCTATAGAAGTTAGAATCT--ACTAAGGAGTGTGTAATAACTTACCT
GCTAAATAAACTAGCCCTAAAAATAGATAGCGCTTAAGCGTGTTACCTATACCCTGCCGC
TAGGG-CAAGA-TTTAAGCCC-TAGCGAG-TAGGCAGGCGTAGAGGCTTGTAACGAAGCC
TTAGGGGTAACCCTAGGTAGAACAGCCTCTAGTGTAGATCTTAGTGGTAGTAGTAAATAC
TTAAATAAGAACTTTAAGG-ACTAAAGTAGGG-AAA-GGTTCTATGTAAATAG-TA-GTT
AGACACAGG-TTAGTTAATCC-TAAGAGATAGGGTAATTCTATTTT-AATATTAGTGCTT
ACGCCGCGCCCTTAAAAGGGAAGC-TAGTTAATATTCTAGTACCTAGATGTAGATTCTCC
GCGGCAACGCAACTAAGAGCGGAGACCTTAGCAGG-AGCCCTAAGAA-GAGTTCTCTTTT
CTTCTTAACAGTCTATTACCCTAAAATTAGTTTGTCTAGAGCTAGGGTTTAATAGCTAGA
AGAGTGCTGCACTTTTATAGCGTTTAGTGCGCTCCTAACAAGCCTTAAAAATCTACTTAA
AGAAATAGTTTTTACGCTAGGTCGTACTTATAACTATAGCAGGTCTCTAAGGTA-A-AAA
GCCTC-T-AGTTAATAGAATAATATAGATAAGGGAAGTTAGCAAAATAGATCTGTAACTT
--TAGGAAAAGGATTA--GCTCTAAGGGTTAGG-TACGTTGGGCCTTAGGGAGAAGCCTC
TAGCGTAGAAGGGCACTAACT--GCAA---GGTAGGCGCCTCTTAGCG-CTGGGGTGTAG
ACACCCTTAGCAG-GTTTTGGCCCTCATAGCGTACGTTTAACAACTAACTTAGAACTAGT
ATA-GATAAGGGGAATCTAACTATCTAATTAAAATATAGTATTATAATAGCTAGAAAGTA
GTATTAATATAATATGATTTCTACCTAGTGCTCTAAATATTAAAGCAAAGAGATTTAACT
AA-G-CGC-AGGTAA-ATAGCAGGAGTAACTATAACTCTCTTAAGGTAGCTAAATACCTT
GTTATCTAATTAGTAACGCGCATAAATAGATTAACAAGATTCCTACTATCCCTATCTACT
ATCTAGCGAAACTA-TAGCTAAGGGAACAGGCTTAGCTAAATTAGCGGGGAAAGAAGACC
CTATTAAGCTTAACTCTAGTTTAACATTGTAAAAAGATATAAGGGGTGTAGAATAGGTAG
GAGCTTTAGCGCTAGTGAAATACTACTACCCTTATTATTTTTTTACTTATTTAATAAAGC
AGAGCTTAGCCTTACTACCTAACTTCTAGCGTTTAAGGTTCTTTATAGGCTAATCTAGGT
TAAAGATATTATTAGGTAGAGAGTTTAGCTAGGGC-AGCATATCTATTAAACTATAACGC
AGGTGTCCTAAGGGGGACTTATAGAGAATAGAAATCTCTAGTAGAGTAAAAGGGTAAAAG
-TCCCCTTAATTTTAATTTTTAGTGTGAATACAAACTATAAAAGTGTAGCCTATTAATCC
TTTAGTCCCTTAAAATTTAAGGCTAGAGGTGCTAGAAAAGTTACTATAGGGATAACTAGC
TTGTGGCAGCTAAGCGTTTATAGCGACGTTGCTTTTTAATCCTTTAATATTAGCTCTTTC
TATTATACTAAAGCAGAATTTAGTAAGCGTTAGATTGTTTACCC-ACTAATAGGGAACGT
AAGCTAGGTTTAGACTGTTGTAAGACAGGTTAG-TTTTACCCTACTAATAACCTTGCCCT
AATAGTAATACTGCTTAGTATAAGAGGAACTGCGGTTTTAGATAATTAGTTTTTGCGGCT
ATCTAACTAGGTATTACTGCAAAGCTACTATCTACTAGATTATAGCTAAACAACTCTAAG
TTAGAATCTATGCTAGAATAGGGTGATTTCCGCCTGCACT----AGTTAGATACAAATAG
GCCTTTAGCCTAGAACCTTACTAG---ATTAGCGT-TAGTAGCCCTATTAAAGT-TAGGG
TTGTTAGCTAGTGTATTGCAATTGTACAGTACGT-AGGATTAAATCCTTTACAGATAACT
TAGTTGTCTAGCTAGGTCGTGTAAGTAGTTAAGTAGCCTTGTTATTATAAGCTACTAAGC
GTAAGCCTATTGCTAGCTTAGTTA
>LM_SuperContig_27_16_p
TTAACCTTAGATTAGGTAGGGATACCTACTAAACTTAAGCATAT-TAATAAGCGGAGGAA
AAGAAACTAACAGGGATTGCCCTAGTAATGGCAAGTAAAGCGGCAA-CAGCTTAAATTTA
AAATCTAGCTCTTTTAGGGTCCAAGTTGTAATTTGCAGAGGGCGCTTT--AGC-GTTAGC
-A-GTAGTCCAAGTTCCTTAGAACAGGATGTTATAGAGGGTAAGAATCCTATACGTAGTT
ACTAGCCTTCGCCGTGTAAAGCCCCTT-TAATAA--GTT--AAGTTATTTAGGAATATAG
CTCTAA-ATA---GGAGGTAAATTTCTTCTAAAGCTAAATACTAGCTAGAGACTAATAGC
GCACAAGTAGAGTAATTAAAAGATAAAAAGCACTTTAGAAAGA-GAGTCAAATAGCACGT
GAAATTGTTAAAAGGGAAGCGCTTGCAGCTAGACTTACCTGTAGTTACTTATCTAGGCTT
TTG----TCTAGTGCACTCTTCTATAGGCAGGCTAGCATTA-GTTTAGGTAGTT-AGATA
AAGGTCTCTATTACGTACCTCCCTTTAGGGAGGCCTTATAGGGGAGAC---AACATACAA
CTAGCCTAGACTAAGGTCTGCGCATCTGCTAGGATGCTAGCATAATAGCTATAAGCGGCC
CGTCTTA-AAACACAGACTAAGAAGTCTAATATCTATACAAGTGTTTAGGTGTTAAGCCT
AGACGCGTAATAAAAGTAAACAGAGGTAGGAACCCTTTTA-G-GGTGCA-CTATTA-ACT
AATCCTAATATCTTTAGAAGGATTTAAGTAAGAGCATAGCTATTAGGACCTAAAAGATAG
TAAACTATGCTTAAATAGGGTAAAGCTAGAGGAAACTCTAGTAAAGGCTCGCAGCAGT-T
CTAAT--ATGCAAATTAATCGTTAAATTTAGGTATAGGGGCGAAAGACTAATTAAACTAT
CTAGT-AGCT-AGTTCCT-ACTA-AAGTTTCC--CTTAGGATAGCAGTAACGTATTT-AG
TTTTATAAGGTAAAGCGAATAATTAGAGGCCTAGGAG-TTAAAACAACCTTTACCTATTC
TTAAACTTTAAATATATAAGAAGTCCTTATTACTTAATTAAACGTAGACACTTAAATGTA
CTATTACTAGTAGGCTATTTTTGGTAAGCAGAACTAGCAATACAGGATAAACCAAACGCG
AGGTTAAGGTGCTAGAATGCACGCTTATTAGACACCACAAAAGGTGTTAGTTTATCTAGA
CAGCAGGACAGTAGCTATAGAAGTTAGAATCC--GCTAAGGAGTGTGTAACAACTTACCT
GCTAAATAAACTAGCCCTAAAAATAGATAGCGCTTAAGCGTGTTACCTATACCCCGCCGC
TAGGG-CAAGA-TTTAAGCCC-TAGCGAG-TAGGCAGGCGTAGAGGCTCGTAACAAAGCC
TTAGGGGTAACCCTAGGTAGAACAGCCTCTAGTGTAGATCTTAGTAGTAGTAGCAAATAC
TTAAATAAGAACTTTAAGG-ACTAAAGTAGGG-AAA-GGTTCTGTGTAAATAG-CA-GTT
AGATACAGG-TTAGTTAATCC-TAAGAGATAGGGTAATTCTATTTT-AATATTAGTGCTT
GCGCCGCGCCCTTAAAAGGGAAGC-TAGTTAATATTCTAGCACCTAGATGTAGATTCTCC
GCGGCAACGCAACTAAGAGCAGAGACCTTAGCAGG-AGCCCTAAGAA-GAGTTCTCTTTT
CTTCTTAACAGTCTATTACCCTAAAATTAGTTTGTCTAGAGCTAGGGTTTAATAGCTAGA
AGAGCGCTATACTTTTGCGGTATTTAGTGCGCTCCTAACAAGCCTTAAAAATCTACTTAA
AGAAATAGTTTTTACGCTAGGTTGTACTTATAACCGCAGCAGGTCTCTAAGGTA-A-AAA
GCCTC-T-AGTTAATAGAATAATGTAGATAAGGGAAGTTAGCAAAATAGATCTATAACTT
--TAGGAAAAGGATTA--GCTCTAAGGGTTAGG-TACGTTGGGCCTTAGGGAGAAGCCTC
TAGCGTAGAAGGGCACTAACC--GCAA---GGTAGGCGCCTCTTAGCG-CTAGGGTGCAG
ACACCCTTAGCAG-GTTTTGGCCGTC-TAGCGTATATTTAACAACTAACTTAGAACTAGT
ACA-AATAAGGGGAATCTAACTATCTAATTAAAATATAGTATTACAATAGCTAGAAAGTA
GTATTAACGCAATATAATTTCTGCCTAGTGCTCTAAATATTAAAGCAAAGAGATTTAACT
AA-G-CGC-AGGTAA-ACGGCGGGAGTAACTATAACTCTCTTAAGGTAGCTAAATACCTT
ATTATCTAATTAGTGACGCGCATAAATAGATTAACAAGATTCCTACTATCCCTATCTACT
ATCTAGCAAAACTA-TAGCTAAGGGAACAGGCTTAGCTAAATTAGCGGGGAAAGAAGACC
CTATTAAGCTTAACTCTAGTTTAACATTATAAAAAAATATAGGGGGTGTAGAATAGGTAG
GAGCTTTAGCGCTAGTAAAATACTACTACCCTTATTGTTTTTTTACTTATTTAATAAAGC
AGAGCTAGGCCTTACTACCTAACTTCTAGCGTTTAAGGTCCTTTATAGGCTAATCTAGGT
TAAAGATATTATTAGGTAGGGAGTTTAGCTAGGGC-AGCACATCTATTAAACTATAACGC
AGGTGTCCTAAGGGGGACTTATAGAGAATAGAAATCTCTAGTAGAGCAAAAGGGCAAAAG
-TCCCCTTAATTTTAATTTTTAGTGTGAATACAAACTATAAAAGTGTAGCCTATTAATCC
TTTAGTCCCTTAAAATTTAAGGCTAGAGGTACTAGAAAAGTTACTACAGGGATAACTAGC
TTATAGCAGCTAAGCGTTTATAGCGACGTTGCTTTTTAATCCTTTAATATTAGCTCTTTC
TATTATACTAAAGCAGAATTTAGTAAGCGTTAGATTGTTTACCC-ACTAATAGGGAACGT
AAGCTAGGTTTAGACCGTTGTAAGACAGGTTAG-TTTTACCCTACTAATAACCTTGCCCT
AATAGTAATACTGCTTAGTACAAGAGGAACCGCGGTTTTAGATAATTAGTTTTTACAGCT
ATCTAACTAGGCATTGCCGCAAAGCTACTATCTGCTAGATTATAGCTAAACGCCTCTAAG
TTAGAATCTATGCTAGAACAGGGTAATTTCCGCCTGCACT----AGTTAGATACAAATAG
GCCTTTAGCCCAGAACCTTACTAG---ATTAGCGT-TAGCAGCCCTATTAAAGT-TAGGG
TTGTTAGCTAGTGTATTACAATTGTATAGTACGC-AGGATTAAATCCTTTATAGATAACT
TAGTTGTCTAGCCAGGTCGTGTAAGTAGTTAAGTAGCCTTGTTATTACGAGCTACTAAGC
GTAAGCCTGTTGCTAGCTTAGTTA
>LM_SuperContig_27_17_p
TTAACCTTAGATTAGGTAGGGATACCCACTAAACTTAAGCATAT-TAATAAGCAGAGGAA
AAGAAACTAACAGGGATTGCCCTAGTAACAGCGAGTGAAGCGGCAA-CAGCTTAAATTTA
AAATCTAGCTCTTTTAGGGTCCAAGTTGTAATTTACAGAGGGCGCTTT--AGC-ATTAGT
-A-GCAGTCCAAGTTCCTTAGAATAGGACGTTATAGAGGGTAAGAATCCTATACGTAGTC
GCTAGCCTTCACTGTGTAAAGCCCCTT-TAACAA--GTC--AAGTTATTTAGGAATATAG
CTCTAA-ATA---GGAGGTAAATTTCTTCTAAAGCTAAATACTAGCCAGAGACTAATAGC
GCACAAGTAAAGTAATTAAAAGATAAAAAGCACTTTAGAAAGA-GAGTTAAATAGCACGT
AAAATTGTTAAAAGGGAAGCGCTTGCAGCTAGACTTGCCTATAGTTGCTTATCTAGGCTT
TTA----TCTAGTGCACTCTTCTATAGGCAGGCTAGCATTA-GTTTAGGCAGTT-AGATA
AAGGTCTCTATTACGTACCTCCCTTTAGGGAGGCCTTATAGGGGAGAC---GACATGCAA
CCAGCCTAGACTAAGGTCCGCGCATCTACTAGGATGCTAGCGTAATAGCTGTAAGCGGCC
TATCTTA-AAACATAGACTAAGGAGTCTAATATCTATGCAAGTGTTTAGGTGTTAAGCCT
AGACGCGTAATAAAAGTAAACAGAGGTAGGAACCCTTTTA-G-GGTGCA-CTATTA-ACC
AATCCTAATATCTTTAGAAGGATTTAAGTAAGAGTATAGCTATTAGGACCTAAAAGATAG
TAAACTATGCTTAAATAGGGTAAAGCTAGAGGAAACTCTAGTAGAGGCTCGCAGTAGT-T
CTAAC--GTGCAAATTAATTGTTAAATTTAGGCATAGGGGCAAAAGACTAATCAAACTAT
CTAGT-AGCT-AGTTCCT-GCTA-AAGTTTCC--CTTAGGATAGTAGTAACGTATTT-AG
TTTTATAAGGTAAAGCAAATAATTAGAGGCCTAGGGG-TTAAAATAACCTTTACCTATTC
TTAAACTTTAAATATATAAGAAGTCCTTATTACTTAATTAAACGTAGACACTTAAATGTA
CTATTACTAGTAGGCTATTTTTAGTAAGTAGAACTAGCGATGCAGGATAAACTAAACGCA
GGGTTAAGGTGCTAGAATGCACGCTTATTAGACACTATAAAAGGTGTTAGTTTATCTAGA
TAGTAGGATAGTAGCTATAGAAGTTAGAATCT--GCTAAGGAGTGTGTAATAACTCACCT
GCTAAATAAACTAGCCCTAAAAATAGATGGCGCTTAAGCGTGTTACCTATACCCCGCCGC
TAGGG-CAAGA-TTTAAGCCC-TAGCAAG-TAGGCAGGCGTAGAGGCTCGTGACAAAGCC
TTAGGGGTAACCCTAGGTAGAACGGCCTCTAGTGTAGATCTTAGTAGTAGTAGCAAATAC
TTAAATAAGAACTTTAAGG-ACTAAAGTAGGG-AAA-GGTTCTATATAAATAG-TA-GTT
AGACACAGG-TTAGTTAATCC-TAAGAGATAGGGTAATTCTATTTT-AATATTAGTGCTT
ACGCTGCGCCCTTAAAAGGGAAGC-TAGTTAATATTCCAGCACCTAGATATAGATTCTCC
GCGGCAACGTAACTAAGAGCGGAGACCTTAGCGGG-AGCCCTAAGAA-GAGTTCTCTTTT
CTTCTTAACAGTCTGTTACCCTAAAATCAGTTTGTCTAGAGCTAGGGTTTAATAGCTAGA
AGAGCGCTGCACTTTTGTAGTATTTAGTGCGCTCCTAATAAGCCTTAAAAATCTACTTAA
AGAAATAGTTTTTACGCTAGGTCGTACTTATAACCATAGCAGGTCTCTAAGGTA-A-AAA
GCCTC-T-AGTTAATAGAACAATGTAGATAAGGGAAGTTAGCAAAATAGATCTATAACTT
--TAGGAAAAGGATTA--GCTCTAAGGGTTAGG-TACGTTAGGCCTTAGGGAGAAGCCTC
TAGCGCAGAAGGGCACTAACC--GCAA---GGTAGGCGCCTCTTAGCG-CTAGGGTGCAG
ACACCCTTAGCAG-GTTTTAGCCGTC-TAGCGTACGTTTAACAACTAACTTAGAACTAGT
ATA-GATAAGGGGAATCTAACTATCTAATTAAAACATAGTATTATAATAGCTAGAAAGTA
GTGTTAATATAATATAATTTCTGCCTAGTGCTCTAAATATTAAAGCAAAGAGATTTGACT
AA-G-CGC-GGGTAA-ACAGCGGGAGTAACTATAACTCTCTTAAGGTAGCTAAATACCTT
GTTATCTAATTAGTGACGCGCATAAATAGATTAACGAGATTCCTACTATCTCTATCTACT
ATCTAGCAAAACTA-TAGCTAAGGGAACAGGCTTAGCTAAATTAGCGGGGAAAGAAGACC
CTATTAAGCTTAACTCTAGTTTAACATTATAAAAAGATATAGGGGGTGTAGAATAGGTAG
GAGCTTTGGCGCTAGTAAAATACTACTACCCTTATTGTTTTTTTACTTATTTAATAAAGC
AGAGCTAGGCCTTACTACCTAACTTCTAGCGTTTAAGGTCCTTTATAGGCTAATTTAGGT
TAAAGACATTGTTAGGTAGAGAGTTTAGCTAGGGC-GGCACATCTATTAAACTATAACGC
AGGTATCCTAAGGGGGACTTATAGAGAATAGAAATCTCTAGTAGAGCAAAAGGGTAAAAG
-TCCCCTTAATTTTGATTTTTAGTGTAAATACAAACTATAAAAGTGTAGCCTATTAATCC
TTTAGTCCCTTAAAATTTAAGGCTAGAGGTGCTAGAAAAGTTACTATAGGGATAACTAGC
TTGTGGCAGCTAAGCGTTTATAGCGACGTTGCTTTTTAATCCTTTAATATTAGCTCTTTC
TATTATACTAAAGCAGAATTTGGTAAGCGTTAGATTGTTTACCC-ACTAATAGGGAACGT
AAGCTAGGTTTAGACTGTCGTAAGATAGGTTAG-TTTTACCCTACTAATAACCTTGCCCT
AATAGTAATACCGCTTAGTACAAGAGGAACTGCGGTTTTAGATAATTAGTTTTTGCGGCT
GTCTAACTAGGCATTGCCGTGAAGCTACTATCTACTAGATTATAGCTAAACGCCTCTAAG
TTAGAATCTATGCTAGAATAGGGTAATTTCCGCCTGCACT----AGTTAGATACAAATAG
GCCTTTAGCCTAGAACCTTACTAG---ATTAGCGT-TAGCAGCCCTATTAAAGT-TAGGG
TTGTTAGCTAGTGTATTGCAATTATACAGTGCGC-AGGATTAAATCCTTTACAGATAACT
TAGTTGTCTAGCTAGGTCGTGTAAGTAGTTAAGTAGCCTTGTTGTTACAAGCTACTAAGC
GTAAGCCCGTTGCTAGCTTAGTTA
>LM_SuperContig_27_18_p
TTAACCTTAGATTAGGTAGGGATACCCGCTAAACTTAAGCATAT-TAATAAGCGGAGGAA
AAGAAACTAATAGGGATTACCCTAGTAACAGCGAGTGAAGTGGCAA-TAGCTTAAATTTA
AAATCTAGCTCTTTTAGGGTCTAAGTTGTAATTTGCAGAGGGCGCTTT--AGT-ATTAGT
-A-GTGGTCCAAGTTCCTTAGAACAGGATGTTATAGAGGGTAAGAATCCTATACATAGTT
GCTAGCCTTTGCTATGTAAAGCCCCTT-TAACAA--GTT--AAGTTATTTAGGAATGTAG
CTCTAA-ATA---GGAGGTAAATTTCTTCTAAAGCTAAATACTAGCTAGAGACTAATAGC
GCACAAGTAGAGTAATTAAAAGATAAAAAGCACTTTAGAAAGA-GAGTTAAATAGCACGT
AAAATTGTTAAAAGGGAAGCGCTTGTAGCTAGACTTGCCTATAGTTGCTTATCTAGGCTT
TTA----TCTAGTGCACTCTTCTACAGGCAGGCTAGTATTA-GTTTAGGCAGTT-AGATA
AAGGTCTCTATTACGTACCTCCCTTTAGGGAGGCCTTATAGGGGAGAC---GACATGCAA
CTAGCCTAGACTAAGGTCTGCGCATCTGCTAGGATGCTAGCGTAATAGCTGTAAGCGGCC
TATCTTA-AAACATAGACTAAGGAGTCTAATATCTATGCAAGTGTTTAGGTGTTAAGCCT
AGACGCGTAATAAAAGTGAATAGAGGTAGGAACCCTTTTA-G-GGTGCA-CTATTA-ACT
AATCCTAATATCTTTAGAAGGATTTAAGTAAGAGCATAGCTATTAGGACCTAAAAGATAG
TAAACTATGCTTAAATAGGGTAAAGCTAGAGGAAACTCTAGTAGAGGCTCGCAGCGGT-T
CTAAC--GTGCAAATTAATTATCAAATTTAGGCATAGGGGCGAAAGACTAATTAAACTAT
CTAGT-AGCT-AGTTCCT-GCCA-AAGTTTCC--CTTAGGATAGCAGTAACGTATTT-AG
TTTTATAAGGTAAAGCAAATAATTAGAGGCCTAGGGG-TTAAAACAACCTTTACCTATTC
TTAAACTTTAAATATATAAGAAGTCCTTATTACTTAATTAAACATAGACACTTAAATGTA
CTATTACTAGTAGGCTATTTTTAGTAAGTAGAACTAGCGATGTGGGATAAACTAAACGTA
GGGTTAAGGTGCTAGAATACACGCTTATTAGACACTACAAAAGGTGTTAGTTTATCTAGA
TAGCAGGATAGTAGCTATAGAAGTTAGAATCT--ACTAAGGAGTGTGTAATAACTTACCT
GCTAAATAAACTAGCCCTAAAAATAGATAGCGCTTAAGCGTGTTACCTATACCCCGCCGC
TAGGG-CAAGA-TTTAAGCCC-TAGCGAG-TAGGCAGGCGTAGAGGCTCGTAACAAAGCC
TTAGGGGTAACCCTAGGTAGAATAGCCTCTAGTGTAGATCTTAGTAGTAGTAGCAAATAC
TTAAATAAGAACTTTAAGG-ACTAAAGTAGGG-AAA-GGTTCTGTGTAAATAG-TA-GTT
AGACACAGG-TTAGTTAATCC-TAAGAGATAGGGTAATTCCATTTT-AATGTTAGTGCTT
ACGCCGCGCCCTTAAAAGGGAAGC-TAGTTAATATTCTAGCACCTAGATGTAGATTCTCC
GCGGCAATGCAACTAAGAGTGGAGACCTTGGCAGG-AGCCCTAAGAACGAGTTCTCTTTT
CTTCTTAATAGTCTGTTACCCTAAAATTAGTTTGTCTAGAGCTAGGGTTTAATAGCTAGA
AGAGCGCTACACTTTTGTAGCATTTAGTGCGCTCCTAACAAGCCTTAAAAATCTACTTAA
AGAAATAGTTTTTACGCTAGGTTGTACTTATAACTACAGCAGGTCTCTAAGGTA-A-AAA
GCCTC-T-AGTTAATAGAATAATGTAGATAAGGGAAGTTAGCAAAATAGATCTATAACTT
--TAGGAAAAGGATTA--GCTCTAAGGGTTAGG-TACGTTAGGCCTTAGGGAGAAGCCTC
TAGCGCAGAAGGGCACTAACC--GCAA---GGTAGGCGCCTCTTAGCG-CTAGGGTGCAG
ACACCCTTAGCAG-GTTTTGGCCGTC-TAGCGTACGTTTAACAACTAACTTAGAACTAGT
ATA-GATAAGGGGAATCTAACTATCTAATTAAAATATAGCATTGCAATAGCTAGAAAGTA
GTATTAATATAATATAATTTCTGCCTAGTGCTCTAAATATTAAAGCAAAGAGATTTAACC
AA-G-CGC-AGGTAA-ATAGTAGGAGTAACTATAACTCTCTTAAGGTAGCTAAATACCTT
GTTATCTAATTAGTAACGCGCATAAATAGATTAACGAGATTCCTACTATCCCTATCTACT
ATCTAGCGAAACCA-TAGCTAAGGGAATAGGCTTAGCTAAATTAGCGGGGAAAGAAGACC
CTATTAAGCTTAACTCTAGTTTAACATTATAAAAAGATATAGGGGGTGTAGAATAGGTGG
GAGCTTTAGCGCTAGTAAAATACTACTACCCTTATTGTTTTTTTACTTATTTAATAAAGC
AGAGCTAGGCCTTACTACCTAACTTCTAGCGTTTAAGGTCCTTTGTAGGCTAATCTAGGT
TAAAGATATTGTTAGGTAGGGAGTTTAGCTAGGGT-AGCACATCTATTAAACTATAATGT
AGGTGTCCTAAGGGGGACTTATAGAGAACAGAAATCTCTAGTAGAGTAAAAGGGCAAAAG
-TCCCCTTAATTTTGATTTTTAGTGTAAATACAAACTATAAAAGTGTGGCCTATTAATCC
TTTAGTCCCTTAAAATTTAAGGCTAGAGGTGCTAGAAAAGTTACCACAGGGATAACTAGC
TTGTGGCAGCCAAGCGTTCATAGCGACGTTGCTTTTTAATCCTTTGATATTAGCTCTTCC
TATTATACTAAAGCAGAATTTAGTAAGCGTTAGATTATTCACCT-ACTAATAGGGAACGT
AAGCTAGGTTTAGACTATCGTGAGACAGGTTAG-TTTTACCCTACTAATAACCTTACCCT
AATAGTAATACTGCTTAGTACGAGAGGAACCGCAGTTTTAGATAATTAGTTTTTGCAGCT
GTCTAACTAGGCATTGCCGCAAAGCTACTATCTACTAGATTATAGCTAAACGCCTCTAAG
TTAGAATCTATGCTAGAACAGGGTAATTTCTACCTGCACT----AGTTAGATATAAATAG
GCCTTTGGCCCAGAACCTTACTAG---ATCGGCGT-TAGCAGCCCTATTAAAGT-TAGGG
TTGTTAGCTAGTATATTGTAATTGTACAGTGCGC-AGGATTGAATCCTTTATAGATAACT
TAGTTGTCTAGCTAGGTCGTGTAAGTAGTTAAGTAGCCTTGTTGTTACAAGCTACTAAGC
GTAAGCCTGTTGCTAGCTTAGTTA
>LM_SuperContig_27_19_p
TTAACCTTAGATTAGGTAGGGATACCCGCTAAACTTAAGCATAT-TAATAAGCGGAGGAA
AAGAAACTAATAGGGATTGCCCTAGTAACGGCGAGTGAAGTGGCAA-CAGCTTAAATTTG
AAATCTAGCTCTTTTAGGGTCCGAGTTATAATTTGTAGAGGGCGCTTT--AGC-GTTAGT
-A-GTAGTCTAAGTTCCTTAGAACAGGACGTTATAGAGGGTAAGAATCCTATACATAGTT
ACTAGCCTTTGCCGTGTAAAGCCCCTT-TAACAA--GTT--AAGTTGTTTAGGAATGCAG
CTCTAA-ATA---GGAGGTAAATTTCTTCTAAAGCTAAATACTAGCTAGAGACCAATAGC
GTATAAGTAGAGTAATTAAAAGATAAAAAGCACTTTAGAAAGA-GAGTTAAATAGCACGT
GAAATTGTTAAAAGGGAAGCGCTTGCAGCTAGACTTGCCTATAGTTACTTATCTAGGCTT
TTG----TCTAGTGCACTCTTCTACAGGCAGGCTAGCATTA-GTTTAGGCGGTT-AGATA
AAGGTCTCTGTCACGTACCTCCCTTTAGGGAGGCCTTATAGGGGAGAT---AATATGCAA
CTAGCCTAGACTAAGGTCCGCGCATCTACTAGGATGCTAGCGTAATAGCTATAAGCGGCC
TGTCTTA-AAACATAGACTAAGGAGTCTAATATCTATGCAAGTGTTTAGGTGTTAAGCCT
AGACGCGTAATAAAAGTAAACAGAGGTAGGAACCCTTTTA-G-GGTGCA-CTATTA-ACT
AATCCTAATATCTTTAGAAGGATTTAAGTAAGAGCATAGCTATTAGGACCTAAAAGATAG
TAAACTATGCTTAAATAGGGTAAAGCTAGAGGAAACTCTAGTAGAGGCTCGCAGCAGT-T
CTAAC--GTGCAAATTAATCGTCAAATTTAGGTATAGGGGCGAAAGACTAATCAAACTAT
CTAGT-AGCT-AGTTCCT-ACTA-AAGTTTCC--CTTAGGATAGTAGTAACGTATTT-AG
TTTTATAAGGTAAAGCAAATAATTAGAGGCCTAGGGG-TTAAAACAACCTTTACCTATTC
TTAAACTTTAAATATATAAGAAGTCCTTATTACTTAATTAAACGTGGACACTTAAATGTA
CTGTTACTAGTAGGCCATTTTTAGTAAGCAGAACTAGCAATACAGGATAAACCAAACGCG
GGGTTAAGGTGCTAGAATGCACGCTTATTAGACACTACAAAAGGTGTTAGTTTATCTAGA
TAGCAGGATAGTAGCTATAGAAGTTAGAATCT--ACTAAGGAGTGTGTAACAACTCACCT
ACTAAATAAACTAGCCCTAAAAATAGATGGCGCTTAAGCGTGTTACCTATACCCCGCCGC
TAGGG-CAAGA-TTTAAGCCC-TAGCAAG-TAGGCAGGCGTAGAGGCTTGTAACAAAGCC
TTAGGGGTAACCCTAGGTAGAACGGCCTCTAGTGCAGATCTTAGTAGTAGTAGCAAATAC
TTAAATAAGAACTTTAAGG-ACTAAAGTAGGG-AAA-GGTTCTATGTAAACAG-CA-GTT
AGACACGGG-TTAGTTAATCC-TAAGAGATAGGGTAATTCTATTTT-AATGTTAGTGCTT
ACGCCGCGCCCTTAAAAGGGAAGC-TAGTTAATATTCTAGCACCTAGATGTAGATTCTCC
GCGGCAACGCAACTAAGAGCAGAGACCTTAGCAGG-AGCTCTAAGAA-GAGTTCTCTTTT
CTTCTTAATAGTCTGTTACCCTAAAATTAGTTTGTCTAGAGCTAGGGTTTAATAGCTAGA
AGAGCGCTGCACTTTTGTAGCATTTAGTGCGCTCCTAACAAGCCTTAAAAATCTACTTAA
AGAAATAGTTTTTACGCTAGGTTATACTTATAACCGTAGCAGGTCTCTAAGGTA-A-AAA
GCCTC-T-AGTTAATAGAACAATGTAGATAAGGGAAGTTAGCAAAATAGATCTGTAACTT
--TAGGAAAAGGATTA--GCTCTAAGGGTTAGG-TACGTTAGGCCTTAGGGAGAAGCCTC
TAGCGCAGAAGGGCACTAACT--ACAA---GGTAGGCGCCTCTTAGCG-CTAGGGTGCAG
ACACCCTTAGCAG-GTTTTAGCTGTC-TAGCGTACGTTTAACAACTAACTTAGAACTAGT
ATA-GATAAGGGGAATCTAACTATCTAATTAAAATATAGCATTATAATAGCTAGAAAGTA
GTGTTAATATAATGTGATTTCTGCCTAGTACTCTAAATATTAAAGTAAAGAGATTTAACT
AA-G-CGC-GGGTAA-ACAGCGGGAGTAACTATAACTCTCTTAAGGTAGCTAAATACCTT
GTTATCTAATTAGTGACGCGCATAAATAGATTAATAAGATTCCTACTATCCCTATCTACT
ATCTAGCGAAACTA-TAGCTAAGGGAATAGGCTTAGCCAAATTAGCAGGGAAAGAAGACC
CTGTTAAGCTTAACTCTAGTTTAACATTGTGAAAAGATATAGGGGGTGTAGAATAGGTAG
GAGCTTTAGCGCTAGTAAAATACTACTACCCTTATTATTTTTTTACTTATTTAATAAAGC
AGAGCTAGGCCTTACCGCCTAACTTCTAGCGTTTAAGGTCCTTTGTAGGCTAATCTAGGT
TAAAGATATTATTAGGTAGGGAGTTTAGCTAGGGT-AGCATATCTATTAAACTATAACGT
AGGTGTCCTAAGGGGGACTTATAGAGAATAGAAATCTCTAGTAGAGTAAAAGGGCAAAAG
-TCCCCTTAATTTTAATTTTTAGTGTAAATATAAACTATAAAAGTGTAGCCTATTAATCC
TTTAGTCCCTCAAAATTTAAGGCTAGAGGTGCTAGAAAAGTTACCACAGGGATAACTAGC
TTGTGGCAGCCAAGCGTTCATAGCAACGTTGCTTTTTAATCCTTTAATGTTAGCTCTTCC
TATTATACTAAAGCAGAATTTAGTAAGCGTTGGATTGTTCACCT-ACTAATAGGGAACGT
AAGCTAGGTTTAGACCGTTATAAGACAGGTTAG-TTTTACCCTACTAATAACCTTGCCCT
AATAGTAATACCGCTTAGTATAAGAGGAACCGCAGTTTTAGATAATTAGTTTTTGCGGCT
ATCTAACTAGGCATTGCCGCGAAGCTACCATCTGCTAGATTATGGCTAAACGCCTCTAAG
TTAGAATCTATGCTAGAATAGGGTAATTTCCGCCTACACT----AGTTAGATACAAATAG
GCCTTTAGCCCAGAACCTTACTAG---ATTAGCGT-TAGCAGCCCTATTAAAGT-TAGGG
TTATTAGCTAGTGTATTGTAATTATATAGTACAC-AGGATTAAATCCTTTATAGATAACT
TAGTTGTCTAGCTAGGTCGTGTAAGTAGTTAAGTAGCCTTATTGTTACGAGCTACTAAGC
GTAAGCCCGTTGCTAGCTTAGTTA
>LM_SuperContig_27_20_p
TTAACCTTAGATTAGGTAGGGATACCTGCTAAACTTAAGTATATCTAATAAGCGGAGGAA
AAGAAACTAACAGGGATTGCCCTAGTAACGGCGAGTAAAGTGGCAA-CAGCTTAAATTTA
AAATCTAGCTCTTTTAGGGTCTAAGTTGTAATTTATAGAGGGCGCTTT--AGC-GTTAGT
-A-GTAGTCTAAGTTCCTTAGAACAGGACGTTACAGAGGGTAAGAATCCTGTACGTAGTC
GCTAGCCTTCGCCGTGTAAAGCCCCTT-TAATAA--GTT--AAGTTATTTAGGAATATAG
CTCTAA-ATA---GGAGGTAAATTTCTTCTAAAGCTAAATACTAGCTAGAGACTAATAGC
GCATAAGTAGAGTAATTAAAAGATAAAAAGCACTTTAGAAAGA-GAGTTAAATAGCACGT
GAAATTGTTAAAAGGGAAGCGCTTATAGCTAGACTTGCCTATAGTTGCTTATCTAGGCTT
TTG----TCTAGTGCACTCTTCTATAGGCAGGCTAGTATTA-GTTTAGGCAGTT-AGATA
AAGGTCTCTATTACGTACCTCCCTTTAGGGAGGCCTTATAGGGGAGAC---GACATGCAA
CTAGCCTAGACTAAGGTCCGCGCATCTGCTAGGATGCTAGCGTAATGGCTATAAGCGGCC
CGTCTTA-AAATATGGACCAAGGAGTCTAATATCTATACAAGTATTTAGGTGTTAAGCCT
AGACGCGTAATAAAAGTAAATAGAGGTAGGAACCCTTTTA-G-GGTGCA-CTATTA-ACC
AATCCTAATATCTTTAGAAGGATTTAAGTAAGAGCATAGCTATTAGGACCTAAAAGATAG
TAAACTATGCTTAAATAGGGTAAAGCTAGAGGAAACTCTAGTAGAGGCTCGCAGTGGT-T
CTAAC--GTGCAAATTAATTATTAAATTTAGGTATAGGGGCGAAAGACTAATTAAACTAT
CTAGT-AGCT-AGTTCCT-ACTA-AAGTTTCC--CTTAGGATAGTAGTAACGTATTT-AG
TTTTATAAGGTAAAGCAAATAATTAGAGGCCTAGGGG-TTAAAACAACCTTTACCTATTC
TTAAACTTTAAATATATAAGAAGTCCTTATTACTTAATTAAACGTGGACACTTAAATGTA
CTGTTACTAGTAGGCTATTTTTAGTAAGTAGAACTAGCAATACGGGATAAACCAAACGCA
GGGTTAAGGTGCTAGAATACACGCTTATTAGACACCACAAAAGGTGTTAGTTTATCTAGA
CAGCAGGATAGTAGCTATAGAAGTTAGAATCT--ACTAAGGAGTGTGTAATAACTTACCT
GCTAAATAAACTAGCCCTAAAAATAGATGGCGCTTAAGCGTGTTACCTATACCCTGCTGC
TAGGG-CAAGA-TTTAAGCCC-TAGCAAG-TAGGCAGGCGTAGAGGCTCGTAACGAAGCC
TTAGGGGTAACCCTAGGTAGAATAGCCTCTAGTGCAGATCTTGGTAGTAGTAGCAAATAC
TTAAATAAGAACTTTAAGG-ACTAAAGTAGGG-AAA-GGTTCCGTGTGAATAG-TA-GTT
AGATATAGG-TTAGTTAATCC-TAAGAGATAGGGTAATTCTATTTT-AATATTAGTGCTT
ACGCCGCGCCCTTAAAAGGGAAGC-TAGTTAATATTCTAGCACCTAGATGTAGATTCTCC
GCAGCAACGTAACTAAGAGCAGAGACCTTAGCAGG-AGCCCTAAGAA-GAGTTCTCTTTT
CTTCTTAATAGTCTATTACCCTAAAATTAGTTTATCTAGAGCTAGGGTTTAATAGCTAGA
AGAGTGCTGCACTTTTACAGCGTTTAGTGCGCTCCTAACAAGCCTTAAAAATCTACTTAA
AGAAATAGTTTTTACGCTAGGTCGTACTTATAACTATAGCAGGTCTCTAAGGTA-A-AAA
GCCTC-T-AGTTAATAGAACAATATAGATAAGGGAAGTTAGTAAAATAGATCTATAACTT
--TAGGAAAAGGATTA--GCTCTAAGGGTTAGG-TACGTTGGGCCTTAGGGAGAAGCCTC
TAGCGTAGAAGGGCACTAACT--GCAA---GGTAGGCGCCTCTTAGCG-CTAGGGTGCAG
ACACCCTTGGCAG-GTTTTAGCTGTC-TAGCGTACGTTTAACAACTAACTTAGAACTAGT
ATA-GATAAGGGGAATCTAACTATCTAATTAAAACATAGTATTATAATAGCTAGAAAGTA
GTATTAATATAATATAATTTCTGCCTAGTGCTCTAAATATTAAAGCAAAGAGATTTGACT
AA-G-CGC-GGGTAA-ACAGCAGGAGTAACTATAACTCTCTTAAGGTAGCTAAATACCTT
ATTATCTAATTAGTAACGCGCATAAATAGATTAACAAGATTCCTACTATCCCTATCTACT
ATCTAGCGAAACCA-CAGCTAAGGGAATAGGCTTAGCTAAATTAGCAGGGAAAGAAGACC
CTATTAAGCTTAACTCTAGTTTAATATTATAAAAAGATATAGGGGGTGTAGAATAGGTAG
GAGCTTTAGCGCTAGTAAAATACTACTACCCTTATCGTTTTTTTACTTATTTAATAAAGC
AGAGCTAGGCCTTACTACCTAACTTCTAGCGTTTAAGGTCCTTTGTAGGCTAATCTAGGT
TAAAGATATTGTTAGGTAGGGAGTTTAGCTAGGGC-GGCACATCTATTAAACTATAACGC
AGGTGTCCTAAGGGGGACTTATAGAGAATAGAAATCTCTAGTAGAGCAAAAGGGTAAAAG
-TCCCCTTAATTTTGATTTTTAGTGTGAATACAAACTATAAAAGTGTAGCCTATTAATCC
TTTAGTCCCTTAAAATTTAAGGCTAGAGGTGCTAGAAAAGTTACTACAGGGATAACTAGC
TTGTGGCAGCTAAGCGTTTATAGCAACGTTGCTTTTTAATCCTTTAATATTAGCTCTTCC
TATTATACTAAAGTAGAATTTAGTAAGCGTTAGATTGTTTACCC-ACTAATAGGGAACGT
GAGCTAGGTTTAGACTGTTGTAAGATAGGTTAG-TTTTACCCTACTAATAACCTTGCCCT
AATAGTAATACCGCTTAGTACGAGAGGAACCGCAGTTTCAGATAATTAGTTTTTGCGGCT
GTCTAACTAGGCATTACTGCAAAGCTACTATCTACTAGATTATAGCTAAACGCCTCTAAG
TCAGAATCCATGCTAGAATAGGGTGATTTCCGCCTGCACT----AGTTAGATACAAATAG
GCCTTTGGCCTAGAACCTTACTAG---ATTAGCGT-TAGCAGCCCTATTAAAGT-TAGGG
TTGTTAGCTAGTATATTACAATTGTACAGTGCGC-AGGATTAAATCCTTTGTAGATAACT
TAGTTGTCTAGCTAGGTCGTGTAAGTAGTTAAGTAGCCTTGTTGTTATAAGCTACTAAGC
GTAAGCCCGTTGCTAGCTTAGTTA
>LM_SuperContig_27_21_p
TTAACCTTAGATTAGGTAGGGATACCCACTAAACTTAAGCATAT-TAATAAGCAGAGGAA
AAGAAACTAACAGGGATTGCCCTAGTAATAGCGAGTAAAGCGGCAA-CAGCTTAAATTTA
AAATCTAGCTCTTTTAGGGTCCAAGTTGTAATTTACAGAGGGCGCTTT--AGC-ATTAGT
-A-GCAGTCCAAGTTCCTTAGAACAGGACGTTATAGAGGGTAAGAATCCTATACGTGGTC
GCTAGCCTTCGCTATGTAAAGCCCCTT-TAATAA--GTT--AAGTTATTTAGGAATATAG
CTCTAA-ATA---GGAGGTAAATTTCTTCTAAAGCTAAATACTAGCTAGAGACTAATAGC
GCATAAGTAGAGTAATTAAAAGATAAAAAGCACTTTAGAAAGA-GAGTTAAATAGCACGT
AAAATTGTTAAAAGGGAAGCGCTTATAGCTAGACTTGCCTATAGTTACTTATCTAGGCTT
TTG----TCTAGTGCACTCTTCTATAGGTAGGCTAGCATTA-GTTTAGGCAGTT-AGATA
AAGGTCTCTATTACGTACCTCCCTTTAGGGAGGCCTTATAGGGGAGAC---AATATGCAA
CTAGCCTAGACTAAGGTCCGCGCATCTGCTAGGATACTAGCGTAATAGCTATAAGTAGCC
CGTCTTA-AAATATAGACTAAGGAGTCTAACATCTATGCAAGTGTTTAGGTATTAAGCCT
AGACGCGTAATAAAAGTAAACAGAGGTAGGAACCCTTTTA-G-GGTGCA-CTATTA-ACT
AATCCTAATATCTTTAGAAGGATTTAAGTAAGAGTATAGCTATTAGGACCTAAAAGATAG
TAAACTATGCTTAAATAGGGTAAAGCTAGAGGAAACTCTAGTAGAGGCTTGCAGCAGT-T
CTAAC--GTGCAAATTAATTATTAAATTTAGGTATAGGGGCGAAAGACTAATTAAACTAT
CTAGT-AGCT-AGTTCCT-ACTA-AAGTTTCC--CTTAGGATAGTAGTAACGTATTT-AG
TTTTATAAGGTAAAGCAAATAATTAGAGGCCTAGGGG-TTAAAACAACCTTTACCTATTC
TTAAACTTTAAATATATAAGAAGTCCTTATTACTTAATTAAATATAGAGACTTAAATATA
CTATTACTAGTAGGCTATTTTTAGTAAGTAGAACTAGCAATACAGGATAAACTAAACGCG
GGGTTAAGGTGCTAGAATGCACGCTTATTAGACACTACAAAAGGTGTTAGTTTATCTAGA
TAGTAGGATAGTAGCTATAGAAGTTAGAATCT--GCTAAGGAGTGTATAATAACTTACCT
ACTAAATAAACTAGCCCTAAAAATAGATGGCGCTTAAGCGTGTTACCTATACCCCGCCGC
TAGGG-CAAGA-TTTAAGCCC-TAGCAAG-TAGGCAGGCGTAGAGGCTTGTAACAAAGCC
TTAGGGGTAACCCTAGGTAGAACGGCCTCTAGTGCAGATCTTAGTAGTAGTAGTAAATAC
TTAAATAAGAACTTTAAGG-ACTAAAGTAGGG-AAA-GGTTCTGTGTGAATAG-CA-GTT
AGACACGGG-TTAGTTAATCC-TAAGAGATAGGGTAATTCTATTTT-AATGTTAGTGCTT
ACGCCGCGCCCTTAAAAGGGAAGC-TAGTTAATATTCTAGCACCTAGATATAGATTCTCC
GCGGCAACGCAACTAAGAGTGGAGACCTTAGCAGG-AGCCCTAAGAA-GAGTTCTCTTTT
CTTCTTAACAGTCTGTTACCCTAAAATTAGTTTGTCCAGAGCTAGGGTTTAATAGCTAGA
AGAGCGCTACACTTTTATAGCGTTTAGTGCGCTCCTAACAAGCCTTAAAAATCTGCTTAA
AGAAATAGTTTTTACGCTAGGTTGTACTTATAACTATAGTAGGTCTCTAAGGTA-A-AAA
GCCTC-T-AGTTAATAGAACAATGTAGATAAGGGAAGTTAGCAAAATAGATCTGTAACTT
--TAGGAAAAGGATTA--GCTCTAAGGGTTAGG-TACGTTAGGCCTTAGGGAGAAGCCTC
TAGCGTAGAAGGGCACTAACC--GCAA---GGTAGGCGCCTCTTAGCG-CTAGGGTGTAG
ACACCCTTAGCAG-GTTTTAGCTATC-TAGCGTACGTTTAACAACTAACTTAGAACTAGT
ATA-GATAAGGGGAATCTAACTATCTAATTAAAATATAGTATTATAATAGCTAGAAAGTA
GTATTAATATAATATAATTTCTGCCTAGTGCTCTAAATATTAAAGCAAAGAGATTTAACT
AA-G-CGC-AGGTAA-ACAGTAGGAGTAACTATAACTCTCTTAAGGTAGCTAAATACCTT
ATTATCTAATTAGTAACGCGCATAAATAGATTAACGAGATTCCTACTATCCCTATCTACT
ATCTAGCAAAACTA-TAGCTAAGGGAACAGGCTTAGCCAAATTAGCAGGGAAAGAAGACC
CTATTAAGCTTAACTCTAGTCTAACATTATAAAAAGATATAGGGGGTGTAGAATAGGTAG
GAGCTTTGGCGCTAGTAAAATACTACTACCCTTATCGTTTTTTTACTTATTTAATAAAGC
AGAGCTAGGCCTTACTACCTAACTTCTAGCGTTTAAGGTCCTTTGTAGGCTAATCTAGGT
TAAAGATATTGTTAGGTAGGGAGTTTAGCTAGGGC-GGCATATCTATTAAACTATAACGC
AGGTGTCCTAAGGGGGACTTATAGAGAATAGAAATCTCTAGTAGAGCAAAAGGGTAAAAG
-TCCCCTTAATTTTAATTTTTAGTGTGAATACAAACTATAAAAGTGTAGCCTATTAATCC
TTTAGTCCCTTGAAATTTAAGGCTAGAGGTGCTAGAAAAGTTACTATAGGGATAACTAGC
TTGTGGCAGCCAAGCGTTCATAGCAACGTTGCTTTTTAATCCTTTAATATTAGCTCTTCC
TATTATACTAAAGTAGAATTTAGTAAGCGTTGGATTGTTCACCT-ACTAATAGGGAATGT
AAGCTAGGTTTAGACCGTCGTAAGACAGGTTAG-TTTTACCCTACTAATAACCTTGCCCT
AATAGTAATACCGCTTAGTACAAGAGGAACCGCAGTTTTAGATAATTAGTTTTTGCGGCT
ATCTAACTAGGCATTGCTGCAAAGCTACTATCTACTAGATTATAGCTAAACGCCTCTAAG
TTAGAATCTATGCTAGAATAGGGTGATTTCTGCCTGCACT----AGTTAGATATAAAAAG
GCCTTTGGCCTAGAACCTTACTAG---ATTAGCGT-TAGCAGCCCTATTAAAGT-TAGAG
TTATTAGCTAGTGTATTATAATTATATAGTACGC-AGGATTGAATCCTTTATAGATAACT
TAGTTGTCTGGCTAGGTCGTGTAAGTAGTTAAGTAGCCTTGTTGTTACGAGCTACTAAGC
GTAAGCCTGTTGCTAGCTTAGTTA
>LM_SuperContig_28_3_p
TTAACCTTAGATTAGGTAGGGATACCTGCTAAACTTAAGCATAT-TAATAAGCAGAGGAA
AAGAAACTAATAGGGATTACCCTAGTAATAGCAAGTAAAGCTGTAA-CAGCTTAAATTTA
AAATCTAGCTCTTTTAGGGTCTAAGTTGTAATTTGCAGAGAGCGCTTT--AGT-GTTAGT
-A-GTAGTCTAAGTTCCTTAGAATAGGATATTATAGAGGGTAAGAATCCTATACATAGTT
ACTAGCCTTTGCCGTGTAAAGCCCCTT-TAACAA--GTT--AAGTTATTTAGGAATATAG
CTCTAA-ATA---GGAGGTAAATTTCTTCTAAAGCTAAATACTAGCTAGAGACTAATAGC
GCACAAGTAGAGTAATAAAAAGATAAAAAGCACTTTAAAAAGA-GAGTTAAATAGCACGT
GAAATTGTTAAAAGGGAAGCGCTTGCAGCTAGACTTGCCTATAGTTGCTTCTCTAGGCTT
TTG----TCTAGTGCACTCTTTTATAGGCAGGCTAGTATTA-GTTTAGGTAGTT-AGATA
AAGGTCTCTATTACCTACCTCCCTTTAGGGAGGCCTATGGGGGGAGAC---AATATGTAA
CTAGCCTAGACTATGGTCCGCGCATCTACTAGGATACTAGCGTAATAGCTATAAGCGGCC
TATCTTATAAATCCAGACTAAGGAGTCTAATATCTATACAAGTGTTTAGGGGTTAAGCCT
AGACGTGTAATAAAAGTAAACAGAGGTAGGAACCCTTTTA-G-GGTGCA-CTATTA-ACC
AATCCTAATATCTTTAGAAGGATTTAAGTAAGAGTATAGCTATTAGGACCTAAAAGATAG
TAAACTATGCTTAAATAGGGTAAAGCTAGAGGAAACTCTAGTAGAGGCTCGTAGCAGT-T
CTAAC--GTGCAAATTAATTGTTAAATTTAGGCATAGGGGCAAAAGACTAATTAAACTAT
GTAGT-AGCT-AGTTCCT-GCTA-AAGTTTCC--CTTAGGATAGTAGTAACGTATTT-AG
TTTTATAAGGTAAAGCGAATAATTAGAGGCCTAGGGG-TTAAAATAACCTTTACCTATTC
TTAAACTTTAAATATGTAAGAAGTCCTTATTACTTAATTAAACGTAGACACTTAAATATA
CTATTACTAGTAGGCTATTTTTAGTAAGCAGAACTAGCGATGCAGGATAAACTAAACGTA
GGGTTAAGGTGCTAGAATGCACGCTTATTAGACACTACAAAAGGTGTTAGTTTATCTAGA
TAGCAGGATAGTAGCTATAGAAGTTAGAATCT--ACTAAGGAGTGTGTAATAACTTACCT
GCTAAATAAACTAGCCCTAAAAATAGATAGCGCTTAAGCGTGTTACCTATACCCCGCCGC
CAGGG-CAAGA-TTTAAGCCC-TAGCAAG-TAGGCAGGCGTAGAGGCTTGTGACAAAGCC
TTAGGGGTAACCCTAGGTAGAACAGCCTCTAGTGCAGATCTTAGTAGTAGTAGCAAATAC
TTAAATAAGAACTTTAAGG-ACTAAAGTAGGG-AAA-GGTTCTATATAAATAG-CA-GTT
AGACATAGG-TTAGTTAATCC-TAAGAGATAGGGTAATTCTATTTT-AATATTAGTGCTT
GCGCCATACCCTTAAAAGGGAAGC-TAGTTAATATTCTAGCACCTAGATGTAGATTCTCC
GCGGCAACGCAACTAAGAGCAGAGACCTTAGCAGG-AGCCCTAAGAA-GAGTTCTCTTTT
CTTCTTAACAGTCTATTACCCTAAAATTAGTTTGTCTAGAGCTAGGGTTTAATAGCTAGA
AGAGCGCTATACTTTTATAGTATTTAGTGCGCTCCTAATAAGCCTTAAAAATCTACTTAA
AGAAATAGTTTTTACGCTAGGTTATACTTATAACCGTAGCAGGTCTCTAAGGTA-A-AAA
GCCTC-T-AGTTAATAGAACAATGTAGATAAGGGAAGTTAGCAAAATAGATCTGTAACTT
--TAGGAAAAGGATTA--GCTCTAAGGGTTAGG-TACGTTAGGCCTTAGGGAGAAGCCTC
TAGCGCAGAAGGGCACTAACT--GCAA---GGTGGGCGCCTCTTAGCG-CTAGGGTGTAG
ACACCCTTAGTAG-GTTTTGGCTGTC-TAGCGTACGTTTAATAACTAACTTAGAACTAGT
ATA-GATAAGGGGAATCTAACTATCTAATTAAAACATAGTATTACAATAGCTAGAAAGTA
GTATTAATATAATGTGATTTCTGCCTAGTGCTCTAAATATTAAAGCAAAGAGATTTAACT
AA-G-CGC-AGGTAA-ATAGCAGGAGTAACTATAACTCTCTTAAGGTAGCTAAATGCCTT
GTTATCTAATTAGTAACGCGCATAAATAGATTAACAAGATTCCTACTATCCCTATCTACT
ATCTAGCGAAACTA-TAGCTAAGGGAATAGGCTTAGCTAAATTAGCAGGGAAAGAAGACC
CTATTAAGCTTAACTCTAGTTTAACATTATAAAAAGATATAGGGGGTGTAGAATAGGTAG
GAGCTTTAGCGCTAGTAAAATACTACTACCCTTATTGTTTTTTTACTTATTTAATAAAGC
AGAGCTAGGCCTTACTACCTAACTTCTAGCGTTTAAGGTCCTTTATAGGCTAATCTAGGT
TAAAGATATTGTTAGGTAGGGAGTTTAGCTAGGGC-AGCACATCTATTAAACTATAACGT
AGGTGTCCTAAGGGGGACTTATAGAGAATAGAAATCTCTAGTAGAGTAAAAGGGCAAAAG
-TCCCCTTAATTTTAATTTTTAGTGTGAATACAAACTATAAAAGTATAGCCTATTAATCC
TTTAGTCCCTTAAAATTTAAGGCTAGAGGTGCTAGAAAAGTTACTATAGGGATAACTGGC
TTGTGGCAGCCAAGCGTTTATAGCAACGTTGCTTTTTAATCCTTTAATATTAGCTCTTCC
TATTATACTAAAGTAGAATTTAGTAAGCGTTAGATTGTTTACCT-ACTAATAGGGAACGT
AAGCTAGGTTTAGACTATTGTAAGATAGGTTAG-TTTTACCCTACTAATAACCTTGCCCT
AATAGTAATACCGCTTAGTACAAGAGGAACCGCGGTTTTAGATAATTAGTTTTTGCGGCT
ATCTAACTAGGCATTACTGCAAAGCTACTATCTACTAGATTATAGCTAAACGCCTCTAAG
TCAGAATCCATGCTAGAATAGGGTGATTTCCGCCTGCACT----AGTTAGATACAAATAG
GCCTTTGGCCTAGAACCTTACTAG---ATTAGCGT-TAGCAGCCCTATTAAAGT-TAGGG
TTGTTAGCTAGTATATTACAATTGTACAGTGCGC-AGGATTAAATCCTTTGTAGATAACT
TAGTTGTCTAGCTAGGTCGTGTAAGTAGTTAAGTAGCCTTGTTGTTATAAGCTACTAAGC
GTAAGCCCGTTGCTAGCTTAGTTA
>LM_SuperContig_28_4_p
TTAACCTTAGATTAGGTAGGGATACCCGCTAAACTTAAGCATAT-TAATAAGCGGAGGAA
AAGAAACTAATAGGGATTGCCCTAGTAATAGCGAGTGAAGCGGCAA-CAGCTTAAATTTA
AAATCTAGCTCTTTTAGGGTCCAAGTTGTAATTTGCAGAGGGCGCTTT--AGC-GTTAGC
-A-GTAGTCTAAGTTCCTTAGAACAGGACGTTATAGAGGGTAAGAATCCTATACGTAGTC
GCTGGCCTTTGCCGTGTAAAGCCCCTT-TAACAA--GTT--AAGTTATTTAGGAATGCAG
CTCTAA-ATA---GGAGGTAAATTTCTTCTAAAGCTAAATACTAGCTAGAGACTAATAGC
GTACAAGTAGAGTAATTAAAAGATAAAAAGCACTTTAGAAAGA-GAGTTAAATAGCACGT
GAAATTGTTAAAAGGGAAGCGCTTGCAGCTAGACTTGCCTGTAGTTACTTATCTAGGCTT
TTA----TCTAGTGCACTCTTCTATAGGCAGGCTAGTATTA-GTTTAGGTGGTT-AGATA
AAGGTCTCTGTCACGTACCTCCCTTTAGGGAGGCCTTATAGGGGAGAC---GACATGTAA
CTAGCCTAGACTAAGGTCCACGCATCTGCTAGGATGCTAGCGTAATAGCTATAAGCGGCC
TGTCTTA-AAACATAGACTAAGGAGTCTAACATCTATGCAAGTGTTTAGGTGTTAAGCCT
AGACGCGTAATAAAAGTAAACAGAGGTAGGAACCCTTTTA-G-GGTGCA-CTATTA-ACT
AATCCTAATATCTTTAGAAGGATTTAAGTAAGAGCATAGCTATTAGGACCTAAAAGATAG
TAAACTATGCTTAAATAGGGTGAAGCTAGAGGAAACTCTAGTAGAGGCTCGCAGCAGT-T
CTAAC--GTGCAAATTAATTGTTAAATTTAGGCATAGGGGCGAAAGACTAATCAAACTAT
CTAGT-AGCT-AGTTCCT-GCTA-AAGTTTCC--CTTAGGATAGCAGTAACGTATTT-AG
TTTTATAAGGTAAAGCGAATAATTAGAGGCCTAGGGG-TTAAAACAACCTTTACCTATTC
TTAAACTTTAAATATATAAGAAGTCCTTATTACTTAATTAAACATAGACACTTAAATATA
CTATTACTAGTAGGCTATTTTTAGTAAGCAGAACTAGCAATATAGGATAAACTAAACGTG
GGGTTAAGGTGCTAGAATACACACTTATTAGACACTACAAAAGGTGTTAGTTTATCTAGA
TAGCAGGACGGTGGCTATAGAAGTTAGAATCT--ACTAAGGAGTATATAATAACTTACCT
ACTAAATAAACTAGCCCTAAAAATAGATGGCGCTTAAGCGTGTTACCTATACCCCGCCGC
TAGGG-CAAGA-TTTAAGCCC-TAGCAAG-TAGGTAGGCGTAGAGGCTTGTAACAAAGCC
TTAGGGGTAACCCTAGGTAGAATAGCCTCTAGTGCAGATCTTAGTAGTAGTAGCAAATAC
TTAAATAAGAACTTTAAGG-ACTAAAGTAGGG-AAA-GGTTCTATGTAAACAG-CA-GTT
AGACACAGG-TTAGTTAATCC-TAAGAGATAGGGTAATTCTGTTTT-AATATTAGTGCTT
GCGCCGCGCCCTTAAAAGGGAAGC-TAGTTAATATTCTAGCACCTAGATGTAGATTCTCC
GCGGCAACGCAACTAAGAGCGGAGACCTTAGCAGG-AGCCCTAAGAA-GAGTTCTCTTTT
CTTCTTAACAGTCTGTTACCCTAAAATTAGTTTGTCTAGAGCTAGGGTTTAATAGCTAGA
AGAGCGCTGCACTTTTGCAGCGTTTAGTGCGCTCCTAACAAGCCTTAAAAATCTACTTAA
AGAAATAGTTTTTACGCTAGGTTGTACTTATAACCACAGCAGGTCTCTAAGGTA-A-AAA
GCCTC-T-AGTTAATAGAACAATGTAGATAAGGGAAGTTAGCAAAATAGATCTATAACTT
--TAGGAAAAGGATTA--GCTCTAAGGGTTAGG-TACGTTAGGCCTTAGGGAGAAGCCTC
TAGCGTAGAAGGGCACTAACC--GCAA---GGTAGGCGCCTCTTAGCG-CTAGGGTGCAG
ACACCCTTAGCAG-GTTTTAGCCGTC-TAGCGTACGTTTAACAACTAACTTAGAACTAGT
ATA-GATAAGGGGAATCTAACTATCTAATTAAAACATAGCATTGCAATAGCTAGAAAGTA
GTATTAATATAATATAATTTCTGCCTAGTGCTCTAAATATTAAAGCGAAGAGATTTAACT
AA-G-CGC-AGGTAA-ATAGCGGGAGTAACTATAACTCTCTTAAGGTAGCTAAATGCCTT
ATTATCTAATTAGTAACGCGTATAAATAGATTAACAAGATTCCTACTATCCCTATCTACT
ATCTAGCGAAACTA-CAGCTAAGGGAACAGGCTTAGCCAAATTAGCAGGGAAAGAAGACC
CTATTAAGCTTAACTCTAGTTTAACATTATAAAAAGATATAGGGGGTGTAGAATAGGTAG
GAGCTTTAGTGCTAGTAAAATACCACTACCCTTATCGTTTTTTTACTTATTCAATAAAGC
AGAGCTAGGCCTTACTACCTAACTTCTAGCGTTTAAGGTCCTTTGTAGGCTAATCTAGGT
TAAAGATATTGTTAGGTAGGGAGTTTAGCTAGGGC-GGCATATCTATTAAACTATAACGC
AGGTGTCCTAAGGGGGACTTATAGAGAATAGAAATCTCTAGTAGAGCAAAAGGGTAAAAG
-TCCCCTTAATTTTGATTTTTAGTGTGAATACAAACTATAAAAGTGTAGCCTATTAATCC
TTTAGTCCCTTGAAATTTAAGGCTAGAGGTGCTAGAAAAGTTACTATAGGGATAACTAGC
TTGTGGCAGCCAAGCGTTCATAGCAACGTTGCTTTTTAATCCTTTAATATTAGCTCTTCC
TATTATACTAAAGTAGAATTTAGTAAGCGTTGGATTGTTCACCT-ACTAATAGGGAATGT
AAGCTAGGTTTAGACCGTCGTAAGACAGGTTAG-TTTTACCCTACTAATAACCTTGCCCT
AATAGTAATACCGCTTAGTACAAGAGGAACCGCAGTTTTAGATAATTAGTTTTTGCGGCT
ATCTAACTAGGCATTGCTGCAAAGCTACTATCTACTAGATTATAGCTAAACGCCTCTAAG
TTAGAATCCATGCTAGAATAGGGTAATTTCCGCCTGCACT----AGTTAGATACAAATAG
GCCTTTGGCCTAGAACCTTACTAG---ATTAGCGT-TAGCAGCCCTATTAAAGT-TAGAG
TTATTAGCTAGTGTATTATAATTATATAGTGCGC-AGGATTAAATCCTTTATAGATAACT
TAGTTGTCTAGCTAGGTCGTGTAAGTAGTTAAGTAGCCTTGTTGTTACGAGCTACTAAGC
GTAAGCCCGTTGCTAGCTTGGTTA
>LM_SuperContig_28_5_p
TTAACCTTAGATTAGGTAGGGATACCCGCTAAACTTAAGCATAT-TAATAAGCGGAGGAA
AAGAAACTAATAGGGATTGCCCTAGTAACAGCGAGTAAAGTGGCAA-TAGCTTAAATTTA
AAATCTAGCTCTTTTAGGGTCTAAGTTATAATTTACAGAGGGCGCTTT--AGC-GTTAGC
-A-GTAGTCTAAGTTCCTTAGAATAGGACGTTATAGAGGGTAAGAATCCTATACGTAGTT
GCTAGCCTTTGCTATATAAAGCCCCTT-TAACAA--GTT--AAGTTGTTTAGGAATATAG
CTTTAA-ATA---GGAGGTAAATTTCTTCTAAAGCTAAATACTAGCTAGAGACTAATAGC
GTATAAGTAGAGTAATTAAAAGATAAAAAGCACTTTAGAAAGA-GAGTTAAATAGCACGT
GAAATTGTTAAAAGGGAAGCGCTTGTAGCTAGACTTGCCTGTAGTTACTTATCTAGGCTT
TTA----TCTAGTGCACTCTTCTATAGGTAGGCTAGCATTA-GTTTAGGCAGTT-AGATA
AAGGTCTCTATTACGTACCTCCCTTTAGGGAGGCCTTATAGGGGAGACCCTGACATGTAA
CTAGCCTAGACTAAGGTCTACGTATCTACTAGGATGCTAGCGTAATAGCTGTAAGCGGCC
TATCTTA-AAATATAGACTAAGGAGTCTAATATCTATATAAGTGTTTAGGTGTTAAGCCT
AGACGCGTAATAAAAGTAAATAGAGGTAGGACCCCTTTTA-G-GGTGCA-CTATTA-ACT
AATCCTAATATCTTTAGAAGGATTTAAGTAAGAGTATAGCTATTAGGACCTAAAAGATAG
TGAACTATGCTTAAATAGGGTAAAGCTAGAGGAAACTCTAGTAGAGGCTCGCAGTAGT-T
CTAAC--GTGCAAATTAATTATTAAATTTAGGTATAGGGGCGAAAGACTAATTAAACTAT
CTAGT-AGCT-AGTTCCT-ACTA-AAGTTTCC--CTTAGGATAGCAGTAACGTATTT-AG
TTTTATAAGGTAAAGCGAATAATTAGAGGCCTAGGGG-TTAAAACAACCTTCACCTATTC
TTAAACTTTAAATATGTAAGAAGTCCTTATTACTTAATTAAACGTGGACACTTAAATATA
CTATTACTAGTAGGCTATTTTTAGTAAGCAGAACTAGCAATATAGGATAAACTAAACGTA
GGGTTAAGGTGCTAGAATACACGCTTATTAGATACTACAAAAGGTGTTAGTTTATCTAGA
TAGTAGGATAGTAGCTATAGAAGTTAGAATCT--GCTAAGGAGTGTATAATAACTTACCT
GCTAAATAAACTAGCCCTAAAAATAGATAGCGCTTAAGCGTGTTACCTATACCCTGCTGC
TAGGG-CAAGA-TTTAAGCCC-TAGCAAG-TAGGCAGGCGTAGAGGCTTGTAACAAAGCC
TTAGGGGTAACCCTAGGTAGAATGGCCTCTAGTACAGATCTTAGTAGTAGTAGCAAATAC
TTAAATAAGAACTTTAAGG-ACTAAAGTAGGG-AAA-GGTTCTGTGTAAATAG-CA-GTT
AGACACAGG-TTAGTTAATCC-TAAGAGATAGGGTAATTCTATTTT-AATATTAGTGCTT
ACACCGCGCCCTTAAAAGGGAAGC-TAGTTAATATTCTAGCACCTAGATATAGATTCTCC
GCGGCAACGCAACTAAGAGCGGAGACCTTAGCAGG-AGCCCTAAGAA-GAGTTCTCTTTT
CTTCTTAACAGTCTATTACCCTAAAATTAGTTTATCTAGAGCTAGGGTTTAATAGCTAGA
AAAGCGCTACACTTTTATAGCATTTAGTGCGCTCCTAATAAGCCTTAAAAATCTACTTAA
AGAAATAGTTTTTACGCTAGGTTGTACTTATAACTGCAGCAGGTCTCTAAGGTA-A-AAA
GCCTC-T-AGTTAATAGAATAATGTAGATAAGGGAAGTTAGTAAAATAGATCTATAACTT
--TAGGAAAAGGATTA--GCTCTAAGGGTTAGG-TACGTTAGGCCTTAGGGAGAAGCCTC
TAGCGTAGAAGGGCACTAACT--GCAA---GGTAGGCGCCTCTTAGCG-CTAGGGTGCAG
ACACCCTTAGCAG-GTTTTAGCTATC-TAGCGTATGTTTAATAACTAACTTAGAACTAGT
ATA-GATAAGGGGAATCTAACTATCTAATTAAAATATAGTATTGTAATAGCTAGAAAGTA
GTATTAATATAATATAATTTCTGCCTAGTGCTCTAAATATTAAAGCAAAGAGATTTAACT
AA-G-CAC-AGGTAA-ATAGTAGGAGTAACTATAACTCTCTTAAGGTAGCTAAATACCTT
ATTATCTAATTAGTAACGCATATAAATAGATTAACAAGATTCCTACTATCCCTATCTACT
ATCTAGCGAAACCA-CAGCTAAGGGAACAGGCTTGGCCAAATTAGCGGGGAAAGAAGACC
CTATTAAGCTTAACTCTAGTTTAATATTATAAAAAGATATAGGGGGTGTAGAATAGGTAG
GAGCTTTAGCGCTAGTAAAATACTACTACCCTTATTGTTTTTTTACTTATTTAATAAAGC
GGAGCTAGGCCTTACTACCTAACTTCTAGCGTTTAAGGTCCTTTGTAGGCTAATCTAGGT
TAAAGATATTATTAGGTAGGGAGTTTAGCTAGGGC-GGCACATCTATTAAACTATAACGT
AGGTGTCCTAAGGGGGACTTATAGAGAATAGAAATCTCTAGTAGAGTAAAAGGGCAAAAG
-TCCCCTTAATTTTAATTTTTAGTGTGAATACAAACTATAAAAGTGTAGCCTATTAATCC
TTTAGTCCCTTAAAATTTAAGGCTAGAGGTGCTAGAAAAGTTACTACAGGGATAACTAGC
TTGTGGCAGCTAAGCGTTTATAGTAATGTTGCTTTTTAATCCTTTAATATTAGCTCTTCC
TATTATACTAAAGCAGAATTTAGTAAGCGTTAGATTGTTTACCT-ACTAATAGGGAACGT
AAGCTAGGTTTAGACTGTTGTAAGACAGGTTAG-TTTTACCCTACTAATAACCTTACCCT
AATAGTAATACCGCTTAGTACGAGAGGAACTGCAGTTTTAGATAATTAGTTTTTGCGGCT
ATCTAACTAGGCATTGCCGCGAAGCTACTATCTACTAGATTATAGCTAAACGCCTCTAAG
TTAGAATCTATGCTAGAACAGGGTAATTTCCGCCTATACT----AGTTAGATACAAATAG
GCCTTTAGCCTAGAACCTTACTAG---ATTAGCGT-TAGTAGCCCTATTAAAGT-TAGAG
TTATTAGCTAGTGTATTACAATTATACAGTGCGC-AGGATTAAATCCTTTGCAGACAACT
TAGTTGTCTAGCTAGGTCGTGTAAGTAGTTAAGTAGCCTTATTATTACGAGCTACTAAGC
GTAAGCCTGTTGCTAGCTTGGTTA
>LM_SuperContig_28_6_p
TTAACCTTAGATTAGGTAGGGATACCTGCTAAACTTAAGCATAT-TAATAAGCAGAGGAA
AAGAAACTAATAGGGATTGCCCTAGTAATAGCGAGTGAAGCGGCAA-CAGCTTAAATTTA
AAATCTAGCTCTTTTAGGGTCCAAGTTATAATTTGCAGAGGGCGCTTT--AGC-ATTAGC
-A-GTGGTCTAAGTTCCTTAGAATAGGACGTTATAGAGGGTAAGAATCCTATACGTAGTT
GCTAGCCTTCGCCGTATAAAGCCCCTT-TAACAA--GTT--AAGTTATTTAGGAATATAG
CTCTAA-ATA---GGAGGTAAATTTCTTCTAAAGCTAAATACTAGCTAGAGACTAATAGC
GCACAAGTAGAGTAATTAAAAGATAAAAAGCACTTTAGAAAGA-GAGTTAAATAGCACGT
GAAATTGTTAAAAGGGAAGCGCTTGCAGCTAGACTTGCCTATAGTTACTTATCTAGGCTT
TTG----TCTAGTGCACTCTTCTATAGGCAGGCTAGTATTA-GTTTAGGTAGTT-AGATA
AAGGTCTCTGTTACGTACCTCCCTTTAGGGAGGCCTTATAGGGGAGAC---GACATGCAA
CTAGCCTAGACTAAGGTCTGCGTATCTGCTAGGATGCTAGCGTAATAGCCGTAAGCGGCC
CGTCTTA-AAATATAGACTAAGGAGTCTAATATCTATGCAAGTGTTTAGGTGTTAAGCCT
AGACGCGTAATAAAAGTAAACAGAGGTAGAACCCCTTTTA-G-GGTGCA-CTATTA-ACT
AATCCTAATATCTTTAGAAGGATTTAAGTAAGAGTATAGCTATTAGGACCTAAAAGATAG
TAAACTATACTTAAATAGGGTAAAGCTAGAGGAAACTCTAGTAGAGGCTCGCAGTAGT-T
CTAAC--GTGCAAATTAATTGTTAAATTTAGGTATAGGGGCAAAAGACTAATCAAACTAT
CTAGT-AGCT-AGTTCCT-GCTA-AAGTTTCC--CTTAGGATAGCAGTAACGTATTT-AG
TTTTATAAGGTAAAGCGAATAATTAGAGGCCTAGGGG-TTAAAACAACCTTTACCTATTC
TTAAACTTTAAATATATAAGAAGTCCTTATTACTTAATTAAACATAGACACTTAAATATA
CTATTACTAGTAGGCTATTTTTAGTAAGTAGAACTAGCAATACAGGATAAACTAAACGCG
GGGTTAAGGTGCTAGAATACACGCTTATTAGATACTACAAAAGGTGTTAGTTTATCTAGA
TAGTAGGATAGTAGCTATAGAAGTTAGAATCT--ACTAAGGAGTGTATAATAACTTACCT
GCTAAATAAACTAGCCCTAAAAATAGATAGCGCTTAAGCGTGTTACCTATACCCTGCTGC
TAGGG-CAAGA-TTTAAGCCC-TAGCAAG-TAGGCAGGCATAGAGGCTTGTAACAAAGCC
TTAGGGGTAACCCTAGGTAGAACGGCCTCTAGTATAGATCTTAGTAGTAGTAGCAAATAC
TTAAATAAGAACTTTAAGG-ACTAAAGTAGGG-AAA-GGTTCTATATAAATAG-TA-GTT
AGACACAGG-TTAGTTAATCC-TAAGAGATAGGGTAATTCTGTTTT-AATATTAGCGCTT
ACGCCGCGCCCTTAAAAGGGAAGC-TAGTTAATATTCTAGCACCTAGATGTAGATTCTCC
ACGGCAACGCAACTAAGAGCAGAGACCTTAGCAGG-AGCCCTAAGAA-GAGTTCTCTTTT
CTTCTTAACAGTCTATTACCCTAAAATTAGTTTATCTAGAGCTAGGGTTTAATAGCTAGA
AGAGCGCTACACTTTTATAGCATTTAGTGCGCTCCTAATAAGCCTTAAAAATCTACTTAA
AGAAATAGTTTTTACGCTAGGTTATACTTATAACCACAGCAGGTCTCTAAGGTA-A-AAA
GCCTC-T-AGTTAATAGAATAATATAGATAAGGGAAGTTAGTAAAATAGATCTGTAACTT
--TAGGAAAAGGATTA--GCTCTAAGGGTTAGG-TACGTTAGGCCTTAGGGAGAAGCCTC
TAGCGCAGAAGGGCACTAACT--ACAA---GGTAGGCGCCTCTTAGCG-CTAGGGTGCAG
ACACCCTTAGCAG-GTTTTGGCTGTC-TAGCGTATATTTAATAACTAACTTAGAACTAGT
ATA-GATAAGGGGAATCTAACTATCTAATTAAAATATAGTATTGTAATAGCTAGAAAGTA
GTATTAATATAATGTAATTTCTGCCTAGTGCTCTAAATATTAAAGCAAAGAGATTTAACT
AA-G-CAC-AGGTAA-ATAGTAGGAGTAACTATAACTCTCTTAAGGTAGCTAAATGCCTT
ATTATCTAATTAGTAACGCATATAAATAGATTAACAAGATTCCTACTATCCCTATCTACT
ATCTAGCAAAACCA-CAGCTAAGGGAACAGGCTTGGCTAAATTAGCGGGGAAAGAAGACC
CTATTAAGCTTAACTCTAGTTTAATATTATAAAAAGATATAGGGGGTGTAGAATAGGTAG
GAGCTTTAGCGCTAGTAAAATACTACTACCCTTATTATTTTTTTACTTATTCGATAAAGC
AGAGCTAGGCCTTACTACCTAACTTCTAGCGTTTAAGGTCCTTTATAGGCTAATCTAGGT
TAAAGATATTATTAGGTAGGGAGTTTAGCTAGGGC-GGCATATCTATTAAACTATAATGC
AGGTGTCCTAAGGGGGACTTATAGAGAATAGAAATCTCTAGTAGAGTAAAAGGGCAAAAG
-TCCCCTTAATTTTAATTTTTAGTGTGAATACAAACTATAAAAGTGTGGCCTATTAATCC
TTTAGTCCCTTAAAATTTAAGGCTAGAGGTGCTAGAAAAGTTACCACAGGGATAACTAGC
TTGTGGCAGCTAAGCGTTTATAGCAATGTTGCTTTTTAATCCTTTAATGTTAGCTCTTCC
TATTATACTAAAGCAGAATTTAGTAAGCGTTAGATTGTTCACCT-ACTAATAGGGAACGT
AAGCTAGGTTTAGACTGTTGTAAGACAGGTTAG-TTTTACCCTACTAATAACCTTGCCCT
AATAGTAATACCGCTTAGTACGAGAGGAACTGCAGTTTTAGATAATTAGTTTTTGCGGCT
ATCTAACTAGGCATTGCTGCAAAGCTACTATCTACTAGATTATAGCTAAACGCCTCTAAG
TTAGAATCTATGCTAGAATAGGGTAATTTCCGCCTACACT----AGTTAGATACAAATAG
GCCTTTAGCCCAGAACCTTACTAG---ATTAGCGT-TAGTAGCCCTATTAAAGT-TAGAG
TTATTAGCTAGTGTATTACAATTGTACAGTGCGT-AGGATTAAATCCTTTGCAGATAACT
TAGTTGTCTAGCTAGGTTGTGTAAGTAGTTAAGTAGCCTTATTATTACGAGCTACTAAGC
GTAAGCCTGTTGCTAGCTTAGTTA
>LM_SuperContig_28_7_p
TTAACCTTAGATTAGGTAGGGATACCCGCTAAACTTAAGCATAT-TAATAAGCGGAGGAA
AAGAAACTAACAGGGATTGCCCTAGTAATGGCGAGTAAAGCGGCAA-CAGCTCAAATTTA
AAATCTAGCTCTTTTAGGGTCCAAGTTATAATTTATAGAGGGCGCTTT--AGC-GTTAGC
-A-GTAGTCTAAGTTCCTTAGAATAGGACGTTACAGAGGGTAAGAATCCTATACGTAGTT
ACTAGCCTTCGCCGTGTAAAGCCCCTT-TAACAA--GTT--AAGTTATTTAGGAATACAG
CTCTAA-ATA---GGAGGTAAATTTCTTCTAAAGCTAAATACTAGCTAGAGACTAATAGC
GTATAAGTAGAGTAATTAAAAGATAAAAAGCACTTTAGAAAGA-GAGTTAAATAGCACGT
GAAATTGTTAAAAGGGAAGCGCTTACAGCTAGACTTGCCTGTAGTTGCTTATCTAGGCTT
TTG----TCTAGTGCACTCTTCTATAGGCAGGCTAGTATTA-GTTTAGGCAGTT-AGATA
AAGGTCTCTATTATGTACCTCCCTTTAGGGAGGCCTTATAGGGGAGAC---GACATGCAA
CCAGCCTAGACTAAGGTCTACGCATCTGCTAGGATGCTAGCGTAATAGCTGTAAGCGGCC
TATCTTA-AAACATAGACTAAGGAGTCTAATATCTATGCAAGTGTTTAGGTGTTAAGCCT
AGACGCGTAATAAAAGTGAATAGAGGTGGGACCCCTTTTA-G-GGTGCA-CTATTA-ACC
AATCCTAATGTCTTTAGAAGGATTTAAGTAAGAGCATAGCTATTAGGACCTAAAAGATAG
TAAACTATACTCAAATAGGGTAAAGCTAGAGGAAACTCTAGTAGAGGCTCGCAGCAGT-T
CTAAC--GTGCAAATTAATTGTTAAATTTAGGCATAGGGGCGAAAGACTAATTAAACTAT
CTAGT-AGCT-AGTTCCT-ACTA-AAGTTTCC--CTTAGGATAGTAGTAACGTATTT-AG
TTTTATAAGGTAAAGCGAATAATTAGAGGCCTAGGGG-TTAAAACAACCTTTACCTATTC
TTAAACTTTAAATATGTAAGAAGTTCTTATTACTTAATTAAACGTAGACACTTAAATATA
CTATTACTAGTGGGCCATTTTTAGTAAGTAGAACTAGCAATGCAGGATAAACTAAACGCA
GGGTTAAGGTGCTAGAATGCACGCTTATTAGACACTACAAAAGGTATTAGTTTATCTAGA
TAGCAGGACAGTGGCTATAGAAGTTAGAATCT--GCTAAGGAGTGTGTAATAACTTACCT
GCTAAATAAACTAGCCCTAAAAATAGATGGCGCTTAAGCGTGTTACCTATACCCCGCCGC
TAGGG-CAAGA-TTTAAGCCC-TAGCAAG-TAGGCAGGCGTAGAGGCTCGTGACGAAGCC
TTAGGGGTAACCCTAGGTAGAATGGCCTCTAGTGCAGATCTTAGTAGTAGTAGTAAATAC
TTAAATAAGAACTTTAAGG-ACTAAAGTAGGG-AAA-GGTTCCGTGTGAATAG-CA-GTT
AGATATAGG-TTAGTTAATCC-TAAGAGATAGGGTAATTCTATTTT-AATGTTAGCGCTT
ACGCCGCACCCTTAAAAGGGAAGC-TAGTTAATATTCTAGCACCTAGATGTAGATTCTCT
GCGGCAACGTAACTAAGAGCGGAGACCTTAGCAGG-AGCCCTAAGAA-GAGTTCTCTTTT
CTTCTTAATAGTCTGTTACCCTAAAATTAGTTTATCTAGAGCTAGGGTTTAATAGCTAGA
AGAGCGCTACACTTTTGCAGTATTTAGTGCACTCCTAACAAGCCTTAAAAATCTACTTAA
AGAAATAGTTTTTACGCTAGGTTATACTTATAACTATAGCAGGTCTCTAAGGTA-A-AAA
GCCTC-T-AGTTAATAGAATAATGTAGATAAGGGAAGTTAGCAAAATAGATCTGTAACTT
--TAGGAAAAGGATTA--GCTCTAAGGGTTAGG-TACGTTAGGCCTTAGGGAGAAGCCTC
TAGCGCAGAAGGGCACTAACC--GTAA---GGTAGGCGCCTCTTAGCG-CTAGGGTGCAG
ACACCCTTAGCAG-GTTTTAGCTGTC-TGGCGTACGTTTAACAACTAACTTAGAACTAGT
ATA-GATAAGGGGAATCTAACTGTCTAATTAAAATATAGCATTGCAATAGCTAGAAAGTA
GTGTTAACGCAATATGATTTCTGCCTAGTGCTCTAAATATTAAAGCAAAGAGATTTAACT
AA-G-CGC-GGGTAA-ATAGCAGGAGTAACTATAACTCTCTTAAGGTAGCTAAATACCTT
ATTATCTAATTAGTAACGCGCATAAATGGATTAACGAGATTCCTACTATCCCTATCTACT
ATCTAGCGAAACTA-TAGCTAAGGGAATAGGCTTAGCTAAATTAGCAGGGAAAGAAGACC
CTATTAAGCTTAACTCTAGTTTAACATTATAAAAAGACATAGGGGGTGTAGAATAGGTGG
GAGCTTTAGCGCTAGTAAAATACTACTACCCTTATTGTTTTTTTACTTATTTAATAAAGC
AGAGCTAGGCCTTACTACCTAACTTCTAGCGTTTAAGGTCCTTTGTGGGCTAATCTAGGT
TAAAGATATTGTTAGGTAGGGAGTTTAGCTAGGGC-GGTATATCTATTAAACTATAATGC
AGGTGTCCTAAGGGGGACTTATAGAGAACAGAAATCTCTAGTAGAGCAAAAGGGCAAAAG
-TCCCCTTAATTTTGATTTTTAGTGTGAATATAAACTATAAAAGTGTGGCCTATTAATCC
TTTAGTCCCTTGAAATTTAAGGCTAGAGGTGCTAGAAAAGTTACTACAGGGATAACTGGC
TTGTGGCAGCTAAGCGTTCATAGCAACGTTGCTTTTTGATCCTTTAATATTAGCTCTTCC
TATTATACTAAAGCAGAATTTGGTAAGCGTTAGATTGTTCACCT-ACTAATAGGGAACGT
AAGCTAGGTTTAGACTGTCGTAAGACAGGTTAG-TTTTACCCTACTAATAACCTTGCCCT
AATAGTAATACCGCTTAGTACAAGAGGAACCGCAGTTTTAGATAATTAGTTTTTACGGCT
ATCTAACTAGGCATTGCCGTAAAGCTACTATCTGCTAGATTATAGCTAAACGCCTCTAAG
TTAGAATCCATGCTAGAACGGGGTGATTTCTGCCTGCACT----AGTTAGATATAAATAG
GCCTTTAGCCTAGAACCTTACTAG---ATTAGCGT-TGGCAGCCCTATTAAAGT-TAGAG
TTGTTAGCTAGTGTATTGTAATTGTATAGTGCGT-AGGATTAAATCCTTTGCAGATAACT
TAGTTGTCTAGCTAGGTCGTGTAAGTAGTTAAGTAGCCTTGTTGTTACGAGCTACTAAGC
GTAAGCCTGTTGCTAGCTTGGTTA
>LM_SuperContig_28_8_p
TTAACCTTAGATTAGGTAGGGATACCCACTAAACTTAAGCATAT-TAATAAGTGGAGGAA
AAGAAACTAATAGGGATTGCCCTAGTAACAGCGAGTGAAGCGGCAA-TAGCTTAAATTTG
AAATCTAGCTCTTTTAGGGTCTAAGTTGTAATTTGCAGAGGGCGCTTT--AGC-GTTAGT
-A-GTAGTCTAAGTTCCTTAGAATAGGACGTTATAGAGGGTAAGAATCCTATACGTAGTT
GCTAGCCTTTGCTGTGTAAAGCCCCTT-TAACAA--GTT--AAGTTATTTAGGAATATAG
CTCTAA-ATA---GGAGGTAAATTTCTTCTAAAGCTAAATACTAGCTAGAGACTAATAGC
GTACAAGTAGAGTAATTAAAAGATAAAAAGCACTTTAGAAAGA-GAGTTAAATAGCACGT
GAAATTGTTAAAAGGGAAGCGCTTGCAGCTAGACTTGCCTGTAGTTGCTTATCTAGGCTT
TTA----TCTAGTGCACTCTTCTATAGGCAGGCTAGTATTA-GTTTAGGTAGTT-AGATA
AAGGTCTCTATTACGTACCTCCCTTTAGGGAGGCCTTATAGGGGAGAC---GACATGCAA
CTAGCCTAGACTAAGGTCCGCGTATCTGCTAGGATGCTAGCGTAATAGCTGTAAGTGGCC
TGTCTTA-AAATATAGACTAAGGAGTCTAATATCTATGCAAGTGTTTAGGTGTTAAGCCT
AAACGCGTAATAAAAGTAAACAGAGGTAGGACCCCTTTTA-G-GGTGCA-CTATTA-ACT
AATCCTAATATCTTTAGAAGGATTTAAGTAAGAGTATAGCTATTAGGACCTAAAAGATAG
TAAACTATGCTTAAATAGGGTAAAGCTAGAGGAAACTCTAGTAGAGGCTCACAGCAGT-T
CTAAC--GTGCAAATCAATTGTTAAATTTAGGTATAGGGGCGAAAGACTAATTAAACTAT
CTAGT-AGCT-AGTTCCT-ACTA-AAGTTTCC--CTTAGGATAGCAGTAACGTATTT-AG
TTTTATAAGGTAAAGCAAATAATTAGAGGCCTAGGGG-TTAAAATAACCTTTACCTATTC
TTAAACTTTAAATATATAAGAAGTCCTTATTACTTAATTAAATATAGACACTTAAATATA
CTATTACTAGTAGGCTATTTTTAGTAAGCAGAACTAGCAATATAGGATAAACTAAACGCG
GGGTTAAGGTGCTAGAATACACGCTTATTAGATACTATAAAAGGTGTTAGTTTATCTAGA
TAGTAGGATAGTAGCTATAGAAGTTAGAATCT--GCTAAGGAGTGTGTAACAACTTACCT
GCTAAATAAACTAGCCCTAAAAATAGATAGCGCTTAAGCGTGTTACCTATACCCTGCCAC
TAGGG-CAAGA-TTTAAGCCC-TAGCAAG-TAGGCAGGCGTAGAGGCTCGTGACAAAGCC
TTAGGGGTAACCCTAGGTAGAACAGCCTCTAGTGCAGATCTTAGTAGTAGTAGCAAATAC
TTAAATAAGAACTTTAAGG-ACTAAAGTAGGG-AAA-GGTTCTATGTAAACAG-CA-GTT
AGACACAGG-TTAGTTAATCC-TAAGAGATAGGGTAATTCTATTTT-AATATTAGCGCTT
ACGCTGCGCCCTTAAAAGGGAAGC-TAGTTAATATTCTAGCACCTAGATATAGATTCTCT
GCGGCAACGCAACTAAGAGCAGAGACCTTAGCAGG-AGCCCTAAGAA-GAGTTCTCTTTT
CTTCTTAACAGTCTATTACCCTAAAATTAGTTTGTCTAGAGCTAGGGTTTAATAGCTAGA
AGAGCGCTATACTTTTGCAGCATTTAGTGCGCTCCTAATAAGCCTTAAAAATCCGCTTAA
AGAAATAGTTTTTACGCTAGGTCGTACTTATAACTATAGCAGGTCTCTAAGGTA-A-AAA
GCCTC-T-AGTTAATAGAATAATGTAGATAAGGGAAGTTAGCAAAATAGATCTATAACTT
--TAGGAAAAGGATTA--GCTCTAAGGGTTAGG-TACGTTAGGCCTTAGGGAGAAGCCTC
TAGCGTAGAAGGGCACTAACT--GTAA---GGTAGGCGCCTCTTAGTG-CTAGAGTGCAG
ACACCCTTAGCAG-GTTTTAGCTGTC-TAGCGTACGTTTAACAACTAACTTAGAACTAGT
ATA-GATAAGGGGAATCTAACTATCTAATTAAAACATAGCATTACAATAGCTAGAAAGTA
GTGTTAATATAATATAATTTCTGCCTAGTGCTCTAAATATTAAAGCAAAGAGATTTAACC
AA-G-CGC-GGGTAA-ATAGTAGGAGTAACTATAACTCTCTTAAGGTAGCTAAATACCTT
GTTATCTAATTAGTAACGCGCATAAATAGATTAACAAGATTCCTACTATCCCTATCTACT
ATCTAGCGAAACTA-TAGCTAAGGGAACAGGCTTAGCTAAATTAGCAGGGAAAGAAGACC
CTATTAAGCTTAACTCTAGTTTAATATTGTGAAAAGACATAGGGGGTGTAGAATAGGTAG
GAGCTTTAGCGCTAGTAAAATACTACTACCCTTATTATTTTTTTACTTATTTAATAAAGC
AGAGCTAGGCCTTACTACCTAACTTCTAGCGTTTAAGGTCCTTTATAGGCTAATCTAGGT
TAAAGATATTATTAGGTAGGGAGTTTAGCTAGGGC-GGCACATCTATTAAACTATAACAT
AGGTGTCCTAAGGGGGACTTATAGAGAATAGAAATCTCTAGTAGAGTAAAAGGGTAAAAG
-TCCCCTTAATTTTAATTTTTAGTGTGAATAGAAACTATAAAAGTGTAGCCTATTAATCC
TTTAGTGCCTTAAAATTTAAGGCTAGAGGTGCTAGAAAAGTTACTATAGGGATAACTAGC
TTGTGGCAGCTAAGCGTTCATAGCGACGTTGCTTTTTAATCCTTTAATATTAGCTCTTCC
TATTATAGTAAAGCAGAATTTAGTAAGCGTTAGATTATTCACCT-ACTAATAGGGAACGT
AAGCTAGGTTTAGACTGTTGTAAGACAGGTTAG-TTTTACCCTACTAATAACCTTACCCT
AATAGTAATACTACTTAGTACGAGAGGAACCGCGGTTTTAGATAATTAGTTTTTGCAGCT
ATCTAACTAGGTATTGCTGCAAAGCTACTATCTACTAGATTATAGCTAAACGCCTCTAAG
TTAGAATCCATGCTAGAATAGGGTGATTTCCGCCTGCACT----AGTTAGATACAAATAG
GCCTTTGGCCTAGAACCTTACTAG---ATTGGCGT-TAGTAGCCCTATTAAAGT-TAGAG
TTGTTAGCTAGTATATTGCAATTATACAGTGCGT-TAGATTAAATCCTTTATAGATAACT
TAGTTGTCTAGCTAGGTCGTGTAAGTAGTTAAGTAGCCTTGTTGTTACGAGCTACTAAGC
GTAAGCCCGTTGCTAGCTTAGTTA
>LM_SuperContig_28_9_p
TTAACCTTAGATTAGGTAGGGATACCTGCTAAACTTAAGCATAT-TAATAAGCAGAGGAA
AAGAAACTAATAGGGATTGCCCTAGTAACAGCAAATAAAGTGGCAA-TAGCTTAAATTTA
AAATCTAGCTCTTTTAGGGTCTAAGTTGTAATTTGCAGAGGGCGCTTT--AGC-GTTAGC
-A-GCGGTCTAAGTTCCTTAGAATAGGATGTTATAGAGGGTAAGAATCCTATACGTAGTT
GCTAGCCTTTGCCGTGTAAAGCCCCTT-TAACAA--GTT--AAGTTATTTAGGAATATAG
TTCTAA-ATA---GGAGGTAAATTTCTTCTAAAGCTAAATACTAGCTAGAGACTAATAGC
GCACAAGTAGAGTAATTAAAAGATAAAAAGCACTTTAGAAAGA-GAGTTAAATAGCACGT
GAAATTGTTAAAAGGGAAGCGCTTGCAGCTAGACTTACCTATAGTTACTTATCTAGGCTT
TTA----TCTAGTGCACTCTTCTATAGGCAGGCTAGTATTA-GTTTAGGTAGTT-AGATA
AAGGTCTCTATTACGTACCTCCCTTTAGGGAGGCCTTATAGGGGAGAC---GACATGCAA
CTAGCCTAGACTAAGGTCCGCGTATCTGCTAGGATGCTAGCGTAATAGCTATAAGCGGCC
CATCTTA-AAACATAGACTAAGGAGTCTAATATCTATACAAGTGTTTAGGTGTTAAGCCT
AGACGCGTAATAAAAGTGAACAGAGGTAGGACCCCTTTTA-G-GGTGCA-CTATTA-ACT
AATCCTAATATCTTTAGAAGGATTTAAGTAAGAGCATAGCTATTAGGACCTAAAAGATAG
TGAACTATACTTAAATAGGGTAAAGCTAGAGGAAACTCTAGTAGAGGCTCGCAGCAGT-T
CTAAC--GTGCAAATTAATTATTAAATTTAGGCATAGGGGCAAAAGACTAATTAAACTAT
CTAGT-AGCT-AGTTCCT-ACTA-AAGTTTCC--CTTAGGATAGCAGTAACGTATTT-AG
TTTTATAAGGTAAAGCGAATAATTAGAGGCCTAGGGG-TTAAAATAACCTTTACCTATTC
TTAAACTTTAAATATATAAGAAGTCCTTGTTACTTAATTAAACGTAGACACTTGAATGTA
CTGTTACTAGTAGGCTATTTTTAGTAAGCAGAACTAGTAATACAGAATAAACTAAACGTG
GGGTTAAGGTGCTAGAATACACGCTTATTAGACACCACAAAAGGTGTTAGTTTATCTAGA
CAGCAGGATAGTAGCTATAGAAGTTAGAATCT--ACTAAGGAGTGTGTAATAACTTACCT
GCTAAATAAACTAGCCCTAAAAATAGATGGCGCTTAAGCGTGTTACCTATACCCTGCTGC
TAGGG-CAAGA-TTTAAGCCC-TAGCAAG-TAGGCAGGCGTAGAGGCTTGTGACAAAGCC
TTAGGGGTAACCCTAGGTAGAATAGCCTCTAGTGTAGATCTTAGTAGTAGTAGTAAATAC
TTAAATAAGAACTTTAAGG-ACTAAAGTAGGG-AAA-GGTTCTGTATAAACAG-CA-GTT
AGACATAGG-TTAGTTAATCC-TAAGAGATAGGGTAATTCTATTTT-AATATTAGCGCTT
ACGCCACGCCCTTAAAAGGGAAGC-TAGTTAATATTCTAGCACCTAGATATAGATTCTCT
GCGGCAACACAACTAAGAGCGGAGACCTTAGCAGG-AGCCCTAAGAA-GAGTTCTCTTTT
CTTCTTAATAGTCTATTACCCTAAAATTAGTTTGTCTAGAGCTAGGGTTTAATAGCTAGA
AGAGCGCTGCACTTTTACAGCGTTTAGTGCGCTCCTAATAAGCCTTAAAAATCTGCTTAA
AGAAATAGTTTTTACGCTAGGTTATACTTATAACTATAGTAGGTCTCTAAGGTA-A-AAA
GCCTC-T-AGTTAATAGAATAATATAGATAAGGGAAGTTAGCAAAATAGATCTATAACTT
--TAGGAAAAGGATTA--GCTCTAAGGGTTAGG-TACGTTAGGCCTTAGGGAGAAGCCTC
TAGCGCAGAAGGGCACTAACT--GTAA---GGTAGGCGCCTCTTAGCG-CTAGGGTGCAG
ACACCCTTAGCAG-GTTTTAGCTGTC-TAGCGTACGTTTAACAACTAACTTAGAACTAGT
ATA-AATAAGGGGAATCTAACTATCTAATTAAAATATAGCATTATAATAGCTAGAAAGTA
GTATTAATATAATGTGATTTCTGCCTAGTGCTCTAAATATTAAAGCAAAGAGATTTGACT
AA-G-CGT-GGGTAA-ACAGCAGGAGTAACTATAACTCTATTAAGGTAGCTAAATGCCTT
ATTATCTAATTAGTAACGCGTATAAATAGATTAACAAGATTCCTACTATCCTTATCTACT
ATCTAGCAAAACCA-TAGCTAAGGGAACAGGCTTGGCTAAATTAGCAGGGAAAGAAGACC
CTATTAAGCTTAACTCTAGTTTAACATTATAAAAAGATATAGGGGGTGTAGAATAGGTAG
GAGCTTTAGCGCTAGTAAAATACCACTACCCTTATCGTTTTTTTACTTATTTAATAAAGC
AGAGCTAGGCCTTACTACCTAACTTCTAGCGTTTAAGGTCCTTTGTAGGCTAATCTAGGT
TAAAGATATTATTAGGTAGGGAGTTTAGCTAGGGC-GGCATATCTATTAAACTATAACGC
AGGTGTCCTAAGGGGGACTTATAGAGAATAGAAATCTCTAGTAGAGCAAAAGGGTAAAAG
-TCCCCTTAATTTTAATTTTTAGTGTGAATACAAACTATAAAAGTATAGCCTATTAATCC
TTTAGTCCCTTAAAATTTAAGGCTAGAGGTGCTAGAAAAGTTACTATAGGGATAACTAGC
TTGTGGCAGCCAAGCGTTTATAGCAACGTTGCTTTTTAATCCTTTAATATTAGCTCTTTC
TATTATACTAAAGTAGAATTTAGTAAGCGTTAGATTGTTTACCC-ACTAATAGGGAACGT
AAGCTGGGTTTAGACCGTTGTGAGACAGGTTAG-TTTTACCCTACTAATAACCTTGCCCT
AATAGTAATACTGCTTAGTACAAGAGGAACCGCAGTTTTAGATAATTAGTTTTTGCGGCT
GTCTAACTAGGTATTGCCGCAAAGCTACTATCTGCTAGATTATAGCTAAACGCCTCTAAG
TTAGAATCTATGCTAGAATAGGGTAATTTCTACCTGCACT----AGTTAGATATAAATAG
GCCTTTGGCCTAGAACCTTACTAG---ATTAGCGT-TAGCAGCCCTATTAAAGT-TAGAG
TTATTAGCTAGTGTATTACAATTATATAGTGCGC-AGGATTAAATCCTTTATAGATAACT
TAGTTGTCTGGCTAGGTCGTGTAAGTAGTTAAGTAGCCTTGTTGTTACGAGCTACTAAGC
GTAAACCTGTTGCTAGCTTAGTTA
>LM_SuperContig_28_10_p
TTAACCTTAGATTAGGTAGGGATACCCGCTAAACTTAAGTATAT-TAATAAGCAGAGGAA
AAGAAACTAATAGGGATTACCCTAGTAATAGCAAGTAAAGCGGCAA-TAGCTTAAATTTA
AAATCTGGCTCTTTTAGGGTCCAAGTTGTAATTTGCAGAGGGCGCTTT--AGC-GTTAGC
-A-GCAGTCTAAGTTCCTTAGAATAGGACGTTACAAAGGGTAAGAATCCTATACGTAGTT
ACTAGCCTTCGCTATATAAAGCCCCGT-TAATAA--GTT--AAGTTATTTAGGAATATAG
CTCTAA-ATA---GGAGGTAAATTTCTTCTAAAGCTAAATACTAGCTAGAGACTAATAGC
GTATAAGTAGAGTAATTAAAAGATAAAAAGCACTTTAGAAAGA-GAGTTAAATAGCACGT
GAAATTGTTAAAAGGGAAGCGCTTACAGCTAGACTTGCCTGTAGTTGCTAATCTAGGCTT
TTA----TCTAGTGCACTCTTCTATAGGCAGGCTAGTATTA-GTTTAGGTGGTT-AGATA
AAGGTCTCTGTTACGTACCTCCCTTTAGGGAGGCCTTATAGGGGAGAC---AATATACAA
CTAGCCTAGACTAAGGTCCGCGCATCTGCTAGGATGCTGGCGTAATAGCTATAAGTGGCC
TATCTTA-AAACATAGACTAAGGAGTCTAATATCTATGCAAGTGTTTAGGTGTTAAGCCT
AGACGCGTAATAAAAGTGAATAGAGGTAGGACCCCTTTTA-G-GGTGCA-CTATTA-ACT
AATCCTAATATCTTTAGAAGGATTTAAGTAAGAGTATAGCTATTAGGACCTAAAAGATAG
TGAACTATGCTTAAATAGGGTAAAGCTAGAGGAAACTCTAGTAGAGGCTTGCAGCAGT-T
CTAAC--GTGCAAATTAATTATTAAATTTAGGTATAGGGGCAAAAGACTAATTAAACTAT
CTAGT-AGCT-AGTTCCT-ACTA-AAGTTTCC--CTTAGGATAGCAGTAACGTATTT-AG
TTTTATAAGGTAAAGCGAATAATTAGAGGCCTAGGGG-TTAAAATAACCTTTACCTATTC
TTAAACTTTAAATATATAAGAAGTCCTTATTACTTAATTAAATATAGACACTTAAATATA
CTATTACTAGTAGGCTATTTTTAGTAAGTAGAACTAGCGATGCAGGATAAACTAAACGTG
GGGTTAAGGTGCTAGAATGCACGCTTATTAGACACTATAAAAGGTGTTAGTTTATCTAGA
TAGCAGGATAGTAGCTATAGAAGTTAGAATCT--GCTAAGGAGTATATAATAACTTACCT
GCTAAATAAACTAGCCCTAAAAATAGATGGCGCTTAAGCGTGTTACCTATACCCCGCCGC
TAGGG-CAAGA-TTTAAGCCC-TAGCGAG-TAGGCAGGCGTAGAGGCTTGTAACAAAGCC
TTAGGGGTAACCCTAGGTAGAATAGCCTCTAGTGTAGATCTTAGTAGTAGTAGCAAATAC
TTAAATAAGAACTTTAAGG-ACTAAAGTAGGA-AAA-GGTTCTATATAAATAG-TA-GTT
AGACACAGG-TTAGTTAATCC-TAAGAGATAGGGTAATTCTATTTT-AATATTAGCGCTT
GCGCTACACCCTTAAAAGGGAAGC-TAGTTAATATTCTAGTACCTAGATGTAGATTCTCT
GCGGCAACGCAACTAAGAGCGGAGACCTTAGTAGG-AGCCCTAAGAA-GAGTTCTCTTTT
CTTCTTAACAGTCTATTACCCTAAAATTAGTTTGTCTAGAGCTAGGGTTTAATAGCTAGA
AGAGTACTACACTTTTATAGTATTTAGTGCGCTCCTAATAAGCCTTAAAAATCTACTTAA
AGAAATAGTTTTTACGCTAGGTTGTACTTATAACTGTAGTAGGTCTCTAAGGTA-A-AAA
GCCTC-T-AGTTAATAGAATAATATAGATAAGGGAAGTTAGCAAAATAGATCTATAACTT
--TAGGAAAAGGATTA--GCTCTAAGGGTTAGG-TACGTTAGGCCTTAGGGAGAAGCCTC
TAGCGTAGAAGGGCACTAACT--ACAA---GGTAGGCGCCTCTTAGCG-CTAGGGTGCAG
ACACCCTTAGCAG-GTTTTAGCTGTC-TAGCGTATATTTAACAACTAACTTAGAACTAGT
ATA-AATAAGGGGAATCTAACTATCTAATTAAAATATAGTATTATAATAGCTAGAAAGTA
GTATTAATATAATATAATTTCTGCCTAGTGCTCTAAATATTAAAGCAAAGAGATTTAACT
AA-G-CGT-AGGTAA-ATAGTAGGAGTAACTATAACTCTCTTAAGGTAGCTAAATGCCTT
GTTATCTAATTAGTAACGCGCATAAATAGATTAATAAGATTCCTACTATCCCTATCTACT
ATCTAGCAAAACTA-CAGCTAAGGGAACAGGCTTAGCTAAATTAGCAGGGAAAGAAGACC
CTATTAAGCTTAACTCTAGTTTAATATTATAAAAAGATATAGGGGGTGTAGAATAGGTAG
GAGCTTTAGCGCTAGTAAAATACTACTACCCTTATTGTTTTTTTACTTATTTAATAAAGC
AGAGCTAGGCCTTACTACCTAACTTCTAGCGTTTAAGGTCCTTTATAGGCTAATCTAGGT
TAAAGATATTATTAGGTAGGGAGTTTAGCTAGGGC-AGCATAACTATTAAACTATAACGC
AGGTGTCCTAAGGGGGACTTATAGAGAACAAAAATCTCTAGTAGAGCAAAAGGGTAAAAG
-TCCCCTTAATTTTAATTTTTAGTGTGAATACAAACTATAAAAGTGTAGCCTATTAATCC
TTTAGTCCCTTGAAATTTAAGGCTAGAGGTGCTAGAAAAGTTACTATAGGGATAACTAGC
TTGTGGTAGCCAAGCGTTTATAGTAACGTTGCTTTTTAATCCTTTAATATTAGCTCTTCC
TATTATACTAAAGTAGAATTTAGTAAGCGTTAGATTATTTACCT-ACTAATAGGGAACGT
AAGCTAGGTTTAGACTATCGTAAGATAGGTTAG-TTTTACCCTACTAATAACCTTGCCCT
AATAGTAATACTGCTTAGTACAAGAGGAACCGCGGTTTTAGATAATTAGTTTTTGCGGCT
GTCTAACTAGGTATTGCTACAAAGCTACTATCTACTAGATTATAGCTAAACGCCTCTAAG
TTAGAATCCATGCTAGAATAGGGTGATTTCTGCCTGCACT----AGTTAGATACAAATAG
GCCTTTAGCCTAGAACCTTACTAG---ATTAGCGT-TAGTAGCCCTATTAAAGT-TAGAG
TTGTTAGCTAGTGTATTAGAATTGTACAGTGCGT-AGGATTAAATCCTTTATAGATAACT
TAGTTGTCTGGCTAGGTCGTGTAAGTAGTTAAGTAGCCTTATTGTTACAAGCTACTAAGC
GTAAGCCTGTTGCTAGCTTAGTTA
>LM_SuperContig_28_12_p
TTAACCTTAGATTAGGTAGGGATACCTGCTAAACTTAAGCATAT-TAATAAGCGGAGGAA
AAGAAACTAATAGGGATTGCCCTAGTAATAGCAAGTAAAGCAGCAA-TAGCTTAAATTTA
AAATCTGGCTCTTTTAGGGTCTAAGTTGTAATTTGCAGAGGGCGCTTT--AGC-GTTAGT
-A-GTAGTCTAAGTTTCTTAGAATAGGACGTTATAGAGGGTAAGAATCCTATACGTAGTT
GCTAGCCTTTGCTGTGTAAAGCCCCTT-TAATAA--GTT--AAGTTGTTTAGGAATATAG
CTCTAA-ATA---GGAGGTAAATTTCTTCTAAAGCTAAATACTAGCTAGAGACTAATAGC
GTATAAGTAGAGTAATTAAAAGATAAAAAGCACTTTAGAAAGA-GAGTTAAATAGCACGT
GAAATTGTTAAAAGGGAAGCGCTTGCAGCTAGACTTGCCTATAGTTGCTTATCTAGGCTT
TTG----TCTAGTGTACTCTTCTACAGGCAGGCTAGTATTA-GTTTAGGTAGTT-AGATA
AAGGTCTCTATTACGTACCTCCCTTTAGGGAGGCCTTATAGGGGAGAC---GACATGCAA
CTAGCCTAGACTAAGGTCCGCGCATCTGCTAGGATGCTAGCGTAATAGCTATAAGTGGCC
TGTCTTA-AAACACGGACTAAGGAGTCTAATATCTATGCAAGTGTTTAGGTATTAAGCCT
AGACGCGTAATAAAAGTAAACAGAGGTAGGACCCCTTTTA-G-GGTGCA-CTATTA-ACC
AATCCTAATATCTTTAGAAGGATTTAAGTAAGAGCATAGCTATTAGGACCTAAAAGATAG
TGAACTATGCTTAAATAGGGTAAAGCTAGAGGAAACTCTAGTAGAGGCTTGCAGCAGT-T
CTAAC--GTGCAAATTAATCGTTAAATTTAGGTATAGGGGCGAAAGACTAATTAAACTAT
CTAGT-AGCT-AGTTCCT-AGTA-AAGTTTCC--CTTAGGATAGCAGTAACGTATTT-AG
TTTTATAAGGTAAAGCAAATAATTAGAGGCCTAGGGG-TTAAAACAACCTTTACCTATTC
TTAAACTTTAAATATATAAGAAGTCCTTATTACTTAATTAAACGTGGACACTTAAATATA
CTATTACTAGTAGGCCATTTTTAGTAAGTAGAACTAGTAATGCAGGATAAACCAAAAACA
GGGTTAAGGTGCTAGAATGCACGCTTATTAGACACTACAAAAGGTGTTAGTT--------
------------------------------------------------------------
---------------------------------------------------CCCGGCCGC
TTGGGGCAAGAATTTAAGCCCCTAGCGAGGTAGGTGGGGGTAGAGGCTCGTGATAAAGCC
TTAGGGGTAACCCTAGGTAGAACGGCCTCTAGTGCAGATCTTGGTAGTAGTAGCAAATAC
TTAAATAAGAACTTTAAGG-ACTAAAGTAGGG-AAA-GGTTCTATATAAATAG-CA-GTT
AGATATAGG-TTAGTTAATCC-TAAGAGATAGGGTAATTCTATTTT-AATATTAGCGCTT
ACGCTACGCCCTTAAAAGGGAAGC-TAGTTAATATTCTAGCACCTAGATGTAGATTCTCC
GCGGCAACGCAACTAAGAGTGGAGACCTTAGCAGG-AGCTCTAAGAA-GAGTTCTCTTTT
CTTCTTAATAGTCTGTTACCCTAAAATTAGTTTGTCTAGAGCTAGGGTTTAATAGCTAGA
AGAGCGCTGCACTTTTGTAGCATTTAGTGCGCTCCTAACAAGCCTTAAAAATCTACTTAA
AGAAATAGTTTTTACGCTAGGTTATACTTATAACCGTAGCAGGTCTCTAAGGTA-A-AAA
GCCTC-T-AGTTAATAGAACAATGTAGATAAGGGAAGTTAGCAAAATAGATCTGTAACTT
--TAGGAAAAGGATTA--GCTCTAAGGGTTAGG-TACGTTAGGCCTTAGGGAGAAGCCTC
TAGCGCAGAAGGGCACTAACT--ACAA---GGTAGGCGCCTCTTAGCG-CTAGGGTGCAG
ACACCCTTAGCAG-GTTTTAGCTATC-TAGCGTACATTTAACAACTAACTTAGAACTAGT
ATA-GATAAGGGGAATCTAACTATCTAATTAAAATATAGCATTACAATAGCTAGAAAGTA
GTATTAATATAATATAATTTCTGCCTAGTGCTCTAAATATTAAAGCAAAGAGATTTAACT
AA-G-CGC-GGGTAA-ACGGCAGGAGTAACTATAACTCTCTTAAGGTAGCTAAATACCTT
ATTATCTAATTAGTAACGCGCATAAATAGATTAATAAGATTCCTACTATCCCTATCTACT
ATCTAGCGAAACTA-TAGCTAAGGGAACAGGCTTAGCTAAATTAGCGGGGAAAGAAGACC
CTGTTAAGCTTAACTCTAGTTTAACATTGTAAAAAGATATAGAGGGTGTAGAATAGGTAG
GAGCTTTAGCGCTAGTGAAATACCACTACCCTTATTGTTTTTTTACTTATTTGATAAAGC
GGAGCTAGGCCTTACTACCTAACTTCTAGCGTTTAAGGTCCTTTATAGGCTAATCTAGGT
TAAAGATATTGTTAGGTAGGGAGTTTAGCTAGGGC-GGCACATCTATTAAACTATAACGC
AGGTGTCCTAAAGGGGACTTATAGAGAATAGAAATCTCTAGTAAAGCAAAAGGGCAAAAG
-TCCCCTTAATTTTAATTTTTAGTGTGAATACAAACTATAAAAGTGTAGCCTATTAATCC
TTTAGTCCCTTAAAATTTAAGGCTAGAGGTGCTAGAAAAGTTACCACAGGGATAACTAGC
TTGTGGCAGCCAAGCGTTTATAGCGACGTTGCTTTTTAATCCTTTAATATTAGCTCTTCC
TATTATACTAAAGCAGAATTTAGTAAGCGTTAGATTGTTTACCT-ACTAATAGGGAACGT
AAGCTAGGTTTAGACTGTTGTAAGATAGGTTAG-TTTTACCCTACTAATAACCTTGCCCT
AATAGTAATACCGCTTAGTATAAGAGGAACCGTGGTTTTAGATAATTAGTTTTTGCGGCT
GTCTAACTAGGTATTGCCACAAAGCTACTATCTGCTAGATTATAGCTAAACGCCTCTAAG
TTAGAATCTATGCTAGAATAGGGTAATTTCCGCCTGCACT----AGTTAGATACAAATAG
GCCTTTGGCCCAGAACCTTACTAG---ATTGGCGT-TAGCAGCCCTATTAAAGT-TAGAG
TTGTTAGCTAGTATATTGTAATTGTACAGTGCGC-AGGATTGAATCCTTTATAGATAACT
TAGTTGTCTAGCTAGGTCGTGTAAGTAGTTAAGTAGCCTTGTTGTTACAAGCTACTAAGC
GTAAGCCTGTTGCTAGCTTAGTTA
>LM_SuperContig_28_13_p
TTAACCTTAGATTAGGTAGGGATACCTACTAAACTTAAGCATAT-TAATAAGCAGAGGAA
AAGAAACTAATAGGGATTGCCCTAGTAACGGCGAGTGAAGCGGCAA-CAGCTTAAATTTA
AAATCTAGCTCTTTTAGGGTCTAAGTTGTAATTTACAGAGGGCGCTTT--AGC-GTTAGC
-A-GCAGTCTAAGTTCCTTAGAACAGGACGTTATAAAGGGTAAGAATCCTATACGTAGTT
ACTAGCCTTCGCCGTGTAAAGCCCCTT-TAACAA--GTT--AAGTTATTTAGGAATGCAG
CTCTAA-ATA---GGAGGTAAATTTCTTCTAAAGCTAAATACTAGCTAGAGACTAATAGC
GTATAAGTAGAGTAATTAAAAGATAAAAAGCACTTTAGAAAGA-GAGTTAAATAGCACGT
GAAATTGTTAAAAGGGAAGCGCTTACAGCTAGACTTACCTGTAGTTACTTATCTAGGCTT
TTA----TCTAGTATACTCTTCTATAGGTAGGCTAGTATTA-GTTTAGGTAGTT-AGATA
AAGGTCTCTATTACGTACCTCCCTTTAGGGAGGCCTTATAGGGGAGAC---GACATGCAA
CTAGCCTAGACTAAGGTCCGCGTATCTGCTAGGATGCTAGCGTAATAGCTATAAGCGGCC
CATCTTA-AAATATAGACTAAGGAGTCTAACATCTATGCAAGTATTTAGGTATTAAGCCT
AGACGCGTGATAAAAGTAAACAGAGGTGGGACCCCTTTTA-G-GGTGCA-CTATTA-ACT
AATTCTAATGTCTTTAGAAGGATTTAAGTAAGAGCATAGCTATTAGGACCTAAAAGATAG
TAAACTATGCTTAAATAGGGTAAAGCTAGAGGAAACTCTAGTAGAGGCTTGCAGCAGT-T
CTAAC--GTGCAAATTAATTGTTAAATTTAGGCATAGGGGCAAAAGACTAATTAAACTAT
CTAGT-AGCT-AGTTCCT-GCTA-AAGTTTCC--CTTAGGATAGTAGTAACGTATTT-AG
TTTTATAAGGTAAAGCGAATAATTAGAGGCCTAGGGG-TTAAAATAACCTTTACCTATTC
TTAAACTTTAAATATATAAGAAGTCCTTATTACTTAATTAAACGTAGACACTTAAATATA
CTATTACTAGTAGGCTATTTTTAGTAAGCAGAACTAGTAATGCAGGATAAACTAAACGCA
GGGTTAAGGTGCTAGAATACACGCTTATTAGACACTACAAAAGGTGTTAGTTTATCTAGA
TAGCAGGACAGTAGCTATAGAAGTTAGAATCT--ACTAAGGAGTGTGTAACAACTTACCT
ACTAAATAAACTAGCCCTAAAAATAAATAGCGCTTAAGCGTGTTACCTATACCCCGCCGC
TAGGG-CAAGA-TTTAAGCCC-TAGCAAG-TAGGTAGGCGTAGAGGCTTGTGACAAAGCC
TTAGGGGTAACCCTAGGTAGAATAGCCTCTAGTATAGATCTTAGTAGTAGTAGCAAATAC
TTAAATAAGAACTTTAAGG-ACTAAAGTAGGG-AAA-GGTTCTGTGTAAATAG-TA-GTT
AGACACAGG-TTAGTTAATCC-TAAGAGATAGGGTAATTCTGTTTT-AATATTAGTGCTT
ACGCTGCGCCCTTAAAAGGGAAGC-TAGTTAATATTCTAGTACCTAGATGTAGATTCTCC
GCAGCAACGCAACTAAGAGCGGAGACCTTAGCGGG-AGCCCTAAGAA-GAGTTCTCTTTT
CTTCTTAACGGTCTGTTACCCTAAAATTAGTTTATCTAGAGCTAGGGTTTAATAGCTAGA
AGAGCGCTGCACTTTTGTAGCATTTAGTGCGCTCCTAATAAGCCTTAAAAATCTGCTTAA
AGAAATAGTTTTTATGCTAGGTCGTACTTATAACCGCAGTAGGTCTCTAAGGTA-A-AAA
GCCTC-T-AGTTAATAGAATAATATAGATAAGGGAAGTTAGCAAAATAGATCTATAACTT
--TAGGAAAAGGATTA--GCTCTAAGGGTTAGG-TACGTTAGGCCTTAGGGAGAAGCCTC
TAGCGTAGAAGGGCACTAACC--GCAA---GGTAGGCGCCTCTTAGCG-CTAGGGTATAG
ACACCCTTAGCAG-GTTTTAGCTGTC-TAGCGTATATTTAATAACTAACTTAGAACTAGT
ATA-GATAAGGGGAATCTAACTATCTAATTAAAACATAGTATTATAATAGCTAGAAAGTA
GTGTTAACGTAATGTGATTTCTGCCTAGTGCTCTAAATATTAAAGCGAAGAGATTTAACT
AA-G-CGC-AGGTAA-ATAGCAGGAGTAACTATAACTCTCTTAAGGTAGCTAAATGCCTT
GTTATCTAATTAGTAACACGCATAAATAGATTAATAAGATTCCTACTATCCTTATCTACT
ATCTAGCGAAACTA-TAGCTAAGGGAACGGGCTTAGCCAAATCAGTGGGGAAAGAAGACC
CTGTTAAGCTTAACTCTAGTTTAATATTGTGAAAAGACATAGGGGGTGTAGAATAGGTAG
GAGCTTTAGCGCTAGTAAAATACCACTACCCTTATCGTTTTTTTACTTATTTAATAAAGC
GGAGCTAGGCCTTACTACCTAACTTCTAGCGTTTAAGGTCCTTTGTAGGCTAATCTAGGT
TAAAGATATTGTTAGGTAGGGAGTTTAGCTAGGGC-GGCACATCTATTAAACTATAACGC
AGGTGTCCTAAGGGGGACTTATAGAGAATAGAAATCTCTAGTAGAGCAAAAGGGTAAAAG
-TCCCCTTGATTTTAATTTTTAGTGTGAATACAAACTATAAAAGTGTGGCCTATTAATCC
TTTAGTCCCTTAAAATTTAAGGCTAGAGGTGCTAGAAAAGTTACTACAGGGATAACTGGC
TTGTGGTAGCTAAGCGTTTATAGCGACGTTACTTTTTAATCCTTTAATATTAGCTCTTCC
TATTATACTAAAGTAGAATTTAGTAAGCGTTAGATTATTCACCT-ACTAATAGGGAACGT
GAGCTAGGTTTAGACTGTTATAAGATAGGTTAG-TTTTACCCTACTAATAACCTTACCCT
AATAGTAATACCGCTTAGTACGAGAGGAACTGCGGTTTTAGATAATTAGTTTTTGCGGCT
GTCTAACTAGGCATTACCGCGAAGCTACTATCTGCTAGATTATAGCTAAACGCCTCTAAG
TTAGAATCTATGCTAGAATAGGGTAATTTCTGCCTACACT----AGTTAGATACAAATAG
GCCTTTGGCCCAGAACCTTACTAG---ATCAGCGT-TAGCAGCCCTATTAAAGT-TAGAG
TTGTTAGCTAGTGTATTGCAATTGTATAGTACGC-AGGATTAAATCCTTTATAGATAACT
TAGTTGTCTAGCTAGGTCGTGTAAGTAGTTAAGTAGCCTTGTTGTTACGAGCTACTAAGC
GTAAGCCTGTTGCTAGCTTGGTTA
>LM_SuperContig_28_15_p
TTAACCTTAGATTAGGTAAGGATACCCGCTAAACTTAAGTATAT-TAATAAGCGGAGGAA
AAGAAACTAATAGGGATTGCCCTAGTAACGGCGAGTGAAGCGGTAA-TAGCTTAAATTTG
AAATCTGGCTCTTTTAGGGTCCAAGTTATAATTTGCAGAGGGCGCTTT--AGC-GTTAGT
-A-GTGGTCTAAGTTCCTTAGAATAGGATGTTATAGAGGGTAAGAATCCTATACGTAGTT
GCTAGCCTTTGCTATATAAAGCCCCTT-TAACAA--GTT--AAGTTATTTAGGAATGCAG
CTCTAA-ATA---GGAGGTAAATTTCTTCTAAAGCTAAATACTAGCTAGAGACTAATAGC
GCACAAGTAGAGTAATTAAAAGATAAAAAGTACTTTAGAAAGA-GAGTTAAATAGCACGT
AAAATTGTTAAAAGGGAAGCGCTTGCAGCTAGACTTGCCTGTAGTTGCTTATCTAGGCTT
TTG----TCTAGTGCACTCTTCTATAGGTAGGCTAGCATTA-GTTTAGGTAGTT-AGATA
AAGGTCTCTGTTATGTACCTCCCTTTAGGGAGGCCTTATAGGGGAGAC---GACATGCAA
CTAGCCTAGACTAAGGTCCGCGTATCTGCTAGGATGCTGGCGTAATAGCTGTAAGCGGCC
TGTCTTA-AAACATAGACTAAGGAGTCTAATATCTATGCGAGTGTTTAGGTGTTAAGCCT
AGACGCGTAATAAAAGTAAACGGAGGTGGGACCCCTTTTA-G-GGTGTA-CTATTA-ACT
AATCCTAATATCTTTAGAAGGATTTAAGTAAGAGCATAGCTATTAGGACCTAAAAGATAG
TGAACTATGCTTAAATACGGTAAAGCTAGAGGAAACTCTAGTAGAGGCTCGCAGCAGT-T
CTAAC--GTGCAAATTAATTGTTAAATTTAGGCATAGGGGCGAAAGACTAATTAAACTAT
CTAGT-AGCT-AGTTCCT-ACTA-AAGTTTCC--CTTAGGATAGCAGTAACGTATTT-AG
TTTTATAAGGTAAAGCGAATAATTAGAGGCCTAGGGG-TTAAAATAACCTTTACCTATTC
TTAAACTTTAAATATGTAAGAAGTCCTTGTTACTTAATTAAACGTAGACACTTAAATGTA
CTGTTACTAGTAGGCTATTTTTAGTAAGCAGAACTAGCGATGCGGGATAAACTAAACGTA
GGGTTAAGGTGCTAGAATGCACGCTTATTAGATACTACAAAAGGTGTTAGTTTATCTAGA
CAGTAGGATAGTAGCTATAGAAGTTAGAATCT--ACTAAGGAGTGTGTAATAACTTACCT
ACTAAATAAACTAGCCCTAAAAATAGATGGCGCTTAAGCGTGTTACCTATACCCCGCCGC
TAGGG-CAAGA-TTTAAGCCC-TAGCAAG-TAGGCAGGCGTGGAGGCTCGTGACGAAGCC
TTAGGGGTAACCCTAGGTAGAACAGCCTCTAGTGCAGATCTTAGTAGTAGTAGCAAATAC
TTAAATAAGAACTTTAAGG-ACTAAAGTAGGG-AAA-GGTTCTGTGTAAATAG-CA-GTT
AGACACGGG-TTAGTTAATCC-TAAGAGATAGGGTAATTCTATTTT-AATGTCGGCGCTT
ACACCGCGCCCTTAAAAGGGAAGC-TAGTTAATATTCTAGCACCTAGATGTAGATTCTCT
GTAGCAACGTAACTAAGAGCAGAGACCTTAGCAGG-AGCCCTAAGAA-GAGTTCTCTTTT
CTTCTTAACGGTCTATTACCCTAAAATTAGTTTATCTAGAGCTAGGGTTTAATAGCTAGA
AGAGCGCTGCACTTTTATAGCGTTTAGTGCGCTCCTAATAAGCCTTAAAAATCTACTTAA
AGAAATAGTTTTTACGCTAGGTCGTACTTATAACTATAGCAGGTCTCTAAGGTA-A-AAA
GCCTC-T-AGTTAATAGAATAATATAGATAAGGGAAGTTAGTAAAATAGATCTATAACTT
--TAGGAAAAGGATTA--GCTCTAAGGGTTAGG-TACGTTGGGCCTTAGGGAGAAGCCTC
TAGCGTAGAAGGGCACTAACC--ATAA---GGTGGGCGCCTCTTAGCG-CTAGGGTGCAG
ACACCCTTAGTAGAGTTTTAGCTATC-TAGCGTATATTTAATAACTAACTTAGAACTAGT
ATA-GATAAGGGGAATCTAACTATCTAATTAAAACATAGCATTGCAATAGCTAGAAAGTA
GTATTAACGTAATGTGATTTCTGCCTAGTGCTCTAAATATTAAAGCAAAGAGATTTAACT
AA-G-CGC-GGGTAA-ATAGCGGGAGTAACTATAACTCTCTTAAGGTAGCTAAATGCCTT
GTTATCTAATTAGTGACGCGTATAAATAGATTAATGAGATTCCTACTATCCCTATCTACT
ATCTAGCGAAACTA-TAGCTAAGGGAACAGGCTTAGCTAAATTAGCGGGGAAAGAAGACC
CTGTTAAGCTTGACTCTAGTTTAATATTGTAAAAAGATATAGGGGGTGTAGAATAGGTAG
GAGCTTTAGCACTAGTGAAATACTACTACCCTTATTGTTTTTTTACTTATTTGATAAAGT
GGAGCTAGGCCTTACTACCTAACTTCTAGCGTTTAAGGTCCTTTGTGGGCTAATCTAGGT
TAAAGATATTGTTAGGTAGGGAGTTTGGCTAGGGC-GGCACATCTATTAAACTATAACGT
AGGTGTCCTAAGGGGGACTTATAGAGAATAGAAATCTCTAGTAGAGCAAAAGGGCAAAAG
-TCCCCTTGATTTTGATTTTTAGTGTGAATACAAACCATGAAAGTGTAGCCTATTAATCC
TTTAGTCCCTTAAAATTTAAGGCTAGAGGTGCTAGAAAAGTTACCACAGGGATAACTAGC
TTGTGGCAGCTAAGCGTTTATAGCAACGTTGCTTTTTAATCCTTTAATATTAGCTCTTCC
TATTATACTAAAGCAGAATTTAGTAAGCGTTAGATTGTTTACCT-ACTAATAGGGAACGT
AAGCTAGGTTTAGACTGTTGTAAGACAGGTTAG-TTTTACCCTACTAATAACCTTGCCCT
AATAGTAATACTGCTTAGTACGAGAGGAACCGTGGTTTTAGATAATTAGTTTTTGCGGCT
GTCTAACTAGGTATTGCCGCGAAGCTACTATCTACTAGATTATAGCTAAACGCCTCTAAG
TTAGAATCTATGCTAGAATAGGGTGATTTCTGCCTGCACT----AGTTAGATATAAATAG
GCCTTTGGCCTAGAACCTTACTAG---ATCGGCGT-TAGCAGCCCTATTGAAGT-TAGAG
TTGTTAGCTAGTGTATTATAATTGTATAGTGCGC-AGGATTGAATCCTTTATAGATAACT
TAGTTGTCTAGCTGGGTCGTGTAAGTAGTTAAGTAGCCTTGTTATTACGAGCTACTAAGC
GTAAGCCCGTTGCTAGCTTGGTTA
>LM_SuperContig_28_16_p
TTAACCTTAGATTAGGTAGGGATACCCGCTAAACTTAAGCATAT-TAATAAGCGGAGGAA
AAGAAACTAATAGGGATTGCCCTAGTAATAGCGAGTGAAGCGGCAA-CAGCTTAAATTTA
AAATCTAGCTCTTTTAGGGTCCAAGTTGTAATTTGCAGAGGGCGCTTT--AGC-GTTAGC
-A-GTAGTCTAAGTTCCTTAGAACAGGACGTTATAGAGGGTAAGAATCCTATACGTAGTC
GCTGGCCTTTGCCGTGTAAAGCCCCTT-TAACAA--GTT--AAGTTATTTAGGAATGCAG
CTCTAA-ATA---GGAGGTAAATTTCTTCTAAAGCTAAATACTAGCTAGAGACTAATAGC
GTACAAGTAGAGTAATTAAAAGATAAAAAGCACTTTAGAAAGA-GAGTTAAATAGCACGT
GAAATTGTTAAAAGGGAAGCGCTTGCAGCTAGACTTGCCTGTAGTTGCTTATCTAGGCTT
TTA----TCTAGTGCACTCTTCTATAGGCAGGCTAGTATTA-GTTTAGGTAGTT-AGATA
AAGGTCTCTGTCACGTACCTCCCTTTAGGGAGGCCTTATAGGGGAGAC---GATATGCAA
CTAGCCTAGACTAAGGTCCGCGCATCTGCTAGGATGCTAGCGTAATAGCTATAAGCGGCC
TATCTTA-AAATATAGACTAAGGAGTCTAACATCTATGCAAGTGTTTAGGTGTTAAGCCT
AGACGCGTAATAAAAGTGAATAGAGGTGGGACCCCTTTTA-G-GGTGCA-CTATTA-ACT
AATCCTAATATCTTTAGAAGGATTTAAGTAAGAGTATAGCTATTAGGACCTAAAAGATAG
TAAACTATGCTTAAATAGGGTGAAGCTAGAGGAAACTCTAGTAGAGGCTTGTAGTAGT-T
CTAAC--GTGCAAATTAATCATTAAATTTAGGTATAGGGGCGAAAGACTAATCAAACTAT
CTAGT-AGCT-AGTTCCT-ACTA-AAGTTTCC--CTTAGGATAGTAGTAACGTATTT-AG
TTTTATAAGGTAAAGCGAATAATTAGAGGCCTAGGGG-TTAAAATAACCTTTACCTATTC
TTAAACTTTAAATATATAAGAAGTCCTTATTACTTAATTAAACGTGGACACTTAAATGTA
CTATTACTAGTAGGCTATTTTTAGTAAGCAGAACTAGCAATACAGGATAAACTAAACGCA
GGGTTAAGGTGCTAGAATACACGCTTATTAGACACTACAAAAGGTGTTAGTTTATCTAGA
TAGCAGGATAGTAGCTATAGAAGTTAGAATCC--GCTAAGGAGTGTGTAATAACTCACCT
GCTAAATAAACTAGCCCTAAAAATAGATAGCGCTTAAGCGTGTTACCTATACCCTGCCGC
TAGGG-CAAGA-TTTAAGCCC-TAGCGAG-TAGGCAGGCGTGGAGGCTCGTGACGAAGCC
TTAGGGGTAACCCTAGGTAGAACGGCCTCTAGTGCAGATCTTAGTGGTAGTAGCAAATAC
TTAAATAAGAACTTTAAGG-ACTAAAGTAGGG-AAA-GGTTCTATGTAAATAG-CA-GTT
AGACACGGG-TTAGTTAATCC-TAAGAGATAGGGTAATTCTATTTT-AATGTCAGCGCTT
ACGCCACGCCCTCAAAAGGGAAGC-TAGTTAATATTCTAGCACCTAGATGTAGATTCTCC
GCAGCAACGCAACTAAGAGCGGAGACCTTAGTAGG-AGCCCTAAGAA-GAGTTCTCTTTT
CTTCTTAACAGTCTGTCACCCTAAAATCAGTTTGTCTAGAGCTAGGGTTTAATAGCTAGA
AGAGCGCTACACTTTTGCGGCATTTAGTGCGCTCCTAACAAGCCTTAAAAATCTACTTAA
AGAAATAGTTTTTACGCTAGGTCGTACTTATAACTGCAGTAGGTCTCTAAGGTA-A-AAA
GCCTC-T-AGTTAATAGAACAATGTAGATAAGGGAAGTTAGCAAAATAGATCTGTAACTT
--TAGGAAAAGGATTG--GCTCTAAGGGTTAGG-TACGTTAGGCCTTAGGGAGAAGCCTC
TAGCGCAGAAGGGCACTAACT--GCAA---GGTAGGCGCCTCTTAGCG-CTAGGGTGCAG
ACACCCTTAGCAG-GTTTTAGCCGTC-TAGCGTACGTTTAACAACTAACTTAGAACTAGT
ATA-GATAAGGGGAATCTAACTATCTAATTAAAATATAGCATTACAATAGCTAGAAAGTA
GTATTAATATAATATAATTTCTACCTAGTGCTCTAAATATTAAAGCAAAGAGATTTAACT
AA-G-CGC-GGGTAA-ACAGCGGGAGTAACTATAACTCTTTTAAGGTAGCTAAATACCTT
ATTATCTAATTAGTAACGCGCATAAATAGATTAACAAGATTCCTACTATCCTTATCTACT
ATCTAGCAAAACTA-TAGCTAAGGGAACAGGCTTAGCTAAATCAGCGGGGAAAGAAGACC
CTATTAAGCTTAACTCTAGTTTAACATTATAAAAAGATATAGGGGGTGTAGAATAGGTAG
GAGCTTTAGCGCTAGTGAAATACTACTACCCTTATTGTTTTTTTACTTATTTAATAAAGC
AGAGCTAGGCCTTACTACCTAACTTCTAGCGTTTAAGGTCCTTTATAGGCTAATCTAGGT
TAAAGATATTATTAGGTAGGGAGTTTAGCTAGGGT-AGCACATCTATTAAACTATAACAC
AGGTGTCCTAAGGGGGACTTATAGAGAACAGAAATCTCTAGTAGAGCAAAAGGGCAAAAG
-TCCCCTTAATTTTAATTTTTAGTGTGAATACAAACCATAAAAGTGTGGCCTATTAATCC
TTTAGTCCCTCAAAATTTAAGGCTAGAGGTGCTAGAAAAGTTACTACAGGGATAACTAGC
TTATGGCAGCTAAGCGTTCATAGCGACGTTGCTTTTTGATCCTTTAATGTTAGCTCTTCC
TATTATACTAAAGCAGAATTTAGTAAGCGTTGGATTGTTTACCT-ACTAATAGGGAACGT
AAGCTAGGTTTAGACTGTTGTAAGATAGGTTAG-TTTTACCCTACTAATAACCTTGCCCT
AATAGTAATACTGCTTAGTACGAGAGGAACCGTGGTTTTAGATAATTAGTTTTTGCGGCT
ATCTAACTAGGCATTGCCGCAAAGCTACCATCTGCTAGATTATAGCTAAACGCCTCTAAG
TTAGAATCTATGCTAGAATAGGGTAATTTCCGCCTACACT----AGTTAGATATAAATAG
GCCTTTGGCCTAGAACCTTACTAG---ATTGGCGT-TAGCAGCCCTATTAAAGT-TAGGG
TTATTAGCTAGTATATTACAATTATATAGTGCGC-AGGATTAAATCCTTTATAGATAACT
TAGTTGTCTAGCTAGGTCGTGTAAGTAGTTAAGTAGCCTTATTGTTACGAGCTACTAAGC
GTAAGCCCGTTGCTAGCTTAGTTA
>LM_SuperContig_28_17_p
TTAACCTTAGATTAGGTAGGGATACCCACTAAACTTAAGCATAT-TAATAAGCGGAGGAA
AAGAAACTAACAGGGATTGCCCTAGTAATAGCGAGTGAAGCGGCAA-CAGCTTAAATTTA
AAATCTAGCTCTTTTAGGGTCTAAGTTATAATTTGCAGAGGGCGCTTT--AGC-GTTAGT
-A-GTAGTCTAAGTTTCTTAGAATAGGATGTTATAGAGGGTAAGAATCCTGTACATAGTT
GCTAGCCTTTGCCGTGTAAAGCCCCTT-TAACAA--GTT--AAGTTATTTAGGAATGCAG
CTCTAA-ATA---GGAGGTAAATTTCTTCTAAAGCTAAATACTAGCTAGAGACTAATAGC
GTATAAGTAGAGTAATTAAAAGATAAAAAGCACTTTAGAAAGA-GAGTTAAATAGCACGT
GAAATTGTTAAAAGGGAAGCGCTTGCAGCTAGACTTGCCTGTAGTTGCTTATCTAGGCTT
TTG----TCTAGTGCACTCTTCTATAGGCAGGCTAGTATTA-GTTTAGGCGGTT-AGATA
AAGGTCTCTATTATGTACCTCCCTTTAGGGAGGCCTTATAGGGGAGAC---GACATGCAA
CTAGCCTAGACTAAGGTCTGCGCATCTGCTAGGATGCTAGCGTAATAGCTATAAGCGGCC
TGTCTTA-AAATATAGACTAAGGAGTCTAATATCTATACAAGTATTTAGGTGTTAAGCCT
AGACGCGTAATAAAAGTAAATAGAGGTAGGACCCCTTTTA-G-GGTACA-CTATTA-ACT
AATCCTAATATCTTTAGAAGGATTTAAGTAAGAGTATAGCTATTAGGACCTAAAAGATAG
TAAACTATGCTTAAATAGGGTAAAGCTAGAGGAAACTCTAGTAGAGGCTTGTAGTAGT-T
CTAAC--GTGCAAATTAATTATTAAATTTAGGTATAGGGGCAAAAGACTAATTAAACTAT
CTAGT-AGCT-AGTTCCT-GCTA-AAGTTTCC--CTTAGGATAGTAGTAACGTATTT-AG
TTTTATAAGGTAAAGCAAATAATTAGAGGCCTAGGGG-TTAAAATAACCTTTACCTATTC
TTAAACTTTAAATATATAAGAAGTTCTTATTACTTAATTAAACGTGGACACTTGAATGTA
CTGTTACTAGTGGGCTATTTTTAGTAAGTAGAACTAGCAATGCAGGATAAACTAAACGCA
GGGTTAAGGTGCTAGAATGCACGCTTATTAGACACTACAAAAGGTATTAGTTTATCTAGA
TAGCAGGACAGTGGCTATAGAAGTTAGAATCC--ACTAAGGAGTGTGTAATAACTTACCT
GCTAAATAAACTAGCCCTAAAAATAGATGGCGCTTAAGCGTGTTACCTATACCCCGCCGC
CAGGG-CAAGA-TTTAAGCCC-TAGCAAG-TAGGCAGGCGTGGAGGCTCGTGACAAAGCC
TTAGGGGTAACCCTAGGTAGAATGGCCTCTAGTGCAGATCTTGGTAGTAGTAGCAAATAC
TTAAATAAGAACTTTAAGG-ACTAAAGTAGGG-AAA-GGTTCTGTGTAAACAG-CA-GTT
AGACACAGG-TTAGTTAATCC-TAAGAGATAGGGTAATTCTATTTT-AATATTAGCGCTT
ACACCGCACCCTTAAAAGGGAAGC-TAGTTAATATTCTAGCACCTAGATGTAGATTCTCT
GCGGCAACGTAACTAAGAGCGGAGACCTTAGCAGG-AGCCCTAAGAA-GAGTTCTCTTTT
CTTCTTAACGGTCTGTTACCCTAAAATTAGTTTGTCTAGAGCTAGGGTTTAATAGCTAGA
AGAGCGCTGCACTTTTGTGGTATTTAGTGCGCTCCTAACAAGCCTTAAAAATCTACTTAA
AGAAATAGTTTTTACGCTAGGTCGTACTTATAACCGCAGCAGGTCTCTAAGGTA-A-AAA
GCCTC-T-AGTTAATAGAACAATGTAGATAAGGGAAGTTAGCAAAATAGATCTATAACTT
--TGGGAAAAGGATTG--GCTCTAAGGGTTAGG-TACGTTAGGCCTTAGGGAGAAGCCTC
TAGCGCAGAAGGGCACTAACC--GCAA---GGTGGGCGCCTCTTAGCGACTAGGGTGCAG
ACACCCTTAGTAG-GTTTTAGCTGTC-TAGCGTACGTTTAACAACTAACTTAGAACTAGT
ATAAGATAAGGGGAATCTAACTATCTAATTAAAATATAGCATTATAATAGCTAGAAAATA
GTGTTAATATAATATAATTTCTGCCTAGTGCTCTAAATATTAAAGTAAAGAGATTTAACC
AA-G-CGC-GGGTAA-ACAGCGGGAGTAACTATAACTCTCTTAAGGTAGCTAAATGCCTT
GTTATTTAATTAGTAACGCGCATAAATAGATTAATAAGATTCCTACTATCCCTATCTACT
ATCTAGCGAAACTA-TAGCTAAGGGAACAGGCTTAGCTAAATTAGCGGGGAAAGAAGACC
CTATTAAGCTTAACTCTAGTTTAACATTGTGAAAAGATATAGGGGGTGTAGAATAGGTAG
GAGCTTTAGCGCTAGTAAAATACTACTACCCTTATTGTTTTTTTACTTATTTAATAAAGC
AGAGCTAGGCCTTACTACCTAACTTCTAGCGTTTAAGGTCCTTTATAGGCTAATCTAGGT
TAAAGATATTGTTAGGTAGGGAGTTTAGCTAGGGC-GGCACATCTATTAAACTATAACGC
AGGTGTCCTAAGGGGGACTTATAGAGAATAGAAATCTCTAGTAGAGTAAAAGGGCAAAAG
-TCCCCTTGATTTTGATTTTTAGTGTGAATACAAACTATAAAAGTGTAGCCTATTAATCC
TTTAGTCCCTTAAAATTTAAGGCTAGAGGTGCTAGAAAAGTTACTATAGGGATAACTAGC
TTGTGGCAGCCAAGCGTTTATAGCGACGTTGCTTTTTAATCCTTTAATATTAGCTCTTCC
TATTATACTAAAGCAGAATTTAGTAAGCGTTAGATTATTCACCT-ACTAATAGGGAACGT
AAGCTAGGTTTAGACTATTGTAAGACAGGTTAG-TTTTACCCTACTAATAACCTTGCCCT
AATAGTAATACTGCTTAGTACAAGAGGAACCGCGGTTTTAGATAATTAGTTTTTGCGGCT
ATCTAACTAGGCATTGCTGTAAAGCTACTATCTGCTAGATTATGGCTAAACGCCTCTAAG
TTAGAATCTATGCTAGAATAGGGTGATTTCTGCCTGCACT----AGTTAGATACAAATAG
GCCTTTAGCCTAGAACCTTACTAG---ATTAGTGT-TAGTAGCCCTATTAAAGT-TAGAG
TTGTTAGCTAGTGTATTACAATTGTACAGTACGC-AGGATTAAATCCTTTGCAGACAACT
TAGTTGTCTAGCTAGGTTGTGTAAGTAGTTAAGTAGCCTTGTTGTTACGAGCTACTAAGC
GTAAGCCTGTTGCTAGCTTGGTTA
>LM_SuperContig_28_18_p
TTAACCTTAGATTAGGTAGGGATACCTGCTAAACTTAAGCATAT-TAATAAGTGGAGGAA
AAGAAACTAATAGGGATTGCCCTAGTAACGGCGAGTGAAGCGGCAA-GAGCTTAAATTTA
AAATCTAGCTCTTTTAGGGTCTAAGTTGTAATTTGCAGAGGGCGCTTT--AGC-GTTAGC
-A-GCAGTCTAAGTTCCTTAGAATAGGACGTCACAAAGGGTAAGAATCCTATACATAGTT
ACTAGCCTTCGCTATATAAAGCCCCTT-TAATAA--GTT--AAGTTATTTAGGAATATAG
CTCTAA-ATA---GGAGGTAAATTTCTTCTAAAGCTAAATACTAGCTAGAGACTAATAGC
GTATAAGTAGAGTAATTAAAAGATAAAAAGCACTTTAGAAAGA-GAGTTAAATAGCACGT
GAAATTGTTAAAAGGGAAGCGCTTGCAGCTAGACTTGCCTATAGTTGCTTATCTAGGCTT
TTG----TCTAGTGCACTCTTCTATAGGCAGGCTAGTATTA-GTTTAGGTAGTT-AGATA
AAGGTCTCTATCACGTACCTCCCTTTAGGGAGGCCTTATAGGGGAGAC---AATATGCAA
CTAGCCTAGACTAAGGTCCGCGTATCTGCTAGGATGCTAGTGTAATAGCTATAAGTGGCC
TGTCTTA-AAATATAGACTAAGGAGTCTAACATCTATGTAAGTGTTTAGGTGTTAAGCCT
AGACGCGTAATAAAAGTAAATAGAGGTAGGACCCCTTTTA-G-GGTGCA-CTATTA-ACC
AATCCTAATGTCTTTAGAAGGATTTAAGTAAGAGCATAGCTATTAGGACCTAAAAGATAG
TAAACTATGCTTAAATAGGGTAAAGCTAGAGGAAACTCTAGTAGAGGCTTGTAGCAGT-T
CTAAC--GTGCAAATTAATCATTAAATTTAGGTATAGGGGCGAAAGACTAATTAAACTAT
CTAGT-AGCT-AGTTCCT-GCTA-AAGTTTCC--CTTAGGATAGTAGTAACGTATTT-AG
TTTTATAAGGTAAAGCAAATAATTAGAGGCCTAGGGG-TTAAAATAACCTTTACCTATTT
TTAAACTTTAAATATATAAGAAGTCCTTGTTACTTAATTAAATGTAGACACTTAAATATA
CTATTACTAGTAGGCTATTTTTAGTAAGCAGAACTAGTAATGCAGGATAAACTAAACGTA
GGGTTAAGGTGCTAGAATACACGCTTATTAGACACTACAAAAGGTGTTAGTTTATCTAGA
CAGCAGGATAGTAGCTATAGAAGTTAGAATAT--ACTAAGGAGTGTGTAATAACTTACCT
ACTAAATAAACTAGCCCTAAAAATAGATAGCGCTTAAGCGTGTTACCTATACCCCGCTGC
TAGGG-GAAGA-TTTAAGCCC-TAGCAAG-TAGGCAGGCGTAGAGGCTCGTGACAAAGCC
TTAGGGGTAACCCTAGGTAGAATAGCCTCTAGTGCAGATCTTAGTAGTAGTAGCAAATAC
TTAAATAAGAACTTTAAGG-ACTAAAGTAGGG-AAA-GGTTCTATATAAATAG-CA-GTT
AGATATAGG-TTAGTTAATCC-TAAGAGATAGGGTAATTCTATTTT-AATATCAGCGCTT
ACGCTACGCCCTTAAAAGGGAAGC-TAGTTAATATTCTAGCACCTAGATATAGATTCTCC
GCGGCAACGCAACTAAGAGTAGAGACCTTAGCAGG-AGCCCTAAGAA-GAGTTCTCTTTT
CTTCTTAATAGTCTGTTACCCTAAAATTAGTTTATCTAGAGCTAGGGTTTAATAGCTAGA
AGAGCGCTACACTTTTATAGTATTTAGTGCGCTCCTAATAAGCCTTAAAAATCTACTTAA
AGAAATAGTTTTTACGCTAGGTTATACTTATAACTATAGTAGGTCTCTAAGGTA-A-AAA
GCCTC-T-AGTTAATAGAATAATATAGATAAGGGAAGTTAGCAAAATAGATCTATAACTT
--TAGGAAAAGGATTA--GCTCTAAGGGTTTGG-TACGTTAGGCCTTAGGGAGAAGCCTC
TAGCGTAGAAGGGCACTAACC--ACAA---GGTAGGCGCCTCTTAGCG-CTAGGGTGCAG
ACACCCTTAGCAG-GTTTTAGCTATC-TAGCGTACGTTTAACAACTAACTTAGAACTAGT
ATA-GATAAGGGGAATCTAACTATCTAATTAAAATATAGTATTATAATAGCTAGAAAGTA
GTATTAATATAATATAATTTCTGCCTAGTGCTCTAAATATTAAAGTAAAGAGATTTAACT
AA-G-CGT-AGGTAA-ACAGTAGGAGTAACTATAACTCTCTTAAGGTAGCTAAATACCTT
ATTATCTAATTAGTAACGCGCATAAATAGATTAACAAGATTCCTACTATCCCTATCTACT
ATCTAGCGAAACCA-CAGCTAAGGGAACAGGCTTGGCTAAATTAGTAGGGAAAGAAGACC
CTATTAAGCTTAACTCTAGTTTAACATTATAAAAAGATATAGGGGGTGTAGAATAGGTAG
GAGCTTTAGCGCTAGTAAAATACTACTACCCTTATTGTTTTTTTACTTATTTAATAAAGT
AGAGCTAGGCCTTACCGCCTAACTTCTAGCGTTTAAGGTCCTTTGTAGGCTAATCTAGGT
TAAAGATATTATTAGGTAGGGAGTTTAGCTAGGGC-GGCACATCTATTAAACTATAACGC
AGGTGTCCTAAGGGGGACTTATAGAGAATAGAAATCTCTAGTAGAGTAAAAGGGCAAAAG
-TCCCCTTAATTTTAATTTTTAGTGTGAATACAAACTATAAAAGTGTAGCCTATTAATCC
TTTAGTCCCTTGAAATTTAAGGCTAGAGGTGCCAGAAAAGTTACCATAGGGATAACTAGC
TTGTGGTAGCTAAGCGTTTATAGCGACGTTGCTTTTTAATCCTTTAATATTAGCTCTTCC
TATTATACTAAAGCAGAATTTAGTAAGCGTTAGATTGTTCACCT-ACTAATAGGGAACGT
AAGCTAGGTTTAGACTATTGTAAGACAGGTTAG-TTTTACCCTACTAATAACCTTGCCCT
AATAGTAATACTACTTAGTACGAGAGGAACCGCGGTTTCAGATAATTAGTTTTTGCGGCT
ATCTAACTAGGTATTGCCGCGAAGCTACTATCTACTAGATTATAGCTAAACGCCTCTAAG
TTAGAATCTATGCTAGAATAGGGTGATTTCTGCCTACACT----AGTTAGATACAAATAG
GCCTTTAGCCTAGAACCTTACTAG---ATTAGCGT-TAGCAGCCCTATTAAAGT-TAGAG
TTATTAGCTAGTGTATTGCAATTATATAGTGCGC-AGGATTAAATCCTTTATAGATAACT
TAGTTATCTAGCTAGGTCGTGTAAGTAGTTAAGTAGCCTTATTGTTACAAGCTACTAAGC
GTAAGCCTGTTGCTAGCTTGGTTA
>LM_SuperContig_33_1_p
TTAACCTTAGATTAGGTAGGGATACCTACTAAACTTAAGCATAT-TAATAAGTAGAGGAA
AAGAAACTAATAGAGATTGCCCTAGTAATAGCGAGTGAAGCGGCAA-CAGCTTAAATTTA
AAATCTAGCATTTTTAGGGTCCAAGTTGTAATTTGTAGAGGGCGCTTT--AGC-GTTAGT
-A-GTAGTCTAAGTTCCTTAGAATAGGACGTTATAGAGGGTAAGAATCCTATACGTGGTT
GCTAGCCTTTGCTATGTAAAGCCCCTT-TAACAA--GTT--AAGTTATTTAGGAATATAG
CTCTAA-ATA---GGAGGTAAATTTCTTCTAAAGCTAAATACTAGCTAGAGACTAATAGC
GCACAAGTAGAGTAATTAAAAGATAAAAAGCACTTTAGAAAGA-GAGTTAAATAGCACGT
GAAATTGTTAAAAGGGAAGCGCTTATAGCTAGACTTACCTATAGTTACTTATCTAGGCTT
TTG----TCTAGTGCACTCTTCTACAGGCAGGCTAGTATTA-GTTTAGGTGGTT-AGATA
AAGGTCTCTGTCACGTACCTCCCTTTAGAGAGGCCTTATAGGGGAGAC---AATATGCAA
CTAGCCTAGACTAAGGTCTGCGCATCTACTAGGATACTAGCGTAATAGCTATAAGCGGCC
TGTCTTA-AAACATAGACTAAGGAGTCTAATATCTATACAAGTATTTAGGTGTTAAGCCT
AGACGCGTAATAAAAGTGAATAGAGGTAGGACCCCTTTTA-G-GGTGCA-CTATTA-ACT
AATCCTAATATCTTTAGAAGGATTTAAGTAAGAGCATAGCTATTAGGACCTAAAAGATAG
TAAACTATGCTTAAATAGGGTAAAGCTAGAGGAAACTCTAGTAGAGGCTCGTAGCAGT-T
CTAAC--GTGCAAATTAATTATTAAATTTAGGTATAGGGGCGAAAGACTAATTAAACTAT
CTAGT-AGCT-AGTTCCT-ACTA-AAGTTTCC--CTTAGGATAGCAGTAACGTATTT-AG
TTTTATAAGGTAAAGCAAATAATTAGAGGCCTAGGTG-TTAAAATAACCTTTACCTATTC
TTAAACTTTAAATATATAAGAAGTCCTTATTACTTAATTAAACGTGGACACTTAAATATA
CTATTACTAGTAGGCTATTTTTAGTAAGCAGAACTAGCAATACAGGATAAACTAAACGTA
GGGTTAAGGTGCTAGAATACACGCTTATTAGACACTACAAAAGGTATTAGTTTATCTAGA
TAGCAGGATAGTAGCTATAGAAGTTAGAATCC--ACTAAGGAGTGTGTAATAACTTACCT
ACTAAATAAACTAGCCCTAAAAATAGATAGCGCTTAAGCATGTTACCTATACCCCGCCGC
TAGGG-CAAGA-TTTAAGCCC-TAGCAAG-TAGGCAGGCGTGGAGGCTTGTGACAAAGCC
TTAGGGGTAACCCTAGGTAGAATAGCCTCTAGTGCAGATCTTAGTGGTAGTAGCAAATAC
TTAAATAAGAACTTTAAGG-ACTAAAGTAGGG-AAA-GGTTCTGTGTAAATAG-TA-GTT
AGACACAGG-TTAGTTAATCC-TAAGAGATAGGGTAATTCTGTTTT-AATATTAGCGCTT
GCGCCGCGCCCTTAAAAGGGAAGC-TAGTTAATATTCTAGCACCTAGATGTAGATTCTCC
GCGGCAACGCAACTAAGAGTAGAGACCTTAGCAGG-AGCCCTAAGAA-GAGTTCTCTTTT
CTTCTTAACAGTCTGTTACCCTAAAATTAGTTTATCTAGAGCTAGGGTTTAATAGCTAGA
AGAGCGCTATACTTTTGCAGCGTTTAGTGCGCTCCTAACAAGCCTTAAAAATCTACTTAA
AGAAATAGTTTTTACGCTAGGTTGTACTTATAACTATAGTAGGTCTCTAAGGTA-A-AAA
GCCTC-T-AGTTAATAGAATAATATAGATAAGGGAAGTTAGTAAAATAGATCTGTAACTT
--TAGGAAAAGGATTA--GCTCTAAGGGTTAGG-TACGTTAGGCCTTAGGGAGAAGCCTC
TAGCGCAGAAGGGCACTAACT--ACAA---GGTAGGCGCCTCTTAGCG-CTAGGGTGCAG
ATACCCTTAGCAG-GTTTTAGCTGTC-TAGCGTACGTTTAATAACTAACTTAGAACTAGT
ATA-GATAAGGGGAATCTAACTATCTAATTAAAATATAGCATTGCAATAGCTAGAAAGTA
GTATTAATATAATGTGATTTCTGCCTAGTACTCTAAATATTAAAGTAAAGAGATTTAACT
AA-G-CGC-GGGTAA-ACAGCAGGAGTAACTATAACTCTCTTAAGGTAGCTAAATACCTT
ATTATCTAATTAGTAACGCGTATAAATAGATTAACAAGATTCCTACTATCCCTATCTACT
ATCTAGCGAAACTA-TAGCTAAGGGAACAGGCTTAGCCAAATTAGCAGGGAAAGAAGACC
CTATTAAGCTTAACTCTAGTTTAATATTGTAAAAAGATATAGGGGGTGTAGAATAGGTAG
GAGCTTTAGCGCTAGTAAAATACTACTACCCTTATTATTTTTTTACTTATTCAATAAAGC
AGAGCTAGGCCTTACTACCTAACTTCTAGCGTTTAAGGTCCTTTATAGGCTAATCTAGGT
TAAAGATATTGTTAGGTAGGGAGTTTAGCTAGGGC-AGCACATCTATTAAACTATAACGT
AGGTGTCCTAAGGGGGACTTATAGAGAATAGAAATCTCTAGTAGAGTAAAAGGGCAAAAG
-TCCCCTTAATTTTAATTTTTAGTGTGAATACAAACTATAAAAGTATAGCCTATTAATCC
TTTAGTCCCTTAAAATTTAAGGCTAGAGGTGCTAGAAAAGTTACTATAGGGATAACTGGC
TTGTGGCAGCCAAGCGTTTATAGCAACGTTGCTTTTTAATCCTTTAATATTAGCTCTTCC
TATTATACTAAAGTAGAATTTAGTAAGCGTTAGATTGTTTACCT-ACTAATAGGGAACGT
AAGCTAGGTTTAGACTATTGTAAGATAGGTTAG-TTTTACCCTACTAATAACCTTGCCCT
AATAGTAATACCGCTTAGTACAAGAGGAACCGCGGTTTTAGATAATTAGTTTTTGCGGCT
ATCTAACTAGGCATTACTGCAAAGCTACTATCTACTAGATTATAGCTAAACGCCTCTAAG
TTAGAATCTATGCTAGAACAGGGTAATTTCCGCCTATACT----AGTTAGATACAAATAG
GCCTTTAGCCTAGAACCTTACTAG---ATTAGCGT-TAGTAGCCCTATTAAAGT-TAGAG
TTATTAGCTAGTGTATTATAATTATACAGTGCGC-AGGATTAAATCCTTTGCAGACAACT
TAGTTGTCTAGCTAGGTCGTGTAAGTAGTTAAGTAGCCTTATTATTACGAGCTACTAAGC
GTAAGCCTGTTGCTAGCTTGGTTA
>LM_SuperContig_33_2_p
TTAACCTTAGATTAGGTAGGGATACCCGCTAAACTTAAGTATAT-TAATAAGCGGAGGAA
AAGAAACTAATAGGGATTGCCCTAGTAACGGCGAGTAAAGCGGCAA-CAGCTTAAATTTA
AAATCTAGCTCTTTTAGGGTCCAAGTTGTAATTTGCAGAGGGCGCTTT--GGC-ATTAGC
-A-GCGGTCTAAGTTCCTTAGAACAGGACGTTATAAAGGGTAAGAATCCTATACGTAGTT
ACTAGCCTTCGCCGTGTAAAGCCCCTT-TAACAA--GTT--AAGTTATTTAGGAATGCAG
CTCTAA-ATA---GGAGGTAAATTTCTTCTAAAGCTAAATACTAGCTAGAGACTAATAGC
GTATAAGTAGAGTAATTAAAAGATAAAAAGCACTTTAGAAAGA-GAGTTAAATAGCACGT
GAAATTGTTAAAAGGGAAGCGCTTACAGCTAGACTTACCTGTAGTTACTTATCTAGGCTT
TTA----TCTAGTATACTCTTCTATAGGTAGGCTAGTATTA-GTTTAGGTAGTT-AGATA
AAGGTCTCTATTACGTACCTCCCTTTAGGGAGGCCTTATAGGGGAGAC---GACATGCAA
CTAGCCTAGACTAAGGTCCGCGTATCTGCTAGGATGCTAGCGTAATAGCTATAAGCGGCC
CATCTTA-AAATATAGACTAAGGAGTCTAACATCTATGCAAGTATTTAGGTATTAAGCCT
AGACGCGTGATAAAAGTAAACAGAGGTGGGACCCCTTTTA-G-GGTGCA-CTATTA-ACT
AATTCTAATGTCTTTAGAAGGATTTAAGTAAGAGCATAGCTATTAGGACCTAAAAGATAG
TAAACTATGCTTAAATAGGGTAAAGCTAGAGGAAACTCTAGTAGAGGCTTGCAGCAGT-T
CTAAC--GTGCAAATTAATTGTTAAATTTAGGCATAGGGGCAAAAGACTAATTAAACTAT
CTAGT-AGCT-AGTTCCT-GCTA-AAGTTTCC--CTTAGGATAGTAGTAACGTATTT-AG
TTTTATAAGGTAAAGCGAATAATTAGAGGCCTAGGGG-TTAAAATAACCTTTACCTATTC
TTAAACTTTAGATATATAAGAAGTCCTTATTACTTAATTAAACGTAGACACTTAAATATA
CTATTACTAGTAGGCTATTTTTAGTAAGTAGAACTAGCAATATAGGATAAACTAAACATA
GGGTTAAGGTGCTAGAATACACGCTTATTAGACACTATAAAAGGTGTTAGTTTATCTAGA
TAGCAGGATAGTAGCTATAGAAGTTATAATCT--ACTAAGGAGTGTGTAACAACTTACCT
GCTAAATAAACTAGCCCTAAAAATAGATAGCGCTTAAGCGTGTTACCTATACCCCGCCGC
TAGGG-CAAGA-TTTAAGCCC-TAGTAAG-TAGGTAGGCGTAGAGGCTTGTAACAAAGCC
TTAGGGGTAACCCTAGGTAGAATAGCCTCTAGTATAGATCTTAGTAGTAGTAGCAAATAC
TTAAATAAGAACTTTAAGG-ACTAAAGTAGGG-AAA-GGTTCTATATAAATAG-TA-GTT
AGACACAGG-TTAGTTAATCC-TAAGAGATAGGGTAATTCTATTTT-AATATTAGCGCTT
ACGCCACGCCCTTAAAAGGGAAGC-TAGTTAATATTCTAGCACCTAGATATAGATTCTCT
GCGGCAACACAACTAAGAGCGGAGACCTTAGCAGA-AGCCCTAAGAA-GAGTTCTCTTTT
CTTCTTAACAGTCTATTACCCTAAAATTAGTTTGTCTAGAGCTAGGGTTTAATAGCTAGA
AGAGCACTACACTTTTATAGTATTTAGTACGCTCCTAACAAGCCTTAAAAATCTACTTAA
AGAAATAGTTTTTACGCTAGGTCGTACTTATAACTATAGCAGGTCTCTAAGGTA-A-AAA
GCCTC-T-AGTTAATAGAATAATATAGATAAGGGAAGTTAGTAAAATAGATCTGTAACTT
--TAGGAAAAGGATTA--GCTCTAAGGGTTAGG-TACGTTAGGCCTTAGGGAGAAGCCTC
TAGCGCAGAAGGGCACTAACT--ACAA---GGTAGGCGCCTCTTAGCG-CTAGGGTGCAG
ATACCCTTAGCAG-GTTTTAGCTGTC-TAGCGTACGTTTAATAACTAACTTAGAACTAGT
ATA-GATAAGGGGAATCTAACTATCTAATTAAAATATAGCATTGCAATAGCTAGAAAGTA
GTGTTAACATAATGTAATTTCTACCTAGTGCTCTAAATATTAAAGCAAAGAGATTTAACT
AA-G-CGC-GGGTAA-ATAGCAGGAGTAACTATAACTCTCTTAAGGTAGCTAAATACCTT
ATTATCTAATTAGTAACGCGCATAAATAGATTAATAAGATTCCTACTATCCCTATCTACT
ATCTAGCGAAACCA-CAGCTAAGGGAATAGGCTTAGCTAAATTAGTAGGGAAAGAAGACC
CTATTAAGCTTAACTCTAGTTTAACATTATAAAAAGATATAAGGGGTATAGAATAGGTAG
GAGCTTTAGCGCTAGTAAAATACTACTACCCTTATTGTTTTTTTACTTATTTAATAAAGC
AGAGCTAGGCCTTACTACCTAACTTCTAGCGTTTAAGGTCCTTTATAGGCTAATCTAGGT
TAAAGATATTATTAGGTAGAGAGTTTAGCTAGGGC-AGCATATCTATTAAACTATAACAC
AGGTGTCCTAAGGGGGACTTATAGAGAATAGAAATCTCTAGTAGAGTAAAAGGGCAAAAG
-TCCCCTTAATTTTAATTTTTAGTGTGAATATAAACTATAAAAGTGTGGCCTATTAATCC
TTTAGTCCCTTGAAATTTAAGGCTAGAGGTGCTAGAAAAGTTACTACAGGGATAACTGGC
TTGTGGCAGCCAAGCGTTTATAGCGACGTTGCTTTTTAATCCTTTAATATTAGCTCTTCC
TATTATACTAAAGCAGAATTTGGTAAGCGTTAGATTGTTCACCT-ACTAATAGGGAACGT
AAGCTAGGTTTAGACTGTCGTAAGACAGGTTAG-TTTTACCCTACTAATAACCTTGCCCT
AATAGTAATACCGCTTAGTACAAGAGGAACCGCAGTTTTAGATAATTAGTTTTTACGGCT
ATCTAACTAGGCATTGCCGTAAAGCTACTATCTGCTAGATTATAGCTAAACGCCTCTAAG
TTAGAATCCATGCTAGAACGGGGTGATTTCTGCCTGCACT----AGTTAGATATAAATAG
GCCTTTAGCCTAGAACCTTACTAG---ATTAGCGT-TGGCAGCCCTATTAAAGT-TAGAG
TTGTTAGCTAGTGTATTGTAATTGTATAGTGCGT-AGGATTAAATCCTTTGCAGATAACT
TAGTTGTCTAGCTAGGTCGTGTAAGTAGTTAAGTAGCCTTGTTGTTACGAGCTACTAAGC
GTAAGCCTGTTGCTAGCTTGGTTA
>LM_SuperContig_33_3_p
TTAACCTTAGATTAGGTAGGGATACCCGCTAAACTTAAGCATAT-TAATAAGCAGAGGAA
AAGAAACTAATAGGGATTGCCCTAGTAACGGCAAGTAAAGCGGCAA-TAGCTTAAATTTA
AAATCTAGCTCTTTTAGGGTCTAAGTTATAATTTGCAGAGGGCGCTTT--AGC-GTTAGC
-A-GTGGTCTAAGTTCCTTAGAATAGGACGTCACAGAGGGTAAGAATCCTGTACGTAGTC
GCTAGCCTTTACCGTGTAAAGCCCCTT-TAACAA--GTT--AAGTTATTTAGGAATATAG
CTCTAA-ATA---GGAGGTAAATTTCTTCTAAAGCTAAATACTAGCTAGAGACTAATAGC
GCACAAGTAGAGTAATTAAAAGATAAAAAGTACTTTAGAAAGA-GAGTTAAATAGCACGT
AAAATTGTTAAAAGGGAAGCGCTTGCAGCTAGACTTGCCTGTAGTTACTTATCTAGGCTT
TTG----TCTAGTGCACTCTTCTATAGGCAGGCTAGTATTA-GTTTAGGCAGTT-AGATA
AAGGTCTCTGTTACGTACCTCCCTTTAGGGAGGCCTTATAGGGGAGAT---AATATGCAA
CTAGCCTAGACTAAGGTCTACGTATCTACTAGGATGCTAGCGTAATAGCTATAAGCGGCC
TGTCTTA-AAATATAGACTAAGGAGTCTAATATCTATGTAAGTGTTTAGGTGTTAAGCCT
AGACGCGTAATAAAAGTAAACAGAGGTAGGACCCCTTTTA-G-GGTGCA-CTATTA-ACT
AATCCTAATATCTTTAGAAGGATTTAAGTAAGAGTATAGCTATTAGGACCTAAAAGATAG
TGAACTATGCTTAAATAGGGTAAAGCTAGAGGAAACTCTAGTAGAGGCTTATAGTGGT-T
CTAAC--GTGCAAATTAATCGTTAAATTTAGGTATAGGGGCGAAAGACTAATTAAACTAT
CTAGT-AGCT-AGTTCCT-GCTA-AAGTTTCC--CTTAGGATAGCAGTAACGTATTT-AG
TTTTATAAGGTAAAGCAAATAATTAGAGGCCTAGGGG-TTAAAACAACCTTTACCTATTC
TTAAACTTTAAATATATAAGAAGTCCTTATTACTTAATTAAATATAGACACTTAAATATA
CTATTACTAGTAGGCTATTTTTAGTAAGCAGAACTAGCAATATAGGATAAACTAAACGTA
GGGTTAAAGTGCTAGAATGCACGCTTATTAGACACCACAAAAGGTGTTAGTTTATCTAGA
TAGCAGGATAGTAGCTATAAAAGTTAGAATCT--GCTAAGGAGTGTGTAATAACTCACCT
GCTAAATAAACTAGCCCTAAAAATAAATAGCGCTTAAGCGTGTTACCTATACCCCGCTGC
TAGGG-CAAGA-TTTAAGCCC-TAGCGAG-TAGGCAGGCGTAGAGGCTTGTGACAAAGCC
TTAGGGGTAACCCTAGGTAGAACAGCCTCTAGTGTAGATCTTAGTAGTAGTAGCAAATAC
TTAAATAAGAACTTTAAGG-ACTAAAGTAGGG-AAA-GGTTCTGTGTAAACAG-TA-GTT
[truncated: 51,267 more chars]
