# Supplementary material for: rRNA Pseudogenes in Filamentous Ascomycetes as Revealed by Genome Data
Source: G3 (Bethesda). 2017 Jun 21;7(8):2695–703. doi: 10.1534/g3.117.044016 (PMC5555474; doi:10.1534/g3.117.044016)
Supplement: Supplementary file 4 [file 2695FileS3.zip › Dataset S2/58S.fas]

>CM_AB255603
AACTTTCAACAACGGATCTCTTGGCTCTGGCATCGATGAAGAACGCAGCGAAATGCGATA
AGTAATGTGAATTGCAGAAT-TCA-GTGA-ATCA-TCGAATCTTTGAACGCACATTGCGC
CCGCCAGCATTCTGGCGGGC-ATGCCTGTTCGAGCGTCAT
>CM_scaffold CCM_S00004_1_p
AACTTTTAATAACGGATCTCTTAGCTCTAGTATTAATAAAGAACGTAGTGAAATGCAATA
AGTAATATAAATTACAGAAT-TTA-GTAA-ATTA-TTAAATCTTTAAACGTATATTACGC
CTACTAGTATTCTAGTAGGC-ATGCCTATTTAAGCGTTAT
>CM_scaffold CCM_S00004_2_p
AACTTTTAATAATAGATCTCTTAACTCTAGTATTAATAAAGAACGTAGTAAAATATAATA
AGTAATATAAATTATAAAAT-TTA-GTAA-ATTA-TTAAATCTTTAAACGTATATTACGC
CTGCTAGTATTCTAGCAGGC-ATGCCTATTTAAGCGTTAT
>EA_contig00449_1_p
AACTTTTAATAACAGATCTCTTAGTTCTAGCATTAATAAAGAACATAGTAAAATGCAATA
AGTAATGTGAATTATAGAAT-TTA-GTGA-ATTA-TTAAATCTTTAAACGCACATTACGC
CCGCTAGTATTCTAGCAGGC-ATGCCTATTTAAGCGTTAT
>EA_contig00449_2_p
AACTTTTAACAATAGATCTCTTAGTTCTAGCATTAATAAAGAACATAGCGAAATGCAATA
AGTAATATAAATTACAGAAT-TTA-GTGA-ATTA-TTAAATCTTTAAACACATATTACGC
CCGCTAGTATTCTAGCAGGC-ATGCCTATTTAAGCATTAT
>EA_contig00653_p
AACTTTTAACAACAGATCTCTTAGTTCTAGCATTAATAAAGAACGTAGCGAAATGCGATA
AGTAATGTAAATTGCAGAAT-TTA-GTGA-ATTA-TTAAATCTTTAAACGCATATTACGC
CTACTAGTATTCTAGCAGGC-ATGCCTATTTAAGTGTTAT
>EA_contig00943_p
AACTTTTAATAATAGATCTCTTAGTTCTAGCATTAATAAAGAACGCAGCGAAATGCAATA
AGTAATATAAATTATAGAAT-TTA-GTAA-ATTA-TTAAATCTTTAAACGCATATTACGC
CCGCTAGTATTCTAGCGGGC-ATGCCTATTTAAGCGTTAT
>EA_contig00960_p
AACTTTTAATAACAGATCTCTTAGTTCTAGCATTAATAAAGAACGCAGCAAAATGCGATA
AGTAATGTGAATTATAGAAT-TTA-GTAA-ATTA-TTAAATCTTTAAACGCATATTACGC
CCGCTAGTATTCTAGCAGGC-ATGCCTATTTAAGCGTTAT
>EA_contig00976_p
AACTTTTAATAATAAATCTCTTAGTTCTAGCATTAATAAAGAACGCAGCGAAATGCAATA
AGTAATATAAATTATAGAAT-TTA-GTGA-ATTA-TTAAATCTTTAAACGCATATTACGC
CCGCTAGTATTCTAGCAAGC-ATGCTTATTTAAGCGTTAT
>EA_contig01353+01156_f
AACTTTCAACAACGGATCTCTTGGTTCTGGCATCGATGAAGAACGCAGCGAAATGCGATA
AGTAATGTGAATTGCAGAAT-TCA-GTGA-ATCA-TCGAATCTTTGAACGCACATTGCGC
CCGCCAGTATTCTGGCGGGC-ATGCCTGTTCGAGCGTCAT
>EB_contig00035_p
AACTTTTAATAATAGATCTCTTAGTTCTAGTATTAATAAAGAATATAGTAAAATATAATA
AGTAATATAAATTATAGAAT-TTA-GTAA-ATTA-TTAAATCTTTAAATATATATTATAC
TTACTAGTATTCTAGTAAGT-AAACCTATTTAAGTATTAT
>EB_contig00043_p
AACTTTTAATAATAGATCTCTTAGTTCTAGTATTAATAAAGAACGCAGCAAAATACAATA
AGTAATGTAAATTATAGAAT-TTA-GTGA-ATTA-TTAAATCTTTAAACATATATTATGC
CTACTAGTATTCTAGTAGGC-ATGCCTATTTAAGCGTTAT
>EB_contig00227_p
AACTTTTAACAACAGATCTCTTAGTTCTAGTATTAATGAAGAACGCAGCGAAATGCGATA
AGTAATGTGAATTGTAGAAT-TCA-GTGA-ATTA-TTAAATCTTTGAACGCACATTGCGC
CCGCTAGTATTCTAGCGGGC-ATGCCTATTTAAGCGTCAT
>EB_contig00228_p
AACTTTTAATAATAGATCTCTTAGTTCTAGTATTAATAAAGAATATAGTAAAATATAATA
AGTTATATAAATTATAGAAT-TTA-GTAA-ATTA-TTAAATCTTTAAATATATATTATAC
CTACTAATATTCTAGTAAGT-ATACTTATTTAAGTATTAT
>EB_contig00319_p
AACTTTTTATAATAAATCTCTTAGTTCTAGTTTTAATAAAAAATATAGTAAAATATAATA
AGTAATATAAATTATAAAAT-TTA-GTAA-ATTA-TTAAATCTTTAAATATATATTATAC
TTACTAGTATTCTAGTAAGT-ATACCTATTTAAGTATTAT
>EB_contig00366_p
AACTTTTAATAATAAATCTCTTAGTTCTAGTATTAATAAAGAATATAGTAAAATATAATA
AGTAATATAAATTATAAAAT-TTA-GTAA-ATTA-TTAAATCTTTAAATATATATTATAC
CTACTAGTATTCTAGTAAGT-ATACCTATTTAAGTATTAT
>EB_contig00405_p
AACTTTTAATAATAAATCTCTTAGTTCTAGCAT--ATAAAGAATATAGTAAAATGCAATA
AGTAATGTGAATTATAGAAT-TTA-GTAA-ATTA-TTAAATCTTTAAATGCATATTACGC
TCACTAGTATTCTAGCGGGT-ATACCTATTTAAGCGTTAT
>EB_contig00624_p
AACTTTTAATAATAAATCTCTTAGTTCTAGTATTAATAAAGAATATAGTAAAATATAATA
AGTAATATAAATTATAGAAT-TTA-GTGA-ATTA-TTAAATCTTTAAACGCATATTACAC
CCGCTAGTATTCTAGTGGGC-ATGCCTATTTAAGCGTTAT
>EB_contig03673+04212+03893+03750+03808+03584_f
AACTTTCAACAACGGATCTCTTGGTTCTGGCATCGATGAAGAACGCAGCGAAATGCGATA
AGTAATGTGAATTGCAGAAT-TCA-GTGA-ATCA-TCGAATCTTTGAACGCACATTGCGC
CCGCCAGTATTCTGGCGGGC-ATGCCTGTTCGAGCGTCAT
>ET_E8_contig01615+01470_f
AACTTTCAACAACGGATCTCTTGGTTCTGGCATCGATGAAGAACGCAGCGAAATGCGATA
AGTAATGTGAATTGCAGAAT-TCA-GTGA-ATCA-TCGAATCTTTGNNCGCACATTGCGC
CCGCCAGTATTCTGGCGGGC-ATGCCTGTTCGAGCGTCAT
>ET_E5819_contig00151 1_p
AACTTTTAATAATAGATTTCTTAGTTCTAGTATTAATAAAGAATATAGTAAAATATAATA
AGTAATATAAATTATAGAAT-TTA-GTAA-ATTA-TTAAATCTTTAAATATATATTATAC
CTACTAGTATTCTAGTAAGT-ATGCTTATTTAAGTGTTAT
>ET_E5819_contig00151 2_p
AACTTTTAATAATAAATCTCTTAGTTTTAGTATTAATAAAGAACATAGTAAAATATAATA
AGTAATATAAATTATAGAAT-TTA-GTAA-ATTA-TTAAATCTTTAAATATATATTATAC
CTACTAGTATTCTAGTAGGC-ATGCCTATTTAAGCGTTAT
>ET_E5819_contig00283_p
AACTTTTAATAATAAATCTCTTAGTTTTAGTATTAATAAAGAATATAGTAAAATATAATA
AGTAATATAAATTATAGAAT-TTA-GTGA-ATTA-TTAAATCTTTAAATATATATTATAC
TTACTAGTATTCTAGTAGGT-ATGCCTATTTAAGTATTAT
>ET_E5819_contig00535_1_p
AACTTTTAACAATAGATCTCTTGGTTCTAGTATTAATAAAGAACGCAGCGAAATACGATA
AGTAATGTGAATTATAGAAT-TTA-GTAA-ATTA-TTAAATCTTTAAACACATATTATGC
CTACTAGTATTCTAGCGGGC-ATGCCTATTCAAGCGTTAT
>ET_E5819_contig00911_p
AACTTTTAATAATAAATCTCTTAGTTCTAGTATTAATAAAAAACATAGTAAAATATAATA
AGTAATATAAATTATAGAAT-TTA-GTAA-ATTA-TTAAATCTTTAAACGCATATTATAC
CTACTAGTATTCTAGTAGGC-ATACTTATTTAAGTATTAT
>ET_E5819_contig00966_p
AACTTTTAATAATAAATCTCTTAGTTCTAGTATTAATAAAAAATATAGTAAAATATAATA
AGTAATATAAATTATAGAAT-TTA-GTAA-ATTA-TTAAATCTTTAAATATATATTATAC
CTACTAGTATTCTAGTAGGT-ATGCCTATTTAAGCATTAT
>ET_E5819_contig00995_p
AACTTTTAACAATGGATCTCTTAGTTCTAGCATTAATAAAGAACGTAGTGAAATGCAATA
AGTAATGTAAATTATAGAAT-TTA-GTGA-ATTA-TTGAATCTTTAAACGCATATTACGC
CCGCTAGTATTCTAGTAGGC-ATGCCTATTTAAGCGTTAT
>ET_E5819_contig01700+01606+01915+01482_f
AACTTTCAACAACGGATCTCTTGGTTCTGGCATCGATGAAGAACGCAGCGAAATGCGATA
AGTAATGTGAATTGCAGAAT-TCA-GTGA-ATCA-TCGAATCTTTGAACGCACATTGCGC
CCGCCAGTATTCTGGCGGGC-ATGCCTGTTCGAGCGTCAT
>NC_FJ360521
AACTTTCAACAACGGATCTCTTGGTTCTGGCATCGATGAAGAACGCAGCGAAATGCGATA
AGTAATGTGAATTGCAGAAT-TCA-GTGA-ATCA-TCGAATCTTTGAACGCACATTGCGC
TCGCCAGTATTCTGGCGAGC-ATGCCTGTTCGAGCGTCAT
>NC_CONTIG7.116_2_p
AACTTTTAATAATAGATCTCTTAATTCTAATATTAATAAAGAACGTAGCGAAATATAATA
AATAATATAAATTATAGAAT-TTA-GTAA-ATTA-TTAAATCTTTAAACGTATATTATAT
TCGCTAATATTCTAGCGAAT-ATACCTATTCGAATATTAT
>NC_CONTIG7.116_3_p
AACTTTTAATAATAGATCTCTTAGTTTTAGTATTAATAAAGAATATAATGAAATATAATA
AGTAATATAAATTGTAGAAT-TTA-GTAA-ATTA-TCGAATCTTTAAACGTATATTATAT
TTGCTAATATTTTGGCGAAT-ATACTTATTCGAACGTTAT
>NC_CONTIG7.136_p
AACTTTCAATAACAGATCTCTTAATTCTAATATTAATAAAGAACGTAGCGAAATATAATA
AATAATATAAATTATAGAAT-TTA-ATAA-ATTA-TCGAATCTTTAAATATATATTACAC
TCGCCAATATTCTAACAAAT-ATACTTATTCGAACGTTAT
>NC_CONTIG7.137_p
AACTTTTAATAACAGATCTCTTAATTCTAATATTAATAAAGAACGTAGCGAAATATAATA
AATAATATAAATTATAGAAT-TTA-GTAA-ATTA-TTAAATTTTTAAACGTATATTATAT
TCGCTAATATTCTAACGAAT-ATACTTATTTGAATGTTAT
>NC_CONTIG7.142_1_p
AATTTTTAATAACGGATCTCTTAATTCTAATATTAATAAAGAACGTAGCGAAATATAATA
AATAATATAAATTATAGAAT-TTA-GTAA-ATTA-TCGAATTTTTAAACGTATATTACGC
TCGCTAATATTCTAACGAAT-ATATTTATTCGAACGTTAT
>NC_CONTIG7.142_2_p
AACTTTTAATAACAGATCTCTTAATTTTAGTATCGATAAAGAATGTAACGAAATACAATA
AGTAATATAAATTGTAGAAT-TTA-GTAA-ATTA-TCGAATCTTTAAATATATATTACGC
TTGCTAATATTCTAATAAAT-ATATTTATTTAAGTATTAT
>NC_CONTIG7.143_p
AACTTTCAATAACGGATCTCTTAGTTCTAATATTAATAAAGAATATAGCGAAATACAATA
AATAATATAAATTATAAAAT-TCA-ATAA-ATTA-TTAAATTTTTAAACGTATATTATAT
TTACTAATATTCTAGCGAAT-ATATTTATTTAAATATTAT
>NC_CONTIG7.144_2_p
AATTTTTAATAACGGATCTCTTAGTTTTGGCATTAATAAAGAACGTAGCGAAATACGATA
AGTAATATAAATTATAGAAT-TTA-GTAA-ATTA-TTGAATTTTTAAATATATATTGTAT
TTACTAGTATTTTAGCAAGT-ATGTTTATTCGAACGTTAT
>NC_CONTIG7.146_p
AATTTTTAATAACGGATCTCTTAGTTTTAGTATTAATAAAGAATATAGCGAAATGTAATA
AGTAATGTAAATTGTAGAAT-TTA-GTAA-ATTA-TTAAATTTTTAAACGTATATTGCAT
TTACTAGTATTCTAGCGAAT-ATATTTATTTAAACATTAT
>NC_CONTIG7.149_p
AACTTTTAATAATAGATTTCTTAGTTTTGGTATTAATAAAGAATATAGCGAAATACAATA
AATAATATAAATTATAGAAT-TTA-GTAA-ATTA-TTAAATCTTTAAATATATATTATAT
TTATTAATATTTTAGTGAAT-ATATTTGTTCGAATATTAT
>NC_CONTIG7.155_2_p
AACTTTTAATAACGGATCTCTTAATTCTAGTATTAATAAAGAACGTAATAAAATACAATA
AATAATATAAATTATAAAAT-TCA-ATAA-ATTA-TTGAATTTTTAAATATATATTACAC
TCGTTAATATTTTAATAAAT-ATATTTATTCGAATATTAT
>NC_CONTIG7.155_3_p
AATTTTTAATAACGGATTTCTTAATTCTAATATTAATAAAGAATATAACGAAATATAATA
AATAATATAAATTATAAAAT-TTA-ATAA-ATTA-TCGAATTTTTAAACGTATATTACGC
TTATTAATATTCTAGCGAAT-ATACTTATTTGAATATTAT
>NC_CONTIG7.168_p
AACTTTCAATAACGGATCTCTTAATTCTAATATCGATAAAGAATATAGCGAAATATAATA
AGTAATATAAATTATAAAAT-TTA-ATAA-ATTA-TTGAATTTTTAAACGTATATTATAT
TCGTTAATATTCTAGCGAAT-ATACCTATTTGAACATTAT
>NC_CONTIG7.183_p
AATTTTTAATAACGGATCTCTTAATTCTAATATCGATAAAAAATATAGTAAAATATAATA
AGTAATATAAATTATAGAAT-TTA-GTAA-ATTA-TTAAATCTTTAAACATATATTATAC
TTATTAATATTTTAACAAAT-ATATTTATTCGAACGTTAT
>NC_CONTIG7.184_p
AATTTTTAATAACGGATCTCTTAGTTTTAACATTAATAAAGAACGTAGTGAAATACAATA
AGTAATATAAATTATAAAAT-TTA-GTAA-ATTA-TTGAATCTTTAAACGTATATTACGT
TTATTAATATTCTAATAAAT-ATATTTATTCGAGCGTTAT
>NC_CONTIG7.185_p
AACTTTTAATAATAGATCTTTTAATTCTAATATTAATAAAGAACGTAGCGAAATATAATA
AGTAATATAAATTGTAGAAT-TTA-GTAA-ATTA-TCGAATCTTTAAATATATATTATGC
TCATTAATATTCTAGCGAGT-ATACCTATTCGAGTGTTAT
>NC_CONTIG7.199_p
AACTTTTAATAATAGATCTCTTAGTTCTAGTATTAATAAAGAATGTAGCGAAATGCGATA
AGTAATGTAAATTATAGAAT-TTA-GTGA-ATTA-TTGAATTTTTGAATATATATTATAT
TTATTAGTATTTTGGCGAGT-ATGTTTGTTCGAACGTTAT
>NC_CONTIG7.201_p
AACTTTTAATAATGGATTTCTTAGTTCTAGTATTAATAAAGAACGTAGCGAAATGTAATA
AGTAATATGAATTGTAGAAT-TTA-GTAA-ATTA-TTGAATTTTTAAATATATATTACGC
TTATTAATATTCTAGCGAGT-ATGTTTGTTCGAGTGTTAT
>NC_CONTIG7.205_1_p
AACTTTTAATAATAAATTTCTTAGTTCTAATATTAATAAAAAATATAGCGAAATATAATA
AATAATATAAATTGTAGAAT-TTA-GTAA-ATTA-TTAAATCTTTAAATATATATTATAT
TTATTAGTATTCTAGCGAAT-ATATTTATTCGAACGTTAT
>NC_CONTIG7.205_2_p
AACTTTTAATAATAAATCTCTTAGTTCTAACATTAATAAAAAACGTAATAAAATATAATA
AGTAATATAAATTATAGAAT-TTA-GTAA-ATTA-TTAAATCTTTAAACGCACATTGCGC
TTACTAATATTCTAGTAAGT-ATACTTATTCGAATATTAT
>NC_CONTIG7.206_p
AACTTTTAATAACAGATCTCTTAATTTTAATATTAATAAAGAATATAGCGAAATATAATA
AGTAATATAAATTGTAGAAT-TTA-GTAA-ATTA-TTGAATCTTTAAATATATATTGCGT
TTGTTAATATTCTAATAAAT-ATATTTATTCGAACGTTAT
>NC_CONTIG7.207_p
AACTTTCAATAACGGATCTCTTAATTCTAATATTAATAAAGAACGTAGCGAAATATAATA
AATAATATAAATTACAAAAT-TCA-ATAA-ATTA-TCGAATCTTTAAACGTATATTATAC
TTATTAATATTCTAATAAAT-ATACCTATTTGAGCGTTAT
>NC_CONTIG7.209_2_p
AACTTTTAATAACGGATCTTTTAATTCTAGTATCGATAAAGAACGTAGCGAAATATAATA
AATAATATAAATTATAAAAT-TTA-ATAA-ATTA-TCGAATTTTTGAATATATATTACGT
TTGCTAATATTCTAGCGAGT-ATGCCTATTCGAATATTAT
>NC_CONTIG7.209_3_p
AACTTTCAATAATAGATCTCTTAATTTTAATATCGATAAAGAATGTAACGAAATACAATA
AGTAATATAAATTATAAAAT-TTA-ATAA-ATTA-TTGAATTTTTAAATACATATTATAT
TTACTAATATTTTAACGAAT-ATATTTATTCGAACGTTAT
>NC_CONTIG7.210_2_p
AACTTTCAATAACGGATCTCTTAATTCTAATATTAATAAAGAACGCAACGAAATACAATA
AGTAATATAAATTATAGAAT-TCA-ATAA-ATTA-TTAAATCTTTAAATATATATTACGC
TCGCTAATATTCTAGCGAAT-ATACTTATTTGAACGTTAT
>NC_CONTIG7.211_2_p
AACTTTTAATAACGGATCTCTTAATTCTAATATCGATAAAGAATATAGCGAAATACGATA
AGTAATATAAATTATAGAAT-TTA-ATAA-ATTA-TTGAATCTTTAAATATATATTGCGC
TCGCTAATATTCTAATAAAT-ATACTTATTCGAGCGTTAT
>NC_CONTIG7.226_p
AACTTTTAATAATAGATCTCTTAGTTCTGGTATTAATAAAGAACGTAGCGAAATACAATA
AGTAATATAAATTATAGAAT-TTA-ATAA-ATTA-TTAAATCTTTAAATATATATTACGT
TTATTAGTATTTTAATGAGT-ATACCTATTCGAACGTTAT
>NC_CONTIG7.235_p
AACTTTTAATAATAAATTTCTTAGTTCTAATATTAATAAAGAACGTAACGAAATATAATA
AATAATATAAATTACAAAAT-TTA-ATAA-ATTA-TCGAATCTTTAAACGTATATTATAC
TTACTAATATTCTAACGAAT-ATATTTATTCGAATATTAT
>NC_CONTIG7.236_p
AACTTTTAATAACAAATCTCTTAATTCTAATATTAATAAAGAACGTAGCGAAATACAATA
AGTAATATAAATTATAGAAT-TTA-GTAA-ATTA-TTAAATCTTTAAACGTATATTACAC
TTACTAATATTCTAGTAAGT-ATATTTATTTAAACGTTAT
>NC_CONTIG7.239_p
AACTTTCAATAACAGATCTCTTAATTCTAACATCGATAAAGAACGTAGCGAAATACAATA
AGTAATATAAATTATAGAAT-TTA-ATAA-ATTA-TCGAATTTTTAAACGTACATTACAC
TCACTAATATTCTAATAAAT-ATACCTATTCGAACGTTAT
>NC_contig7.63_p
AACTTTCAATAATAGATCTCTTAGTTCTAATATTAATGAAGAATACAATAAAATATAATA
AATAATATAAATTATAGAAT-TTA-ATAA-ATTA-TTGAATTTTTAAATATATATTATAT
TCGCTAATATTCTAGCGAGT-ATACTTATTCGAACGTTAT
>NC_CONTIG7.97_1_p
AATTTTTAATAATGGATTTCTTGGTTTTGGTATTGATGAAGAATATAGTAAAATGTAATA
AGTAATGTGAATTGTAGAAT-TTA-ATAA-ATTA-TTGAATTTTTAAATATATATTATAT
TTATTAATATTTTAGCGAGT-ATATTTGTTTGAGCGTTAT
>NC_CONTIG7.97_2_p
AACTTTCAATAACGGATCTCTTAGTTCTAATATTAATAAAGAACGTAGCGAAATGTAATA
AGTAATATAAATTATAGAAT-TTA-ATAA-ATTA-TCGAATCTTTAAACGTATATTATAT
TCGCTAATATTCTAATAAAT-ATATTTATTCAAGTATTAT
>NC_CONTIG7.97_3_p
AACTTTTAATAATAGATTTCTTAGTTCTAGTATTAATAAAGAACGTAGTAAAATATAATA
AGTAATATAAATTATAGAAT-TTA-GTAA-ATTA-TTGAATCTTTAAACGTATATTATGT
TCGTTAATATTCTGGCGAAT-ATATTTATTTGAGCGTTAT
>NC_CONTIG7.97_4_p
AACTTTTAATAATAGATCTTTTGGTTCTAGTATTAATAAAGAATATAGCGAAATACAATA
AGTAATATAAATTGTAGAAT-TTA-GTAA-ATTA-TTGAATTTTTAAACGTATATTATAT
TTATTAATATTCTAGCGAAT-ATATTTATTCGAATGTTAT
>NC_CONTIG7.97_5_p
AACTTTCAATAATAAATTTCTTAGTTTTAGTATTAATAAAGAATGTAGCGAAATATAATA
AGTAATATAAATTATAGAAT-TTA-GTAA-ATTA-TTAAATCTTTAAACGTATATTATAC
TTACTAATATTTTAGTAAAT-ATATTTATTCGAACGTTAT
>NC_CONTIG7.97_6_p
AACTTTTAATAACGGATCTTTTAGTTCTAATATTGATGAAGAACGTAGCGAAATACGATA
AGTAATATAAATTACAAAAT-TTA-GTAA-ATCA-TCGAATCTTTGAACGTATATTGTAC
TCGCTAGTATTTTAGCGAAT-ATACCTATTCGAACGTTAT
>GG_supercont1.112_2_p
AACTTTTAATAACAGATCTCTTAGTTCTAGTATTAATAAAGAACGTAGCAAAATATAATA
AGTAATATAAATTATAGAAT-TTA-GTAA-ATTA-TTAAATCTTTAAACGTATATTACGC
CTGCTAGTATTTTAGTAGGT-ATACCTGTTTAAGCGTTAT
>GG_supercont1.112_3_p
AACTTTTAATAATAGATCTCTTAGTTTTAGTATTAATAAAGAACGTAGTAAAATATAATA
AGTAATATAAATTATAGAAT-TTA-GTAA-ATTA-TTAAATCTTTAAATGTATATTACGC
CTGCTAGTATTCTAGCAGGC-ATGCCTGTTTAAGCGTTAT
>GG_supercont1.112_4_p
AACTTTTAATAATAGATCTCTTAGTTTTAGTATTAATAAAGAATATAGCGAAATATAATA
AGTAATATAAATTATAGAAT-TTA-GTGA-ATTA-TTAAATCTTTAAATGTATATTACGC
CTGCTAGTATTCTAGCAGGC-ATGCCTGTTTAAGCGTTAT
>GG_supercont1.112_6_f
A-CTTTTAACAACGGATCTCTT-GTTCTGGCATCGATGAAGA-CGCAGCGAAATGCGATA
AGTAATGTGAATTGCAGAAT-TCA-GTGA-ATCA-TCGAATCTTTGA-CGCACATTGCGC
CCGC-AGCATTCTGGCGGGC-ATGCCTGT-CGAGCGTCAT
>GG_supercont1.112_7_f
AACTTTTAACAACGGATCTCTTGGTTCTGGCATCGATGAAGAACGCAGCGAAATGCGATA
AGTAATGTGAATTGCAGAAT-TCA-GTGA-ATCA-TCGAATCTTTGAACGCACATTGCGC
CCGCCAGCATTCTGGCGGGC-ATGCCTGTTCGAGCGTCAT
>GG_supercont1.248_p
AACTTTTAATAATAGATCTCTTAGTTTTAGTATTAATAAAGAACGTAGTAAAATATAATA
AGTAATATAAATTATAGAAT-TTA-GTAA-ATTA-TTAAATCTTTAAATATATATTACGC
CTGCTAGTATTTTAGTAGGT-ATGCCTATTTAAGCGTTAT
>GG_supercont1.52_f
AACTTTTAACAACGGATCTCTTGGTTCTGGCATCGATGAAGAACGCAGCGAAATGCGATA
AGTAATGTGAATTGCAGAAT-TCA-GTGA-ATCA-TCGAATCTTTGAACGCACATTGCGC
CCGCCAGCATTCTGGCGGGC-ATGCCTGTTCGAGCGTCAT
>GG_supercont1.560_f
AACTTTTAACAACGGATCTCTTGGTTCTGGCATCGATGAAGAACGCAGCGAAATGCGATA
AGTAATGTGAATTGCAGAAT-TCA-GTGA-ATCA-TCGAATCTTTGAACGCACATTGCGC
CCGCCAGCATTCTGGCGGGGCATGCCTGTTCGAGCGTCAT
>LM_SuperContig_19_1_f
AACTTTCAACAACGGATCTCTTGGTTCTGGCATCGATGAAGAACGCAGCGAAATGCGATA
AGTAGTGTGAATTGCAGAAT-TCA-GTGA-ATCA-TCGAATCTTTGAACGCACATTGCGC
CCCTTGGTATTCCATGGGGC-ATGCCTGTTCGAGCGTCAT
>LM_SuperContig_19_7_f
AACTTTCAACAACGGATCTCTTGGTTCTGGCATCGATGAAGAACGCAGCGAAATGCGATA
AGTAGTGTGAATTGCAGAAT-TCA-GTGA-ATCA-TCGAATCTTTGAACGCACATTGCGC
CCCTTGGTATTCCATGGGGC-ATGCCTGTTCGAGCGTCAT
>LM_SuperContig_19_8_pp
AACTTTCAACAACGGATCTCTTGGTTCTGGCATCGATGAAGAACGCAGCGAAATGCGATA
AGTAGTGTGAATTGCAGAAT-TCA-GTGA-ATCA-TCGAATCTTTGAACGCACATTGCGC
CCCTTGGTATTCCATGGGGC-ATGCCTGTTCGAGCGTCAT
>LM_SuperContig_2_1_p
AACTTTTAACAATAGATCTCTTAGTTCTAGCATTAATAAAGAACGCAGCGAAATGTGATA
AGTAGTGTGAATTGCAGAAT-TTA-GTAA-ATTA-TTGAATCTTTAAACGCATATTGCGC
CCCTTAGTATTCTATAGGGC-ATGCCTATTTAAGCGTTAT
>LM_SuperContig_2_2_p
AACTTTTAATAACAGATCTCTTGGTTCTAGTATTAATAAAGAACGCAGCGAAATGCGATA
AGTAGTGTAAATTATAGAAT-TTA-GTAA-ATTA-TTAAATCTTTAAACGCACATTGCGC
CCCTTAGTATTCTATAGGGT-ATGCCTGTTTAAGCGTTAT
>LM_SuperContig_2_3_p
AACTTTTAATAATAGATCTCTTAGTTCTAGTATTAATAAAGAACGCAGCAAAATGCGATA
AGTAGTGTAAATTATAGAAT-TTA-GTAA-ATTA-TTAAATCTTTAAACGCACATTGCGC
CCCTTAGTATTCTATAGGGC-ATGCCTGTTTAAGCGTTAT
>LM_SuperContig_2_4_p
AACTTTTAACAACAGATCTCTTAGTTCTAGCATTAATAAAGAACGCAGCGAAATGCAATA
AGTAGTGTGAATTGCAGAAT-TTA-GTAA-ATTA-TTAAATCTTTAAACGCATATTGCGC
CCCTTAGTATTCTATAGGGT-ATGCCTATTTAAGCGTTAT
>LM_SuperContig_2_5_p
AACTTTTAACAACAGATCTCTTAGTTCTAGCATTAATAAAGAACGCAGCGAAATGCGATA
AGTAGTGTGAATTGCAGAAT-TCA-GTGA-ATCA-TCGAATCTTTGAACGCACATTGCGC
CCCTTAGTATTCTATAGGGT-ATGCCTGTTCGAGCGTCAT
>LM_SuperContig_2_6_p
AACTTTTAACAACAGATCTCTTAGTTCTAGCATTAATAAAGAACGCAGCAAAATGCAATA
AGTAGTGTGAATTGCAGAAT-TTA-GTAA-ATTA-TTAAATCTTTAAACGCATATTGCGC
CCCTTAGTATTCTATAGGGT-ATGCCTATTTAAGCGTTAT
>LM_SuperContig_2_7_p
AACTTTTAATAATAGATCTCTTAGTTCTAGTATTAATAAAGAACGCAGCGAAATGCGATA
AGTAGTGTAAATTGCAGAAT-TTA-GTGA-ATTATTAAATCTTTAAACGCACATTGCGCC
CCTCTAGTATTCTATAGGGC-ATGCCTATTTAAGCGTTAT
>LM_SuperContig_2_8_p
AACTTTTAACAACAGATCTCTTAGTTCTAGCATTAATAAAGAACGTAGCGAAATGCAATA
AGTAGTGTGAATTGTAGAAT-TTA-GTAA-ATTA-TTAAATCTTTAAACGCACATTGCGC
CCCTTAGTATTCTATAGGGC-ATGCCTGTTTAAGCGTTAT
>LM_SuperContig_2_9_p
AACTTTTAATAACAGATCTCTTAGTTCTAGTATTAATAAATAATATAGTAAAATATAGTA
AGTAGTATAAATTATAGAAT-TTA-GTAA-ATTA-TTAAATCTTTAAACGCATATTACGC
CCCTTAGTATTCTATAGGGC-ATGCCTGTTTAAGCGTTAT
>LM_SuperContig_19_2_p
AACTTTTAACAACAGATCTCTTGGTTCTAGCATTAATAAAGAACGCAGCGAAATGCAATA
AGTAGTGTAAATTGCAGAAT-TTA-GTAA-ATTA-TTAAATCTTTAAACGCACATTGCGC
CCCTTAGTATTCTATAGGGC-ATGCCTGTTTAAGCGTTAT
>LM_SuperContig_19_3_p
AACTTTTAACAACAGATCTCTTAGTTCTAGTATTAATAAAGAACGCAGCGAAATGCGATA
AGTAGTGTAAATTGTAGAAT-TTA-GTAA-ATTA-TTAAATCTTTGAACGCACATTACGC
CCCTTAGTATTCTATAGGGC-ATGCCTGTTTAAGCGTTAT
>LM_SuperContig_19_4_p
AACTTTTAACAACAGATCTCTTAGTTCTAGCATTAATAAAGAACGCAGTGAAATACAATA
AGTAGTGTAAATTATAGAAT-TTA-GTAA-ATTA-TTAAATCTTTAAACGCACATTGCGC
CCCTTAGTATTCTATAGGGC-ATGCCTATTTAAGCGTTAT
>LM_SuperContig_19_6_p
AACTTTTAACAACAGATCTCTTAGTTCTAGCATTAATAAAGAACGCAGCGAAATGCGATA
AGTAGTGTAAATTGCAGAAT-TTA-GTAA-ATTA-TTAAATCTTTAAACACATATTGCGC
CCCTTAGTATTCTATAGGGC-ATGCCTGTTTGAGCGTTAT
>LM_SuperContig_19_9_p
AACTTTTAACAACAGATCTCTTGGTTCTAGCATTAATAAAGAACGCAGCAAAATGCGATA
AGTAGTGTAAATTGCAGAAT-TTA-GTAA-ATTA-TTAAATCTTTAAACGCATATTGCGC
CCCTTAGTATTCTATAGGGT-ATGCCTATTTAAGCGTTAT
>LM_SuperContig_19_10_p
AACTTTTAACAATAGATCTCTTAGTTCTAGCATTAATAAAGAACGCAGCGAAATACGATA
AGTAGTGTAAATTGTAGAAT-TTA-GTAA-ATTA-TTAAATCTTTAAACGCACATTGCGC
CCCTTAGTATTCTATAGGGT-ATACCTGTTTAAGCGTTAT
>LM_SuperContig_19_11_p
AACTTTTAACAATAGATCTCTTGGTTCTAGTATTAATAAAGAACGCAGCGAAATGCGATA
AGTAGTATGAATTGCAGAATGTTAAGTAACATTAGTTAAATCTTTAAACGCACATTGCGC
CCCTTGGTATTCTATAGGGT-ATGCCTGTTTAAGCGTTAT
>LM_SuperContig_19_12_p
AACTTTTAACAACAGATCTCTTAGTTCTAGCATTAATAAAGAACGCAGCGAAATGCGATA
AGTAGTGTAAATTGTAGAAT-TTA-GTAA-ATTA-TTAAATCTTTAAACGCATATTGCGC
CCCTTAGTATTCTATAGGGC-ATGCCTATTTAAGCGTTAT
>LM_SuperContig_19_13_p
AACTTTTAACAACAGATCTCTTAGTTCTAGTATTAATAAAGAACACAGCGAAATGCGATA
AGTAGTGTAAATTATAGAAT-TTA-GTAA-ATTA-TTAAATCTTTAAACGCACATTGCGC
CCCTTAGTATTCTATAGGGC-ATGCCTGTTTAAGCGTTAT
>LM_SuperContig_19_14_p
AACTTTTAATAATAGATCTCTTAGTTCTAGCATTAATAAAGAACGCAGCAAAATGCAATA
AGTAGTGTAAATTATAGAAT-TTA-GTAA-ATTA-TTAAATCTTTAAACGCACATTGCGC
CCCTTAGTATTCTATAGGGC-ATGCCTATTTAAGCGTTAT
>LM_SuperContig_19_15_p
AACTTTTAACAATAGATCTCTTAGTTCTAGCATTAATAAAGAACGCAGCGAAATACGATA
AGTAGTGTGAATTGTAGAAT-TTA-GTAA-ATTA-TTAAATCTTTAAACGCATATTACGC
CCCTTAGTATTCTATAGGGC-ATGCCTGTTTAAGCGTTAT
>LM_SuperContig_19_16_p
AACTTTTAATAATAGATCTCTTGGTTCTAGTATTAATAAAGAACGCAGCGAAATGCAATA
AGTAGTGTAAATTGTAGAAT-TTA-GTGA-ATTA-TTAAATCTTTAAACGCACATTGCGC
CCCTTAGTATTCTATAGGGT-ATACCTGTTTAAGCGTTAT
>LM_SuperContig_19_17_p
AACTTTTAACAACAGATCTCTTAGTTCTAGCATTAATAAAGAACGCAGCGAAATGCAATA
AGTAGTGTGAATTGCAGAAT-TTA-GTAA-ATTA-TTAAATCTTTAAACGCATATTACGC
CCCTTAGTATTCTATAGGGT-ATGCCTATTTAAGCGTTAT
>LM_SuperContig_19_18_p
AACTTTTAACAATAGATCTCTTGGTTCTAGTATTAATAAAGAACGCAGCGAAATGCGATA
AGTAGTGTGAATTATAGAAT-TTA-GTGA-ATTA-TTAAATCTTTAAACGCATATTACGC
CCCTTAGTATTCTATAGGGC-ATGCCTATTTAAGCGTTAT
>LM_SuperContig_27_1_p
AACTTTTAATAACAGATCTCTTGGTTCTAGCATTAATAAAGAACGCAGCGAAATGCGATA
AGTAGTGTGAATTGCAGAAT-TTA-GTAA-ATTA-TTAAATCTTTAAACGCATATTACGC
CCCTTAGTATTCTATAGGGC-ATGCCTGTTTAAGCGTTAT
>LM_SuperContig_27_2_p
AACTTTTAACAATAGATCTCTTGGTTCTAGCATTAATAAAGAACGCAGCGAAATGCAATA
AGTAGTGTAAATTGCAGAAT-TTA-GTGA-ATTA-TTAAATCTTTAAACGCACATTGCGC
CCCTTAGTATTCTATGGGGC-ATGCCTGTTTAAGCGTTAT
>LM_SuperContig_27_3_p
AACTTTTAACAATAGATCTCTTAGTTCTAGTATTAATAAAGAACGCAGCAAAATGCGATA
AGTAGTGTAAATTACATAAT-TTA-GTGA-ATTA-TTAAATCTTTAAACGTATATTACGC
CCCTTGGTATTCTATAGGGC-ATGCCTATTTAAGCGTTAT
>LM_SuperContig_27_4_p
AACTTTTAACAACAAATCTCTTAGTTCTAGTATTAATAAAGAACGCAGCGAAATATAATA
AGTAGTGTAAATTATAGAAT-TTA-GTAA-ATTA-TTAAATCTTTAAACGCATATTGCGC
CCCTTAGTATTCTATAGGGC-ATGCCTGTTTAAGCGTTAT
>LM_SuperContig_27_5_p
AACTTTTAATAACAGATCTCTTGGTTCTAGCATTAATAAAGAACGCAGCAAAATGCAATA
AGTAGTGTAAATTGTAGAAT-TTA-GTAA-ATTA-TTAAATCTTTAAACACACATTGCGC
CCCTTAGTATTCTATAGGGC-ATGCCTGTTTAAGCGTTAT
>LM_SuperContig_27_6_p
AACTTTTAACAATAGATCTCTTGGTTCTAGTATTAATAAAGAACGCAGCGAAATGCGATA
AGTAGTGTGAATTATAGAAT-TTA-GTGA-ATTA-TTAAATCTTTAAACGCATATTACGC
CCCTTAGTATTCTATAGGGC-ATGCCTATTTAAGCGTTAT
>LM_SuperContig_27_7_p
AACTTTTAATAATAGATCTCTTAGTTCTAGTATTAATAAAGAACGCAGCGAAATGTAATA
AGTAGTGTAAATTGTAGAAT-TTA-GTAA-ATTA-TTAAATCTTTAAACGCATATTGCGC
CCCTTAGTATTCTATAGGGC-ATGCCTGTTTAAGCGTTAT
>LM_SuperContig_27_8_p
AACTTTTAATAATAGATCTCTTGGTTCTAGTATTAATAAAGAACGCAGCGAAATGCGATA
AGTAGTGTGAATTACAGAAT-TTA-GTAA-ATTA-TTAAATCTTTAAACGCATATTGCGC
CCCTTAGTATTCTATAGGGT-ATGCCTGTTTAAGCGTTAT
>LM_SuperContig_27_9_p
AACTTTTAATAACAGATCTCTTGGTTCTAGCATTAATAAAGAACGCAGCAAAATACAACA
AGTAGTGTAAATTGTAGAAT-TTA-GTAA-ATTA-TTAAATCTTTAAACACACATTACGC
CCCTTAGTATTCTATAGGGC-ATGCCTGTTTAAGCGTTAT
>LM_SuperContig_27_10_pp
AACTTTTAATAACAGATCTCTTGGTTCTAGCATTAATAAAGAACGCAGCAAAATGCAATA
AGTAGTGTAAATTGTAGAAT-TTA-GTAA-ATTA-TTAAATCTTTAAACACACATTACGC
CCCTTAGTATTCTATAGGGC-ATGCCTATTTAAGCGTTAT
>LM_SuperContig_27_11_p
AACTTTTAATAATAGATCTCTTAGTTCTAGCATTAATAAAGAACGCAGCGAAATGCGATA
AGTAGTGTAAATTATAGAAT-TTA-GTAA-ATTA-TTAAATCTTTAAACGCACATTGCGC
CCCTTAGTATTCTATAGGGC-ATACCTATTCAAGCGTTAT
>LM_SuperContig_27_12_p
AACTTTTAACAACAGATCTCTTAGTTCTAGCATTAATAAAGAACGCAGCAAAATGCGATA
AGTAGTGTAAATTATAGAAT-TTA-GTAA-ATTA-TTAAATCTTTAACCGCACATTGCGC
CCCTTAGTATTCTATAGGGC-ATGCCTGTTAAAGCGTTAT
>LM_SuperContig_27_13_p
AACTTTTAATAATAGATCTCTTAGTTCTAGCATTAATAAAGAATGTAGTAAAATGCGATA
AGTAGTGTAAATTATAGAAT-TTA-GTAA-ATTA-TTAAATCTTTAAACGCACATTGCGC
CCCTTAGTATTCTATAGGGC-ATGCCTATTTAAGCGTTAT
>LM_SuperContig_27_14_p
AACTTTTAACAATAGATCTCTTAGTTCTAGCATTAATAAAGAACGCAGTGAAATGCAATA
AGTAGTGTAAATTGTAGAAT-TTA-GTAA-ATTA-TTAAATCTTTAAACGTATATTGCGC
CCCTTAGTATTCTATAGGGC-ATACCTATTTAAGCGTTAT
>LM_SuperContig_27_15_p
AACTTTTAATAATAGATCTCTTAGTTCTAGCATTAATAAAGAACGCAGCAAAATGCAATA
AGTAGTGTAAATTGTAGAAT-TTA-GTAA-ATTA-TTAAATCTTTAAACGCATATTGCGC
CCCTTAGTATTCTATAGGGC-ATGCCTGTTTAAGCGTTAT
>LM_SuperContig_27_16_p
AACTTTTAATAATAGATCTCTTAGTTCTAGCATTAATAAAGAACGTAGCGAAATGCGATA
AGTAGTGTAAATTGTAGAAT-TTA-GTAA-ATTA-TTAAATCTTTAAACGCACATTACGC
CCCTTAGTATTCTATAGGGC-ATGCCTATTTAAGCGTTAT
>LM_SuperContig_27_17_p
AACTTTTAACAACAGATCTCTTAGTTCTAGTATTAATAAAGAATACAGCAAAATGCGATA
AGTAGTGTAAATTGCAGAAT-TTA-GTAA-ATTA-TTAAATCTTTAAACGCACATTGCGC
CCCTTAGTATTCTATAGGGC-ATGCCTGTTTAAGCGTTAT
>LM_SuperContig_27_18_p
AACTTTTAACAACAGATCTCTTGGTTCTAGCATTAATAAAGAACGCAGCGAAATGCGATA
AGTAGTGTGAATTATAGAAT-TTA-GTAA-ATTA-TTAAATCTTTAAACGCACATTACGC
CCCTTAGTATTCTATAGGGC-ATGCCTATTTAAGCGTTAT
>LM_SuperContig_27_19_p
AACTTTTAACAACAGATCTCTTAGTTCTAGCATTAATAAAGAACGCAGCGAAATGCGATA
AGTAGTGTAAATTGCAGAAT-TTA-GTAA-ATTA-TCAAATCTTTAAACGCACATTGCGC
CCCTTAGTATTCTATAGGGT-ATGCCTGTTTAAGCGTCAT
>LM_SuperContig_27_20_p
AACTTTTAACAACAGATCTCTTAGTTCTAGCATTAATAAAGAACGCAGCGAAATGCAATA
AGTAGTGTGAATTACAGAAT-TTA-GTAA-ATTA-TTAAATCTTTAAACGCACATTACGC
CCCTTAGTATTCTATAGGGC-ATGCCTATTTAAGCGTTAT
>LM_SuperContig_27_21_p
AACTTTTAATAATAGATCTCTTGGTTCTAGCATTAATAAAGAACGCAGCGAAATGCGATA
AGTAGTGTGAATTGTAGAAT-TTA-GTAA-ATTA-TTAAATCTTTAAACGCATATTGCGC
CCCTTAGTATTCTATAGGGC-ATGCCTGTTTAAGCGTTAT
>LM_SuperContig_28_1_p
AACTTTTAATAACAGATCTCTTAGTTCTAGCATTAATAAAGAATGCAGTGAAATGCGATA
AGTAGTGTAAATTGTAGAAT-TTA-GTAA-ATTA-TTAAATCTTTAAACGCACATTGCGC
CCCTTAGTATTCTATAGGGC-ATGCCTATTTAAGCGTTAT
>LM_SuperContig_28_2_p
AACTTTTAACAATAGATCTCTTGGTTCTAGTATTAATAAAGAACGCAGCAAAATGCAATA
AGTAGTGTAAATTATAGAAT-TTA-GTAA-ATTA-TTAAATCTTTAAACGCACATTGCGC
CCCTTAGTATTCTATAGGGC-ATGCCTATTTAAGCGTTAT
>LM_SuperContig_28_3_p
AACTTTTAACAATAGATCTCTTAGTTCTAGCATTAATAAAGAACGCAGCGAAATGCGATA
AGTAGTGTAAATTGTAGAAT-TTA-GTAA-ATTA-TTAAATCTTTAAACGTATATTGCGC
CCCTTAGTATTCTATAGGGC-ATACCTATTTAAGCGTTAT
>LM_SuperContig_28_4_p
AACTTTTAACAATAGATCTCTTAGTTCTAGTATTAATAAAGAACGCAGCGAAATGCAATA
AGTAGTGTAAATTATAGAAT-TTA-GTAA-ATTA-TTAAATCTTTAAACGTATATTACGC
CCCTTAGTATTCTATAGGGC-ATACCTATTTAAGCGTTAT
>LM_SuperContig_28_5_p
AACTTTTAACAACAGATCTCTTAGTTCTAGCATTAATAAAGAACGCAGCAAAATGCGATA
AGTAGTGTAAATTATAGAAT-TTA-GTAA-ATTA-TTAAATCTTTAAACGCACATTGCGC
CCCTTAGTATTCTATAGGGC-ATGCCTGTTTAAGCGTTAT
>LM_SuperContig_28_6_p
AACTTTTAATAATAGATCTCTTAGTTCTAGTATTAATAAAGAACGCAGCAAAATGCAATA
AGTAGTGTAAATTATAGAAT-TTA-GTAA-ATTA-TTAAATCTTTAAACGCACATTGCGC
CCCTTAGTATTCTATAGGGC-ATGCCTATTTAAGCGTTAT
>LM_SuperContig_28_7_p
AACTTTTAATAATAGATCTCTTAGTTCTAGCATTAATAAAGAACGCAGCAAAATGCGATA
AGTAGTGTAAATTATAGAAT-TTA-GTAA-ATTA-TTAAATCTTTAAACGCACATTGCGC
CCCTTAGTATTCTATAGGGC-ATGCCTGTTTAAGCGTTAT
>LM_SuperContig_28_8_p
AACTTTTAACAACAGATCTCTTAGTTCTAGCATTAATAAAGAACGCAGCGAAATGCGATA
AGTAGTGTGAATTATAGAAT-TTA-GTAA-ATTA-TTAAATCTTTAAACGCACATTACGC
CCCTTAGTATTCTATAGGGC-ATGCCTGTTTAAGCGTTAT
>LM_SuperContig_28_9_p
AACTTTTAACAATAGATCTCTTAGTTCTAGCATTAATAAAGAACATAGGGAAATGCGATA
AGTAGTATAAATTGCAGAAT-TTA-GTAA-ATTA---AAATCTTTAAACGCACATTGCGC
CCCTTAGTATTCTATAGGGC-ATGCCTGTTTAAGCGTTAT
>LM_SuperContig_28_10_p
AACTTTTAATAATAGATCTCTTGGTTCTAGCATTAATAAAGAACGCAGCGAAATACAATA
AGTAGTGTAAATTATAGAAT-TTA-GTAA-ATTA-TTAAATCTTTAAACGCACATTGCGC
CCCTTAGTATTCTATAGGGT-ATGCCTATTTAAGCGTTAT
>LM_SuperContig_28_11_p
AACTTTTAACAATAGATCTCTTAGTTCTAGCATTAATAAAGAACGCAGCAAAATGCGATA
AGTAGTGTAAATTATAGAAT-TTA-GTAA-ATTA-TTAAATCTTTAAACGCACATTACGC
CCCTTAGTATTCTATAGGGC-ATACCTATTTAAGCGTTAT
>LM_SuperContig_28_12_p
AACTTTTAACAATAGATCTCTTAGTTCTAGTATTAATAAAGAACGCAGCGAAATGCGATA
AGTAGTGTAAATTGTAGAAT-TTA-GTAA-ATTA-TTAAATCTTTGAACGTACATTGCGC
CCCTTAGTATTCTATAGGGT-ATGCCTGTTTAAGCGTTAT
>LM_SuperContig_28_13_p
AACTTTTAACAACAGATCTCTTAGTTCTAGCATTAATAAAGAACGCAGCAAAATGCGATA
AGTAGTGTAAATTATAGAAT-TTA-GTAA-ATTA-TTAAATCTTTAAACGCACATTACGC
CCCTTAGTATTCTATAAGGC-ATGCCTGTTTAAGCGTTAT
>LM_SuperContig_28_14_p
AACTTTTAACAATAGATCTCTTGGTTCTAGCATTAATAAAGAACGCAGCGAAATGCGATA
AGTAGTGTAAATTGTAGAAT-TTA-GTAA-ATTA-TTAAATCTTTAAACGCATATTGCGC
CCCTTAGTATTCTATAGGGC-ATGCCTGTTTAAGCGTTAT
>LM_SuperContig_28_15_p
AACTTTTAATAATAGATCTCTTAGTTCTAGTATTAATAAAGAACGCAGCGAAATGCGATA
AGTAGTGTGAATTGTAGAAT-TTA-GTAA-ATTA-TTAAATCTTTGAACGTATATTGCGC
CCCTTAGTATTCTATAGGGC-ATGCCTGTTTAAGCGTTAT
>LM_SuperContig_28_16_p
AACTTTTAACAATAGATCTCTTAGTTCTAGTATTAATAAAGAACGCAGCGAAATGCAATA
AGTAGTGTAAATTATAGAAT-TTA-GTAA-ATTA-TTAAATCTTTAAACGCATATTGTGC
CCCTTAGTATTCTATAGGGC-ATGCCTATTTAAGCGTTAT
>LM_SuperContig_28_17_p
AACTTTTAATAATAGATCTCTTGGTTCTAGCATTAATAAAGAACGCAGCGAAATGCGATA
AGTAGTGTGAATTGTAGAAT-TTA-GTAA-ATTA-TTAAATCTTTAAACGCATATTGCGC
CCCTTAGTATTCTATAGGGC-ATGCCTGTTTAAGCGTTAT
>LM_SuperContig_28_18_p
AACTTTTAACAACAGATCTCTTAGTTCTAGTATTAATAAAGAACGCAGCGAAATGCGATA
AGTAGTGTAAATTGTAGAAT-TTA-GTAA-ATTA-TTAAATCTTTAAATGCACATTACGC
CCCTTGGTATTCTATAGGGT-ATGCCTGTTTAAGCGTTAT
>LM_SuperContig_33_1_p
AACTTTTAACAATAGATCTCTTAGTTCTAGCATTAATAAAGAACGCAGCGAAATGCGATA
AGTAGTGTAAATTATAGAAT-TTA-GTAA-ATTA-TTAAATCTTTGAACGCACATTACGC
CCCTTAGTATTCTATAGGGC-ATGCCTGTTTAAGCGTTAT
>LM_SuperContig_33_2_p
AACTTTTAACAACAGATCTCTTAGTTCTAGCATTAATAAAGAACGCAGCGAAATACAATA
AGTAGTGTAAATTATAGAAT-TTA-GTAA-ATTA-TTAAATCTTTAAACACACATTACGC
CCCTTAGTATTCTATAGGGC-ATGCCTATTTAAGCGTTAT
>LM_SuperContig_33_3_p
AACTTTTAACAACAGATCTCTTAGTTCTAGCATTAATAAAGAACGCAGCGAAATACAATA
AGTAGTGTAAATTATAGAAT-TTA-GTAA-ATTA-TTAAATCTTTAAACGCACATTGCGC
CCCTTAGTATTCTATAGGGC-ATGCCTGTTTAAGCGTTAT
>LM_SuperContig_33_4_p
AACTTTTAACAATAGATCTCTTAGTTCTAGCATTAATAAAGAACGCAGCGAAATGCGATA
AGTAGTGTGAATTGCAGAAT-TTA-GTAA-ATTA-TTAAATCTTTAAACGCACATTGCGC
CCCTTAGTATTCTATAGGGT-ATGCCTGTTTAAGCGTTAT
>LM_SuperContig_33_5_p
AACTTTTAACAACAGATCTCTTGGTTCTAGTATTAATAAAGAACGCAGCGAAATGCGATA
AGTAGTGTAAATTGTAGAAT-TTA-GTAA-ATTA-TTAAATCTTTAAACGCATATTGCGC
CCCTTAGTATTCTATAGGGC-ATGCCTGTTTAAGCGTTAT
>LM_SuperContig_34_1_p
AACTTTTAACAACAGATCTCTTAGTTCTAGCATTAATAAAGAACGCAGCGAAATGCGATA
AGTAGTATAAATTGTAGAAT-TTA-GTAA-ATTA-TTAAATCTTTAAACGCATATTGCGC
CCCTTAGTATTCTATAGGGC-ATGCCTATTTAAGCGTTAT
>LM_SuperContig_34_2_p
AACTTTTAACAACAGATCTCTTAGTTCTAGCATTAATAAAGAACGCAGCAAAATGCAATA
AGTAGTGTGAATTGCAGAAT-TTA-GTAA-ATTA-TTAAATCTTTAAACGCATATTGCGC
CCCTTAGTATTCTATAGGGT-ATGCCTATTTAAGCGTTAT
>LM_SuperContig_34_3_p
AACTTTTAACAACAGATCTCTTAGTTCTAGCATTAATAAAGAACGCAGCGAAATGCGATA
AGTAGTATAAATTGTAGAAT-TTA-GTAA-ATTA-TTAAATCTTTAAACGCATATTGCGC
CCCTTAGTATTCTATAGGGC-ATGCCTATTTAAGCGTTAT
>LM_SuperContig_34_4_p
AACTTTTAACAACAGATCTCTTGGTTCTAGCATTAATAAAGAATGCAGCGAAATGCGATA
AGTAGTGTAAATTGCAGAAT-TTA-GTGA-ATTA-TTAAATCTTTAAACGCACATTGCGC
CCCTTAGTATTCTATAGGGC-ATGCCTATTTAAGCGTTAT
>LM_SuperContig_34_5_p
AACTTTTAATAACAGATCTCTTAGTTCTAGCATTAATAAAGAACGCAGCAAAATGCAATA
AGTAGTATGAATTATAGAAT-TTA-GTAA-ATTA-TTAAATCTTTAAACGCATATTACGC
CCCTTAGTATTCTATAGGGC-ATGCCTGTTTAAGCGTTAT
>LM_SuperContig_34_6_p
AACTTTTAATAACAGATCTCTTAGTTCTAGCATTAATAAAGAACGCAGCGAAATGCGATA
AGTAGTGTAAATTGCAGAAT-TTA-GTAA-ATTA-TTAAATCTTTGAACGTACATTGCGC
CCCTTAGTATTCCATAGGGC-ATGCCTGTTTAAGCGTCAT
>LM_SuperContig_34_7_p
AACTTTTAACAATAGATCTCTTAGTTCTAGCATTAATAAAGAACGCAGCGAAATGTGATA
AGTAGTGTGAATTGCAGAAT-TTA-GTAA-ATTA-TTGAATCTTTAAACGCATATTGCGC
CCCTTAGTATTCTATAGGGC-ATGCCTATTTAAGCGTTAT
>LM_SuperContig_35_1_p
AACTTTTAATAACAGATCTCTTGGTTCTAGCATTAATAAAGAATGCAGCGAAATGCGATA
AGTAGTGTAAATTGTAGAAT-TTA-GTAA-ATTA-TTAAATCTTTAAACGCACATTGCGC
CCCTTAGTATTCTATAGGGC-ATGCCTGTTTAAGCGTTAT
>LM_SuperContig_35_2_p
AACTTTTAATAATAGATCTCTTAGTTCTAGTATTAATAAAGAACGCAGTAAAATGCAATA
AGTAGTGTAAATTGTAGAAT-TTA-GTAA-ATTA-TTAAATCTTTAAACGCACATTGCGC
CCCTTAGTATTCTATAAGGC-ATGCCTGTTTAAGCGTTAT
>LM_SuperContig_35_3_p
AACTTTTAATAATAGATCTCTTGGTTCTAGCATTAATAAAGAACGCAGCGAAATACAATA
AGTAGTGTAAATTATAGAAT-TTA-GTAA-ATTA-TTAAATCTTTAAACGCACATTGCGC
CCCTTAGTATTCTATAGGGC-ATGCCTGTTTAAGCGTTAT
>LM_SuperContig_35_4_p
AACTTTTAATAATAGATCTCTTGGTTCTAGCATTAATAAAGAACGCAGTAAAATACGATA
AGTAGTGTAAATTGTAGAAT-TTA-GTAA-ATTA-TTAAATCTTTAAACGCATATTGCGC
CCCTTAGTATTCTATAGGGT-ATGCCTGTTTAAGCGTTAT
>LM_SuperContig_35_5_p
AACTTTTAACAACAGATCTCTTAGTTCTAGCATTAATAAAGAACGCAGCGAAATGCGATA
AGTAGTGTAAATTATAGAAT-TTA-GTAA-ATTA-TTAAATCTTTAAACGCATATTGCGC
CCCTTAGTATTCTATAGGGC-ATGCCTGTTTAAGCGTTAT
>LM_SuperContig_37_1_p
AACTTTTAATAACAGATCTCTTGGTTCTAGCATTAATAAAGAACGCAGCAAAATGCAATA
AGTAGTGTAAATTGTAGAAT-TTA-GTAA-ATTA-TTAAATCTTTAAACACACATTACGC
CCCTTAGTATTCTATAGGGC-ATGCCTGTTTAAGCGTTAT
>LM_SuperContig_37_2_p
AACTTTTAACAACAGATCTCTTAGTTCTAGCATTAATAAAGAACGCAGCGAAATGCAATA
AGTAGTGTAAATTGTAGAAT-TTA-GTAA-ATTA-TTAAATCTTTAAACGCACATTGCGC
CCCTTAGTATTCTATAGGGC-ATGCCTATTTAAGCGTTAT
>LM_SuperContig_37_3_p
AACTTTTAATAATAGATCTCTTAGTTCTAGCATTAATAAAGAACGCAGCAAAATGCGATA
AGTAGTGTAAATTATAGAAT-TTA-GTAA-ATTA-TTAAATCTTTAAACGCACATTACGC
CCCTTAGTATTCTATAGGGC-ATACCTATTTAAGCGTTAT
>LM_SuperContig_37_4_p
AACTTTTAACAACAGATCTCTTAGTTCTAGCATTAATAAAGAACGCAGCGAAATACAATA
AGTAGTGTAAATTATAGAAT-TTA-GTAA-ATTA-TTAAATCTTTAAACACACATTACGC
CCCTTAGTATTCTATAGGGC-ATGCCTGTTTAAGCGTTAT
>LM_SuperContig_37_5_p
AACTTTTAACAACAGATCTCTTAGTTCTAGCATTAATAAAGAACGCAGCGAAATGCGATA
AGTAGTGTAAATTGTAGAAT-TTA-GTAA-ATTA-TTAAATCTTTAAACGCATATTGCGC
CCCTTAGTATTCTATAGGGC-ATGCCTGTTTAAGCGTTAT
